# Supplementary material for: High resolution metagenomic characterization of complex infectomes in paediatric acute respiratory infection
Source: Sci Rep. 2020 Mar 3;10:3963. doi: 10.1038/s41598-020-60992-6 (PMC7054269; doi:10.1038/s41598-020-60992-6)
Supplement: Supplementary file 2 — Supplementary dataset. [file 41598_2020_60992_MOESM2_ESM.zip]

Archive with 17 entries (17 files):
- supplementary_data/Fig3A_HMPV_alignment.fasta
- supplementary_data/Fig3B_HRSV_alignment.fasta
- supplementary_data/Fig3C_InfA_alignment.fasta
- supplementary_data/Fig3D_InfB_alignment.fasta
- supplementary_data/Fig3E_HPIV3_alignment.fasta
- supplementary_data/Fig3F_MeV_alignment.fasta
- supplementary_data/Fig3G_Echo6_alignment.fasta
- supplementary_data/Fig3H_HCoV-HKU1_alignment.fasta
- supplementary_data/Fig3I_HPBV_alignment.fasta
- supplementary_data/Fig3J_HRVA_alignment.fasta
- supplementary_data/Fig3K_HRVC_alignment.fasta
- supplementary_data/Fig4A_Haemophilus_influenzae_MLST_alignment.fasta
- supplementary_data/Fig4B_Klebsiella_pneumoniae_MLST_alignment.fasta
- supplementary_data/Fig4C_Streptococcus_pneumoniae_MLST_alignment.fasta
- supplementary_data/Fig4D_Moraxella_catarrhalis_MLST_alignment.fasta
- supplementary_data/Fig5A_Candida_albicans_COX1_alignment.fasta
- supplementary_data/Fig5B_Candida_albicans_ITS_ignment.fasta
