# Supplementary material for: High resolution metagenomic characterization of complex infectomes in paediatric acute respiratory infection
Source: Sci Rep. 2020 Mar 3;10:3963. doi: 10.1038/s41598-020-60992-6 (PMC7054269; doi:10.1038/s41598-020-60992-6)
Supplement: Supplementary file 2 — Supplementary dataset. [file 41598_2020_60992_MOESM2_ESM.zip › supplementary_data/Fig3A_HMPV_alignment.fasta]

>KF530179_B/133875417/AUS/2003
ATGTCTTGGAAAGTGATGATCATCATTTCGTTACTCATAACACCCCAGCACGGGCTAAAGGAGAGTTATTTGGAAGAATCATGCAGTACTATAACTGAGGGATACCTCAGTGTTTTAAGAACAGGCTGGTACACTAATGTCTTCACATTAGAAGTTGGTGATGTTGAAAATCTTACATGTACTGATGGACCTAGCTTAATCAAAACAGAACTTGACCTAACAAAAAGTGCTTTAAGGGAACTCAAAACAGTCTCTGCTGATCAGTTAGCGAGAGAGGAGCAAATTGAAAATCCCAGACAATCAAGATTTGTCCTAGGTGCAATAGCTCTCGGAGTTGCTACAGCAGCAGCAGTCACAGCAGGCATTGCAATAGCCAAAACCATAAGGCTTGAGAGTGAGGTGAATGCAATTAAAGGTGCTCTCAAACAAACTAATGAAGCAGTATCCACATTAGGAAATGGTGTGCGGGTCCTAGCCACTGCAGTGAGAGAGCTAAAAGAATTTGTGAGCAAAAATCTGACTAGTGCAATCAACAGGAACAAATGTGACATTGCTGATCTGAAGATGGCTGTCAGCTTCAGTCAATTCAACAGAAGATTTCTAAATGTTGTGCGGCAGTTTTCAGACAATGCAGGGATAACACCAGCAATATCATTGGACCTAATGACTGATGCTGAATTGGCCAGAGCTGTATCATACATGCCAACATCTGCAGGACAGATAAAACTGATGTTGGAGAACCGCGCAATGGTAAGGAGAAAAGGATTTGGAATCCTAATAGGGGTCTACGGAAGCTCTGTGATTTACATGGTTCAATTGCCGATCTTTGGTGTCATAGATACACCTTGTTGGATAATCAAGGCAGCTCCCTCTTGCTCAGAAAAAAACGGGAATTATGCTTGCCTCCTAAGAGAGGATCAAGGGTGGTATTGTAAAAATGCAGGATCCACTGTTTACTACCCAAATGAAAAAGACTGTGAAACAAGAGGTGATCATGTTTTTTGTGACACAGCAGCAGGGATCAATGTTGCTGAGCAATCAAGAGAATGCAACATCAACATATCTACTACCAACTACCCGTGCAAAGTCAGCACAGGAAGACACCCTATAAGCATGGTTGCACTATCACCTCTCGGTGCTTTGGTGGCTTGCTATAAAGGGGTAAGCTGCTCGATTGGCAGCAATCGGGTTGGAATCATCAAACAATTACCTAAAGGCTGCTCATACATAACTAACCAGGATGCAGACACTGTAACAATTGACAATACCGTGTATCAACTAAGCAAAGTTGAAGGTGAACAGCATGTAATAAAAGGGAGACCAGTTTCAAGCAGTTTTGATCCAATCAGGTTTCCTGAGGATCAGTTCAATGTTGCGCTTGATCAAGTCTTCGAAAGCATTGAGAACAGTCAGGCACTGGTGGAACAGTCAAACAAAATTCTAAACAGTGCAGAAAAAGGAAACACTGGTTTCATTATTGTAATAATTTTGGTTGCTGTTCTTGGTTTAACCATTATTTCAGTGAGCATCATCATCATAATCAAGAAAACAAGGAAGCCCACAGGAGCACCTCCAGAGCTGAATGGTGTCACCAACGGCGGCTTCATACCACATAGTTAG
>KC562230_B/159148534/AUS/2004
ATGTCTTGGAAAGTGATGATCATCATTTCGTTACTCATAACACCCCAGCACGGGCTAAAGGAGAGTTATTTGGAAGAATCATGCAGTACTATAACTGAGGGATACCTCAGTGTTTTAAGAACAGGCTGGTACACTAATGTTTTCACATTAGAAGTTGGTGATGTTGAAAATCTTACATGTACTGATGGACCTAGCTTAATCAAAACAGAACTTGACCTAACAAAAAGTGCTTTAAGGGAACTCAAAACAGTCTCTGCTGATCAGTTAGCAAGAGAGGAGCAAATTGAAAATCCCAGACAATCAAGATTTGTCCTAGGTGCAATAGCTCTCGGAGTTGCTACAGCAGCAGCAGTCACAGCAGGCATTGCAATAGCCAAAACCATAAGGCTTGAAAGTGAGGTGAATGCAATTAAAGGTGCTCTCAAACAAACTAATGAAGCAGTATCCACATTAGGAAATGGTGTGCGGGTCCTAGCCACTGCAGTGAGAGAGCTAAAAGAATTTGTGAGCAAAAATCTGACTAGTGCAATCAACAAGAACAAATGTGACATTGCTGATCTGAAGATGGCTGTCAGCTTCAGTCAATTCAACAGAAGATTTCTAAATGTTGTGCGGCAGTTTTCAGACAATGCAGGGATAACACCAGCAATATCATTGGACCTAATGACTGATGCTGAATTGGCCAGAGCTGTATCATACATGCCAACATCTGCAGGACAGATAAAACTGATGTTGGAGAACCGCGCAATGGTAAGGAGAAAAGGATTTGGAATCCTAATAGGGGTCTACGGAAGCTCTGTGATTTACATGGTTCAATTGCCGATCTTTGGTGTCATAGATACACCTTGTTGGATAATCAAGGCAGCTCCCTCTTGCTCAGAAAAAAACGGGAATTATGCTTGCCTCCTAAGAGAGGATCAAGGGTGGTATTGTAAAAATGCAGGATCCACTGTTTACTACCCAAATGAAAAAGACTGTGAAACAAGAGGTGATCATGTTTTTTGTGACACAGCAGCAGGGATCAATGTTGCTGAGCAATCAAGAGAATGCAACATCAACATATCTACTACCAACTACCCATGCAAAGTCAGCACAGGAAGACACCCTATAAGCATGGTTGCACTATCACCTCTCGGTGCTTTGGTGGCTTGCTACAAAGGGGTAAGCTGCTCGATTGGCAGCAATCGGGTTGGAATCATCAAACAATTACCCAAAGGCTGCTCATACATAACTAACCAGGATGCAGACACTGTAACAATTGACAATACCGTGTATCAATTAAGCAAAGTTGAAGGTGAACAGCATGTAATAAAAGGGAGACCAGTTTCAAGCAGTTTTGATCCAATCAGGTTTCCTGAGGATCAGTTCAATGTTGCGCTTGATCAAGTCTTCGAAAGCATTGAGAACAGTCAGGCACTGGTGGAACAGTCAAACAAAATTCTAAACAGTGCAGAAAAAGGAAACACTGGTTTCATTATTGTAATAATTTTGGTTGCTGTTCTTGGTTTAACCATGATTTCAGTGAGCATCATCATCATAATCAAGAAAACAAGGAAGCCCACAGGAGCACCTCCAGAGCTGAATGGTGTCACCAACGGCGGTTTCATACCACATAGTTAG
>KF516922_B/KUMCMP/KR/2011
ATGTCTTGGAAAGTGATGATCATCATTTCGTTACTCATAACACCCCAGCACGGGCTAAAGGAGAGTTATTTGGAAGAATCATGCAGTACTATAACTGAGGGATATCTCAGCGTTTTAAGAACAGGCTGGTACACTAATGTCTTCACATTAGAAGTTGGTGATGTTGAGAATCTTACATGTACTGATGGGCCTAGCTTAATCAAAACAGAACTTGACCTAACAAAAAGTGCTTTAAGGGAACTCAAAACAGTCTCTGCTGATCAGTTAGCGAGAGAGGAGCAAATTGAAAATCCCAGACAATCAAGATTTGTCCTAGGTGCAATAGCTCTCGGAGTTGCTACAGCAGCAGCAGTCACAGCAGGCATTGCAATAGCCAAAACCATAAGGCTTGAGAGTGAGGTGAATGCAATTAAAGGTGCTCTCAAACAAACTAATGAAGCAGTATCCACATTAGGGAATGGTGTGCGGGTCCTAGCCACTGCAGTGAGAGAACTAAAAGAATTTGTGAGCAAGAATCTGACCAGTGCAATCAACAGGAACAAATGTGACATTGCTGATCTGAAGATGGCTGTCAGCTTCAGTCAATTCAACAGAAGATTTCTAAATGTTGTGAGGCAGTTTTCAGACAATGCAGGGATAACACCAGCAATATCATTGGACCTAATGACTGATGCTGAATTGGCCAGAGCTGTATCATACATGCCAACATCTGCAGGGCAGATAAAACTGATGTTGGAGAACCGCGCAATGGTAAGGAGAAAAGGATTTGGAATCCTAATAGGGGTCTACGGAAGCTCTGTGATTTACATGGTTCAATTGCCGATCTTTGGTGTCATAGATACACCTTGTTGGATAATCAAGGCAGCTCCCTCTTGCTCAGAAAAAAACGGGAATTATGCTTGCCTCCTAAGAGAGGATCAAGGGTGGTATTGTAAAAATGCAGGATCCACTGTTTACTACCCAAATGAAAAAGACTGTGAAACAAGAGGTGATCATGTTTTTTGTGACACAGCAGCAGGGATCAATGTTGCTGAGCAATCAAGAGAATGCAACATCAACATATCTACTACCAACTACCCATGCAAAGTCAGCACAGGAAGACACCCTATAAGCATGGTTGCACTATCACCTCTCGGTGCTTTGGTGGCTTGCTATAAAGGGGTAAGCTGCTCAATTGGCAGCAATAGGGTTGGAATCATCAAACAATTACCTAAAGGCTGCTCATATATAACTAACCAGGATGCAGACACTGTGACAATTGACAATACCGTGTATCAACTAAGCAAAGTTGAAGGTGAACAGCATGTAATAAAAGGGAGACCAGTTTCAAGCAGTTTTGATCCAATCAGGTTTCCTGAGGATCAGTTCAATGTTGCGCTTGATCAAGTCTTCGAAAGCATTGAGAACAGTCAGGCACTGGTGGAACAGTCAAACAAAATTCTAAACAGTGCAGAAAAAGGAAACACTGGCTTCATTATTGTAATAATTTTGGTTGCTGTTCTTGGTTTAACCATGATTTCAGTGAGCATCATCATCATAATCAAGAAAACAAGGAAGCCCACAGGAGCACCTCCAGAGCTGAATGGTGTCACCAACGGTGGTTTCATACCACATAGTTAG
>HMPV/30/ZJ/CHN/2018
ATGTCTTGGAAAGTGATGATCATCATTTCGTTACTTATAACACCCCAGCACGGGCTAAAGGAGAGTTATTTGGAAGAATCATGCAGTACTATAACTGAGGGATATCTCAGTGTTTTAAGAACAGGCTGGTATACTAATGTCTTCACATTAGAAGTTGGTGATGTTGAAAATCTTACATGTACTGATGGACCTAGCTTAATCAAAACAGAACTTGACCTAACAAAAAGTGCTTTAAGGGAACTCAAAACAGTCTCTGCCGATCAGTTAGCAAGAGAGGAGCAAATTGAAAATCCCAGACAATCAAGATTTGTCCTAGGTGCAATAGCTCTCGGAGTTGCTACAGCAGCAGCAGTCACAGCAGGCATTGCAATAGCCAAAACCATAAGGCTTGAGAGTGAGGTGAATGCAATTAAAGGTGCTCTCAAACAAACTAATGAAGCAGTATCCACATTAGGAAATGGTGTGCGGGTCCTAGCCACTGCAGTGAGAGAGCTAAAAGAATTTGTGAGCAAAAATCTGACTAGTGCAATCAACAGGAACAAATGTGACATTGCTGATCTGAAGATGGCTGTCAGCTTCAGTCAATTCAACAGAAGATTTCTAAATGTTGTGCGGCAGTTTTCAGACAATGCAGGGATAACACCAGCAATATCATTGGACCTAATGACTGATGCTGAATTGGCCAGAGCTGTATCATACATGCCAACATCTGCAGGACAGATAAAGCTGATGCTGGAGAACCGCGCAATGGTAAGGAGAAAAGGATTTGGAATCCTAATAGGGGTCTACGGAAGCTCTGTGATTTACATGGTTCAATTGCCGATCTTTGGTGTCATAGATACACCTTGTTGGATAATCAAAGCAGCCCCCTCCTGCTCAGAAAAAAACGGGAATTATGCTTGCCTCCTAAGAGAGGATCAAGGGTGGTATTGTAAAAATGCAGGATCTACTGTTTACTACCCAAATGAAAAAGACTGTGAAACAAGAGGTGATCATGTTTTTTGTGACACAGCAGCAGGGATCAATGTTGCTGAGCAATCGAGAGAATGCAACATCAACATATCTACTACCAACTACCCGTGCAAAGTCAGCACAGGAAGACATCCCATAAGCATGGTTGCACTATCACCTCTCGGTGCTTTGGTGGCTTGCTATAAAGGGGTAAGCTGCTCGATTGGCAGCAATCGGGTTGGAATCATCAAACAATTACCCAAAGGCTGCTCATATATAACTAACCAGGATGCAGACACTGTAACAATTGACAATACCGTGTATCAACTAAGCAAAGTTGAAGGTGAACAGCATGTAATAAAAGGGAGACCAGTTTCAAGCAGTTTTGATCCAATCAGGTTTCCTGAGGATCAGTTCAATGTTGCGCTTGATCAAGTCTTCGAAAGCATTGAGAACAGTCAAGCACTGGTGGAACAGTCAAACAAAATTCTAAACAATGCAGAAAAAGGAAACACTGGTTTCATTATTGTAATAATCTTGGTTGCTGTTCTTGGTTTAACCATGATTTCAGTGAGCATCATCATCATAATCAAGAAAACAAGAAAGCCCACAGGAGCACCTCCAGAGCTGAATGGTGTCACCAACGGTGGCTTCATACCACATAGTTAG
>HMPV/08/ZJ/CHN/2017
ATGTCTTGGAAAGTGATGATCATCATTTCGTTACTTATAACACCCCAGCACGGGCTAAAGGAGAGTTATTTGGAAGAATCATGCAGTACTATAACTGAGGGATATCTCAGTGTTTTAAGAACAGGCTGGTATACTAATGTCTTCACATTAGAAGTTGGTGATGTTGAAAATCTTACATGTACTGATGGACCTAGCTTAATCAAAACAGAACTTGACCTAACAAAAAGTGCTTTAAGGGAACTCAAAACAGTCTCTGCCGATCAGTTGGCAAGAGAGGAGCAAATTGAAAATCCCAGACAATCAAGATTTGTCCTAGGTGCAATAGCTCTCGGAGTTGCTACAGCAGCAGCAGTCACAGCAGGCATTGCAATAGCCAAAACCATAAGGCTTGAGAGTGAGGTGAATGCAATTAAAGGTGCTCTCAAACAAACTAATGAAGCAGTATCCACATTAGGAAATGGTGTGCGGGTCCTAGCCACTGCAGTGAGAGAGCTAAAAGAATTTGTGAGCAAAAATCTGACTAGTGCAATCAACAGGAACAAATGTGACATTGCTGATCTGAAGATGGCTGTCAGCTTCAGTCAATTCAACAGAAGATTTCTAAATGTTGTGCGGCAGTTTTCAGACAATGCAGGGATAACACCAGCAATATCATTGGACCTAATGACTGATGCTGAATTGGCCAGAGCTGTATCATACATGCCAACATCTGCAGGACAGATAAAGCTGATGCTGGAGAACCGCGCAATGGTAAGGAGAAAAGGATTTGGAATCCTAATAGGGGTCTACGGAAGCTCTGTGATTTACATGGTTCAATTGCCGATCTTTGGTGTCATAGATACACCTTGTTGGATAATCAAAGCAGCCCCCTCCTGCTCAGAAAAAAACGGGAATTATGCTTGCCTCCTAAGAGAGGATCAAGGGTGGTATTGTAAAAATGCAGGATCTACTGTTTACTACCCAAATGAAAAAGACTGTGAAACAAGAGGTGATCATGTTTTTTGTGACACAGCAGCAGGGATCAATGTTGCTGAGCAATCGAGAGAATGCAACATCAACATATCTACTACCAACTACCCGTGCAAAGTCAGCACAGGAAGACATCCCATAAGCATGGTTGCACTATCACCTCTCGGTGCTTTGGTGGCTTGCTATAAAGGGGTAAGCTGCTCGATTGGCAGCAATCGGGTTGGAATCATCAAACAATTACCCAAAGGCTGCTCATATATAACTAACCAGGATGCAGACACTGTAACAATTGACAATACCGTGTATCAACTAAGCAAAGTTGAAGGTGAACAGCATGTAATAAAAGGGAGACCAGTTTCAAGCAGTTTTGATCCAATCAGGTTTCCTGAGGATCAGTTCAATGTTGCGCTTGATCAAGTCTTCGAAAGCATTGAGAACAGTCAGGCACTGGTGGAACAGTCAAACAAAATTCTAAACAGTGCAGAAAAAGGAAACACTGGTTTCATTATTGTAATAATCTTGGTTGCTGTTCTTGGTTTAACCATGATTTCAGTGAGCATCATCATCATAATCAAGAAAACAAGAAAGCCCACAGGAGCACCTCCAGAGCTGAATGGTGTCACCAACGGTGGCTTCATACCACATAGTTAG
>HMPV/05/ZJ/CHN/2017
ATGTCTTGGAAAGTGATGATCATCATTTCGTTACTTATAACACCCCAGCACGGGCTAAAGGAGAGCTATTTGGAAGAATCATGCAGTACTATAACTGAGGGATACCTCAGTGTTTTAAGAACAGGCTGGTATACTAATGTCTTCACATTAGAAGTTGGTGATGTTGAAAATCTTACATGTACTGATGGACCTAGCTTAATCAAAACAGAACTTGACCTAACAAAAAGTGCTTTAAGGGAACTCAAAACAGTCTCTGCCGATCAGTTAGCGAGAGAGGAGCAAATTGAAAATCCCAGACAATCAAGGTTTGTCCTAGGTGCAATAGCTCTTGGAGTTGCTACAGCAGCAGCAGTCACAGCAGGCATTGCAATAGCCAAAACCATAAGGCTTGAGAGTGAGGTGAATGCAATTAAAGGTGCTCTCAAACAAACAAATGAAGCAGTATCCACATTAGGAAATGGTGTGCGGGTCCTAGCCACTGCAGTGAGAGAGCTAAAAGAATTTGTGAGCAAAAATCTGACTAGTGCAATCAACAGGAACAAATGTGACATTGCTGATCTGAAGATGGCTGTCAGCTTCAGTCAATTCAACAGAAGATTTCTAAATGTTGTGCGGCAGTTTTCAGACAATGCAGGGATAACACCAGCAATATCATTGGACTTAATGACTGATGCTGAGCTGGCCAGAGCTGTATCATACATGCCAACATCTGCAGGACAGATAAAACTGATGTTGGAGAACCGTGCAATGGTAAGGAGAAAAGGATTTGGAATCCTAATAGGGGTCTACGGAAGCTCCGTGATTTACATGGTTCAATTGCCGATCTTTGGTGTCATAGATACACCTTGCTGGATAATCAAAGCAGCCCCCTCTTGCTCAGAAAAAAACGGGAATTATGCTTGCCTCCTAAGAGAAGATCAAGGGTGGTATTGTAAAAATGCAGGATCTACTGTTTACTACCCAAACGAAAAAGACTGTGAAACAAGAGGTGATCATGTTTTTTGTGACACAGCAGCAGGGATCAATGTTGCTGAGCAGTCGAGAGAATGCAACATCAACATATCTACTACTAACTACCCGTGCAAAGTCAGCACAGGAAGACACCCCATAAGCATGGTTGCACTATCACCTCTCGGTGCTTTGGTGGCTTGCTATAAAGGGGTAAGCTGCTCGATTGGCAGCAATCGGGTTGGAATCATCAAACAATTACCCAAAGGCTGCTCATACATAACTAACCAGGATGCAGACACTGTAACAATTGACAACACCGTGTATCAACTAAGCAAAGTTGAAGGTGAACAGCATGTAATAAAAGGGAGACCAGTTTCAAGCAGTTTTGATCCAATCAGGTTTCCTGAGGATCAGTTCAATGTTGCGCTTGATCAAGTCTTCGAAAGCATTGAGAACAGTCAGGCACTGGTGGAACAGTCAAACAAAATTCTAAACAGTGCAGAAAAAGGAAACACTGGTTTCATTATTGTAATAATCTTGGTTGCTGTTCTTGGTTTAACCATGATTTCAGTGAGCATCATCATCATAATCAAGAAAACAAGGAAGCCCACAGGAGCACCTCCAGAGCTGAATGGTGTCACCAACGGTGGCTTCATACCACATAGTTAG
>HMPV/06/ZJ/CHN/2017
ATGTCTTGGAAAGTGATGATCATCATTTCGTTACTTATAACACCCCAGCACGGGCTAAAGGAGAGCTATTTGGAAGAATCATGCAGTACTATAACTGAGGGATACCTCAGTGTTTTAAGAACAGGCTGGTATACTAATGTCTTCACATTAGAAGTTGGTGATGTTGAAAATCTTACATGTACTGATGGACCTAGCTTAATCAAAACAGAACTTGACCTAACAAAAAGTGCTTTAAGAGAACTCAAAACAGTCTCTGCCGATCAGTTAGCGAGAGAGGAGCAAATTGAAAATCCCAGACAATCAAGGTTTGTCCTAGGTGCAATAGCTCTTGGAGTTGCTACAGCAGCAGCAGTCACAGCAGGCATTGCAATAGCCAAAACCATAAGGCTTGAGAGTGAGGTGAATGCAATTAAAGGTGCTCTCAAACAAACCAATGAAGCAGTATCCACATTAGGAAATGGTGTGCGGGTCCTAGCCACTGCAGTGAGAGAGCTAAAAGAATTTGTGAGCAAAAATCTGACTAGTGCAATCAACAGGAACAAATGTGACATTGCTGATCTGAAGATGGCTGTCAGCTTCAGTCAATTCAACAGAAGATTTCTAAATGTTGTGCGGCAGTTTTCAGACAATGCAGGGATAACACCAGCAATATCATTGGACTTAATGACTGATGCTGAACTGGCCAGAGCTGTATCATACATGCCAACATCTGCAGGACAGATAAAACTGATGTTGGAGAACCGTGCAATGGTAAGGAGAAAAGGATTTGGAATCCTAATAGGGGTCTACGGAAGCTCCGTGATTTACATGGTTCAATTGCCGATCTTTGGTGTCATAGATACACCTTGCTGGATAATCAAAGCAGCCCCCTCCTGCTCAGAAAAAAACGGGAATTATGCTTGCCTCCTAAGAGAAGATCAAGGGTGGTATTGTAAAAATGCAGGATCTACTGTTTACTACCCAAACGAAAAAGACTGTGAAACAAGAGGTGATCATGTTTTTTGTGACACAGCAGCAGGGATCAATGTTGCTGAGCAGTCGAGAGAATGCAACATCAACATATCTACTACCAACTACCCGTGCAAAGTCAGCACAGGAAGACACCCCATAAGCATGGTTGCACTATCACCTCTCGGTGCTTTGGTGGCTTGCTATAAAGGGGTAAGCTGCTCGATTGGCAGCAATCGGGTTGGAATCATCAAACAATTACCCAAAGGCTGCTCATACATAACTAACCAGGATGCAGACACTGTAACAATTGACAATACCGTGTATCAACTAAGCAAAGTTGAAGGTGAACAGCATGTAATAAAAGGGAGACCAGTTTCAAGCAGTTTTGATCCAATCAGGTTTCCTGAGGATCAGTTCAATGTTGCGCTTGATCAAGTCTTCGAAAGCATTGAGAACAGTCAGGCACTGGTGGAACAGTCAAACAAAATTCTAAACAGTGCAGAAAAAGGAAACACTGGTTTCATTATTGTAATAATCTTGGTTGCTGTTCTTGGTTTAACCATGATTTCAGTGAGCATCATCATCATAATCAAGAAAACAAGGAAGCCCGCAGGAGCACCTCCAGAGCTGAATGGTGTCACCAACGGTGGCTTCATACCACATAGTTAG
>HMPV/39/ZJ/CHN/2018
ATGTCTTGGAAAGTGATGATCATCATTTCGTTACTTATAACACCCCAGCACGGGCTAAAGGAGAGCTATTTGGAAGAATCATGCAGTACTATAACTGAGGGATACCTCAGTGTTTTAAGAACAGGCTGGTATACTAATGTCTTCACATTAGAAGTTGGTGATGTTGAAAATCTTACATGTACTGATGGACCTAGCTTAATCAAAACAGAACTTGACCTAACAAAAAGTGCTTTAAGGGAACTCAAAACAGTCTCTGCCGATCAGTTAGCGAGAGAGGAGCAAATTGAAAATCCCAGACAATCAAGGTTTGTCCTAGGTGCAATAGCTCTTGGAGTTGCTACAGCAGCAGCAGTCACAGCAGGCATTGCAATAGCCAAAACCATAAGGCTTGAGAGTGAGGTGAATGCAATTAAAGGTGCTCTCAAACAAACCAATGAAGCAGTATCCACATTAGGAAATGGTGTGCGGGTCCTAGCCACTGCAGTGAGAGAGCTAAAAGAATTTGTGAGCAAAAATCTGACTAGTGCAATCAACAGGAACAAATGTGACATTGCTGATCTGAAGATGGCTGTCAGCTTCAGTCAATTCAACAGAAGATTTCTAAATGTTGTGCGGCAGTTTTCAGACAATGCAGGGATAACACCAGCAATATCATTGGACTTAATGACTGATGCTGAACTGGCCAGAGCTGTATCATACATGCCAACATCTGCAGGACAGATAAAACTGATGTTGGAGAACCGTGCAATGGTAAGGAGAAAAGGATTTGGAATCCTAATAGGGGTCTACGGAAGCTCCGTGATTTACATGGTTCAATTGCCGATCTTTGGCGTCATAGATACACCTTGCTGGATAATCAAAGCAGCCCCCTCTTGCTCAGAAAAAAACGGGAATTATGCTTGCTTCCTAAGAGAAGATCAAGGGTGGTATTGTAAAAATGCAGGATCTACTGTTTACTACCCAAACGAAAAAGACTGTGAAACAAGAGGTGATCATGTTTTTTGTGACACAGCAGCAGGGATCAATGTTGCTGAGCAGTCGAGAGAATGCAACATCAACATATCTACTACCAACTACCCGTGCAAAGTCAGCACAGGAAGACACCCCATAAGCATGGTTGCACTATCACCTCTCGGTGCTTTGGTGGCTTGCTATAAAGGGGTAAGCTGCTCGATTGGCAGCAATCGGGTTGGAATCATCAAACAATTACCCAAAGGCTGCTCATACATAACTAACCAGGATGCAGACACTGTAACAATTGACAATACCGTGTATCAACTAAGCAAAGTTGAAGGTGAACAGCATGTAATAAAAGGGAGACCAGTTTCAAGCAGTTTTGATCCAATCAGATTTCCTGAGGATCAGTTCAATGTTGCGCTTGATCAAGTCTTCGAAAGCATTGAGAACAGTCAGGCACTGGTGGAACAGTCAAACAAAATTCTAAACAGTGCAGAAAAAGGAAACACTGGTTTCATTATTGTAATAATCTTGGTTGCTGTTCTTGGTTTAACCATGATTTCAGTGAGCATCATCATCATAATCAAGAAAACAAGGAAGCCCACAGGAGCACCTCCAGAGCTGAATGGTGTCACCAACGGTGGCTTCATACCACATAGTTAG
>HMPV/34/ZJ/CHN/2018
ATGTCTTGGAAAGTGATGATCATCATTTCGTTACTTATAACACCCCAGCACGGGCTAAAGGAGAGCTATTTGGAAGAATCATGCAGTACTATAACTGAGGGATACCTCAGTGTTTTAAGAACAGGCTGGTATACTAATGTCTTCACATTAGAAGTTGGTGATGTTGAAAATCTTACATGTACTGATGGACCTAGCTTAATCAAAACAGAACTTGATCTAACAAAAAGTGCTTTAAGGGAACTCAAAACAGTCTCTGCTGATCAGTTAGCGAGAGAGGAGCAAATTGAAAATCCCAGACAATCAAGGTTTGTCCTAGGTGCAATAGCTCTTGGAGTTGCTACAGCAGCAGCAGTCACAGCAGGCATTGCAATAGCCAAAACCATAAGGCTTGAGAGTGAGGTGAATGCAATTAAAGGTGCTCTCAAACAAACCAATGAAGCAGTATCCACATTAGGAAATGGTGTGCGGGTCCTAGCCACTGCAGTGAGAGAGCTAAAAGAATTTGTGAGCAAAAATCTGACTAGTGCAATCAACAGGAACAAATGTGACATTGCTGATCTGAAGATGGCTGTCAGCTTCAGTCAATTCAACAGAAGATTTCTAAATGTTGTGCGGCAGTTTTCAGACAATGCAGGGATAACACCAGCAATATCATTGGACTTAATGACTGATGCTGAACTGGCCAGAGCTGTATCATACATGCCAACATCTGCAGGACAGATAAAACTGATGTTGGAGAACCGTGCAATGGTAAGGAGAAAAGGATTTGGAATCTTAATAGGGGTCTACGGAAGCTCCGTGATTTACATGGTTCAATTGCCGATCTTTGGTGTCATAGATACACCTTGCTGGATAATCAAAGCAGCCCCCTCTTGCTCAGAAAAAAACGGGAATTATGCTTGCCTCCTAAGAGAAGATCAAGGGTGGTATTGTAAAAATGCAGGATCTACTGTTTACTACCCAAACGAAAAAGACTGTGAAACAAGAGGTGATCATGTTTTTTGTGACACAGCAGCAGGGATCAATGTTGCTGAGCAGTCGAGAGAATGCAACATCAACATATCTACTACCAACTACCCGTGCAAAGTCAGCACAGGAAGACACCCCATAAGCATGGTTGCACTATCACCTCTCGGTGCTTTGGTGGCTTGCTATAAAGGGGTAAGCTGCTCGATTGGCAGCAATCGGGTTGGAATCATCAAACAATTACCCAAAGGCTGCTCATACATAACTAACCAGGATGCAGACACTGTAACAATTGACAATACCGTGTATCAACTAAGCAAAGTTGAAGGTGAACAGCATGTAATAAAAGGGAGACCAGTTTCAAGCAGTTTTGATCCAATCAGGTTTCCTGAGGATCAGTTCAATGTTGCGCTTGATCAAGTCTTCGAAAGCATTGAGAACAGTCAGGCACTGGTGGAACAGTCAAACAAAATTCTAAACAGTGCAGAAAAAGGAAACACTGGTTTCATTATTGTAATAATCTTGGTTGCTGTTCTTGGTTTAACCATGATTTCAGTGAGCATCATCATCATAATCAAGAAAACAAGGAAGCCCACAGGAGCACCTCCAGAGCTGAATGGTGTCACCAACGGTGGCTTCATACCACATAGTTAG
>AY525843_B/NL/1/99
ATGTCTTGGAAAGTGATGATCATCATTTCGTTACTCATAACACCCCAGCACGGGCTAAAGGAGAGTTATTTGGAAGAATCATGTAGTACTATAACTGAGGGATACCTCAGTGTTTTAAGAACAGGCTGGTACACTAATGTCTTCACATTAGAAGTTGGTGATGTTGAAAATCTTACATGTACTGATGGACCTAGCTTAATCAAAACAGAACTTGATCTAACAAAAAGTGCTTTAAGGGAACTCAAAACAGTCTCTGCTGATCAGTTGGCGAGAGAGGAGCAAATTGAAAATCCCAGACAATCAAGATTTGTCTTAGGTGCGATAGCTCTCGGAGTTGCTACAGCAGCAGCAGTCACAGCAGGCATTGCAATAGCCAAAACCATAAGGCTTGAGAGTGAGGTGAATGCAATTAAAGGTGCTCTCAAACAAACTAATGAAGCAGTATCCACATTAGGGAATGGTGTGCGGGTCCTAGCCACTGCAGTGAGAGAGCTAAAAGAATTTGTGAGCAAAAACCTGACTAGTGCAATCAACAGGAACAAATGTGACATTGCTGATCTGAAGATGGCTGTCAGCTTCAGTCAATTCAACAGAAGATTTCTAAATGTTGTGCGGCAGTTTTCAGACAATGCAGGGATAACACCAGCAATATCATTGGACCTGATGACTGATGCTGAGTTGGCCAGAGCTGTATCATACATGCCAACATCTGCAGGGCAGATAAAACTGATGTTGGAGAACCGCGCAATGGTAAGGAGAAAAGGATTTGGAATCCTGATAGGGGTCTACGGAAGCTCTGTGATTTACATGGTTCAATTGCCGATCTTTGGTGTCATAGATACACCTTGTTGGATCATCAAGGCAGCTCCCTCTTGCTCAGAAAAAAACGGGAATTATGCTTGCCTCCTAAGAGAGGATCAAGGGTGGTATTGTAAAAATGCAGGATCTACTGTTTACTACCCAAATGAAAAAGACTGCGAAACAAGAGGTGATCATGTTTTTTGTGACACAGCAGCAGGGATCAATGTTGCTGAGCAATCAAGAGAATGCAACATCAACATATCTACTACCAACTACCCATGCAAAGTCAGCACAGGAAGACACCCTATAAGCATGGTTGCACTATCACCTCTCGGTGCTTTGGTGGCTTGCTATAAAGGGGTAAGCTGCTCGATTGGCAGCAATTGGGTTGGAATCATCAAACAATTACCCAAAGGCTGCTCATACATAACCAACCAGGATGCAGACACTGTAACAATTGACAATACCGTGTATCAACTAAGCAAAGTTGAAGGTGAACAGCATGTAATAAAAGGGAGACCAGTTTCAAGCAGTTTTGATCCAATCAAGTTTCCTGAGGATCAGTTCAATGTTGCGCTTGATCAAGTCTTCGAAAGCATTGAGAACAGTCAGGCACTAGTGGACCAGTCAAACAAAATTCTAAACAGTGCAGAAAAAGGAAACACTGGTTTCATTATCGTAGTAATTTTGGTTGCTGTTCTTGGTCTAACCATGATTTCAGTGAGCATCATCATCATAATCAAGAAAACAAGGAAGCCCACAGGAGCACCTCCAGAGCTGAATGGTGTCACCAACGGCGGTTTCATACCACATAGTTAG
>KC562223_B/TN9332/USA/1993
ATGTCTTGGAAAGTGATGATCATCATTTCGTTACTCATAACACCCCAGCACGGGCTAAAGGAGAGTTATTTGGAAGAATCATGCAGTACTATAACTGAGGGATACCTCAGTGTTTTAAGAACAGGCTGGTACACTAATGTCTTTACATTAGAAGTTGGTGATGTTGAAAATCTTACATGTACTGATGGACCTAGCTTAATCAAAACAGAACTTGATCTAACAAAAAGTGCTTTAAGGGAACTCAAAACAGTCTCTGCTGATCAGTTAGCGAGAGAGGAGCAAATTGAAAATCCCAGACAATCAAGATTTGTCCTAGGTGCAATAGCCCTCGGAGTTGCTACAGCAGCAGCAGTCACAGCAGGCATTGCAATAGCCAAAACCATAAGGCTTGAGAGTGAAGTGAATGCAATCAAAGGTGCTCTCAAACAAACTAATGAAGCAGTATCCACATTAGGAAATGGAGTGCGGGTCCTAGCCACTGCAGTGAGAGAGCTGAAAGAATTTGTGAGCAAAAATCTGACTAGTGCAATCAACAAGAACAAATGTGACATTGCTGATCTGAAGATGGCTGTCAGCTTCAGTCAATTCAACAGAAGATTTCTAAATGTTGTGCGGCAGTTTTCAGACAATGCAGGAATAACACCAGCAATATCATTGGACCTAATGACTGATGCTGAGTTGGCCAGAGCTGTATCATACATGCCAACATCTGCAGGACAGATAAAACTGATGTTGGAGAACCGCGCAATGGTAAGGAGGAAAGGATTTGGAATCCTGATAGGGGTCTACGGAAGCTCTGTGATTTACATGGTTCAATTGCCGATCTTTGGTGTCATAGATACACCTTGTTGGATAATCAAGGCAGCTCCCTCTTGCTCAGAAAAAAACGGGAATTATGCTTGCCTCCTAAGAGAGGAACAAGGGTGGTATTGTAAAAATGCAGGATCCACTGTTTACTACCCAAATGAAAAAGACTGCGAAACAAGAGGTGATCATGTTTTTTGTGACACAGCAGCAGGGATCAATGTTGCTGAGCAATCAAGAGAATGCAACATCAACATATCCACTACCAACTACCCATGCAAAGTCAGCACAGGAAGACACCCTATAAGTATGGTTGCACTATCACCTCTTGGTGCTTTGGTGGCTTGCTATAAAGGGGTAAGCTGCTCAATTGGCAGCAATCGGGTTGGAATCATCAAACAATTACCTAAAGGCTGCTCATACATAACCAACCAGGATGCAGACACTGTAACAATTGACAACACCGTGTATCAACTAAGCAAAGTTGAAGGTGAACAGCATGTAATAAAAGGGAGACCAGTTTCAAGCAGCTTTGATCCAATCAGGTTTCCTGAGGATCAGTTCAATGTTGCGCTTGATCAAGTCTTTGAAAGTATTGAGAACAGTCAGGCACTAGTGGATCAGTCAAACAGAATTCTAAACAGTGCAGAAAAAGGAAACACTGGCTTCATTATTGTAATAATTTTGGTTGCTGTTCTTGGTTTAACCATGATTTCAGTGAGCATCATCATCATAATCAAGAAAACAAAGAAGCCCAAAGGAGCACCTCCAGAGCTGAATGGTGTCACCAACGGAGGTTTCATACCACATAGTTAG
>MF045425_B/SC3259/USA/2015
ATGTCTTGGAAAGTGATGATTATCATTTCGTTACTCATAACACCTCAGCATGGACTAAAAGAAAGTTATTTAGAAGAATCATGTAGTACTATAACTGAAGGATATCACAGTGTTTTAAGAACAGGTTGGTACACCAATGTCTTTACATTAGAAGTTGGTGATGTTGAAAATCTTACATGTACTGATGGACCTAGCTTAATCAAAACAGAACTTGACCTAACCAAAAGTGCTTTAAGAGAACTCAAAACAGTTTCTGCTGATCAGTTAGCGAGAGAAGAACAAATTGAAAATCCCAGACAATCAAGGTTTGTCCTAGGTGCAATAGCTCTTGGAGTTGCCACAGCAGCAGCAGTCACAGCAGGCATTGCAATAGCCAAAACTATAAGGCTTGAGAGTGAAGTGAATGCAATCAAAGGTGCTCTCAAAACAACCAATGAGGCAGTATCAACACTAGGGAATGGAGTGCGAGTCCTAGCCACTGCAGTAAGAGAGCTGAAAGAATTTGTGAGCAAAAACCTGACTAGTGCGATCAACGAGAACAAATGTGACATTGCTGATTTGAAGATGGCTGTCAGCTTCAGTCAGTTCAACAGAAGATTCCTAAATGTTGTGCGGCAGTTTTCAGACAATGCAGGGATAACACCGGCAATATCATTGGACCTGATGAATGATGCTGAGCTGGCCAGAGCTGTATCATACATGCCAACATCTGCAGGACAAATAAAACTAATGTTAGAGAACCGTGCAATGGTGAGGAGAAAAGGATTTGGAATCCTGATAGGGGTCTACGGAAGCTCTGTGATTTACATGGTCCAGCTGCCGATCTTTGGTGTCATAAATACACCTTGTTGGATAATCAAGGCAGCTCCCTCTTGTTCAGAAAAAGATGGAAATTATGCTTGCCTCCTAAGAGAGGATCAAGGGTGGTATTGTAAAAATGCAGGATCCACTGTTTACTACCCAAATGAAAAAGACTGCGAAACAAGAGGTGATCATGTTTTTTGTGACACAGCTGCAGGGATCAATGTTGCTGAGCAATCAAGAGAATGCAACATCAACATATCTACCACCAACTACCCATGCAAAGTCAGCACAGGAAGACACCCTATCAGCATGGTTGCACTATCACCTCTCGGTGCTTTGGTAGCTTGCTACAAAGGGGTTAGCTGCTCGACTGGCAGCAATCAGGTTGGAATAATCAAACAACTACCTAAAGGCTGCTCATACATAACTAACCAGGACGCAGACACTGTAACAATTGACAACACTGTGTATCAACTAAGCAAAGTTGAGGGTGAACAGCATGTAATAAAAGGGAGACCAGTTTCAAACAGTTTTGATCCAATCAGGTTTCCTGAGGATCAGTTCAATGTTGCGCTTGATCAAGTCTTTGAAAGCATTGAAAACAGTCAAGCACTAGTGGACCAGTCAAACAAAATCCTGAACAGTGCAGAAAAAGGAAACACTGGTTTCATTATTGTAATAATTTTGATTGCTGTTCTTGGGTTAACCATGATTTCAGTGAGCATCATCATCATAATCAAAANAACAAGAAAGCCTGCAGGGGCACCTCCGGAGCTGAATGGTGTTACCAACGGCGGTTTTATACCGCATAGTTAG
>HMPV/07/ZJ/CHN/2017
ATGTCTTGGAAAGTGATGATTATCATTTCGTTACTCATAACACCTCAGCATGGACTAAAAGAAAGTTATTTAGAAGAATCATGTAGTACTATAACTGAAGGATATCTCAGTGTTTTAAGAACAGGTTGGTACACCAATGTCTTTACATTAGAAGTTGGTGATGTTGAAAATCTTACATGTACTGATGGACCTAGCTTAATCAAAACAGAACTTGACCTAACCAAAAGTGCTTTAAGAGAACTCAAAACAGTTTCTGCTGATCAGTTAGCGAGAGAAGAACAAATTGAAAACCCCAGACAATCAAGGTTTGTCCTAGGTGCAATAGCTCTTGGAGTTGCCACAGCAGCAGCAGTCACAGCAGGCATTGCAATAGCCAAAACTATAAGGCTTGAGAGTGAAGTGAATGCAATCAAAGGTGCTCTCAAAACAACCAATGAGGCAGTATCAACACTAGGGAATGGAGTGCGGGTCCTAGCCACTGCAGTAAGAGAGCTGAAAGAATTTGTGAGCAAAAACCTGACTAGTGCGATCAACAAGAACAAATGTGACATTGCTGATTTGAAGATGGCTGTCAGCTTCAGTCAGTTCAACAGAAGATTCCTAAATGTTGTGCGGCAGTTTTCAGACAATGCAGGGATAACACCGGCAATATCATTGGACCTGATGAATGATGCTGAGCTGGCCAGAGCTGTATCATACATGCCAACATCTGCAGGACAAATAAAACTAATGTTAGAGAACCGTGCAATGGTGAGGAGAAAAGGATTTGGAATCCTGATAGGAGTCTACGGAAGCTCTGTGATTTACATGGTCCAGCTGCCGATCTTTGGTGTCATAAATACACCTTGTTGGATAATCAAGGCAGCTCCCTCTTGTTCAGAAAAAGATGGAAATTATGCTTGCCTCCTAAGAGAGGATCAAGGGTGGTATTGTAAAAATGCAGGATCTACTGTTTACTACCCAAATGAAAAAGACTGCGAAACAAGAGGTGATCATGTTTTTTGTGACACAGCTGCAGGGATCAATGTTGCTGAGCAATCAAGAGAATGCAACATCAACATATCTACCACCAACTACCCATGCAAAGTCAGCACAGGAAGACACCCTATCAGCATGGTTGCACTATCACCTCTCGGTGCTTTGGTAGCTTGCTACAAAGGGGTTAGCTGCTCGACTGGCAGTAATCAGGTTGGAATAATCAAACAACTACCTAAAGGCTGCTCATACATAACTAACCAGGACGCAGACACTGTAACAATTGACAACACTGTGTATCAACTAAGCAAAGTTGAGGGTGAACAGCATGTAATAAAAGGGAGACCAGTTTCAAACAGTTTTGATCCAATCAGGTTTCCTGAGGATCAGTTCAATGTTGCGCTTGATCAAGTCTTTGAAAGCATTGAAAACAGTCAAGCACTAGTGGACCAGTCAAACAAAATCCTGAACAGTGCAGAAAAAGGAAACACTGGTTTCATTATTGTAATAATTTTGATTGCTGTTCTTGGGTTAACCATGATTTCAGTGAGCATCATCATCATAATCAAAAAAACAAGGAAGCCCGCAGGGGCACCTCCGGAGCTGAATGGTGTTACCAACGGCGGTTTTATACCGCATAGTTAG
>KJ627432_B/FLE7218/PER/2009
ATGTCTTGGAAAGTGATGATTATCATTTCGTTACTCATAACACCTCAGCATGGATTAAAAGAAAGTTATTTAGAAGAATCATGTAGTACTATAACTGAAGGATATCTCAGTGTTTTAAGAACAGGTTGGTACACCAATGTCTTTACATTAGAAGTTGGTGATGTTGAAAATCTTACATGTACTGATGGACCTAGCTTAATCAAAACAGAACTTGACCTAACCAAAAGTGCTTTAAGAGAACTCAAAACAGTTTCTGCTGATCAGTTAGCGAGAGAAGAACAAATTGAAAACCCCAGACAATCAAGGTTTGTCCTAGGTGCAATAGCTCTTGGAGTTGCCACAGCAGCAGCAGTCACAGCAGGCATTGCAATAGCCAAAACTATAAGGCTTGAGAGTGAAGTGAATGCAATCAAAGGTGCTCTCAAAACAACCAATGAGGCAGTATCAACACTAGGAAATGGAGTGCGGGTCCTAGCCACTGCAGTAAGAGAGCTGAAAGAATTTGTGAGCAAAAACCTGACTAGTGCGATCAACAAGAACAAATGTGACATTGCTGATTTGAAGATGGCTGTCAGCTTCAGTCAGTTCAACAGAAGATTCCTAAATGTTGTGCGGCAGTTTTCAGACAATGCAGGGATAACACCAGCAATATCATTGGACCTGATGAATGATGCTGAGCTGGCCAGAGCTGTATCATACATGCCAACATCTGCAGGACAGATAAAACTAATGTTAGAGAACCGTGCAATGGTGAGGAGAAAAGGATTTGGAATCTTGATAGGGGTCTACGGAAGCTCTGTGATTTACATGGTCCAGCTGCCGATCTTTGGTGTCATAAATACACCTTGTTGGATAATCAAAGCAGCTCCCTCTTGTTCAGAAAAAGATGGAAATTATGCTTGCCTCCTAAGAGAAGATCAAGGGTGGTATTGTAAAAATGCAGGATCCACTGTTTACTACCCAAATGAAAAAGACTGCGAAACAAGAGGTGATCATGTTTTTTGTGACACAGCAGCAGGGATCAATGTTGCTGAGCAATCAAGAGAATGCAACATCAACATATCTACCACCAACTACCCATGCAAAGTCAGCACAGGAAGACACCCTATCAGCATGGTTGCACTATCACCTCTCGGTGCTTTGGTAGCTTGCTACAAAGGGGTTAGCTGCTCGACTGGCAGTAATCAGGTTGGAATAATCAAACAACTACCTAAAGGCTGCTCATACATAACTAACCAGGACGCAGACACTGTAACAATTGACAACACTGTGTATCAACTAAGCAAAGTTGAGGGTGAACAGCATGTAATAAAAGGGAGACCAGTTTCAAGCAGTTTTGATCCAATCAGGTTTCCTGAGGATCAGTTCAATGTTGCGCTTGATCAAGTCTTTGAAAGCATTGAAAACAGTCAAGCACTAGTGGACCAGTCAAACAAAATCCTGAACAGTGCAGAAAAAGGAAACACTGGTTTCATTATTGTAATAATTTTGATTGCTGTTCTTGGGTTAACCATGATTTCAGTGAGTATCATCATCATAATCAAAAAAACAAGGAAGCCCACAGGGGCACCTCCGGAGCTGAATGGTGTTACCAACGGCGGTTTTATACCGCATAGTTAG
>HM197719_B/Sabana/RWA/2008
ATGTCTTGGAAAGTGATGATTATCATTTCGTTACTCATAACACCTCAGCATGGACTAAAAGAAAGTTATTTAGAAGAATCATGTAGTACTATAACTGAAGGATATCTCAGTGTTTTAAGAACAGGTTGGTACACCAATGTCTTTACATTAGAAGTTGGTGATGTTGAAAATCTTACATGTACTGATGGACCTAGCTTAATCAAAACAGAACTTGACCTAACCAAAAGTGCTTTAAGAGAACTCAAAACAGTTTCTGCTGATCAGTTAGCGAGAGAAGAACAAATTGAAAATCCCAGACAATCAAGGTTTGTCCTAGGTGCAATAGCTCTTGGAGTTGCCACAGCAGCAGCAGTCACAGCAGGCATTGCAATAGCCAAAACTATAAGGCTTGAGAGTGAAGTGAATGCAATCAAAGGTGCTCTCAAAACAACCAATGAGGCAGTATCAACACTAGGAAATGGAGTGCGGGTCCTAGCCACTGCAGTAAGAGAGCTGAAAGAATTTGTGAGCAAAAACCTGACTAGTGCGATCAACAAGAACAAATGTGACATTGCTGATTTGAAGATGGCTGTCAGCTTCAGTCAGTTCAACAGAAGGTTCCTAAATGTTGTGCGGCAGTTTTCAGACAATGCAGGGATAACACCAGCAATATCATTGGACTTGATGAATGATGCTGAGCTGGCCAGAGCTGTATCATACATGCCAACATCTGCAGGACAGATAAAACTAATGTTAGAGAACCGTGCAATGGTGAGGAGAAAAGGATTTGGAATCTTGATAGGGGTCTACGGAAGCTCTGTGATTTACATGGTCCAGCTGCCGATCTTTGGTGTCATAAATACACCTTGTTGGATAATCAAGGCAGCTCCCTCTTGTTCAGAAAAAGATGGAAATTATGCTTGCCTCCTAAGAGAGGATCAAGGGTGGTATTGTAAAAATGCAGGATCCACTGTTTACTATCCAAATGAAAAAGACTGCGAAACAAGAGGTGATCATGTTTTTTGTGACACAGCAGCAGGGATCAATGTTGCTGAGCAATCAAGAGAATGCAACATCAACATATCTACCACCAACTACCCATGCAAAGTCAGCACAGGAAGACACCCTATCAGCATGGTTGCACTATCACCTCTCGGTGCTTTGGTAGCTTGCTACAAAGGGGTTAGCTGCTCGACCGGCAGTAATCAGGTTGGAATAATCAAACAACTACCTAAAGGCTGCTCATACATAACTAACCAGGACGCAGACACTGTAACAATTGACAACACTGTGTATCAACTAAGCAAAGTTGAGGGTGAACAGCATGTGATAAAAGGGAGACCAGTTTCAAGCAGTTTTGATCCAATCAGGTTTCCTGAGGATCAATTCAATGTTGCGCTTGATCAAGTCTTTGAAAGCATTGAAAACAGTCAAGCACTAGTGGACCAGTCAAACAAAATCCTGAACAGTGCAGAAAAAGGAAACACTGGTTTCATTATTGTAATAATTTTGATTGCTGTTCTTGGGTTAACCATGATTTCAGTGAGCATCATCATCATAATCAAAAAAACAAGGAAGCCCACAGGGGCACCTCCGGAGCTGAATGGTGTTACCAACGGCGGTTTTATACCGCATAGTTAG
>EF535506_B/TW0500125
ATGTCTTGGAAAGTGATGATTATCATTTCGTTACTCATAACACCTCAGCATGGACTAAAAGAAAGTTATTTAGAAGAATCATGTAGTACTATAACTGAAGGATATCTCAGTGTTTTAAGAACAGGTTGGTACACCAATGTCTTTACATTAGAAGTTGGTGATGTTGAAAACCTTACATGTACTGATGGACCTAGCTTAATCAAAACAGAACTTGACCTAACCAAAAGTGCTCTAAGAGAACTCAAAACAGTTTCTGCTGATCAGTTAGCGAGAGAAGAACAAATTGAAAATCCCAGACAATCAAGGTTTGTCCTAGGTGCAATAGCTCTCGGTGTTGCCACAGCAGCAGCAGTCACAGCAGGCATTGCAATAGCCAAAACCATAAGGCTTGAGAGTGAAGTGAATGCAATCAAAGGTGCTCTCAAAACAACCAACGAGGCAGTATCCACACTAGGAAATGGAGTGCGAGTCCTAGCCACCGCAGTAAGAGAGCTGAAAGAATTTGTGAGCAAAAACCTGACTAGTGCAATTAACAAGAACAAATGTGACATTGCTGATCTGAAGATGGCTGTCAGCTTCAGTCAATTCAACAGAAGATTCCTAAATGTTGTGCGGCAGTTTTCAGACAATGCAGGGATAACACCAGCAATATCATTGGACCTAATGACTGATGCTGAGCTGGCCAGAGCTGTATCATACATGCCAACATCAGCAGGACAGATAAAACTAATGTTAGAGAACCGTGCAATGGTGAGGAGAAAAGGATTTGGAATCTTGATAGGGGTCTACGGAAGTTCCGTGATTTACATGGTCCAGCTGCCGATCTTTGGTGTCATAGATACACCTTGTTGGATAATCAAAGCAGCTCCCTCTTGTTCAGAAAAAGATGGAAATTATGCTTGCCTCCTAAGAGAAGATCAAGGGTGGTATTGTAAAAATGCAGGATCCACTGTTTACTACCCAAATGAAAAAGACTGCGAAACAAGAGGTGATCATGTTTTTTGTGACACAGCAGCAGGGATCAATGTTGCTGAGCAATCAAGAGAATGCAACATCAACATATCTACAACCAACTACCCATGCAAAGTCAGCACAGGAAGACACCCTATCAGCATGGTTGCACTATCACCTCTCGGTGCTTTGGTAGCTTGCTACAAAGGGGTTAGCTGTTCGATTGGCAGTAATCGGGTTGGAATAATCAAACAACTACCTAAAGGCTGCTCATACATAACTAACCAGGACGCAGACACTGTAACAATTGACAACACTGTGTATCAACTAAGCAAAGTTGAGGGTGAACAGCATGTAATAAAAGGGAGACCAGTTTCAAGCAGTTTCGATCCAATCAAGTTTCCTGAGGATCAGTTCAATGTTGCGCTTGATCAAGTCTTTGAAAGCATTGAAAACAGTCAAGCACTAGTGGACCAGTCAAACAAAATTCTGAACAGTGCAGAAAAAGGAAACACTGGCTTCATTATTGTAATAATTTTGATTGCTGTTCTTGGGTTAACCATGATTTCAGTGAGCATCATCATCATAATCAAAAAAACAAGGAAACCCACAGGGGCACCTCCAGAGCTGAATGGTGTTACCAACGGCGGTTTTATACCGCATAGTTAG
>FJ168778_B/NL/94/01
ATGTCTTGGAAAGTGATGATTATCATTTCGTTACTCATAACACCTCAGCACGGACTAAAAGAAAGTTATTTAGAAGAATCATGTAGTACTATAACTGAAGGATATCTCAGTGTTTTAAGAACAGGTTGGTACACCAATGTCTTTACATTAGAAGTTGGTGATGTTGAAAATCTTACATGTACTGATGGACCTAGCTTAATCAAAACAGAACTTGACCTAACCAAAAGTGCTCTGAGAGAACTCAAAACAGTTTCTGCTGATCAGTTAGCGAGAGAAGAACAAATTGAAAATCCCAGACAATCAAGGTTTGTCCTAGGTGCAATAGCTCTTGGAGTTGCCACAGCAGCAGCAGTCACAGCAGGCATTGCAATAGCCAAAACCATAAGACTTGAGAGTGAAGTGAATGCAATCAAAGGTGCTCTCAAAACAACCAACGAGGCAGTATCCACACTAGGAAATGGAGTGCGAGTCCTAGCCACTGCAGTAAGAGAGCTGAAAGAATTTGTGAGCAAAAACCTGACTAGTGCGATCAACAAGAACAAATGTGACATTGCTGATCTGAAGATGGCTGTCAGCTTCAGTCAATTCAACAGAAGATTCCTAAATGTTGTGCGGCAGTTTTCAGACAATGCAGGGATAACACCAGCAATATCATTGGACCTAATGACTGATGCTGAGCTGGCCAGAGCTGTATCATACATGCCAACATCTGCAGGACAGATAAAACTAATGTTAGAGAACCGTGCAATGGTGAGGAGAAAAGGATTTGGAATCTTGATAGGGGTCTACGGAAGCTCTGTGATTTACATGGTCCAGCTGCCGATCTTTGGTGTCATAGATACACCTTGTTGGATAATCAAGGCAGCTCCCTCTTGTTCAGAAAAAGATGGAAATTATGCTTGCCTCCTAAGAGAGGATCAAGGGTGGTATTGCAAAAATGCAGGATCCACTGTTTACTACCCAAATGAAAAAGACTGCGAAACAAGAGGTGATCATGTTTTTTGTGACACAGCAGCAGGGATCAATGTTGCTGAGCAATCAAGAGAATGCAACATCAACATATCTACCACCAACTACCCATGCAAAGTCAGCACAGGAAGACACCCTATCAGCATGGTTGCACTATCACCTCTCGGTGCTTTGGTAGCTTGCTACAAGGGGGTTAGCTGCTCGATTGGCAGTAATCGGGTTGGAATAATCAAACAACTACCTAAAGGCTGCTCATACATAACTAACCAGGACGCAGACACTGTAACAATTGACAACACTGTGTATCAACTAAGCAAAGTTGAGGGTGAACAGCATGTAATAAAAGGGAGACCAGTTTCAAGCAGTTTTGATCCAATCAGGTTTCCTGAGGATCAGTTCAATGTTGCGCTTGATCAAGTCTTTGAAAGCATTGAAAACAGTCAAGCACTAGTGGACCAGTCAAACAAAATTCTGAACAGTGCAGAAAAAGGAAACACTGGTTTCATTATTGTAATAATTTTGATTGCTGTTCTTGGGTTAACCATGATTTCAGTGAGCATCATCATCATAATCAAAAAAACAAGGAAGCCCACAGGGGCACCTCCAGAGCTGAATGGTGTTACCAACGGCGGTTTTATACCGCATAGTTAG
>KC562239_B/TN95111/USA/1995
ATGTCTTGGAAAGTGATGATTATCATTTCGTTACTCATAACACCTCAGCACGGACTAAAAGAAAGTTATTTAGAAGAATCATGTAGTACTATAACTGAAGGATATCTCAGTGTTTTAAGAACAGGTTGGTACACCAATGTCTTTACATTAGAAGTTGGTGATGTTGAAAATCTTACATGTACTGATGGACCTAGCTTAATCAAAACAGAACTTGACCTAACCAAAAGTGCTCTAAGAGAACTCAAAACAGTTTCTGCTGATCAGTTAGCGAGAGAAGAACAAATTGAAAATCCCAGACAATCAAGGTTTGTCCTAGGTGCAATAGCTCTTGGAGTTGCCACAGCAGCAGCAGTCACAGCAGGCATTGCAATAGCCAAAACCATAAGGCTTGAGAGTGAAGTGAATGCAATCAAAGGTGCTCTCAAAACAACCAACGAGGCAGTATCCACACTAGGAAATGGAGTGCGGGTCCTAGCCACTGCAGTAAGAGAGCTGAAAGAATTTGTGAGCAAAAACCTGACTAGTGCGATCAACAAGAACAAATGTGACATTGCTGATCTGAAGATGGCTGTCAGCTTCAGTCAGTTCAACAGAAGATTCTTAAATGTTGTGCGGCAGTTTTCAGACAATGCAGGGATAACACCAGCAATATCATTGGACCTAATGACTGATGCTGAGCTGGCCAGAGCTGTATCATACATGCCAACATCTGCAGGACAGATAAAACTAATGTTAGAGAACCGTGCAATGGTGAGGAGAAAAGGATTTGGAATCTTGATAGGGGTCTACGGAAGCTCTGTGATTTACATGGTCCAGCTGCCGATCTTTGGTGTCATAGATACACCTTGTTGGATAATCAAGGCAGCCCCCTCTTGTTCAGAAAAAGATGGAAATTATGCTTGCCTCCTAAGAGAGGATCAAGGGTGGTATTGTAAAAATGCAGGATCCACTGTTTACTACCCAAATGAAAAAGACTGCGAAACAAGAGGTGATCATGTTTTTTGTGACACAGCAGCAGGGATCAATGTTGCTGAGCAATCAAGGGAATGCAACATTAACATATCTACCACCAACTACCCATGCAAAGTCAGCACAGGAAGACACCCTATTAGCATGGTTGCACTATCACCTCTCGGTGCTTTGGTAGCTTGCTACAAAGGGGTTAGCTGCTCGATTGGCAGTAATCGGGTTGGAATAATCAAACAACTACCTAAAGGCTGCTCATACATAACTAACCAGGACGCAGACACTGTAACAATTGACAACACTGTATATCAACTAAGCAAAGTTGAGGGTGAACAGCATGTAATAAAAGGGAGACCAGTTTCAAGCAGTTTTGATCCAATCAGGTTTCCTGAGGATCAGTTCAATGTTGCGCTTGATCAAGTCTTTGAAAGCATTGAAAACAGTCAGGCACTAGTGGACCAGTCAAACAAAATTCTGAACAGTGCAGAAAAAGGAAACACTGGTTTCATTATTGTAATAATTTTGATTGCTGTTCTTGGGTTAGCCATGATTTCAGTGAGCATCATCATCATAATCAAAAAAACAAGGAAGCCCACAGGGGCACCTCCAGAGCTGAATGGTGTTACCAACGGCGGTTTTATACCGCATAGTTAG
>KM361520_A/CB22/THAI/2013
ATGTCTTGGAAAGTGGTGATTATTTTTTCATTGCTAATAACACCTCAACACGGTCTTAAAGAGAGCTACTTAGAAGAATCATGTAGCACTATAACTGAGGGATATCTTAGTGTCCTGAGGACAGGTTGGTATACCAACGTTTTTACATTAGAGGTGGGTGATGTAGAAAACCTCACATGTGCTGATGGACCTAGCCTAATAAAAACAGAATTAGATCTGACCAAAAGTGCACTAAGAGAGCTCAAAACAGTTTCTGCTGACCAGTTGGCAAGAGAGGAACAAATTGAAAATCCCAGACAATCTAGATTTGTTCTAGGAGCAATAGCACTCGGTGTTGCAACAGCAGCTGCAGTTACGGCAGGTGTTGCAATTGCCAAAACCATCCGGCTTGAGAGTGAAGTTACAGCAATTAAGAATGCCCTTAAAAAGACCAATGAAGCAGTGTCTACATTGGGGAATGGGGTTCGAGTGTTAGCAACTGCAGTGAGAGAACTGAAAGATTTTGTGAGCAAGAATTTAACTCGTGCAATCAACAAAAACAAGTGCGACATTGATGACCTAAAAATGGCCGTTAGTTTCAGTCAATTCAACAGAAGGTTTCTAAACGTTGTGCGGCAATTTTCAGACAATGCTGGAATAACACCAGCAATATCTTTAGACTTAATGACAGATGCTGAACTAGCCAGAGCTGTTTCCAACATGCCGACATCTGCAGGACAAATAAAATTGATGTTGGAAAACCGTGCAATGGTGCGGAGGAAGGGGTTCGGAATCCTGATAGGGGTCTACGGGAGCTCCGTAATTTACATGGTGCAGCTGCCAATCTTTGGCGTTATAGATACGCCTTGCTGGATAGTGAAGGCAGCCCCTTCTTGCTCCGAGAAAAAGGGAAACTATGCTTGCCTCCTAAGAGAAGACCAGGGGTGGTATTGTCAGAATGCAGGGTCAACTGTCTACTACCCAAATGAGAAGGACTGTGAAACAAGGGGAGATCATGTCTTTTGCGACACAGCAGCAGGAATTAATGTTGCTGAGCAATCAAAGGAGTGCAACATCAACATATCCACTACAAATTACCCATGCAAAGTCAGCACAGGAAGGCATCCTATCAGTATGGTTGCACTGTCTCCTCTTGGGGCTCTGGTTGCTTGTTACAAAGGAGTAAGCTGTTCCATTGGCAGCAATAGAGTAGGGATCATCAAGCAGCTGAACAAAGGTTGCTCTTATATTACCAACCAAGATGCAGACACAGTGACAATAGACAACACTGTATATCAGCTAAGCAAAGTTGAGGGTGAACAGCATGTTATAAAAGGCAGACCAGTGTCAAGCAGCTTTGATCCAGTCAAATTTCCTGAAGATCAGTTCAATGTTGCACTTGACCAAGTTTTTGAGAACATTGAAAACAGCCAGGCCTTGGTAGATCAATCAAACAGAATCCTAAGCAGTGCAGAGAAAGGGAACACTGGCTTCATCATTGTGATAATTCTAATTGCTGTCCTTGGCTCCAGCATGATCCTAGTGAGCATCTTCATTATAATCAAGAAAACAAAGAAACCAACAGGAGCACCTCCAGAGCTGAGTGGTGTCACAAACAACGGCTTCATACCACACAGTTAG
>GQ153651_A/GZ/CHN/2008
ATGTCTTGGAAAGTGGTGATTATTTTTTCATTGCTAATAACACCTCAACACGGTCTTAAAGAGAGCTACTTAGAAGAATCATGTAGCACTATAACTGAGGGATATCTCAGTGTTCTGAGGACAGGTTGGTATACCAACGTTTTTACATTAGAGGTGGGTGATGTAGAAAACCTCACATGTGCTGATGGACCTAGCCTAATAAAAACAGAATTAGATCTGACCAAAAGTGCACTAAGAGAGCTCAAAACAGTTTCTGCTGACCAGTTGGCAAGAGAGGAACAAATTGAAAATCCCAGACAATCTAGATTTGTTCTAGGAGCAATAGCACTCGGTGTTGCAACAGCAGCTGCAGTTACAGCAGGTGTTGCAATTGCCAAAACCATCCGGCTTGAGAGTGAAGTTACAGCAATTAAGAATGCCCTTAAAAAGACCAATGAAGCAGTGTCTACATTGGGGAATGGGGTTCGAGTGTTAGCAACTGCAGTGAGAGAACTGAAAGATTTTGTGAGCAAGAATTTAACTCGTGCAATCAACAAAAACAAGTGCGACATTGATGACCTAAAAATGGCCGTTAGTTTCAGTCAATTCAACAGAAGGTTTCTAAACGTTGTGCGGCAATTTTCAGACAATGCTGGAATAACACCAGCAATATCTTTAGACTTAATGACAGATGCTGAACTAGCCAGAGCTGTTTCCAACATGCCGACATCTGCAGGACAAATAAAATTGATGTTGGAAAACCGTGCAATGGTGCGGAGGAAGGGGTTCGGAATCCTGATAGGGGTCTACGGGAGCTCCGTAATTTACATGGTGCAGTTGCCAATCTTTGGCGTTATAGATACGCCTTGCTGGATAGTGAAAGCAGCCCCTTCTTGCTCCGAAAAAAAGGGAAACTATGCTTGCCTCCTAAGAGAAGACCAAGGGTGGTATTGTCAGAATGCAGGGTCAACTGTCTACTACCCAAATGAGAAGGACTGTGAAACAAGGGGAGATCATGTCTTTTGCGACACAGCAGCAGGAATTAATGTTGCTGAGCAATCAAAGGAGTGCAACATCAACATATCCACTACAAATTACCCATGCAAAGTCAGCACAGGAAGGCATCCTATCAGTATGGTTGCACTGTCCCCTCTTGGGGCTCTGGTTGCTTGTTACAAAGGAGTAAGCTGTTCCATTGGCAGCAATAGAGTAGGGATCATCAAGCAGCTGAACAAAGGTTGCTCTTATATTACCAACCAAGATGCAGACACAGTGACAATAGACAACACTGTATATCAGCTAAGCAAAGTTGAGGGTGAACAGCATGTTATAAAAGGCAGACCAGTGTCAAGCAGCTTTGATCCAGTCAAATTTCCTGAAGATCAGTTCAATGTTGCACTTGACCAAGTTTTTGAGAACATTGAAAACAGCCAGGCCTTGGTAGATCAATCAAACAGAATCCTAAGCAGTGCAGAGAAAGGGAACACTGGCTTCATCATTGTGATAATTCTAATTGCTGTCCTTGGCTCCAGCATGATCCTAGTGAGCATCTTCATTATAATCAAGAAAACAAAGAAACCAACTGGAGCACCTCCAGAGCTGAGTGGTGTCACAAACAACGGCTTCATACCACACAGTTAG
>HMPV/48/ZJ/CHN/2018
ATGTCTTGGAAAGTGGTGATTATTTTTTCATTGCTAATAACACCTCAACACGGTCTTAAAGAGAGCTACTTAGAAGAATCATGTAGCACTATAACTGAGGGATATCTCAGTGTTCTGAGGACAGGTTGGTATACCAACGTTTTTACATTAGAGGTGGGTGATGTAGAAAACCTCACATGTGCTGATGGACCTAGCCTAATAAAAACAGAATTAGATCTGACCAAAAGTGCACTAAGAGAGCTCAAAACAGTTTCTGCTGACCAATTGGCAAGAGAGGAACAAATTGAAAATCCCAGACAATCTAGATTTGTTCTAGGAGCAATAGCACTCGGTGTTGCAACAGCAGCTGCAGTTACGGCAGGTGTTGCAATTGCCAAAACCATCCGGCTTGAGAGTGAAGTTACAGCAATTAAGAACGCCCTTAAAAAGACCAATGAAGCAGTGTCTACATTGGGGAATGGGGTTCGAGTGTTAGCAACTGCAGTGAGAGAACTGAAAGATTTTGTGAGCAAGAATTTAACTCGTGCAATCAACAAAAACAAGTGCGACATTGATGACCTAAAAATGGCTGTTAGTTTCAGTCAATTCAACAGAAGATTTCTAAATGTTGTGCGGCAATTTTCAGACAATGCTGGAATAACACCAGCAATATCTTTAGACTTAATGACAGATGCTGAACTAGCCAGAGCTGTTTCCAACATGCCAACATCTGCAGGACAAATAAAATTGATGTTGGAAAACCGTGCAATGGTGCGGAGGAAGGGGTTCGGAATCCTGATAGGGGTCTACGGGAGCTCCGTAATCTACATGGTGCAGCTGCCAATCTTTGGCGTTATAGATACGCCTTGCTGGATAGTGAAAGCAGCCCCTTCTTGCTCCGAGAAAAAGGGAAACTATGCTTGCCTCCTAAGAGAAGACCAGGGGTGGTATTGTCAGAATGCAGGGTCAACTGTCTACTACCCAAATGAGAAGGACTGTGAAACAAGGGGAGATCATGTCTTTTGCGACACAGCAGCAGGAATTAATGTTGCTGAGCAATCAAAGGAGTGCAACATCAACATATCCACTACAAATTACCCATGCAAAGTCAGCACAGGAAGGCATCCTATCAGTATGGTTGCACTGTCCCCTCTTGGGGCTCTGGTTGCTTGTTACAAAGGAGTAAGCTGTTCCATTGGCAGCAACAGAGTAGGGATCATCAAGCAGCTGAACAAAGGTTGCTCTTATATTACCAACCAAGATGCAGACACAGTGACAATAGACAACACTGTATATCAGCTAAGCAAAGTTGAGGGTGAACAGCATGTTATAAAAGGCAGACCAGTGTCAAGCAGCTTTGATCCAGTCAAATTTCCTGAAGATCAGTTCAATGTTGCACTTGACCAAGTTTTTGAGAACATTGAAAACAGCCAGGCTTTGGTAGATCAATCAAACAGAATCCTAAGCAGTGCAGAGAAAGGGAACACTGGCTTCATCATTGTGATAATTCTAATTGCTGTCCTTGGTTCCAGCATGATCCTAGTGAGCATCTTCATTATAATCAAGAAAACAAAGAAACCAACAGGAGCACCTCCAGAGCTGAGTGGTGTCACAAACAACGGCTTCATACCACACAGTTAG
>KY474542_A/USA/NM012/2016
ATGTCTTGGAAAGTGGTGATTATTTTTTCATTGCTAATAACACCTCAACACGGTCTTAAAGAGAGCTACTTAGAAGAATCATGTAGCACTATAACTGAGGGATATCTCAGTGTTCTGAGGACAGGTTGGTATACCAACGTTTTTACATTAGAGGTGGGTGATGTAGAAAACCTCACATGTGCTGATGGACCTAGCCTAATAAAAACAGAATTAGATCTGACCAAAAGTGCACTAAGAGAGCTCAAAACAGTTTCTGCTGACCAGTTGGCAAGAGAGGAACAAATTGAAAATCCCAGACAATCTAGATTTGTTCTAGGAGCAATAGCACTCGGTGTTGCAACAGCAGCTGCAGTTACGGCAGGTGTTGCAATTGCCAAAACCATCCGGCTTGAGAGTGAAGTTACAGCAATTAAGAATGCCCTTAAAAAGACCAATGAAGCAGTGTCTACATTGGGGAATGGGGTTCGAGTGTTAGCGACCGCAGTGAGAGAACTGAAAGATTTTGTGAGCAAGAATTTAACTCGTGCAATCAACAAAAACAAGTGCGACATTGATGACCTAAAAATGGCCGTTAGTTTCAGTCAATTCAACAGAAGGTTTCTAAATGTTGTGCGGCAATTTTCAGACAATGCTGGAATAACACCAGCAATATCTTTAGACTTAATGACAGATGCTGAACTAGCCAGAGCTGTTTCCAACATGCCGACATCTGCAGGGCAAATAAAATTGATGTTGGAAAACCGTGCAATGGTGCGGAGGAAGGGGTTCGGAATCCTGATAGGGGTCTACGGGAGCTCCGTAATTTACATGGTGCAGCTGCCAATCTTTGGCGTTATAGATACGCCTTGCTGGATAGTGAAAGCAGCCCCTTCTTGCTCCGAAAAAAAGGGAAACTATGCTTGCCTCCTAAGAGAAGACCAGGGGTGGTATTGTCAGAATGCAGGGTCAACTGTCTACTACCCAAATGAGAAGGACTGTGAAACAAGGGGAGATCATGTCTTTTGCGACACAGCAGCAGGAATTAATGTGGCTGAGCAATCAAAGGAGTGCAACATCAACATATCTACTACAAATTACCCATGCAAAGTCAGCACAGGAAGGCATCCTATCAGTATGGTTGCACTGTCCCCTCTTGGGGCTCTGGTTGCTTGTTACAAAGGAGTAAGCTGTTCCATTGGCAGCAATAGAGTAGGGATCATCAAGCAGCTGAACAAAGGTTGCTCTTATATTACCAACCAAGATGCAGACACAGTGACAATAGACAACACTGTATATCAGCTAAGCAAAGTTGAGGGTGAACAGCATGTTATAAAAGGCAGACCAGTGTCAAGCAGCTTTGATCCAGTCAAATTTCCTGAAGATCAGTTCAATGTTGCACTTGACCAAGTTTTTGAGAACATTGAAAACAGCCAGGCCTTGGTAGATCAATCAAACAGAATCCTAAGCAGTGCAGAGAAAGGGAACACTGGCTTCATCATTGTGATAATTCTAATTGCTGTCCTTGGTTCCAGCATGATCCTAGTGAGCATCTTCATTATAATCAAGAAAACAAAGAAACCTACAGGAGCACCTCCAGAGCTGAGTGGTGTCACAAACAACGGCTTCATACCACACAGTTAG
>KY474539_A/USA/NM009/2016
ATGTCTTGGAAAGTGGTGATTATTTTTTCATTGCTAATAACACCTCAACACGGTCTTAAAGAGAGCTACTTAGAAGAATCATGTAGCACTATAACTGAGGGATATCTCAGTGTTCTGAGAACAGGTTGGTATACCAACGTTTTTACATTAGAGGTGGGTGATGTAGAAAACCTCACATGTGCTGATGGACCTAGCCTAATAAAAACAGAATTAGATCTGACCAAAAGTGCACTAAGAGAGCTCAAAACAGTTTCTGCTGACCAGTTGGCAAGAGAGGAACAAATTGAAAATCCCAGACAATCTAGATTTGTTCTAGGAGCAATAGCATTCGGTGTTGCAACAGCAGCTGCAGTTACGGCAGGTGTTGCAATTGCAAAAACCATCCGGCTTGAGAGTGAAGTTACAGCAATTAAGAATGCCCTTAAAAAGACCAATGAAGCAGTGTCTACATTGGGGAATGGGGTTCGAGTGTTAGCGACCGCAGTGAGAGAACTGAAAGATTTTGTGAGCAAGAATTTAACTCGTGCAATCAACAAAAACAAGTGCGACATTGATGACCTAAAAATGGCCGTTAGTTTCAGTCAATTCAACAGAAGGTTTCTAAATGTTGTGCGGCAATTTTCAGACAATGCTGGAATAACACCAGCAATATCTTTAGACTTAATGACAGATGCTGAACTAGCCAGAGCTGTTTCCAACATGCCGACATCTGCAGGACAAATAAAATTGATGTTGGAAAACCGAGCAATGGTGCGGAGGAAGGGGTTTGGAATCCTGATAGGGGTCTACGGGAGCTCCGTAATTTACATGGTGCAGCTGCCAATCTTTGGCGTTATAGATACGCCTTGCTGGATAGTGAAAGCAGCCCCTTCTTGCTCCGAAAAAAAGGGAAACTATGCTTGCCTCCTAAGAGAAGACCAGGGGTGGTATTGTCAGAATGCAGGGTCAACTGTCTACTACCCAAATGAGAAGGACTGTGAAACGAGGGGAGATCATGTCTTTTGCGACACAGCAGCAGGAATTAATGTTGCTGAGCAATCAAAGGAGTGCAACATCAACATATCCACTACAAATTACCCATGCAAAGTCAGCACAGGAAGACATCCTATCAGTATGGTTGCACTGTCCCCTCTTGGGGCTCTGGTTGCTTGTTACAAAGGAGTAAGCTGTTCCATTGGCAGCAATAGAGTAGGGATCATCAAGCAGCTGAACAAAGGTTGCTCTTATATTACCAACCAAGATGCAGACACAGTGACAATAGACAACACTGTATATCAGCTAAGCAAAGTTGAGGGTGAACAGCACGTTATAAAAGGCAGACCAGTGTCAAGCAGCTTTGATCCAGTCAAATTTCCTGAAGATCAGTTCAATGTTGCACTTGACCAAGTTTTTGAGAACATTGAAAACAGCCAGGCCTTGGTAGATCAATCAAACAGAATCCTAAGCAGTGCAGAGAAAGGGAACACTGGCTTCATCATTGTGATAATTCTAATTGCTGTCCTTGGCTCCAGCATGATCCTAGTGAGCATCTTCATTATAATCAAGAAAACAAAGAAACCAACAGGAGCACCTCCAGAGCTGAGTGGTGTCACAAACAATGGCTTCATACCACACAGTTAG
>HMPV/40/ZJ/CHN/2018
ATGTCTTGGAAAGTGGTGATTATTTTTTCATTGCTAATAACACCTCAACACGGTCTTAAAGAGAGCTACTTAGAAGAATCATGTAGCACTATAACTGAGGGATATCTCAGTGTTCTGAGGACAGGCTGGTATACCAACGTTTTTACATTAGAGGTGGGTGATGTAGAAAACCTCACATGTGCTGATGGACCTAGCCTAATAAAAACAGAATTAGATCTGACCAAAAGTGCACTAAGAGAGCTCAAAACAGTTTCTGCTGATCAGTTGGCAAGAGAGGAACAAATTGAAAATCCCAGACAATCTAGATTTGTTCTAGGAGCAATAGCACTCGGTGTTGCAACAGCAGCTGCAGTTACGGCAGGTGTTGCAATTGCAAAAACCATCCGGCTTGAGAGTGAAGTTACAGCAATTAAGAATGCCCTTAAAAAGACCAATGAAGCAGTGTCTACATTGGGGAATGGGGTTCGAGTGTTAGCGACCGCAGTGAGAGAACTGAAAGATTTTGTGAGCAAGAATTTAACTCGTGCAATAAACAAAAACAAGTGCGACATTGATGACCTAAAAATGGCCGTTAGTTTTAGTCAATTCAACAGAAGGTTTCTAAATGTTGTGCGGCAATTTTCAGACAATGCTGGAATAACACCAGCAATATCTTTAGACTTAATGACAGATGCTGAACTAGCCAGAGCTGTTTCCAACATGCCAACATCTGCAGGACAAATAAAATTGATGTTGGAAAACCGTGCAATGGTGCGGAGGAAGGGGTTTGGAATCCTGATAGGGGTCTACGGGAGCTCCGTAATTTACATGGTGCAGCTGCCAATCTTTGGCGTTATAGATACGCCTTGCTGGATAGTGAAAGCAGCCCCTTCATGCTCCGAAAAAAAGGGAAACTATGCTTGCCTCCTAAGAGAAGACCAGGGGTGGTATTGTCAGAATGCAGGGTCAACTGTCTACTACCCAAATGAAAAGGACTGTGAAACAAGGGGAGATCATGTCTTTTGCGACACAGCAGCAGGAATCAATGTTGCTGAGCAATCAAAGGAGTGCAACATCAACATATCCACTACAAATTACCCATGCAAAGTAAGCACAGGAAGGCATCCTATCAGTATGGTTGCACTGTCCCCTCTTGGGGCTCTGGTTGCTTGTTACAAAGGAGTAAGCTGTTCCATTGGCAGCAATAGAGTAGGGATCATCAAGCAGCTGAACAAAGGTTGCTCTTATATTACCAACCAAGATGCAGACACAGTGACAATAGACAACACTGTATATCAGCTAAGCAAAGTTGAGGGTGAACAGCATGTTATAAAAGGCAAACCAGTGTCAAGCAGCTTTGATCCAGTCAAATTTCCTGAAGATCAGTTCAATGTTGCACTTGACCAAGTTTTTGAGAACATTGAAAACAGCCAGGCCTTGGTAGATCAATCAAACAGAATCCTAAGCAGTGCAGAGAAAGGGAACACTGGCTTCATCATTGTGATAATTCTAATTGCTGTCCTTGGCTCCAGCATGATCCTAGTGAGCATCTTCATTATAATCAAGAAAACAAAGAAACCAACAGGAGCACCTCCAGAGCTGAGTGGTGTCACAAACAACGGCTTCATACCACACAGTTAG
>KC562225_A/141196482/AUS/2003
ATGTCTTGGAAAGTGGTGATCATTTTTTCATTGCTAATAACACCTCAACACGGTCTTAAAGAGAGCTACTTAGAAGAATCATGTAGCACTATAACTGAGGGATATCTCAGTGTTCTGAGGACAGGTTGGTATACCAACGTTTTTACATTAGAGGTGGGTGATGTAGAAAACCTCACATGTGCTGATGGACCTAGCCTAATAAAAACAGAATTAGATCTGACCAAAAGTGCACTAAGAGAGCTCAAAACAGTTTCTGCTGACCAATTGGCAAGAGAGGAACAAATTGAAAATCCCAGACAATCTAGATTTGTTCTAGGAGCAATAGCACTCGGTGTTGCGACAGCAGCTGCAGTTACAGCAGGTGTTGCAATTGCCAAAACCATCCGGCTTGAGAGTGAAGTTACAGCAATTAAGAATTCCCTTAAAAAGACTAATGAAGCAGTATCTACATTGGGGAATGGAGTTCGAGTGTTAGCAACTGCAGTGAGGGAACTGAAAGATTTTGTGAGTAAGAATTTAACTCGTGCAATCAACAAAAACAAGTGCGACATTGATGACCTAAAAATGGCCGTTAGCTTCAGTCAATTCAACAGAAGGTTTCTAAATGTTGTGCGGCAATTTTCAGACAATGCTGGAATAACACCAGCAATATCTTTAGACTTAATGACAGATGCTGAACTAGCCAGGGCCGTTTCCAACATGCCGACATCTGCAGGACAAATAAAATTGATGTTGGAAAATCGTGCAATGGTGCGAAGGAAGGGGTTCGGAATCCTGATAGGGGTCTATGGGAGCTCCGTAATCTACATGGTGCAGCTGCCAATCTTTGGCGTTATAGACACGCCTTGCTGGATAGTAAAAGCAGCCCCCTCTTGTTCCGAAAAAAGGGGAAACTATGCTTGCCTCTTAAGAGAAGACCAAGGGTGGTATTGTCAGAATGCAGGGTCAACTGTTTACTACCCAAATGAGAAGGACTGTGAAACAAGAGGAGACCATGTCTTTTGCGACACAGCAGCAGGAATTAATGTTGCTGAGCAATCAAAGGAGTGCAACATCAACATATCCACCACAAATTATCCGTGCAAAGTCAGCACAGGAAGGCATCCTATCAGTATGGTTGCACTGTCCCCTCTCGGGGCTCTGGTTGCCTGTTACAAAGGAGTAAGCTGTTCCATTGGCAGCAATAGAGTAGGGATCATCAAGCAGCTGAACAAAGGTTGCTCTTATATAACCAACCAAGATGCAGACACAGTGACAATAGATAACACTGTATATCAGCTAAGCAAAGTTGAGGGTGAACAGCATGTTATAAAAGGCAGACCAGTGTCAAGCAGCTTTGATCCAGTCAAGTTTCCTGAAGATCAATTCAATGTTGCACTTGACCAAGTTTTTGAAAACATTGAAAACAGCCAGGCCTTGGTAGATCAATCAAACAGAATCCTAAGCAGTGCAGAGAAAGGGAACACTGGCTTCATCATTGTGATAATTCTAATTGCTGTCCTTGGCTCCAGCATGATCCTAGTGAGCGTCTTCATTATAATCAAGAAAACAAAGAAACCAACAGGAGCACCTCCAGAGCTGAGTGGTGTCACAAACAATGGCTTCATACCGCACAGTTAG
>KC562243_A/C1050/USA/2004
ATGTCTTGGAAAGTGGTGATCATTTTTTCATTGCTAATAACACCTCAACACGGTCTTAAAGAGAGCTACTTAGAAGAATCATGTAGCACTATAACTGAGGGATATCTCAGTGTTCTGAGGACAGGTTGGTATACCAACGTTTTTACATTAGAGGTGGGTGATGTAGAAAACCTCACATGTGCTGATGGACCTAGCCTAATAAAAACAGAATTAGATCTGACCAAAAGTGCACTAAGAGAGCTCAAAACAGTTTCTGCTGACCAATTAGCAAGAGAGGAACAAATTGAGAATCCCAGACAATCTAGATTTGTTCTAGGAGCAATAGCACTCGGTGTTGCGACAGCAGCTGCAGTTACAGCAGGTGTTGCAATTGCCAAAACTATCCGGCTTGAGAGTGAAGTTACAGCAATTAAGAATGCCCTTAAAAAGACTAATGAAGCAGTGTCTACATTGGGGAATGGAGTTCGAGTGTTAGCAACTGCAGTGAGGGAACTGAAAGATTTTGTGAGCAAGAATTTAACTCGTGCAATCAACAAAAACAAGTGCGACATTGATGACCTAAAAATGGCCGTTAGCTTCAGTCAATTCAACAGAAGGTTCCTAAATGTTGTGCGGCAATTTTCAGACAATGCTGGAATAACACCAGCAATATCTTTAGACTTAATGACAGATGCTGAACTAGCCAGGGCTGTTTCCAACATGCCGACATCTGCAGGACAAATAAAATTGATGTTGGAAAACCGTGCAATGGTGCGAAGGAAGGGGTTCGGAATCCTGATAGGGGTCTACGGGAGCTCCGTAATTTACATGGTGCAGCTGCCAATCTTTGGCGTTATAGACACGCCTTGCTGGATAGTAAAAGCAGCCCCTTCTTGTTCCGAAAAAAAGGGAAACTATGCTTGCCTCTTAAGAGAAGACCAAGGGTGGTATTGTCAGAATGCAGGGTCAACTGTTTACTACCCAAATGAGAAGGACTGTGAAACAAGAGGAGACCATGTCTTTTGCGACACAGCAGCAGGAATTAATGTTGCCGAGCAATCAAAGGAGTGCAACATCAACATATCCACCACAAATTACCCGTGCAAAGTCAGCACAGGAAGGCATCCCATCAGTATGGTTGCACTGTCCCCTCTCGGGGCTCTGGTTGCCTGTTACAAAGGAGTAAGCTGTTCCATTGGCAGCAATAGAGTAGGGATCATCAAGCAGCTGAACAAAGGTTGCTCTTATATAACCAACCAAGATGCAGACACAGTGACAATAGACAACACTGTATATCAGCTGAGTAAAGTTGAGGGTGAACAGCATGTTATAAAAGGCAGACCAGTGTCAAGCAGCTTTGATCCAGTCAAGTTTCCTGAAGATCAATTCAATGTTGCACTTGATCAAGTTTTTGAAAACATTGAAAACAGCCAAGCCTTGGTAGATCAATCAAATAGAATCCTAAGCAGTGCAGAGAAAGGGAACACTGGCTTCATCATTGTGATAATTCTAATTGCTGTCCTTGGCTCCAGCATGATCCTGGTGAGCGTCTTTATTATAATCAAGAAAACAAAGAAACCAACAGGAGCACCTCCAGAGCTAAGTGGTGTCACAAACAATGGCTTCATACCGCACAGTTAG
>KJ627426_A/FLA5066/PER/2008
ATGTCTTGGAAAGTGGTGATCATTTTTTCATTGCTAATAACACCTCAACACGGTCTTAAAGAGAGCTACTTAGAAGAATCATGTAGCACTATAACTGAAGGATATCTCAGTGTTCTGAGGACAGGTTGGTATACCAACGTTTTTACATTAGAAGTGGGTGATGTAGAAAACCTCACATGTGCTGATGGACCTAGCCTAATAAAAACGGAATTAGATCTGACCAAAAGTGCACTAAGAGAGCTCAAAACAGTTTCTGCTGACCAATTGGCAAGAGAGGAACAAATTGAGAATCCCAGACAATCTAGATTTGTTCTAGGAGCAATAGCACTCGGTGTTGCGACAGCAGCTGCAGTTACAGCAGGTGTTGCAATTGCCAAAACTATCCGACTTGAGAGTGAAGTTACAGCAATTAAGAATGCCCTTAAAAAGACTAATGAAGCAGTGTCTACATTGGGAAATGGAGTTCGAGTGTTAGCAACTGCAGTGAGGGAACTGAAAGATTTTGTGAGCAAGAATTTAACTCGTGCAATCAACAAAAACAAGTGCGACATTGATGACCTAAAAATGGCTGTTAGCTTCAGTCAATTCAACAGAAGGTTTCTAAATGTTGTGCGGCAATTTTCAGACAATGCTGGAATAACACCAGCAATATCTTTAGACTTAATGACAGATGCTGAACTAGCCAGGGCCGTTTCCAACATGCCGACATCTGCAGGACAAATAAAATTGATGTTGGAAAACCGTGCAATGGTGCGAAGGAAGGGGTTCGGAATCCTGATAGGGGTCTACGGGAGCTCCGTAATTTACATGGTGCAGCTGCCAATCTTTGGCGTTATAGACACGCCTTGCTGGATAGTAAAAGCAGCCCCTTCTTGTTCCGAAAAAAAGGGAAACTATGCTTGCCTCTTAAGAGAAGACCAAGGGTGGTATTGTCAGAATGCAGGGTCAACTGTTTACTACCCAAATGAGAAGGACTGTGAAACAAGAGGAGACCATGTCTTTTGCGACACAGCAGCAGGAATTAATGTTGCTGAGCAATCAAAGGAGTGCAACATCAACATATCCACCACAAATTACCCGTGCAAAGTCAGCACAGGAAGGCATCCCATCAGTATGGTTGCACTGTCCCCTCTCGGGGCTCTGGTTGCCTGTTACAAAGGAGTAAGCTGTTCCATTGGCAGCAATAGAGTAGGGATCATCAAGCAGCTGAACAAAGGTTGCTCTTATATAACCAACCAAGATGCAGACACAGTGACAATAGACAACACTGTATATCAGCTGAGCAAAGTTGAGGGTGAACAGCATGTTATAAAAGGCAGACCAGTGTCAAGCAGCTTTGATCCAGTCAAGTTTCCTGAAGATCAATTCAATGTTGCACTTGATCAAGTTTTTGAAAACATTGAAAACAGCCAGGCCTTGGTAGATCAATCAAACAGAATCCTAAGCAGTGCAGAGAAAGGGAACACTGGCTTCATCATTGTGATAATTCTAATTGCTGTCCTTGGCTCTAGCATGATCCTGGTGAGCGTCTTTATTATAATCAAGAAAACAAAGAAACCAACAGGAGCACCTCCAGAGCTAAGTGGTGTCACAAACAATGGCTTCATACCGCACAGTTAG
>DQ843659_A/BJ1887/CHN
ATGTCTTGGAAAGTGGTGATCATTTTTTCATTGCTAATAACACCTCAACACGGTCTTAAAGAGAGCTACTTAGAAGAATCATGTAGCACTATAACTGAGGGATATCTCAGTGTTCTGAGGACAGGTTGGTATACCAACGTTTTTACATTAGAGGTGGGTGATGTAGAAAACCTCACATGTGCTGATGGACCTAGCCTAATAAAAACAGAATTAGATCTGACCAAAAGTGCACTAAGAGAGCTCAAAACAGTTTCTGCTGACCAATTGGCAAGAGAGGAGCAAATTGAGAATCCCAGACAATCCAGATTTGTTCTAGGAGCAATAGCACTCGGTGTTGCAACAGCAGCTGCAGTTACAGCAGGTGTTGCAATTGCCAAAACCATACGGCTTGAGAGTGAAGTTACAGCAATTAAGAATGCCCTTAAAAAGACTAATGAAGCAGTGTCTACATTGGGGAATGGAGTTCGAGTGTTAGCAACTGCAGTGAGGGAACTGAAAGATTTTGTGAGCAAGAATTTAACTCGTGCAATCAACAAAAACAAGTGCGACATTGATGACCTAAAAATGGCCGTTAGCTTCAGTCAATTCAACAGAAGGTTTCTTAATGTTGTGCGGCAATTTTCAGACAATGCTGGAATAACACCAGCAATATCTTTAGACTTAATGACAGATGCTGAACTAGCCAGGGCCGTTTCCAACATGCCGACATCTGCAGGACAAATAAAATTGATGTTGGAAAACCGTGCAATGGTGCGAAGGAAGGGGTTCGGAATCCTGATAGGGGTCTACGGGAGCTCCGTAATTTACATGGTGCAGCTGCCAATCTTTGGCGTTATAGACACGCCTTGCTGGATAGTAAAAGCAGCCCCTTCTTGTTCCGAAAAAAAGGGAAACTATGCTTGCCTCTTAAGAGAAGACCAAGGATGGTATTGTCAGAATACAGGGTCAACTGTTTACTACCCAAATGAGAAAGACTGTGAAACAAGAGGAGACCATGTCTTTTGCGACACAGCAGCAGGAATTAATGTTGCTGAGCAATCAAAGGAGTGCAACATCAACATATCCACCACAAATTACCCATGCAAAGTCAGCACAGGAAGGCATCCTATCAGTATGGTTGCACTGTCCCCTCTCGGGGCTCTGGTTGCCTGTTACAAAGGAGTAAGTTGTTCCATTGGCAGCAATAGAGTAGGGATCATCAAGCAGCTGAACAAAGGTTGCTCTTATATAACCAATCAAGATGCAGACACAGTGATAATAGACAACACTGTATATCAGCTAAGCAAAGTTGAGGGTGAACAGCATGTTATAAAAGGCAGACCAGTGTCAAGCAGCTTTGATCCAGTCAAGTTTCCTGAAGATCAATTCAATGTTGCACTTGACCAAGTTTTTGAAAACATTGAAAACAGCCAGGCCTTGGTAGATCAATCAAACAGAATCCTAAGCAGTGCAGAGAAAGGGAACACTGGCTTCATCATTGTGATAATTCTAATTGCTGTCCTTGGCTCCAGCATGATCCTAGTGAGCGTCTTCATTATAATCAAGAAAACAAAGAAACCAACAGGAGCACCTCCAGAGCTGAGTGGTGTCACAAACAATGGATTCATACCGCACAGTTAG
>JN184400_A/TN94-49/USA/1994
ATGTCCTGGAAAGTGGTGATCATTTTTTCATTGCTAATAACACCTCAACACGGTCTTAAAGAGAGCTACTTGGAAGAATCATGTAGCACTATAACTGAGGGGTATCTCAGTGTTCTGAGGACAGGTTGGTATACCAACGTTTTTACATTAGAGGTGGGTGATGTAGAAAACCTCACATGTGCTGATGGACCTAGCCTAATAAAAACAGAATTAGAACTGACCAAAAGTGCACTAAGAGAGCTCAAAACAGTCTCTGCTGACCAATTGGCGAGAGAGGAACAAATTGAGAATCCCAGACAATCCAGATTTGTTCTAGGAGCAATAGCACTCGGTGTTGCAACAGCAGCTGCAGTTACAGCAGGTGTTGCAATTGCCAAAACCATCCGGCTTGAGAGTGAAGTCACAGCAATTAAGAATGCCCTTAAAAAGACCAATGAAGCAGTATCTACATTGGGGAATGGAGTTCGAGTGTTGGCAACTGCAGTAAGAGAGCTGAAAGATTTTGTGAGCAAGAATTTAACTCGTGCAATCAACAAAAACAAGTGCGACATTGATGACCTAAAAATGGCCGTTAGCTTCAGTCAATTCAACAGAAGGTTTCTAAATGTTGTGCGGCAATTTTCAGACAATGCTGGAATAACACCAGCAATATCTTTGGACTTAATGACAGATGCTGAACTAGCCAGGGCCGTCTCCAACATGCCGACATCTGCAGGACAAATAAAATTGATGTTGGAGAACCGTGCAATGGTGCGAAGAAAGGGGTTTGGAATCCTGATAGGGGTCTACGGGAGCTCCGTAATTTACATGGTGCAGCTGCCAATCTTTGGCGTCATAGACACGCCTTGCTGGATAGTAAAAGCAGCCCCCTCTTGTTCCAAAAAAAAGGGAAACTATGCTTGCCTTTTAAGAGAAGATCAAGGGTGGTATTGTCAGAATGCAGGGTCAACTGTTTACTACCCAAATGAGAAAGACTGTGAAACAAGAGGAGACCATGTCTTTTGCGACACAGCAGCAGGAATTAATGTTGCTGAGCAATCAAAAGAGTGCAATATCAACATATCCACTACAAATTACCCATGCAAAGTCAGCACAGGAAGACATCCTATCAGTATGGTTGCACTGTCTCCTCTTGGGGCTCTAGTTGCTTGCTACAAAGGAGTAAGCTGTTCCATTGGCAGCAATAGAGTAGGGATCATCAAGCAGCTGAACAAAGGTTGCTCCTATATAACCAACCAAGATGCAGACACAGTGACAATAGACAACACTGTATATCAGCTAAGCAAAGTTGAGGGTGAACAGCATGTTATAAAAGGCAGACCAGTGTCAAGCAGCTTTGATCCAGTCAAGTTTCCTGAAGATCAATTCAATGTTGCACTTGACCAAGTTTTTGAGAACATTGAAAACAGCCAGGCCTTGGTGGATCAATCAAACAGGATCCTAAGCAGTGCAGAGAAAGGGAACACTGGCTTCATCATTGTAATAATTCTAATTGCTGTCCTTGGCTCTAGCATGATCCTAGTGAGCATTTTCATTATAATCAAGAAAACAAAGAAACAAACAGGAGCACCTCCAGAGCTGAGTGGTGTCACAAACAATGGCTTCATACCACACAGTTAG
>KC562241_A/144834728/AUS/2003
ATGTCTTGGAAAGTGGTGATCATTTTTTCATTGTTAATAACACCTCAACACGGTCTTAAAGAGAGCTATTTAGAAGAGTCATGTAGCACTATAACTGAAGGATATCTCAGTGTTCTGAGGACAGGTTGGTATACCAACGTTTTTACACTGGAGGTAGGTGATGTAGAGAACCTTACATGTGCTGATGGACCTAGCTTAATAAAAACAGAATTAGACCTGACCAAAAGTGCACTAAGAGAGCTCAGAACAGTTTCTGCTGATCAACTGGCAAGAGAGGAGCAAATTGAGAATCCCAGACAATCTAGATTTGTTCTAGGAGCAATAGCACTCGGTGTTGCAACAGCAGCTGCAGTTACAGCAGGTGTTGCAATTGCCAAAACCATCCGGCTTGAAAGTGAAGTAACAGCAATTAAGAATGCCCTCAAAAAGACCAATGAAGCAGTATCTACATTGGGGAATGGAGTTCGAGTGTTGGCAACTGCAGTGAGGGAACTGAAAGATTTTGTGAGCAAGAATTTAACACGTGCAATCAACAAAAACAAGTGCGACATTGATGACCTGAAAATGGCCGTTAGCTTCAGTCAATTCAACAGAAGGTTTCTAAATGTTGTGCGGCAATTTTCAGACAATGCTGGAATAACACCAGCAATATCCTTGGACTTAATGACAGATGCTGAACTAGCCAGAGCTGTTTCCAACATGCCAACATCTGCAGGACAAATAAAACTGATGTTGGAGAACCGTGCAATGGTAAGAAGAAAGGGGTTCGGAATCCTGATAGGAGTTTACGGAAGCTCCGTAATTTACATGGTGCAACTGCCAATCTTTGGAGTTATAGACACGCCTTGCTGGATAGTAAAAGCGGCCCCTTCTTGCTCAGAAAAAAAGGGAAACTATGCTTGCCTCTTAAGAGAAGATCAAGGATGGTATTGTCAGAATGCAGGGTCAACTGTTTACTACCCTAATGAAAAAGACTGCGAAACAAGAGGAGACCATGTCTTTTGCGACACAGCAGCAGGAATCAATGTTGCTGAGCAGTCAAAGGAGTGCAACATCAACATATCCACTACTAATTACCCATGCAAAGTTAGCACAGGAAGACATCCTATCAGTATGGTTGCACTGTCTCCTCTTGGGGCTTTGGTTGCTTGCTACAAGGGAGTGAGCTGTTCCATTGGCAGCAACAGAGTAGGGATCATCAAGCAACTGAACAAAGGCTGCTCTTATATAACCAACCAAGACGCAGACACTGTGACAATAGACAACACTGTATACCAGCTAAGCAAAGTTGAGGGTGAACAGCATGTTATAAAAGGCAGACCAGTGTCAAGCAGCTTTGATCCAGTCAAGTTTCCTGAAGATCAATTCAATGTTGCACTTGACCAAGTTTTTGAAAACATTGAAAACAGCCAGGCCTTGGTAGATCAATCAAACAGAATCCTAAGCAGTGCAGAGAAAGGGAACACTGGCTTCATCATTGTGATAATTCTAATTGCTGTCCTTGGCTCCAGCATGATCCTAGTGAGCGTCTTCATCATAATCAAGAAAACAAGGAAACCAACAGGAGCACCTCCAGAGCTGAGTGGTGTCACAAACAATGGCTTCATACCGCACAGTTAG
>NC_039199_00-1
ATGTCTTGGAAAGTGGTGATCATTTTTTCATTGTTAATAACACCTCAACACGGTCTTAAAGAGAGCTACTTAGAAGAGTCATGTAGCACTATAACTGAAGGATATCTCAGTGTTCTGAGGACAGGTTGGTACACCAATGTTTTTACACTGGAGGTAGGCGATGTAGAGAACCTTACATGTGCCGATGGACCCAGCTTAATAAAAACAGAATTAGACCTGACCAAAAGTGCACTAAGAGAGCTCAGAACAGTTTCTGCTGATCAACTGGCAAGAGAGGAGCAAATTGAAAATCCCAGACAATCTAGATTCGTTCTAGGAGCAATAGCACTCGGTGTTGCAACTGCAGCTGCAGTTACAGCAGGTGTTGCAATTGCCAAAACCATCCGGCTTGAAAGTGAAGTAACAGCAATTAAGAATGCCCTCAAAAAGACCAATGAAGCAGTATCTACATTGGGGAATGGAGTTCGTGTGTTGGCAACTGCAGTGAGAGAGCTGAAAGATTTTGTGAGCAAGAATCTAACACGTGCAATCAACAAAAACAAGTGCGACATTGCTGACCTGAAAATGGCCGTTAGCTTCAGTCAATTCAACAGAAGGTTCCTAAATGTTGTGCGGCAATTTTCAGACAACGCTGGAATAACACCAGCAATATCTTTGGACTTAATGACAGATGCTGAACTAGCCAGAGCTGTTTCCAACATGCCAACATCTGCAGGACAAATAAAACTGATGTTGGAGAACCGTGCAATGGTAAGAAGAAAAGGGTTCGGATTCCTGATAGGAGTTTACGGAAGCTCCGTAATTTACATGGTGCAACTGCCAATCTTTGGGGTTATAGACACGCCTTGCTGGATAGTAAAAGCAGCCCCTTCTTGTTCAGGAAAAAAGGGAAACTATGCTTGCCTCTTAAGAGAAGACCAAGGATGGTATTGTCAAAATGCAGGGTCAACTGTTTACTACCCAAATGAAAAAGACTGTGAAACAAGAGGAGACCATGTCTTTTGCGACACAGCAGCAGGAATCAATGTTGCTGAGCAGTCAAAGGAGTGCAACATAAACATATCTACTACTAATTACCCATGCAAAGTTAGCACAGGAAGACATCCTATCAGTATGGTTGCACTATCTCCTCTTGGGGCTTTGGTTGCTTGCTACAAGGGAGTGAGCTGTTCCATTGGCAGCAACAGAGTAGGGATCATCAAGCAACTGAACAAAGGCTGCTCTTATATAACCAACCAAGACGCAGACACAGTGACAATAGACAACACTGTATACCAGCTAAGCAAAGTTGAAGGCGAACAGCATGTTATAAAAGGAAGGCCAGTGTCAAGCAGCTTTGACCCAGTCAAGTTTCCTGAAGATCAATTCAATGTTGCACTTGACCAAGTTTTCGAGAGCATTGAGAACAGTCAGGCCTTGGTGGATCAATCAAACAGAATCCTAAGCAGTGCAGAGAAAGGAAACACTGGCTTCATCATTGTAATAATTCTAATTGCTGTCCTTGGCTCTACCATGATCCTAGTGAGTGTTTTTATCATAATAAAGAAAACAAAGAAACCCACAGGAGCACCTCCAGAGCTGAGTGGTGTCACAAACAATGGCTTCATACCACATAATTAG
