# Supplementary material for: High resolution metagenomic characterization of complex infectomes in paediatric acute respiratory infection
Source: Sci Rep. 2020 Mar 3;10:3963. doi: 10.1038/s41598-020-60992-6 (PMC7054269; doi:10.1038/s41598-020-60992-6)
Supplement: Supplementary file 2 — Supplementary dataset. [file 41598_2020_60992_MOESM2_ESM.zip › supplementary_data/Fig3B_HRSV_alignment.fasta]

>KM517573_13-730/GZ/CHN/2013
ATGGGGTGCAATTCACTGAGCATGATAAAGGTTAGATTACAAAATTTGTTTGATAATGACGAAGTAGCATTGTTAAAAATAACATGTTATACTGACAAATTAATTCTTCTGACTAATGCATTAGCCAAAGCAACAATACATACAATTAAATTAAACGGCATAGTTTTTATACATGTTATAACAAGCAGTGAAGTGTGCCCTGATAACAATATTGTAGTGAAATCTAACTTTACAACAATGCCAATATTACAAAATGGAGGATACATATGGGAATTGATTGAATTGACACACTGCTCTCAATTAAATGGTCTAATAGATGATAATTGTGAAATCAAATTTTCTAAAAGACTAAGTGACTCAGTAATGACTGATTATATGAATCAAATATCTGATTTACTTGGGCTTGATCTCCATTCATGAATTATGTTTAGTCTAATTCAATAGACATGTGTTTATTACCATTTTAGTTAATATAAAACCTCATCAAAGGGAAATGGGGCAAATAAACTCACCCAATCAATCAAACCATGAGCACTACAAACGACAACACCACCATGCAAAGATTGATGATCACAGAGATGAGACCCCTGTCGATGGATTCAATAATAACATCTCTCACCAAAGAAATCATCACACACAAATTCATATACTTGATAAACAATGAATGTATTGTAAGAAAACTCGATGAAAGACAAGCTACATTTACATTCCTAGTCAATTATGAGATGAAGCTATTGCACAAAGTAGGGAGTACCAAATACAAGAAATACACCGAATATAATACAAAATATGGCACATTCCCTATGCCTATATTTATCAATCATGGCGGGTTTCTAGAATGTATTGGCATTAAGCCTACAAAACACACTCCTATAATATACAAATATGACCTCAACCCGTAACTTCCAACAAAAAAACCAACTCATCCAAACCAAGCCATTCTCCAAACAACAATGCTCAACAGTTAAGAAGGAGCTAATCCATTTTAGTAATTAAAAATAAGGGTGAAACCAGTAACATAAATTGGGGCAAATACAAAGATGGCTCTTAGCAAAGTCAAGTTGAATGATACATTAAATAAGGATCAGCTGCTGTCATCCAGCAAATACACTATTCAACGTAGTACAGGAGATAATATTGACACTCCCAATTATGATGTGCAAAAACACCTAAACAAACTATGTGGTATGCTATTAATCACTGAAGATGCAAATCATAAATTCACAGGATTAATAGGTATGCTATATGCTATGTCCAGATTAGGAAGGGAAGACACTATAAAGATACTTAAAGATGCTGGATATCATGTTAAAGCTAATGGAGTAGATATAACAACATATCGTCAAGATATAAATGGAAAGGAAATGAAATTCGAAGTATTAACATTATCAAGCTTGACATCAGAAATACAAGTCAATATTGAGATAGAATCTAGAAAGTCCTACAAAAAAATGCTAAAAGAGATGGGAGAAGTGGCTCCAGAATATAGGCATGATTCTCCAGACTGTGGGATGATAATACTGTGTATAGCTGCCCTTGTAATAACCAAATTAGCAGCAGGAGATAGATCAGGTCTTACAGCAGTAATTAGGAGGGCAAACAATGTCTTAAAAAACGAAATAAAACGCTACAAGGGCCTAATACCAAAAGACATAGCCAACAGTTTTTATGAAGTGTTTGAAAAATACCCTCATCTTATAGATGTTTTTGTGCACTTTGGCATAGCACAATCATCCACAAGAGGGGGCAGTAGAGTTGAAGGAATCTTTGCAGGATTGTTTATGAATGCCTATGGTTCAGGACAAGTAATGCTAAGATGGGGAGTTTTAGCCAAATCTGTAAAAAATATCATGCTAGGACATGCTAGTGTCCAAGCAGAAATGGAGCAAGTTGTGGAAGTCTATGAGTATGCACAGAAGTTGGGAGGAGAAGCTGGTTTCTACCATATATTGAACAATCCAAAAGCATCATTGCTGTCATTAACTCAATTTCCTAACTTCTCAAGTGTGGTCCTAGGCAATGCAGCAGGTCTAGGCATAATGGGAGAGTATAGAGGTACACCAAGAAACCAAGATCTCTATGATGCAGCCAAAGCATATGCAGAGCAACTCAAAGAAAATGGAGTAATAAACTACAGTGTATTAGACTTAACAACAGAAGAATTGGAAGCCATAAAGCATCAACTCAACCCCAAAGAAGATGACGTAGAGCTTTAAGTTAACAAAAAATACGGGGCAAATAAGTCAACATGGAGAAGTTTGCACCTGAATTTCATGGAGAAGATGCAAATAACAAAGCTACCAAATTCCTAGAATCAATAAAAGGCAAGTTTGCATCATCCAAAGATCCTAAGAAGAAAGATAGCATAATATCTGTCAACTCAATAGACATAGAAGTCACTAAAGAGAGCCCGATAACATCTGGCACCAACATTATCAATCCAACAAGTGAAGCCGACAGTACCCCAGAAACCAAAGCCAACTACCCAAGAAAACCCCTAGTAAGCTTCAAAGAAGATCTCACCCCAAGTGATAACCCTTTCTCTAAGTTGTACAAAGAAACCATAGAAACATTTGATAACAATGAAGAAGAATCTAGCTACTCATATGAGGAAATCAATGATCAAACAAATGACAACATTACAGCAAGACTAGATAGAATTGATGAAAAATTAAGTGAAATATTAGGAATGCTCCATACATTAGTAGTTGCAAGTGCAGGACCTACTTCGGCTCGTGACGGAATAAGAGATGCTATGGTTGGTCTAAGAGAAGAAATGATAGAAAAAATAAGAGCAGAAGCATTAATGACCAATGATAGGTTAGAGGCTATGGCAAGACTTAGGAATGAGGAAAGCGAAAAAATGGCAAAAGACACCTCAGATGAAGTGTCTCTCAATCCAACCTCCAAAAAATTGAGTGACTTGTTGGAAGACAACGATAGCGACAATGATCTATCACTTGATGATTTTTGATCAGTGATCAACTCACTCAGCAATCAACAACATCAATAAAACAGACACCAATCCATTGAATCAATTGCCAGACTGAAAAAACAAACATCCATCAGCAGAACCACCAACCAATCAATCAACCAATTGATCAATCAGCACCCTGACAAAATTAACAATATAGTAACAAAA----AAAGAACAAGATGGGGCAAATATGGAAACATACGTGAACAAGCTTCACGAAGGCTCCACATACACAGCAGCTGTTCAGTACAATGTTCTAGAAAAAGATGATGATCCCGCATCACTAACAATATGGGTGCCTATGTTCCAGTCATCTGTGCCAGCAGACTTGCTCATAAAAGAACTTGCAAGCATCAACATACTAGTAAAGCAGATCTCTACGCCCAAAGGACCTTCACTACGAGTCACGATCAACTCAAGAAGTGCTGTGCTGGCTCAAATGCCTAGTAATTTCACCATAAGTGCAAATGTATCATTAGATGAAAGAAGCAAATTAGCATATGATGTAACTACACCTTGTGAAATCAAAGCATGCAGTCTAACATGCTTAAAAGTAAAAAGTATGTTAACTACAGTCAAAGATCTAACCATGAAGACATTCAACCCCACTCATGAGATCATTGCTCTATGTGAATTTGAAAATATTATGACATCAAAAAGAGTAATAATACCAACCTATCTAAGATCAATTAGTGTCAAAAACAAGGATCTGAACTCACTGGAAAATATAGCAACCACCGAATTCAAAAATGCTATCACCAATGCTAAAATTATTCCCTATGCAGGATTAGTGTTAGTTATCACGGTTACTGATAATAAAGGAGCATTCAAGTATATCAAGCCACAGAGTCAATTTATAGTGGATCTTGGTGCCTACCTAGAAAAAGAGAGCATATATTATGTGACTACTAATTGGAAGCATACAGCTACACGTTTTTCAATCAAACCACTAGAGGATTAAACTCAATTATCAACATTGAATGACAGGTTCACATATATCCTCAACTGCACACTATATCTAAACATCATAAACATCTACACTACACACTTCATCACACAAACCAATCCCACTCAAAATCTAAAATCACTTCCAGCCATTGTCTGCCAGACCTAGAGTGCGAATAGGTAAATAAAACAAGAATATGGGGTAAATAGATATCAGTTAGAGTTCAACCAATCTCAACAACCATCTATACCGCCAATCCAATACATACATTGCAAATCTTAAAATGGGAAACACATCCATCACAATAGAATTCACAAGCAAATTTTGGCCCTATTTTACACTAATACATATGATCTTAACTCTAATCTCTTTACTAATTATAATCACTATTATGATTGCAATACTAAATAAGCTAAGTGAACATAAAATATTCTGCAACAAAACTCTTGAACAAGGACAGATGTATCAAATCAACACATAGTGTTCTCCCATTATGCTGTATCAAATTATAATCTTGTGTATATAAATAAACAAATCCAATCTTCTCACAGAGTCATGGCATCACAAAACCATGCCAACCATCATGGTAGCATAGAGTAGTTATTTAAAAATTAACATAATGATGAATTATTAGTATGGGATCAAAAACAACATTGGGGCAAATGCAACAATGTCCAAAAACAAGAATCAACGCACTGCCAGGACTCTAGAAAAGACCTGGGATACTCTTAATCATCTAATTGTAATATCCTCTTGTTTATACAAATTAAATTTAAAATCTATAGCACAAATAGCACTATCAGTTTTGGCAATGATAATCTCAACCTCTCTTATAATTGCAGCCATAATATTCATCATCTCTGCCAATCACAAAGTTACACTAACAACTGTCACAGTTCAAACAATAAAAAACCACACTGAGAAAAACATAACCACTTACCTTACTCAAGTCTCACCAGAAAGGGTTAGCCCATCCAAACAACCCACAGCCACACCACCAATCCACACAAACTCAGCCACAATATCACCCAATACAAAATCAGAAACACACCATACAACAGCACAAACCAAAGGCACAACCTCTACTCCAACACAGAACAACAAGCCAAGCACAAAACCACGTCCAAAAAATCCACCAAA------AAAAGATGATTACCATTTTGAAGTGTTCAACTTTGTTCCCTGTAGTATATGTGGCAACAATCAACTCTGCAAATCCATTTGCAAAACAATACCAAGCAATAAACCAAAGAAAAAACCAACTACAAAACCCACAAACAAACCACCTACCAAAACCACAAACAAAAGAGACCCCAAAACACTAGCCAAAACACCGAAAAAAGAAAACACCATTAACCCAACAAAAAAACCAACCCCCAAGACTACAGAAAGAGACACCAGCACCCCACAATCCACTGTGCTCGACATAACCACATCAAAACACACAGAAAGAGACACCAGCACCTCACAATCCATTGCGCTTGACACAACCACATCAAAACACACAACCCAACAGCAATCTCTCTACTCAACCACCCCCGAAAACACACCCAACTCCACACAAACACCCACAGCATCCGAGCCCTCCACATCAAATTCTACCTAAAAACTCCAGTCATATGCTTAGTTATTTAAAAACTACATCTTAGCAGAGAACCGTGATCCCTCAAGCAAGAACGAAATTAAATCTGGGGCAAATAACCATGGAGTTGCTGATCCATAGATCAAGTGCAATCTTCCTAACTCTTGCTATTAATGCATTGTACCTTACCTCAAGTCAGAACATAACTGAGGAGTTTTACCAATCAACATGTAGTGCAGTTAGCAGAGGTTACTTGAGTGCTTTAAGAACAGGTTGGTATACCAGTGTCATAACAATAGAATTAAGTAATATAAAAGAAACCAAATGCAATGGAACTGACACTAAAGTAAAACTTATAAAACAAGAATTAGATAAGTATAAGAATGCAGTAACAGAATTACAGTTACTTATGCAAAACACACCAGCTGTCAACAACCGGGCCAGAAGAGAAGCACCACAGTATATGAACTACACAATCAATACCACTAAAAACCTAAATGTATCAATAAGCAAGAAGAGGAAACGAAGATTTCTGGGCTTCTTGTTAGGTGTAGGATCTGCAATAGCAAGTGGTATAGCTGTATCCAAAGTTCTACACCTTGAAGGAGAAGTGAACAAGATCAAAAATGCTTTGCAGCTTACAAACAAAGCTGTAGTCAGTCTATCAAATGGGGTCAGTGTTTTAACCAGCAAAGTGTTAGATCTCAAGAATTATATAAACAACCAATTATTACCTATAGTAAATCAACAGAGTTGTCGCATATCCAACATTGAAACAGTTATAGAATTCCAGCAGAAGAACAGCAGATTGTTGGAAATCACCAGAGAATTTAGTGTCAATGCAGGTGTAACGACACCTTTAAGCACTTACATGTTAACAAACAGTGAGTTACTATCATTAATCAATGATATGCCTATAACAAATGATCAGAAAAAATTAATGTCAAGCAATGTTCAGATAGTAAGGCAACAAAGTTATTCTATCATGTCTATAATAAAGGAAGAAGTCCTTGCATATGTTGTACAGCTACCTATCTATGGTGTAATTGATACACCTTGCTGGAAATTACACACATCACCTCTGTGCACCACCAACATCAAAGAAGGATCAAATATTTGTTTAACAAGGACTGATAGAGGATGGTACTGTGATAATGCAGGATCAGTATCCTTCTTTCCACAAGCTGACACTTGTAAAGTACAGTCCAATCGAGTATTTTGTGACACTATGAACAGTTTGACATTACCAAGTGAAGTCAGCCTTTGTAACACTGACATATTCAATTCCAAGTATGACTGCAAAATTATGACATCAAAAACAGACATAAGCAGCTCAGTAATTACTTCTCTAGGAGCTATAGTGTCATGCTATGGTAAGACTAAATGTACTGCATCCAACAAAAATCGTGGAATTATAAAGACATTTTCTAATGGTTGTGATTATGTGTCAAACAAAGGAGTAGATACTGTATCAGTGGGCAACACTTTATATTATGTCAACAAGCTGGAAGGCAAAAACCTTTATGTAAAAGGGGAACCTATAATAAATTACTATGACCCTCTAGTGTTTCCTTCTGATGAGTTTGATGCATCAATATCTCAAGTCAATGAAAAAATTAATCAAAGTTTAGCTTTTATTCGTAGATCCGATGAATTATTACATAATGTAAATACTGGAAAATCTACTACAAATATTATGATAACTGCAATTATTATAGTAATCATTGTAGTATTGTTATCATTAATAGCTATTGGTTTACTGTTGTATTGCAAAGCCAAAAACACACCAGTTACATTAAGCAAAGACCAACTAAGTGGAATCAATAATATTGCATTCAGCAAATAGACAAAAAACCACCTGATCATGTTTCAATAACAATCTGCTGACCATCAATCCCAAATCAACTTACAACAGATACTTCAACATCACAGCACAGGCTGAATCATTTCCTCGCATCATGCTACCCACACAACTAAGCTAGATCCTTAACTCATAGTTACATAAAAGCCTCAAATATCGCAATCAACACTAAATCAACACATCATTCACAAAACTAACAGCTGGGGCAAATATGTCGCGAAGAAATCCCTGCAAATTTGAGATTAGAGGTCATTGCTTGAATGGTAGAAGATGCCACTACAGTCATAATTACTTTGAATGGCCTCCTCATGCATTGCTAGTGAGGCAAAACTTCATGTTAAACAAGATACTCAAGTCAATGGACAAGAGCATAGACACTTTGTCTGAAATAAGTGGAGCTGCTGAACTTGATAGAACAGAAGAATATGCTCTTGGTATAGTTGGAGTGCTAGAGAGTTACATAGGATCTATAAACAACATAACAAAACAATCAGCATGTGTTGCTATGAGTAAACTTCTTATTGAGATCAATAGTGATGACATTAAAAAGCTGAGAGATAATGAAGAACCCAATTCACCTAAGATAAGAGTGTACAATACTGTTATATCATACATCGAGAGCAATAGAAAAAACAGCAAGCAAACCATCCATCTGCTCAAACGATTACCAGCAGACGTGCTGAAGAAGACAATAAAGAACACATTAGATATCCACAAAAGCATAACCATAAGCAACCCAAAAGAGTCAACCATAAGTGATCAAAATGACCAAACCAAAAATAATGATATTACCGGATAAATATCCTTGTAGTATATCATCCATATTGATCTCAAGTGAAAGCATGATTGCTACATTCAATCATAAAGACATATTACAATTTAACCACAACCATTTAGATAACCACCAGTGTTTACTAAATCATATATTTGATGAAATTCATTGGACACCTAAAAACTTATTAGATGCCACTCAACAATTTCTCCAACATCTTAACATCCCTGAAGATATATATACAGTATATATATTAGTGTCATAATGCTTGATCATAACGATTCTATATCATCCAACCATAAAACTGTCTTAATAAAGTTATGGGACAAAATGGATCCCATTATTAATGGAAGCTCTGCTAATGTATATCTAACTGATAGTTATCTAAAAGGTGTTATCTCTTTTTCAGAATGTAATGCTTTAGGGAGTTACCTTTTTAACGGCCCTTATCTTAAAAATGATTATACCAACTTAATTAGTAGACAAAGCCCACTAATAGAGCATATGAATCTAAAAAAACTAACTATAACACAGTCATTAATATCTAGATACCATAAAGGTGAACTGAAATTAGAAGAACCAACTTATTTCCAGTCATTACTTATGACATATAAAAGCATGTCCTCGTCTGAACAAATTGCTACAACTAACTTACTTAAAAAAATAATACGAAGAGCTATAGAAATAAGTGATGTAAAGGTGTACGCCATCTTGAATAAACTAGGACTAAAGGAAAAGGACAGAGTTAAGCCCAACAACAATTCAGGTGATGAAAACTCAGTACTTACAACCATAATTAAAGATGATATACTCTCAGCTGTGGAAAACAATCAATCATATACAAATTCAGATAAAAATTACTCAGTAAATCAAAATATCAATATCAAAACAACACTCTTAAAAAAGTTGATGTGTTCAATGCAACATCCTCCATCATGGTTAATACACTGGTTCAATTTATATACAAAATTAAATAACATATTAACACAATATCGATCAAATGAGGTAAAAAGTCATGGGTTTATATTAATAGATAATCAAACTTTGAGTGGTTTTCAGTTTATTTTAAATCAATATGGTTGCATTGTTTATCATAAAGGGCTCAAAAAAATTACAACTACTACATACAATCAATTTTTGACATGGAAAGACATCAGCCTCAGCAGATTAAATGTTTGCTTAATTACTTGGATAAGTAATTGTTTAAATACATTAAATAAAAGCTTAGGGTTGAGATGCGGATTCAATAATGTTGTGCTATCACAATTATTCCTTTACGGAGATTGTATACTGAAATTATTTCATAATGAAGGCTTTTACATAATAAAAGAAGTAGAAGGATTTATTATGTCTTTAATTCTAAACATAACAGAAGAAGATCAATTTAGGAAACGATTTTATAATAGCATGCTAAATAACATCACAGATGCAGCTATTAAGGCTCAAAAGGATCTACTATCAAGAGTATGTCACACTTTATTAGACAAGACAGTGTCTGATAATATCATAAATGGTAAATGGATAATTCTATTAAGTAAATTTCTTAAATTGATTAAGCTTGCAGGTGATAATAATCTCAATAACTTGAGTGAGCTATATTTTCTCTTCAGAATCTTTGGACATCCAATGGTTGATGAAAGACAAGCAATGGATGCTGTAAGAATTAACTGCAATGAAACTAAGTTCTATTTATTAAGTAGCCTAAGTACGTTGAGAGGTGCTTTCATTTATAGAATCATAAAAGGGTTTGTAAATACCTACAACAGATGGCCCACTTTAAGGAATGCTATTGTCCTACCTCTAAGATGGTTAAACTATTATAAACTTAATACTTATCCATCTCTACTTGAAATCACAGAAAATGATTTGATTATTTTATCAGGATTGCGGTTCTATCGTGAGTTTCATCTGCCTAAAAAAGTGGATCTTGAAATGATAATAAATGACAAAGCTATTTCTCCTCCAAAAGATCTAATATGGACTAGTTTTCCTAGAAATTACATGCCATCACATATACAAAATTATATAGAACATGAAAAGTTGAAGTTCTCTGAAAGCGACAGATCAAGAAGAGTACTAGAGTATTACTTGAGAGATAATAAATTCAATGAATGTGATCTATACAATTGTGTAGTTAATCAAAGCTATCTCAACAACTCTAATCATGTGGTATCACTAACTGGTAAAGAAAGAGAGCTCAGTGTGGGTAGAATGTTTGCTATGCAACCAGGTATGTTTAGGCAAATCCAAATCTTAGCAGAAAAAATGATAGCCGAAAATATTTTACAATTCTTCCCTGAGAGTTTGACAAGATATGGTGATCTAGAGCTTCAAAAGATATTAGAATTAAAAGCAGGAATAAGCAACAAGTCAAATCGTTATAATGATAACTACAACAATTATATCAGTAAATGTTCTATAATAACAGATCTTAGCAAATTTAATCAAGCATTCAGATATGAAACATCATGTGTCTGCAGTGATGTATTAGATGAACTGCATGGGGTACAATCTCTATTCTCTTGGTTGCATTTAACAATACCTCTTGTCACAATAATATGTACATATAGACATGCACCTCCTTTTATAAAGGATCATGTTGTCAATCTTAATGAAGTTGATGAACAAAGTGGGTTATACAGATATCATATGGGTGGTATTGAGGGCTGGTGTCAAAAACTGTGGACCATTGAAGCCATATCATTATTAGATCTAATATCTCTTAAAGGTAAATTCTCCATCACAGCTCTGATAAATGGTGATAATCAGTCAATTGATATAAGTAAACCAGTTAGACTTATAGAGGGTCAGACCCATGCTCAAGCAGATTATTTGTTAGCATTAAATAGCCTTAAATTGCTATATAAAGAGTATGCAGGCATAGGCCATAAGCTTAAGGGAACTGAGACCTATATATCTCGAGATATGCAGTTCATGAGCAAAACAATCCAGCACAATGGAGTGTACTATCCAGCCAGTATCAAAAAAGTCCTGAGAGTAGGTCCATGGATAAATACAATACTTGATGATTTTAAAGTTAGTTTAGAATCTATAGGTAGCTTAACACAGGAGTTAGAATACAGAGGAGAAAGCTTATTATGCAGTTTAATATTTAGGAATATTTGGTTATACAATCAAATTGCTCTGCAACTCCGAAATCATGCTTTATGTAATAATAAGCTATATTTAGATATATTGAAAGTATTAAAACACTTAAAAACCTTTTTTAATCTTGATAGTATCGATACGGCGTTATCATTGTATATGAACTTGCCTATGCTGTTTGGTGGTGGTGATCCTAATTTGTTATATCGAAGCTTTTATAGGAGAACTCCAGACTTCCTTACAGAAGCTATAGTACATTCAGTGTTCGTGTTGAGCTATTATACTGGTCACGATCTACAAGATAAGCTCCAGGATCTTCCAGATGATAGACTGAACAAATTCTTGACTTGTGTCATCACATTTGATAAAAATCCAAATGCCGAGTTTGTAACATTGATGAGGGATCCACAGGCTTTAGGGTCTGAAAGGCAAGCTAAAATTACTAGTGAGATTAATAGATTAGCAGTAACAGAAGTCTTAAGTATAGCTCCAAACAAAATATTTTCTAAAAGTGCGCAACACTATACTACCACTGAGATTGATCTAAATGACATTATGCAAAATATAGAACCAACTTACCCTCATGGATTAAGAGTTGTTTATGAAAGTTTACCTTTTTATAAAGCAGAAAAAATAGTTAATCTTATATCAGGAACAAAATCCATAACTAATATACTTGAAAAAACATCAGCGATAGATACAACTGATATTAATAGGGCTACTGATATGATGAGGAAAAATATAACCTTACTTATAAGGATACTTCCACTAGATTGTAACAAAGACAAAAGAGAGTTATTAAGTTTAGAAAATCTTAGCATAACTGAATTAAGCAAGTATGTAAGAGAAAGATCTTGGTCATTATCCAATATAGTAGGAGTAACATCACCAAGTATTATGTTCACAATGGACATTAAATATACAACTAGCACTATAGCCAGTGGTATAATTATAGAAAAATATAATGTTAATGGTTTAACTCGTGGTGAAAGAGGACCTACTAAGCCATGGGTAGGTTCATCTACACAGGAGAAAAAAACAATGCCAGTGTACAATAGACAAGTTTTAACCAAAAAGCAAAGAGACCAAATAGATTTATTAGCAAAATTAGACTGGGTATATGCATCCATAGACAACAAAGATGAATTCATGGAAGAACTGAGTACTGGAACACTTGGACTGTCATATGAAAAGGCCAAAAAGTTGTTTCCACAATATCTAAGTGTCAATTATTTACACCGGTTAACAGTCAGTAGTAGACCATGCGAATTCCCTGCCTCAATACCAGCTTATAGAACAACAAATTATCATTTTGATACTAGTCCTATCAATCATGTATTAACAGAAAAGTATGGAGATGAAGATATCGACATTGTGTTTCAAAATTGCATAAGTTTTGGTCTTAGCTTGATGTCAGTTGTGGAACAATTCACAAACATATGTCCTAATAGAATTATTCTCATACCGAAGCTGAATGAGATACATTTGATGAAACCTCCTATATTTACAGGAGATGTTGATATCATCAAGTTGAAGCAAGTGATACAAAAACAGCATATGTTCCTACCAGATAAAATAAGTTTAACCCAATATGTAGAATTATTCTTAAGTAACAAAGCACTTAAATCTGGATCTCACATCAACTCTAATTTAATATTAGTACATAAAATGTCTGATTATTTTCATAATGCGTATATTTTAAGTACTAATTTAGCTGGACATTGGATTCTGATTATTCAACTTATGAAAGATTCAAAAGGTATTTTTGAAAAAGATTGGGGAGAGGGGTATATAACTGATCATATGTTCATTAATTTGAATGTTTTCTTTAATGCTTATAAGACTTATTTGCTATGTTTTCATAGAGGTTATGGTAAAGCAAAATTAGAATGTGATATGAACACTTCAGATCTTCTTTGTGTTTTGGAGTTAATAGACAGTAGCTACTGGAAATCTATGTCTAAAGTTTTCCTAGAACAAAAAGTCATAAAATACATAGTCAATCAAGACACAAGTTTGCATAGAATAAAAGGTTGTCACAGTTTTAAGTTGTGGTTTTTAAAACGCCTTAATAATGCTAAATTTACCGTATGCCCTTGGGTTGTTAACATAGATTATCACCCAACACACATGAAAGCTATATTATCTTACATAGATTTAGTTAGAATGGGGTTAATAAATGTAGATAAATTAACCATTAAAAATAAAAACAAATTCAATGATGAATTTTACACATCAAATCTCTTTTACATTAGTTACAACTTTTCAGACAACACTCATCTGCTAACAAAACAAATAAGGATTGCTAATTCAGAATTAGAAGATAATTATAACAAACTATATCACCCAACCCCAGAAGCTTTAGAAAATATATCATCAATCCCTGTTAAAAGTAATAATAGAAACAAACCTAAATTTTGTATAAGTGGAAGTACTGAATCTATGATGACGTCAACATTCTCTAATAAAATGCATATTAAATCTTCCACTGTTACCACAAGATTCAATTATAGCAGACAAGACTTGTACAATTTATTTCCAATTGTTGTGATAGACAGGATTATAGATCATTCAGGTAATACAGAAAAATCTAACCAACTTTACACCACCACTTCACATCAGACATCTTTAGTAAGGAATAGTGCATCACTTTATTGCATGCTTCCTTGGCATCATGTCAATAGATTTAACTTTGTATTTAGTTCCACAGGATGCAAGATCAGTATAGAATATATTTTAAAAGATCTTAAGATTAAAGATCCCAGTTGTATAGCATTCATAGGTGAAGGAGCTGGTAACTTATTATTACGTACGGTAGTAGAACTTCATCCTGACATAAGATATATTTACAGAAGTTTAAAAGATTGCAATGATCATAGTTTACCTATTGAATTTCTAAGGTTATACAACGGGCATATAAACATAGATTATGGTGAGAATTTAACCATTCCTGCTACAGATGCAACTAACAACATACATTGGTCTTATTTACATATAAAATTTGCAGAACCTATTAGTATCTTTGTCTGTGATGCTGAATTACCTGTCACAGCCAATTGGAGTAAAATTATAATTGAATGGAGTAAGCATGTAAGAAAGTGCAAATACTGTTCTTCTGTAAATAGATGCATTTTAATTGCAAAATACCATGCTCAAGATGATATTGATTTCAAATTAGATAACATTACTATATTAAAAACTTATGTGTGCCTAGGTAGCAAGTTAAAAGGATCTGAAGTTTACTTAGTCCTTACAATAGGCCCTGCAAATATACTTCCTGTTTTTGATGTTGTGCAAAATGCTAAATTGATTCTTTCAAGAACTAAAAATTTCATTATGCCTAAAAAGATTGACAAGGAATCTATCGATGCAAATATTAAAAGCTTAATACCTTTCCTTTGTTACCCTATAACAAAAAATGGAATTAAGACTTCATTGTCAAAATTGAAGAGTGTAGTTAATGGAGATATATTATCATATTCTATAGCTGGACGTAATGAAGTATTCAGCAACAAGCTTATAAACCACAAGCATATGAATATCTTAAAATGGCTGGATCATGTTTTAAACTTTAGATCAGCTGAACTTAATTACAATCATTTATACATGATAGAGTCCACATATCCTTACTTGAGTGAATTATTAAATAGTTTAACAACCAATGAGCTCAAGAAGCTGATTAAAATAACAGGTAGTGTACTATACAACCTTCCTAATGAACAGTAA
>KX765906_LJRSV10/NZL/2015
ATGGGGTGCAATTCACTGAGCATGATTAAGGTTAGATTACAAAATTTGTTTGATAATGACGAAGTAGCATTGTTAAAAATAACATGTTATACTGACAAATTAATTCTTCTGACTAATGCATTAGCCAAAGCAACAATACATACAATTAAATTAAACGGCATAGTTTTTGTACATGTTATAACAAGCAGTGAAGTGTGCCCTGATAACAATATTGTAGTGAAATCTAACTTTACAACAATGCCAATATTACAAAATGGAGGATACATATGGGAATTGATTGAATTGACACACTGCTCTCAATTAAATGGTCTAATAGATGATAATTGTGAAATCAAATTTTCTAAAAGACTAAGTGACTCAGTAATGACTGATTATATGAATCAAATATCTGATTTACTTGGGCTTGATCTCCATTCATGAATTATGTTTAGTCTAATTCAATAGACATGTGTTTATTACCATTTTAGTTAATATAAAACCTCATCAAAGGGAAATGGGGCAAATAAACTCACCCAATCAATCAAACCATGAGCACTACAAACGACAACACCACCATGCAAAGATTGATGATCACAGACATGAGACCCCTGTCGATGGATTCAATAATAACATCTCTCACCAAAGAAATCATCACACACAAATTCATATACTTGATAAACAATGAATGTATTGTAAGAAAACTCGATGAAAGACAAGCTACATTTACATTCCTAGTCAATTATGAGATGAAGCTATTGCACAAAGTAGGGAGTACCAAATACAAGAAATACACCGAATATAATACAAAATATGGCACATTCCCTATGCCTATATTTATCAATCATGGCGGGTTTCTAGAATGTATTGGCATTAAGCCTACAAAACACACTCCTATAATATACAAATATGACCTCAACCCGTAACTTCCAACAAAAAAACCAACTCATCCAAACCAAGCCATTCTCCAAACAACAATGCTCAACAGTTAAGAAGGAGCTAATCCATTTTAGTAATTAAAAATAAGGGTGAAACCAGTAACATAAATTGGGGCAAATACAAAGATGGCTCTTAGCAAAGTCAAGTTGAATGATACATTAAATAAGGATCAGCTGCTGTCATCCAGCAAATACACTATTCAACGTAGTACAGGAGATAATATTGACACTCCCAATTATGATGTGCAAAAACACCTAAACAAACTATGTGGTATGCTATTAATCACTGAAGATGCAAATCATAAATTCACAGGATTAATAGGTATGCTATATGCTATGTCCAGATTAGGAAGGGAAGACACTATAAAGATACTTAAAGATGCTGGATATCATGTTAAAGCTAATGGAGTAGATATAACAACATATCGTCAAGATATAAATGGAAAGGAAATGAAATTCGAAGTATTAACATTATCAAGCTTGACATCAGAAATACAAGTCAATATTGAGATAGAATCTAGAAAGTCCTACAAAAAAATGCTAAAAGAGATGGGAGAAGTGGCTCCAGAATATAGGCATGATTCTCCAGACTGTGGGATGATAATACTGTGTATAGCTGCCCTTGTAATAACCAAATTAGCAGCAGGAGATAGATCAGGTCTTACAGCAGTAATTAGGAGGGCAAACAATGTCTTAAAAAACGAAATAAAACGCTACAAGGGCCTAATACCAAAAGACATAGCCAACAGTTTTTATGAAGTGTTTGAAAAATACCCCCATCTTATAGATGTTTTTGTGCACTTTGGCATAGCACAATCATCCACAAGAGGGGGCAGTAGAGTTGAAGGAATCTTTGCAGGATTGTTTATGAATGCCTATGGTTCAGGACAAGTAATGCTAAGATGGGGAGTTTTAGCCAAATCTGTAAAAAATATCATGCTAGGACATGCTAGTGTCCAAGCAGAAATGGAGCAAGTTGTGGAAGTCTATGAGTATGCACAGAAGTTGGGAGGAGAAGCTGGTTTCTACCATATATTGAACAATCCAAAAGCATCATTGCTGTCATTAACTCAATTTCCTAACTTCTCAAGTGTGGTCCTAGGCAATGCAGCAGGTCTAGGCATAATGGGAGAGTATAGAGGTACACCAAGAAACCAAGATCTCTATGATGCAGCCAAAGCATATGCAGAGCAACTCAAAGAAAATGGAGTAATAAACTACAGTGTATTAGACTTAACAACAGAAGAATTGGAAGCCATAAAGCATCAACTCAACCCCAAAGAAGATGACGTAGAGCTTTGAGTTAACAAAAAATACGGGGCAAATAAGTCAACATGGAGAAGTTTGCACCTGAATTTCATGGAGAAGATGCAAATAACAAAGCTACCAAATTCCTAGAATCAATAAAAGGCAAGTTTGCATCATCCAAAGATCCTAAGAAGAAAGATAGCATAATATCTGTCAACTCAATAGACATAGAAGTCACTAAAGAGAGCCCGATAACATCTGGCACCAACATTATCAATCCAACAAGTGAAGCCGACAGTACCCCAGAAACCAAAGCCAACTACCCAAGAAAACCCCTAGTAAGCTTCAAAGAAGATCTCACCCCAAGTGATAACCCTTTCTCTAAGTTGTACAAAGAAACCATAGAAACATTTGATAACAATGAAGAAGAATCTAGCTACTCATATGAGGAAATCAATGATCAAACAAATGACAACATTACAGCAAGACTAGATAGAATTGATGAAAAATTAAGTGAAATATTAGGAATGCTCCATACATTAGTAGTTGCAAGTGCAGGACCTACTTCGGCTCGTGACGGAATAAGAGATGCTATGGTTGGTCTAAGAGAAGAAATGATAGAAAAAATAAGAGCAGAAGCATTAATGACCAATGATAGGTTAGAGGCTATGGCAAGACTTAGGAATGAGGAAAGCGAAAAAATGGCAAAAGACACCTCAGATGAAGTGTCTCTCAATCCAACCTCCAAAAAATTGAGTGACTTGTTGGAAGACAACGATAGCGACAATGATCTATCACTTGATGATTTTTGATCAGTGATCAACTCACTCAGCAATCAACAACATCAATAAAACAGACACCAATCCATTGAATCAATTGCCAGACTGAAAAAACAAACATCCATCAGCAGAACCACCAACCAATCAATCAACCAATTGATCAATCAGCACCCTGACAAAATTAACAATATAGTAACAAAA----AAAGAACAAGATGGGGCAAATATGGAAACATACGTGAACAAGCTTCACGAAGGCTCCACATACACAGCAGCTGTTCAGTACAATGTTCTAGAAAAAGATGATGATCCCGCATCACTAACAATATGGGTGCCTATGTTCCAGTCATCTGTGCCAGCAGACTTGCTCATAAAAGAACTTGCAAGCATCAACATACTAGTAAAGCAGATCTCTACGCCCAAAGGACCTTCACTACGAGTCACGATCAACTCAAGAAGTGCTGTGCTGGCTCAAATGCCTAGTAATTTCACCATAAGTGCAAATGTATCATTAGATGAAAGAAGCAAATTAGCATATGATGTAACTACACCTTGTGAAATCAAAGCATGCAGTCTAACATGCTTAAAAGTAAAAAGTATGTTAACTACAGTCAAAGATCTAACCATGAAGACATTCAACCCCACTCATGAGATCATTGCTCTATGTGAATTTGAAAATATTATGACATCAAAAAGAGTAATAATACCAACCTATCTAAGATCAATTAGTGTCAAAAACAAGGATCTGAACTCACTGGAAAATATAGCAACCACCGAATTCAAAAATGCTATCACCAATGCTAAAATTATTCCCTATGCAGGATTAGTGTTAGTTATCACGGTTACTGATAATAAAGGAGCATTCAAGTATATCAAGCCACAGAGTCAATTTATAGTGGATCTTGGTGCCTACCTAGAAAAAGAGAGCATATATTATGTGACTACTAATTGGAAGCATACAGCTACACGTTTTTCAATCAAACCACTAGAGGATTAAACTCAATTATCAACATTGAATGACAGGTTCACATATATCCTCAACTGCACACTATATCTAAACATCATAAACATCTACACTACACACTTCATCACACAAACCAATCCCACTCAAAATCTAAAATCACTTCCAGCCATTGTCTGCCAGACCTAGAGTGCGAATAGGTAAATAAAACAAGAATATGGGGTAAATAGATATCAGTTAGAGTTCAACCAATCTCAACAACCATCTATACCGCCAATCCAATACATACATTGCAAATCTTAAAATGGGAAACACATCCATCACAATAGAATTCACAAGCAAATTTTGGCCCTATTTTACACTAATACATATGATCTTAACTCTAATCTCTTTACTAATTATAATCACTATTATGATTGCAATACTAAATAAGCTAAGTGAACATAAAATATTCTGCAACAAAACTCTTGAACAAGGACAGATGTATCAAATCAACACATAGTGTTCTCCCATTATGCTGTATCAAATTATAATCTTGTGTATATAAATAAACAAATCCAATCTTCTCACAGAGTCATGGCATCACAAAACCATGCCAACCATCATGGTAGCATAGAGTAGTTATTTAAAAATTAACATAATGATGAATTATTAGTATGGGATCAAAAACAACATTGGGGCAAATGCAACAATGTCCAAAAACAAGAATCAACGCACTGCCAGGACTCTAGAAAAGACCTGGGATACTCTTAATCATCTAATTGTAATATCCTCTTGTTTATACAAATTAAATTTAAAATCTATAGCACAAATAGCACTATCAGTTTTGGCAATGATAATCTCAACCTCTCTTATAATTGCAGCCATAATATTCATCATCTCTGCCAATCACAAAGTTACACTAACAACTGTCACAGTTCAAACAATAAAAAACCACACTGAGAAAAACATAACCACTTACCTTACTCAAGTCTCACCAGAAAGGGTTAGCCCATCCAAACAACCCACAGCCACACCACCAATCCACACAAACTCAGCCACAATATCACCCAATACAAAATCAGAAACACACCATACAACAGCACAAACCAAAGGCACAACCTCTACTCCAACACAGAACAACAAGCCAAGCACAAAACCACGTCCAAAAAATCCACCAAA------AAAAGATGATTACCATTTTGAAGTGTTCAACTTTGTTCCCTGTAGTATATGTGGCAACAATCAACTCTGCAAATCCATTTGCAAAACAATACCAAGCAACAAACCAAAGAAAAAACCAACTACAAAACCCACAAACAAACCACCTACCAAAACCACAAACAAAAGAGACCCCAAAACACTAGCCAAAACACCGAAAAAAGAAAACACCATTAACCCAACAAAAAAACCAACCCCCAAGACTACAGAAAGAGACACCAGCACCCCACAATCTACTGTGCTCGACATAACCACATCAAAACACACAGAAAGAGACACCAGCACCTCACAATCCATTGCACTTGACACAACCACATCAAAACACACAACCCAACAGCAATCTCTCTACTCAACCACCCCCGAAAACACACCCAACTCCACACAAACACCCACAGCATCCGAGCCCTCCACATCAAACTCTACCCAAAGACTCCAGTCATATGCCTAGTTATTTAAAAACTACATCTTAGCAGAGAACCGTGATCCCTCAAGCAAGAACGAAATTAAATCTGGGGCAAATAACCATGGAGTTGCTGATCCATAGATCAAGTGCAATCTTCCTAACTCTTGCTATTAATGCATTGTACCTTACCTCAAGTCAGAACATAACTGAGGAGTTTTACCAATCAACATGTAGTGCAGTTAGCAGAGGTTACTTGAGTGCTTTAAGAACAGGTTGGTATACCAGTGTCATAACAATAGAATTAAGTAATATAAAAGAAACCAAATGCAATGGAACTGACACTAAAGTAAAACTTATAAAACAAGAATTAGATAAGTATAAGAATGCAGTAACAGAATTACAGTTACTTATGCAAAACACACCAGCTGTCAACAACCGGGCCAGAAGAGAAGCACCACAGTATATGAACTACACAATCAATACCACTAAAAACCTAAATGTATCAATAAGCAAGAAGAGGAAACGAAGATTTCTGGGCTTCTTGTTAGGTGTAGGATCTGCAATAGCAAGTGGTATAGCTGTATCCAAAGTTCTACACCTTGAAGGAGAAGTGAACAAGATCAAAAATGCTTTGCAGCTTACAAACAAAGCTGTAGTCAGTCTATCAAATGGGGTCAGTGTTTTAACCAGCAAAGTGTTAGATCTCAAGAATTATATAAACAACCAATTATTACCTATAGTAAATCAACAGAGTTGTCGCATATCCAACATTGAAACAGTTATAGAATTCCAGCAGAAGAACAGCAGATTGTTGGAAATCACCAGAGAATTTAGTGTCAATGCAGGTGTAACGACACCTTTAAGCACTTACATGTTAACAAACAGTGAGTTACTATCACTAATCAATGATATGCCTATAACAAATGATCAGAAAAAATTAATGTCAAGCAATGTTCAGATAGTAAGGCAACAAAGTTATTCTATCATGTCTATAATAAAGGAAGAAGTCCTTGCATATGTTGTACAGCTACCTATCTATGGTGTAATTGATACACCTTGCTGGAAATTACACACATCACCTCTGTGCACCACCAACATCAAAGAAGGATCAAATATTTGTTTAACAAGGACTGATAGAGGATGGTACTGTGATAATGCAGGATCAGTATCCTTCTTTCCACAAGCTGACACTTGTAAAGTACAGTCCAATCGAGTATTTTGTGACACTATGAACAGTTTGACATTACCAAGTGAAGTCAGCCTTTGTAACACTGACATATTCAATTCCAAGTATGACTGCAAAATTATGACATCAAAAACAGACATAAGCAGCTCAGTAATTACTTCTCTAGGAGCTATAGTGTCATGCTATGGTAAGACTAAATGTACTGCATCCAACAAAAATCGTGGAATTATAAAGACATTTTCTAATGGTTGTGATTATGTGTCAAACAAAGGAGTAGATACTGTATCAGTGGGCAACACTTTATATTATGTCAATAAGCTGGAAGGCAAAAACCTTTATGTAAAAGGGGAACCTATAATAAATTACTATGACCCTCTAGTGTTTCCTTCTGATGAGTTTGATGCATCAATATCTCAAGTCAATGAAAAAATTAATCAAAGTTTAGCTTTTATTCGTAGATCCGATGAATTATTACATAATGTAAATACTGGAAAATCTACTACAAATATTATGATAACTGCAATTATTATAGTAATCATTGTAGTATTGTTATCATTAATAGCTATTGGTTTACTGTTGTATTGCAAAGCCAAAAACACACCAGTTACATTAAGCAAAGACCAACTAAGTGGAATCAACAATATTGCATTCAGCAAATAGACAAAAAACCACCTGATCATGTTTCAACAACAATCTGCTGACCATCAATCCCAAATCAACCTACAACAGATACTTCAACATCACAGCACAGGCTGAATCATTTCCTCGCATCATGCTACCCACACAACTAAGCTAGATCCTTAACTCATAGTTACATAAAAGCCTCAAATATCGCAATCAACACTAAATCAATACATCATTCACAAAACTAACAGCTGGGGCAAATATGTCGCGAAGAAATCCCTGCAAATTTGAGATTAGAGGTCATTGCTTGAATGGTAGAAGATGCCACTACAGTCATAATTACTTTGAATGGCCTCCTCATGCATTGCTAGTGAGGCAAAACTTCATGTTAAACAAGATACTCAAGTCAATGGACAAGAGCATAGACACTTTGTCTGAAATAAGTGGAGCTGCTGAACTTGATAGAACAGAAGAATATGCTCTTGGTATAATTGGAGTGCTAGAGAGTTACATAGGATCTATAAACAACATAACAAAACAATCAGCATGTGTTGCTATGAGTAAACTTCTTATTGAGATCAATAGTGATGACATTAAAAAGCTGAGAGATAATGAAGAACCCAATTCACCTAAGATAAGAGTGTACAATACTGTTATATCATACATCGAGAGCAATAGAAAAAACAGCAAGCAAACCATCCATCTGCTCAAACGATTACCAGCAGACGTGCTGAAGAAGACAATAAAGAACACATTAGATATCCACAAAAGCATAACCATAAGCAACCCAAAAGAGTCAACCATAAGTGATCAAAATGACCAAACCAAAAATAATGATATTACCGGATAAATATCCTTGTAGTATATCATCCATATTGATCTCAAGTGAAAGCATGATTGCTACATTCAATCATAAAGACATATTACAATTTAACCACAACCATTTAGATAACCACCAGTGTTTACTAAATCATATATTTGATGAAATTCATTGGACACCTAAAAACTTATTAGACGCCACTCAACAATTTCTCCAACATCTTAACATCCCTGAAGATATATATACAGTATATATATTAGTGTCATAATGCTTGATCATAACGATTCTATATCATCCAACCATAAAACTGTCTTAATAAAGTTATGGGACAAAATGGATCCCATTATTAATGGAAGCTCTGCTAATGTATATCTAACTGATAGTTATCTAAAAGGTGTTATCTCTTTTTCAGAATGTAATGCTTTAGGGAGTTACCTTTTTAACGGCCCTTATCTTAAAAATGATTATACCAACTTAATTAGTAGACAAAGCCCACTAATAGAGCATATGAATCTAAAAAAACTAACTATAACACAGTCATTAATATCTAGATACCATAAAGGTGAACTGAAATTAGAAGAACCAACTTATTTCCAGTCATTACTTATGACATATAAAAGCATGTCCTCGTCTGAACAAATTGCTACAACTAACTTACTTAAAAAAATAATACGAAGAGCTATAGAAATAAGTGATGTAAAGGTGTACGCCATCTTGAATAAACTAGGACTAAAGGAAAAGGACAGAGTTAAGCCCAACAACAATTCAGGTGATGAAAACTCAGTACTTACAACCATAATTAAAGATGATATACTCTCAGCTGTGGAAAACAATCAATCATATACAAATTCAGATAAAAATTACTCAGTAAATCAAAATATCAATATCAAAACAACACTCTTAAAAAAGTTGATGTGTTCAATGCAACATCCTCCATCATGGTTAATACACTGGTTCAATTTATATACAAAATTAAATAACATATTAACACAATATCGATCAAATGAGGTAAAAAGTCATGGGTTTATATTAATAGATAATCAAACTTTGAGTGGTTTTCAGTTTATTTTAAATCAATATGGTTGCATTGTTTATCATAAAGGGCTCAAAAAAATTACAACTACTACATACAATCAATTTTTGACATGGAAAGACATCAGCCTCAGCAGATTAAATGTTTGCTTAATTACTTGGATAAGTAATTGTTTAAATACATTAAATAAAAGCTTAGGGTTGAGATGCGGATTCAATAATGTTGTGCTATCACAATTATTCCTTTACGGAGATTGTATACTGAAATTATTTCATAATGAAGGCTTTTACATAATAAAAGAAGTAGAAGGATTTATTATGTCTTTAATTCTAAACATAACAGAAGAAGATCAATTTAGGAAACGATTTTATAATAGCATGCTAAATAACATCACAGATGCAGCTATTAAGGCTCAAAAGGATCTACTATCAAGAGTATGTCACACTTTATTAGACAAGACAGTGTCTGATAATATCATAAATGGTAAATGGATAATTCTATTAAGTAAATTTCTTAAATTGATTAAGCTTGCAGGTGATAATAATCTCAATAACTTGAGTGAGCTATATTTTCTCTTCAGAATCTTTGGACATCCAATGGTTGATGAAAGACAAGCAATGGATGCTGTAAGAATTAACTGCAATGAAACTAAGTTCTATTTATTAAGTAGCCTAAGTACGTTGAGAGGTGCTTTCATTTATAGAATCATAAAAGGGTTTGTAAATACCTACAACAGATGGCCCACTTTAAGGAATGCTATTGTCCTACCTCTAAGATGGTTAAACTATTATAAACTTAATACTTATCCATCTCTACTTGAAATCACAGAAAATGATTTGATTATTTTATCAGGATTGCGGTTCTATCGTGAGTTTCATCTGCCTAAAAAAGTGGATCTTGAAATGATAATAAATGACAAAGCTATTTCTCCTCCAAAAGATCTAATATGGACTAGTTTTCCTAGAAATTACATGCCATCACATATACAAAATTATATAGAACATGAAAAGTTGAAGTTCTCTGAAAGCGACAGATCAAGAAGAGTACTGGAGTATTACTTGAGAGATAATAAATTCAATGAATGTGATCTATACAATTGTGTAGTTAATCAAAGCTATCTCAACAACTCTAATCATGTGGTATCACTAACTGGTAAAGAAAGAGAGCTCAGTGTGGGTAGAATGTTTGCTATGCAACCAGGTATGTTTAGGCAAATCCAAATCTTAGCAGAAAAAATGATAGCCGAAAATATTTTACAATTCTTCCCTGAGAGTTTGACAAGATATGGTGATCTAGAGCTTCAAAAGATATTAGAATTAAAAGCAGGAATAAGCAACAAGTCAAATCGTTATAATGATAACTACAACAATTATATCAGTAAATGTTCTATAATAACAGATCTTAGCAAATTTAATCAAGCATTCAGATATGAAACATCATGTGTCTGCAGTGATGTATTAGATGAACTGCATGGGGTACAATCTCTATTCTCTTGGTTGCATTTAACAATACCTCTTGTCACAATAATATGTACATATAGACATGCACCTCCTTTTATAAAGGATCATGTTGTCAATCTTAATGAAGTTGATGAACAAAGTGGGTTATACAGATATCATATGGGTGGTATTGAGGGCTGGTGTCAAAAACTGTGGACCATTGAAGCCATATCATTATTAGATCTAATATCTCTTAAAGGTAAATTCTCCATCACAGCTCTGATAAATGGTGATAATCAGTCAATTGATATAAGTAAACCAGTTAGACTTATAGAGGGTCAGACCCATGCTCAAGCAGATTATTTGTTAGCATTAAATAGCCTTAAATTGCTATATAAAGAGTATGCAGGCATAGGCCATAAGCTTAAGGGAACTGAGACCTATATATCTCGAGATATGCAGTTCATGAGCAAAACAATCCAGCACAATGGAGTGTACTATCCAGCCAGTATCAAAAAAGTCCTGAGAGTAGGTCCATGGATAAATACAATACTTGATGATTTTAAAGTTAGTTTAGAATCTATAGGTAGCTTAACACAGGAGTTAGAATACAGAGGAGAAAGCTTATTATGCAGTTTAATATTTAGGAATATTTGGTTATACAATCAAATTGCTCTGCAACTCCGAAATCATGCTTTATGTAATAATAAGCTATATTTAGATATATTGAAAGTATTAAAACACTTAAAAACCTTTTTTAATCTTGATAGTATCGATACGGCGTTATCATTGTATATGAACTTGCCTATGCTGTTTGGTGGTGGTGATCCTAATTTGTTATATCGAAGCTTTTATAGGAGAACTCCAGACTTCCTTACAGAAGCTATAGTACATTCAGTGTTCGTGTTGAGCTATTATACTGGTCACGATCTACAAGATAAGCTCCAGGATCTTCCAGATGATAGACTGAACAAATTCTTGACTTGTGTCATCACATTTGATAAAAATCCAAATGCCGAGTTTGTAACATTGATGAGGGATCCACAGGCTTTAGGGTCTGAAAGGCAAGCTAAAATTACTAGTGAGATTAATAGATTAGCAGTAACAGAAGTCTTAAGTATAGCTCCAAACAAAATATTTTCTAAAAGTGCGCAACACTATACTACCACTGAGATTGATCTAAATGACATTATGCAAAATATAGAACCAACTTACCCTCATGGATTAAGAGTTGTTTATGAAAGTTTACCTTTTTATAAAGCAGAAAAAATAGTTAATCTTATATCAGGAACAAAATCCATAACTAATATACTTGAAAAAACATCAGCGATAGATACAACTGATATTAATAGGGCTACTGATATGATGAGGAAAAATATAACCTTACTTATAAGGATACTTCCACTAGATTGTAACAAAGACAAAAGAGAGTTATTAAGTTTAGAAAATCTTAGCATAACTGAATTAAGCAAGTATGTAAGAGAAAGATCTTGGTCATTATCCAATATAGTAGGAGTAACATCACCAAGTATTATGTTCACAATGGACATTAAATATACAACTAGCACTATAGCCAGTGGTATAATTATAGAAAAATATAATGTTAATGGGTTAACTCGTGGTGAAAGAGGACCTACTAAGCCATGGGTAGGTTCATCTACACAGGAGAAAAAAACAATGCCAGTGTACAATAGACAAGTTTTAACCAAAAAGCAAAGAGACCAAATAGATTTATTAGCAAAATTAGACTGGGTATATGCATCCATAGACAACAAAGATGAATTCATGGAAGAACTGAGTACTGGAACACTTGGACTGTCATATGAGAAGGCCAAAAAGTTGTTTCCACAATATCTAAGTGTCAATTATTTACACCGGTTAACAGTCAGTAGTAGACCATGCGAATTCCCTGCCTCAATACCAGCTTATAGAACAACAAATTATCATTTTGATACTAGTCCTATCAATCATGTATTAACAGAAAAGTATGGAGATGAAGATATCGACATTGTGTTTCAAAATTGCATAAGTTTTGGTCTTAGCTTGATGTCAGTTGTGGAACAATTCACAAACATATGTCCTAATAGAATTATTCTCATACCGAAGCTGAATGAGATACATTTGATGAAACCTCCTATATTTACAGGAGATGTTGATATCATCAAGTTGAAGCAAGTGATACAAAAACAGCATATGTTCCTACCAGATAAAATAAGTTTAACCCAATATGTAGAATTATTCTTAAGTAACAAAGCACTTAAATCTGGATCTCACATCAACTCTAATTTAATATTAGTACATAAAATGTCTGATTATTTTCATAATGCGTATATTTTAAGTACTAATTTAGCTGGACATTGGATTCTGATTATTCAACTTATGAAAGATTCAAAAGGTATTTTTGAAAAAGATTGGGGAGAGGGGTATATAACTGATCATATGTTCATTAATTTGAATGTTTTCTTTAATGCTTATAAGACTTATTTGCTATGTTTTCATAGAGGTTATGGTAAAGCAAAATTAGAATGTGATATGAACACTTCAGATCTTCTTTGTGTTTTGGAGTTAATAGACAGTAGCTACTGGAAATCTATGTCTAAAGTTTTCCTAGAACAAAAAGTCATAAAATACATAGTCAATCAAGACACAAGTTTGCATAGAATAAAAGGTTGTCACAGTTTTAAGTTGTGGTTTTTAAAACGTCTTAATAATGCTAAATTTACCGTATGCCCTTGGGTTGTTAACATAGATTATCACCCAACACACATGAAAGCTATATTATCTTACATAGATTTAGTTAGAATGGGGTTAATAAATGTAGATAAATTAACCATTAAAAATAAAAACAAATTCAATGATGAATTTTACACATCAAATCTCTTTTACATTAGTTACAACTTTTCAGACAACACTCATCTGCTAACAAAACAAATAAGGATTGCTAATTCAGAATTAGAAGATAATTATAACAAACTATATCACCCAACCCCAGAAGCTTTAGAAAATATATCATCAATCCCTGTTAAAAGTAATAATAGAAACAAACCTAAATTTTGTATAAGTGGAAGTACTGAATCTATGATGACGTCAACATTCTCTAATAAAATGCATATTAAATCTTCCACTGTTACCACAAGATTCAATTATAGCAGACAAGACTTGTACAATTTATTTCCAATTGTTGTGATAGACAGGATTATAGATCATTCAGGTAATACAGAAAAATCTAACCAACTTTACACCACCACTTCACATCAGACATCTTTAGTAAGGAATAGTGCATCACTTTATTGCATGCTTCCTTGGCATCATGTCAATAGATTTAACTTTGTATTTAGTTCCACAGGATGCAAGATCAGTATAGAATATATTTTAAAAGATCTTAAGATTAAAGATCCCAGTTGTATAGCATTCATAGGTGAAGGAGCTGGTAACTTATTATTACGTACGGTAGTAGAACTTCATCCTGACATAAGATATATTTACAGAAGTTTAAAAGATTGCAATGATCATAGTTTACCTATTGAATTTCTAAGGTTATACAACGGGCATATAAACATAGATTATGGTGAGAATTTAACCATTCCTGCTACAGATGCAACTAACAACATACATTGGTCTTATTTACATATAAAATTTGCAGAACCTATTAGTATCTTTGTCTGTGATGCTGAATTACCTGTCACAGCCAATTGGAGTAAAATTATAATTGAATGGAGTAAGCATGTAAGAAAGTGCAAATACTGTTCTTCTGTAAATAGATGCATTTTAATTGCAAAATACCATGCTCAAGATGATATTGATTTCAAATTAGATAACATTACTATATTAAAAACTTATGTGTGCCTAGGTAGCAAGTTAAAAGGATCTGAAGTTTACTTAGTCCTTACAATAGGCCCTGCAAATATACTTCCTGTTTTTGATGTTGTGCAAAATGCTAAATTGATTCTTTCAAGAACTAAAAATTTCATTATGCCTAAAAAGATTGACAAGGAATCTATCGATGCAAATATTAAAAGCTTAATACCTTTCCTTTGTTACCCTATAACAAAAAATGGAATTAAGACTTCATTGTCAAAATTGAAGAGTGTAGTTAATGGAGATATATTATCATATTCTATAGCTGGACGTAATGAAGTATTCAGCAACAAGCTTATAAACCACAAGCATATGAATATCTTAAAATGGCTGGATCATGTTTTAAACTTTAGATCAGCTGAACTTAATTACAATCATTTATACATGATAGAGTCCACATATCCTTACTTGAGTGAATTATTAAATAGTTTAACAACCAATGAGCTCAAGAAGCTGATTAAAATAACAGGTAGTGTACTATACAACCTTCCTAATGAACAGTAA
>LC384997_TB5-CA-14-0368-1/PH/2014
ATGGGGTGCAATTCACTGAGCATGATAAAGGTTAGATTACAAAATTTGTTTGATAATGATGAAGTAGCATTGTTAAAAATAACATGTTATACTGACAAATTAATTCTTCTGACTAATGCATTAGCCAAAGCAACAATACATACAATTAAATTAAACGGCATAGTTTTTATACATGTTATAACAAGCAGTGAAGTGTGCCCTGATAACAATATTGTAGTGAAATCTAACTTTACAACAATGCCAATATTACAAAATGGAGGATACATATGGGAATTGATTGAATTGACACACTGCTCTCAATTAAATGGTCTAATAGATGATAATTGTGAAATCAAATTTTCTAAAAGACTAAGTGACTCAGTAATGACTGATTATATGAATCAAATATCTGATTTACTTGGGCTTGATCTCCATTCATGAATTATGTTTAGTCTAATTCAATAGACATGTGTTTATTACCATTTTAGTTAATATAAAACCTCATCAAAGGGAAATGGGGCAAATAAACTCACCCAATCAATCAAACCATGAGCACTACAAACGACAACACCACCATGCAAAGATTGATGATCACAGACATGAGACCCCTGTCAATGGATTCAATAATAACATCTCTCACCAAAGAAATCATCACACACAAATTCATATACTTGATAAACAATGAATGTATTGTAAGAAAACTCGATGAAAGACAAGCTACATTTACATTCCTAGTCAATTATGAGATGAAGCTATTGCACAAAGTAGGGAGTACCAAATACAAGAAATACACCGAATATAATACAAAATATGGCACATTCCCTATGCCTATATTTATCAATCATGGTGGGTTTCTAGAATGTATTGGCATTAAGCCTACAAAACATACTCCTATAATATACAAATATGACCTCAACCCGTAACTTCCAACAAAAAAACCAACTCATCCAAACCAAGCCATTCTCCAAACAACAATGCTCAACAGTCAAGAAGGAGCTAATCCATTTTAGTAATTAAAAATAAGGGTGAAACCAGTAACATAAATTGGGGCAAATACAAAGATGGCTCTTAGCAAAGTCAAGTTGAATGATACATTAAATAAGGATCAGCTGCTGTCATCCAGCAAATACACTATTCAACGTAGTACAGGAGATAATATTGACACTCCCAATTATGATGTGCAAAAACACCTAAACAAACTATGTGGTATGCTATTAATCACTGAAGATGCAAATCATAAATTCACAGGATTAATAGGTATGCTATATGCTATGTCCAGATTAGGAAGGGAAGACACTATAAAGATACTTAAAGATGCTGGATATCATGTTAAAGCTAATGGAGTAGATATAACAACATATCGTCAAGATATAAATGGAAAGGAAATGAAATTCGAAGTATTAACATTATCAAGCTTGACATCAGAAATACAAGTCAATATTGAGATAGAATCTAGAAAGTCCTACAAAAAAATGCTAAAAGAGATGGGAGAAGTGGCTCCAGAATATAGGCATGATTCTCCAGACTGTGGGATGATAATACTGTGTATAGCTGCCCTTGTAATAACCAAATTAGCAGCAGGAGATAGATCAGGTCTTACAGCAGTAATTAGGAGGGCAAACAATGTCTTAAAAAACGAAATAAAACGCTACAAGGGCCTAATACCAAAAGACATAGCCAACAGTTTTTATGAAGTGTTTGAAAAATACCCTCATCTTATAGATGTTTTTGTGCACTTTGGCATAGCACAATCATCCACAAGAGGGGGCAGTAGAGTTGAAGGAATCTTTGCAGGATTGTTTATGAATGCCTATGGTTCAGGACAAGTAATGCTAAGATGGGGAGTTTTAGCCAAATCTGTAAAAAATATCATGCTAGGACATGCTAGTGTCCAAGCAGAAATGGAGCAAGTTGTGGAAGTCTATGAGTATGCACAGAAGTTGGGAGGAGAAGCTGGTTTCTACCATATATTGAACAATCCAAAAGCATCATTGCTGTCATTAACTCAATTTCCTAACTTCTCAAGTGTGGTCCTAGGCAATGCAGCAGGTCTAGGCATAATGGGAGAGTATAGAGGTACACCAAGAAACCAAGATCTCTATGATGCAGCCAAAGCATATGCAGAGCAACTCAAAGAAAATGGAGTAATAAACTACAGTGTATTAGACTTAACAACAGAAGAATTGGAAGCCATAAAGCATCAACTCAACCCCAAAGAAGATGACGTAGAGCTTTAAGTTAACAAAAAATACGGGGCAAATAAGTCAACATGGAGAAGTTTGCACCTGAATTTCATGGAGAAGATGCAAATAACAAAGCTACCAAATTCCTAGAATCAATAAAAGGCAAGTTTGCATCATCCAAAGATCCTAAGAAGAAAGATAGCATAATATCTGTCAACTCAATAGACATAGAAGTCACTAAAGAGAGCCCGATAACATCTGGCACCAACATTATCAATCCAACAAGTGAAGCCGACAGTACCCCAGAAACCAAAGCCAACTACCCAAGAAAACCCCTAGTAAGCTTCAAAGAAGATCTCACCCCAAGTGATAACCCTTTCTCTAAGTTGTACAAAGAAACCATAGAAACATTTGATAACAATGAAGAAGAATCTAGCTACTCATATGAGGAGATCAATGATCAAACAAATGACAACATTACAGCAAGACTAGATAGAATTGATGAAAAATTAAGTGAAATATTAGGAATGCTCCATACATTAGTAGTTGCAAGTGCAGGACCTACTTCGGCTCGTGACGGAATAAGAGATGCTATGGTTGGTCTAAGAGAAGAAATGATAGAAAAAATAAGAGCAGAAGCATTAATGACCAATGATAGGTTAGAGGCTATGGCAAGACTTAGGAATGAGGAAAGCGAAAAAATGGCAAAAGACACCTCAGATGAAGTGTCTCTCAATCCAACCTCCAAAAAATTGAGTGACTTGTTGGAAGACAACGATAGCGACAATGATCTATCACTTGATGATTTTTGATCAGTGATCAACTCACTCAGCAATCAACAACATCAATAAAACAGACACCAATCCATTGAATCAATTGCCAGACTGAAAAAACAAACATCCATCAGCAGAACCACCAACCAATCAATCAACCAATTGATCAATCAGCACCCTGACAAAATTAACAATATAGTAACAAAA----AAAGAACAAGATGGGGCAAATATGGAAACATACGTGAACAAGCTTCACGAAGGCTCCACATACACAGCAGCTGTTCAGTACAATGTTCTAGAAAAAGATGATGATCCCGCATCACTAACGATATGGGTGCCTATGTTCCAGTCATCTGTGCCAGCAGACTTGCTCATAAAAGAACTTGCAAGCATCAACATACTAGTAAAGCAGATCTCTACGCCCAAAGGACCTTCACTACGAGTCACGATCAACTCAAGAAGTGCTGTGCTGGCTCAAATGCCTAGTAATTTCACCATAAGTGCAAATGTATCATTAGATGAAAGAAGCAAATTAGCATATGATGTAACTACACCCTGTGAAATCAAAGCATGCAGTCTAACATGCTTAAAAGTAAAAAGTATGTTAACTACAGTCAAAGATCTAACCATGAAGACATTCAACCCCACTCATGAGATCATTGCTCTATGTGAATTTGAAAATATTATGACATCAAAAAGAGTAATAATACCAACCTATCTAAGATCAATTAGTGTCAAAAACAAGGATCTGAACTCACTGGAAAATATAGCAACCACCGAATTCAAAAATGCTATCACCAATGCTAAAATTATTCCCTATGCAGGATTAGTGTTAGTTATCACGGTTACTGATAATAAAGGAGCATTCAAGTATATCAAGCCACAGAGTCAATTTATAGTGGATCTTGGTGCCTACCTAGAAAAAGAGAGCATATATTATGTGACTACTAATTGGAAGCATACAGCTACACGTTTTTCAATCAAACCACTAGAGGATTAAACTCAATTATCAACATTGAATGACAGGTTCACATATATCCTCAACTGCACACTATATCTAAACATCATAAACATCTACACTACACACTTCATCACACAAACCAATCCCACTCAAAATCTAAAATCACTTCCAGCCATTGTCTGCCAGACCTAGAGTGCGAATAGGTAAATAAAACAAGAATATGGGGTAAATAGATATCAGTTAGAGTTCAACCAATCTCAACAACCATCTATACCGCCAATCCAATACATACATTGCAAATCTTAAAATGGGAAACACATCCATCACAATAGAATTCACAAGCAAATTTTGGCCCTATTTTACACTAATACATATGATCTTAACTCTAATCTCTTTACTAATTATAATCACTATTATGATTGCAATACTAAATAAGCTAAGTGAACATAAAATATTCTGCAACAAAACTCTTGAACAAGGACAGATGTATCAAATCAACACATAGTGTTCTCCCATTATGCTGTATCAAATTATAATCTTGTGTATATAAATAAACAAATCCAATCTTCTCACAGAGTCATGGAATCACAAAACCATGCCAACCATCATGGTAGCATAGAGTAGTTATTAAAAAATTAACATAATGATGAATTATTAGTATGGGATCAAAAACAACATTGGGGCAAATGCAACAATGTCCAAAAACAAAAATCAACGCACTGCCAGGACTCTAGAAAAGACCTGGGATACTCTTAATCATCTAATTGTAATATCCTCTTGTTTATACAAATTAAATTTAAAATCTATAGCACAAATAGCACTATCAGTTTTGGCAATGATAATCTCAACCTCTCTTATAATTGCAGCCATAATATTCATCATCTCTGCCAATCACAAAGTTACACTAACAACTGTCACAGTTCAAACAATAAAAAACCACACTGAGAAAAACATAACCACTTACCTTACTCAAGTCTCACCAGAAAGGGTTAGCCCATCCAAACAACCCACAGCCACACCACCAATCCACACAAACTCAGCCACAATATCACCCAATACAAAATCGGAAACACACCATACAACAGCACAAACCAAAGGCACAACCTCTACTCCAACACAGAACAACAAGCCAAGCACAAAACCACGTCCAAAAAATCCACCAAA------AAAAGATGATTACCATTTTGAAGTGTTCAACTTTGTTCCCTGTAGTATATGTGGCAACAATCAACTCTGCAAATCCATTTGCAAAACAATACCAAGCAATAAACCAAAGAAAAAACCAACTACAAAACCCACAAACAAACCACCTACCAAAACCACAAACAAAAGAGACCCCAAAACACTAGCCAAAACACCGAAAAAAGAAAACACCATTAACCCAACAAAAAAACCAACCCCCAAGACTACAGAAAGAGACACCAGCACCCCACAATCCACTGTGCTCGACATAACCACATCAAAACACACAGAAAGAGACACCAGCACCTCACAATCCATTGCGCTTGACACAACCACATCAAAACACACAACCCAACAGCAATCTCTCTACTCAACCACCCCCGAAAACACACCCAACTCCACACAAACACCCACAGCATCCGAGCCCTCCACATCAAATTCTACCTAAAGACTCCAGTCATATGCTTAGTTATTTAAAAACTACATCTTAGCAGAGAACCGTGATCCCTCAAGCAAGAACGAAATTAAATCTGGGGCAAATAACCATGGAGTTGCTGATCCATAGATCAAGTGCAATCTTCCTAACTCTTGCTATTAATGCATTGTACCTTACCTCAAGTCAGAACATAACTGAGGAGTTTTACCAATCAACATGTAGTGCAGTTAGCAGAGGTTACTTGAGTGCTTTAAGAACAGGTTGGTATACCAGTGTCATAACAATAGAATTAAGTAATATAAAAGAAACCAAATGCAATGGAACTGACACTAAAGTAAAACTTATAAAACAAGAATTAGATAAGTATAAGAATGCAGTAACAGAATTACAGTTACTTATGCAAAACACACCAGCTGTCAACAACCGGGCCAGAAGAGAAGCACCACAGTATATGAACTACACAATCAATACCACTAAAAACCTAAATGTATCAATAAGCAAGAAGAGGAAACGAAGATTTCTGGGCTTCTTGTTAGGTGTAGGATCTGCAATAGCAAGTGGTATAGCTGTATCCAAAGTTCTACACCTTGAAGGAGAAGTGAACAAGATCAAAAATGCTTTGCAGCTTACAAACAAAGCTGTAGTCAGTCTATCAAATGGGGTCAGTGTTTTAACCAGCAAAGTGTTAGATCTCAAGAATTATATAAACAACCAATTATTACCTATAGTAAATCAACAGAGTTGTCGCATATCCAACATTGAAACAGTTATAGAATTCCAGCAGAAGAACAGCAGATTGTTGGAAATCACCAGAGAATTCAGTGTCAATGCAGGTGTAACGACACCTTTAAGCACTTACATGTTAACAAACAGTGAGTTACTATCATTAATCAATGATATGCCTATAACAAATGATCAGAAAAAATTAATGTCAAGCAATGTTCAGATAGTAAGGCAACAAAGTTATTCTATCATGTCTATAATAAAGGAAGAAGTCCTTGCATATGTTGTACAGCTACCTATCTATGGTGTAATTGATACACCTTGCTGGAAATTACACACATCACCTCTGTGCACCACCAACATCAAAGAAGGATCAAATATTTGTTTAACAAGGACTGATAGAGGATGGTACTGTGATAATGCAGGATCAGTATCCTTCTTTCCACAAGCTGACACTTGTAAAGTACAGTCCAATCGAGTATTTTGTGACACTATGAACAGTTTGACATTACCAAGTGAAGTCAGCCTTTGTAACACTGACATATTCAATTCCAAGTATGACTGCAAAATTATGACATCAAAAACAGACATAAGCAGCTCAGTAATTACTTCTCTAGGAGCTATAGTGTCATGCTATGGTAAGACTAAATGTACTGCATCCAACAAAAATCGTGGAATTATAAAGACATTTTCTAATGGTTGTGATTATGTGTCAAACAAAGGAGTAGATACTGTATCAGTGGGCAACACTTTATATTATGTCAACAAGCTGGAAGGCAAAAACCTTTATGTAAAAGGGGAACCTATAATAAATTACTATGACCCTCTAGTGTTTCCTTCTGATGAGTTTGATGCATCAATATCTCAAGTCAATGAAAAAATTAATCAAAGTTTAGCTTTTATTCGTAGATCCGATGAATTATTACATAATGTAAATACTGGAAAATCTACTACAAATATTATGATAACTGCAATTATTATAGTAATCATTGTAGTATTGTTATCATTAATAGCTATTGGTTTACTGTTGTATTGCAAAGCCAAAAACACACCAGTTACATTAAGCAAAGACCAACTAAGTGGAATCAATAATATTGCATTCAGCAAATAGACAAAAAACCACCTGATCATGTTTCAACAACAATCTGCTGACCATCAATCCCAAATCAACTTACAACAGATACTTCAACATCACAGCACAGGCTGAATCATTTCCTCGCATCATGCTACCCACACAACTAAGCTAGATCCTTAACTCATAGTTACATAAAAGCCTCAAATATCGCAATCAACACTAAATCAACACATCATTCACAAAACTAACAGCTGGGGCAAATATGTCGCGAAGAAATCCCTGCAAATTTGAGATTAGAGGTCATTGCTTGAATGGTAGAAGATGCCACTACAGTCATAATTACTTTGAATGGCCTCCTCATGCATTGCTAGTGAGGCAAAACTTCATGTTAAACAAGATACTCAAGTCAATGGACAAGAGCATAGACACTTTGTCTGAAATAAGTGGAGCTGCTGAACTTGATAGAACAGAAGAATATGCTCTTGGTATAGTTGGAGTGCTAGAGAGTTACATAGGATCTATAAACAACATAACAAAACAATCAGCATGTGTTGCTATGAGTAAACTTCTTATTGAGATCAATAGTGATGACATTAAAAAGCTGAGAGATAATGAAGAACCCAATTCACCTAAGATAAGAGTGTACAATACTGTTATATCATACATCGAGAGCAATAGAAAAAACAGCAAGCAAACCATCCATCTGCTCAAACGATTACCAGCAGACGTGCTGAAGAAGACAATAAAGAACACATTAGATATCCACAAAAGCATAACCATAAGCAACCCAAAAGAGTCAACCATAAGTGATCAAAATGACCAAACCAAAAATAATGATATTACCGGATAAATATCCTTGTAGTATATCATCCATATTGATCTCAAGTGAAAGCATGATTGCTACGTTCAATCATAAAGACATATTACAATTTAACCACAACCATTTAGATAACCACCAGTGTTTACTAAATCATATATTTGATGAAATTCATTGGACACCTAAAAACTTATTAGATGCAACTCAACAATTTCTCCAACATCTTAACATCCCTGAAGATATATATACAGTATATATATTAGTGTCATAATGCTTGATCATAACGATTCTATATCATCCAACCATAAAACTGTCTTAATAAAGTTATGGGACAAAATGGATCCCATTATTAATGGAAGCTCTGCTAATGTATATCTAACTGATAGTTATCTAAAAGGTGTTATCTCTTTTTCAGAATGTAATGCTTTAGGGAGTTATCTTTTTAACGGCCCTTATCTTAAAAATGATTATACCAACTTAATTAGTAGACAAAGCCCACTAATAGAGCATATGAATCTAAAAAAACTAACTATAACACAGTCATTAATATCTAGATACCATAAAGGTGAACTGAAATTAGAAGAACCAACTTATTTCCAGTCATTACTTATGACATATAAAAGCATGTCCTCGTCTGAACAAATTGCTACAACTAACTTACTTAAAAAAATAATACGAAGAGCTATAGAAATAAGTGATGTAAAGGTGTACGCCATCTTGAATAAACTAGGACTAAAGGAAAAGGACAGAGTTAAGCCCAACAACAATTCAGGTGATGAAAACTCAGTACTTACAACCATAATTAAAGATGATATACTCTCAGCTGTGGAAAACAATCAATCATATATAAATTCAGATAAAAATTACTCAGTAAATCAAAATATCAGTATCAAAACAACACTCTTAAAAAAGTTGATGTGTTCAATGCAACATCCTCCATCATGGTTAATACACTGGTTCAATTTATATACAAAATTAAATAACATATTAACACAATATCGATCAAATGAGGTAAAAAGTCATGGGTTTATATTAATAGATAATCAAACTTTGAGTGGTTTTCAGTTTATTTTAAATCAATATGGTTGCATTGTTTATCATAAAGGGCTCAAAAAAATTACAACTACTACATACAATCAATTTTTGACATGGAAAGACATCAGCCTCAGCAGATTAAATGTTTGCTTAATTACTTGGATAAGTAATTGTTTAAATACATTAAATAAAAGCTTAGGGTTGAGATGCGGATTCAATAATGTTGTGCTATCACAATTATTCCTTTACGGAGATTGTATACTGAAATTATTTCATAATGAAGGCTTTTACATAATAAAAGAAGTAGAAGGATTTATTATGTCTTTAATTCTAAACATAACAGAAGAAGATCAATTTAGGAAACGATTTTATAATAGCATGCTAAATAACATCACAGATGCAGCTATTAAGGCTCAAAAGGATCTACTATCAAGAGTATGTCACACTTTATTAGACAAGACAGTGTCTGATAATATCATAAATGGTAAATGGATAATTCTATTAAGTAAATTTCTTAAATTGATTAAGCTTGCAGGTGATAATAATCTCAATAACTTGAGTGAGCTATATTTTCTCTTCAGAATCTTTGGACATCCAATGGTTGATGAAAGACAAGCAATGGATGCTGTAAGAATTAACTGCAATGAAACTAAGTTCTATTTATTAAGTAGCCTAAGTACGTTGAGAGGTGCTTTCATTTATAGAATCATAAAAGGGTTTGTAAATACCTACAACAGATGGCCCACTTTAAGGAATGCTATTGTCCTACCTCTAAGATGGTTAAACTATTATAAACTTAATACTTATCCATCTCTACTTGAAATCACAGAAAATGATTTGATTATTTTATCAGGATTGCGGTTCTATCGTGAGTTTCATCTGCCTAAAAAAGTGGACCTTGAAATGATAATAAATGACAAAGCTATTTCTCCTCCAAAAGATCTAATATGGACTAGTTTTCCTAGAAATTACATGCCATCACATATACAAAATTATATAGAACATGAAAAGTTGAAATTCTCTGAAAGCGACAGATCAAGAAGAGTACTAGAGTATTACTTGAGAGATAATAAATTCAATGAATGTGATCTATACAATTGTGTAGTTAATCAAAGCTATCTCAACAACTCTAATCATGTGGTATCACTAACTGGTAAAGAAAGAGAGCTCAGTGTGGGTAGAATGTTTGCTATGCAACCAGGTATGTTTAGGCAAATCCAAATCTTAGCAGAAAAAATGATAGCCGAAAATATTTTACAATTCTTCCCTGAGAGTTTGACAAGATATGGTGATCTAGAACTTCAAAAGATATTAGAATTAAAAGCAGGAATAAGCAACAAGTCAAATCGTTATAATGATAACTACAACAATTATATCAGTAAATGTTCTATAATAACAGATCTTAGCAAATTTAATCAAGCATTCAGATATGAAACATCATGTGTCTGCAGTGATGTATTAGATGAACTGCATGGGGTACAATCTCTATTCTCTTGGTTGCATTTAACAATACCTCTTGTCACAATAATATGTACATATAGACATGCACCTCCTTTTATAAAGGATCATGTTGTCAATCTTAATGAAGTTGATGAACAAAGTGGGTTATACAGATATCATATGGGTGGTATTGAGGGCTGGTGTCAAAAACTGTGGACCATTGAAGCCATATCATTATTAGATCTAATATCTCTTAAAGGTAAATTCTCCATCACAGCTCTGATAAATGGTGATAATCAGTCAATTGATATAAGTAAACCAGTTAGACTTATAGAGGGTCAGACCCATGCTCAAGCAGATTATTTGTTAGCATTAAATAGCCTTAAATTGCTATATAAAGAGTATGCAGGCATAGGCCATAAGCTTAAGGGAACTGAGACCTATATATCTCGAGATATGCAGTTCATGAGCAAAACAATCCAGCACAATGGAGTGTACTATCCAGCCAGTATCAAAAAAGTCCTGAGAGTAGGTCCATGGATAAATACAATACTTGATGATTTTAAAGTTAGTTTAGAATCTATAGGTAGCTTAACACAGGAGTTAGAATACAGAGGAGAAAGCTTATTATGCAGTTTAATATTTAGGAATATTTGGTTATACAATCAAATTGCTCTGCAACTCCGAAATCATGCTTTATGTAATAATAAGCTATATTTAGATATATTGAAAGTATTAAAACACTTAAAAACCTTTTTTAATCTTGATAGTATCGATACGGCGTTATCATTGTATATGAACTTGCCTATGCTGTTTGGTGGTGGTGATCCTAATTTGTTATATCGAAGCTTTTATAGGAGAACTCCAGACTTCCTTACAGAAGCTATAGTACATTCAGTGTTCGTGTTGAGCTATTATACTGGTCACGATCTACAAGATAAGCTCCAGGATCTTCCAGATGATAGACTGAACAAATTCTTGACTTGTGTCATCACATTTGATAAAAATCCAAATGCCGAGTTTGTAACATTGATGAGGGATCCACAGGCTTTAGGGTCTGAAAGGCAAGCTAAAATTACTAGTGAGATTAATAGATTAGCAGTAACAGAAGTCTTAAGTATAGCTCCAAACAAAATATTTTCTAAAAGTGCGCAACACTATACTACCACTGAGATTGATCTAAATGACATTATGCAAAATATAGAACCAACTTACCCTCATGGATTAAGAGTTGTTTATGAAAGTTTACCTTTTTATAAAGCAGAAAAAATAGTTAATCTTATATCAGGAACAAAATCCATAACTAATATACTTGAAAAAACATCAGCGATAGATACAACTGATATTAATAGGGCTACTGATATGATGAGGAAAAATATAACCTTACTTATAAGGATACTTCCACTAGATTGTAACAAAGACAAAAGAGAGTTATTAAGTTTAGAAAATCTTAGCATAACTGAATTAAGCAAGTATGTAAGAGAAAGATCTTGGTCATTATCCAATATAGTAGGAGTAACATCACCAAGTATTATGTTCACAATGGACATTAAATATACAACTAGCACTATAGCCAGTGGTATAATTATAGAAAAATATAATGTTAATGGTTTAACTCGTGGTGAAAGAGGACCTACTAAGCCATGGGTAGGTTCATCTACACAGGAGAAAAAAACAATGCCAGTGTACAATAGACAAGTTTTAACCAAAAAGCAAAGAGACCAAATAGATTTATTAGCAAAATTAGACTGGGTATATGCATCCATAGACAACAAAGATGAATTCATGGAAGAACTGAGTACTGGAACACTTGGACTGTCATATGAAAAGGCCAAAAAGTTGTTTCCACAATATCTAAGTGTCAATTATTTACACCGGTTAACAGTCAGTAGTAGACCATGCGAATTCCCTGCCTCAATACCAGCTTATAGAACAACAAATTATCATTTTGATACTAGTCCTATCAATCATGTATTAACAGAAAAGTATGGAGATGAAGATATCGACATTGTGTTTCAAAATTGCATAAGTTTTGGTCTTAGCTTGATGTCAGTTGTGGAACAATTCACAAACATATGTCCTAATAGAATTATTCTCATACCGAAGCTGAATGAGATACATTTGATGAAACCTCCTATATTTACAGGAGATGTTGATATCATCAAGTTGAAGCAAGTGATACAAAAACAGCATATGTTCCTACCAGATAAAATAAGTTTAACCCAATATGTAGAATTATTCTTAAGTAACAAAGCACTTAAATCTGGATCTCACATCAACTCTAATTTAATATTAGTACACAAAATGTCTGATTATTTTCATAATGCGTATATTTTAAGTACTAATTTAGCTGGACATTGGATTCTGATTATTCAACTTATGAAAGATTCAAAAGGTATTTTTGAAAAAGATTGGGGAGAGGGGTATATAACTGATCATATGTTCATTAATTTGAATGTTTTCTTTAATGCTTATAAGACTTATTTGCTATGTTTTCATAGAGGTTATGGTAAAGCAAAATTAGAATGTGATATGAACACTTCAGATCTTCTTTGTGTTTTGGAATTAATAGACAGTAGCTACTGGAAATCTATGTCTAAAGTTTTCCTAGAACAAAAAGTCATAAAATACATAGTCAATCAAGACACAAGTTTGCATAGAATAAAAGGTTGTCACAGTTTTAAGTTGTGGTTTTTAAAACGCCTTAATAATGCTAAATTTACCGTATGCCCTTGGGTTGTTAACATAGATTATCACCCAACACACATAAAAGCTATATTATCTTACATAGATTTAGTTAGAATGGGGTTAATAAATGTAGATAAATTAACCATTAAAAATAAAAACAAATTCAATGATGAATTTTACACATCAAATCTCTTTTACATTAGTTACAACTTTTCAGACAACACTCATCTGCTAACAAAACAAATAAGGATTGCTAATTCAGAATTAGAAGATAATTATAACAAACTATATCACCCAACCCCAGAAGCTTTAGAAAATATATCATTAATCCCTGTTAAAAGTAATAATAGAAACAAACCTAAATTTTGTATAAGTGGAAGTACTGAATCTATGATGACGTCAACATTCTCTAATAAAATGCATATTAAATCTTCCACTGTTACCACAAGATTCAATTATAGCAGACAAGACTTGTACAATTTATTTCCAATTGTTGTGATAGACAGGATTATAGATCATTCAGGTAATACAGAAAAATCTAACCAACTTTACACCACCACTTCACATCAGACATCTTTAGTAAGGAATAGTGCATCACTTTATTGCATGCTTCCTTGGCATCATGTCAATAGATTTAACTTTGTATTTAGTTCCACAGGATGCAAGATCAGTATAGAATATATTTTAAAAGATCTTAAGATTAAAGATCCCAGTTGTATAGCATTCATAGGTGAAGGAGCTGGTAACTTATTATTACGTACGGTAGTAGAACTTCATCCTGACATAAGATATATTTACAGAAGTTTAAAAGATTGCAATGATCATAGTTTACCTATTGAATTTCTAAGGTTATACAACGGGCATATAAACATAGATTATGGTGAGAATTTAACCATTCCTGCTACAGATGCAACTAACAACATACATTGGTCTTATTTACATATAAAATTTGCAGAACCTATTAGTATCTTTGTCTGTGATGCTGAATTACCTGTCACAGCCAATTGGAGTAAAATTATAATTGAATGGAGTAAGCATGTAAGAAAGTGCAAATACTGTTCTTCTGTAAATAGATGCATTTTAATTGCAAAATACCATGCTCAAGATGATATTGATTTCAAATTAGATAACATTACTATATTAAAAACTTATGTATGCCTAGGTAGCAAGTTAAAAGGATCTGAAGTTTACTTAGTCCTTACAATAGGCCCAGCAAATATACTTCCTGTTTTTGATGTTGTGCAAAATGCTAAATTGATTCTTTCAAGAACTAAAAATTTCATTATGCCTAAAAAGATTGACAAGGAATCTATCGATGCAAATATTAAAAGCTTAATACCTTTCCTTTGTTACCCTATAACAAAAAATGGAATTAAGACTTCATTGTCAAAATTGAAGAGTGTAGTTAATGGAGATATATTATCATATTCTATAGCTGGACGTAATGAAGTATTCAGCAACAAGCTTATAAACCACAAGCATATGAATATCTTAAAATGGCTGGATCATGTTTTAAACTTTAGATCAGCTGAACTTAATTACAATCATTTATACATGATAGAGTCCACATATCCTTACTTGAGTGAATTATTAAATAGTTTAACAACCAATGAGCTCAAGAAGCTGATTAAAATAACAGGTAGTGTACTATACAACCTTCCTAATGAACAGTAA
>LC385002_TB9-KW-15-0377-3/PH/2015
ATGGGGTGCAATTCACTGAGCATGATAAAGGTTAGATTACAAAATTTGTTTGATAATGACGAAGTAGCATTGTTAAAAATAACATGTTATACTGACAAATTAATTCTTCTGACTAATGCATTAGCCAAAGCAACAATACATACAATTAAATTAAACGGCATAGTTTTTATACATGTTATAACAAGCAGTGAAGTGTGCCCTGATAACAATATTGTAGTGAAATCTAACTTTACAACAATGCCAATATTACAAAATGGAGGATACATATGGGAATTGATTGAATTGACACACTGCTCTCAATTAAATGGTCTAATAGATGATAATTGTGAAATCAAATTTTCTAAAAGACTAAGTGACTCAGTAATGACTGATTATATGAATCAGATATCTGATTTACTTGGGCTTGATCTCCATTCATGAATTATGTTTAGTCTAATTCAATAGACATGTGTTTATTACCATTTTAGTTAATATAAAACCTCATCAAAGGGAAATGGGGCAAATAAACTCACCCAATCAATCAAACCATGAGCACTACAAACGACAACACCACCATGCAAAGATTGATGATCACAGACATGAGACCCCTGTCGATGGATTCAATAATAACATCTCTCACCAAAGAAATCATCACACACAAATTCATATACTTGATAAACAATGAATGTATTGTAAGAAAACTCGATGAAAGACAAGCTACATTTACATTCCTAGTCAATTATGAGATGAAGCTATTGCACAAAGTAGGGAGTACCAAATACAAGAAATACACCGAATATAATACAAAATATGGCACATTCCCTATGCCTATATTTATCAATCATGGCGGGTTTCTAGAATGTATTGGCATTAAGCCTACAAAACATACTCCTATAATATACAAATATGACCTCAACCCGTAACTTCCAACAAAAAAACCAACTCATCCAAACCAAGCCATTCTCCAAACAACAATGCTCAACAGTTAAGAAGGAGCTAATCCATTTTAGTAATTAAAAATAAGGGTGAAACCAGTAACATAAATTGGGGCAAATACAAAGATGGCTCTTAGCAAAGTCAAGTTGAATGATACATTAAATAAGGATCAGCTGCTGTCATCCAGCAAATACACTATTCAACGTAGTACAGGAGATAATATTGACACTCCCAATTATGATGTGCAAAAACACCTAAACAAACTATGTGGTATGCTATTAATCACTGAAGATGCAAATCATAAATTCACAGGATTAATAGGTATGCTATATGCTATGTCCAGATTAGGAAGGGAAGACACTATAAAGATACTTAAAGATGCTGGATATCATGTTAAAGCTAATGGAGTAGATATAACAACATATCGTCAAGATATAAATGGAAAGGAAATGAAATTCGAAGTATTAACATTATCAAGCTTGACATCAGAAATACAAGTCAATATTGAGATAGAATCTAGAAAGTCCTACAAAAAAATGCTAAAAGAGATGGGAGAAGTGGCTCCAGAATATAGGCATGATTCTCCAGACTGTGGGATGATAATACTGTGTATAGCTGCCCTTGTAATAACCAAATTAGCAGCAGGAGATAGATCAGGTCTTACAGCAGTAATTAGGAGGGCAAACAATGTCTTAAAAAACGAAATAAAACGCTACAAGGGCCTAATACCAAAAGACATAGCCAACAGTTTTTATGAAGTGTTTGAAAAATACCCTCATCTTATAGATGTTTTTGTGCACTTTGGCATAGCACAATCATCCACAAGAGGGGGCAGTAGAGTTGAAGGAATCTTTGCAGGATTGTTTATGAATGCCTATGGTTCAGGACAAGTAATGCTAAGATGGGGAGTTTTAGCCAAATCTGTAAAAAATATCATGCTAGGACATGCTAGTGTCCAAGCAGAAATGGAGCAAGTTGTGGAAGTCTATGAGTATGCACAGAAGTTGGGAGGAGAAGCTGGTTTCTACCATATATTGAACAATCCAAAAGCATCATTGCTGTCATTAACTCAATTTCCTAACTTCTCAAGTGTGGTCCTAGGCAATGCAGCAGGTCTAGGCATAATGGGAGAGTATAGAGGTACACCAAGAAACCAAGATCTCTATGATGCAGCCAAAGCATATGCAGAGCAACTCAAAGAAAATGGAGTAATAAACTACAGTGTATTAGACTTAACAACAGAAGAATTGGAAGCCATAAAGCATCAACTCAACCCCAAAGAAGATGACGTAGAGCTTTAAGTTAACAAAAAATACGGGGCAAATAAGTCAACATGGAGAAGTTTGCACCTGAATTTCATGGAGAAGATGCAAATAACAAAGCTACCAAATTCCTAGAATCAATAAAAGGCAAGTTTGCATCATCCAAAGATCCTAAGAAGAAAGATAGCATAATATCTGTCAACTCAATAGACATAGAAGTCACTAAAGAGAGCCCGATAACATCTGGCACCAACATTATCAATCCAACAAGTGAAGCTGACAGTACCCCAGAAACCAAAGCCAACTACCCAAGAAAACCCCTAGTAAGCTTCAAAGAAGATCTCACCCCAAGTGATAACCCTTTCTCTAAGTTGTACAAAGAAACCATAGAAACATTTGATAACAATGAAGAAGAATCTAGCTACTCATATGAGGAGATCAATGATCAAACAAATGACAACATTACAGCAAGACTAGATAGAATTGATGAAAAATTAAGTGAAATATTAGGAATGCTCCATACATTAGTAGTTGCAAGTGCAGGACCTACTTCGGCTCGTGACGGAATAAGAGATGCTATGGTTGGTCTAAGAGAAGAAATGATAGAAAAAATAAGAGCAGAAGCATTAATGACCAATGATAGGTTAGAGGCTATGGCAAGACTTAGGAATGAGGAAAGTGAAAAAATGGCAAAAGACACCTCAGATGAAGTGTCTCTCAATCCAACCTCCAAAAAATTGAGTGACTTGTTGGAAGACAACGATAGCGACAATGATCTATCACTTGATGATTTTTGATCAGTGATCAACTCACTCAGCAATCAACAACATCAATAAAACAGACACCAATCCATTGAATCAATTGCCAAACTGAAAAAACAAACATCCATCAGCAGAACCACCAACCAATCAATCAACCAATTGATCAATCAGCACCCTGACAAAATTAACAATATAGTAACAAAA----AAAGAACAAGATGGGGCAAATATGGAAACATACGTGAACAAGCTTCACGAAGGCTCCACATACACAGCAGCTGTTCAGTACAATGTTCTAGAAAAAGATGATGATCCCGCATCACTAACAATATGGGTGCCTATGTTCCAGTCATCTGTGCCAGCAGACTTGCTCATAAAAGAACTTGCAAGCATCAACATACTAGTAAAGCAGATCTCTACGCCCAAAGGACCTTCACTACGAGTCACGATCAACTCAAGAAGTGCTGTGCTGGCTCAAATGCCTAGTAATTTCACCATAAGTGCAAATGTATCATTAGATGAAAGAAGCAAATTAGCATATGATGTAACTACACCTTGTGAAATCAAAGCATGCAGTCTAACATGCTTAAAAGTAAAAAGTATGTTAACTACAGTCAAAGATCTAACCATGAAGACATTCAACCCCACTCATGAGATCATTGCTCTATGTGAATTTGAAAATATTATGACATCAAAAAGAGTAATAATACCAACCTATCTAAGATCAATTAGTGTCAAAAACAAGGATCTGAACTCACTGGAAAATATAGCAACCACCGAATTCAAAAATGCTATCACCAATGCTAAAATTATTCCCTATGCAGGATTAGTGTTAGTTATCACGGTTACTGATAATAAAGGAGCATTCAAGTATATCAAGCCACAGAGTCAATTTATAGTGGATCTTGGTGCCTACCTAGAAAAAGAGAGCATATATTATGTGACTACTAATTGGAAGCATACAGCTACACGTTTTTCAATCAAACCACTAGAGGATTAAACTCAATTATCAACATTGAATGACAGGTTCACATATATCCTCAACTGCACACTATATCTAAACATCATGAACATCTACACTACACACTTCATCATACAAACCAATCCCACTCAAAATCTAAAATCACTTCCAACCATTGTCTGCCAGACCTAGAGTGCGAATAGGTAAATAAAACAAGAATATGGGGTAAATAGATATCAGTTAGAGTTCAACCAATCTCAACAACCATCTATACCGCCAATCCAATACATACATTGCAAATCTTAAAATGGGAAACACATCCATCACAATAGAATTCACAAGCAAATTTTGGCCCTATTTTACACTAATACATATGATCTTAACTCTAATCTCTTTACTAATTATAATCACTATTATGATTGCAATACTAAATAAGCTAAGTGAACATAAAATATTCTGCAACAAAACTCTTGAACAAGGACAGATGTATCAAATCAACACATAGTGTTCTCTCATTATGCTGTATCAAATTATAATCTTGTGTATATAAACAAACAAATCCAATCTTCTCACAGAGTCATGGCATCACAAAACCATGCCAACCATCATGGTAGCATAGAGTAGTTATTTAAAAATTAACATAATGATGAATTATTAGTATGGGATCAAAAACAACATTGGGGCAAATGCAACAATGTCCAAAAACAAGAATCAACGCACTGCCAGGACTCTAGAAAAGACCTGGGATACTCTTAATCATCTAATTGTAATATCCTCTTGTTTATACAAATTAAATTTAAAATCTATAGCACAAATAGCACTATCAGTTTTGGCAATGATAATCTCAACCTCTCTTATAATTGCAGCCATAATATTCATCATCTCTGCCAATCACAAAGTTACACTAACAACTGTCACAGTTCAAACAATAAAAAACCACACTGAGAAAAACATAACCACTTACCCTACTCAAGTCTCACCAGAAAGGGCTAGCCCATCCAAACAACCCACAGCCACACCACCAATCCACACAAACTCAGCCACAATATCACCCAACACAAAATCAGAAACACACCATACAACAGCACAAACCAAAGGCACAACCTCTACTCCAACACAGAACAACAAGCCAAGCACAAAACCACGTCCAAAAAATCCACCAAA------AAAAGATGATTATCATTTTGAAGTGTTCAACTTTGTTCCCTGTAGTATATGTGGCAACAATCAACTCTGCAAATCTATTTGCAAAACAATACCAAGCAATAAACCAAAGAAAAAACCAACTACAAAACCCACAAACAAACCACCTACCAAAACCACGAACAAAAGAGACCTCAAAACACTAGCCAAAACACCGAAAAAAGAAACCACCATTAACCCAACAAAAAAACCAACCCCCAAGACTACAGAAAGAGACACCAGCACCCCACAATCCACTGTGCTCGACATAACCACATCAAAACACACAGAAAGAGACACCAGCACCTCACAATCCATTGCGCTTGACACAACCACATCAAAACACACAACCCAACAGCAATCTCCCTACTCAACCACCCCCGAAAACACACCCAACTCCACACAAACACCCACAGCATCCGAGCCCTCCACATCAAATTCTACCCAAAGACTCCAGTCATATGCTTAGTTATTTAAAAACTACATCTTAGCAGAGAACCGTGATCCCTCAAGCAAGAGCGAAATTAAATCTGGGGCAAATAACCATGGAGTTGCTGATCCATAGATCAAGTGCAATCTTCCTAACTCTTGCTATTAATGCATTGTACCTTACCTCAAGTCAGAACATAACTGAGGAGTTTTACCAATCAACATGTAGTGCAGTTAGCAGAGGTTACTTGAGTGCTTTAAGAACAGGTTGGTATACCAGTGTCATAACAATAGAATTAAGTAATATAAAAGAAACCAAATGCAATGGAACTGACACTAAAGTAAAACTTATAAAACAAGAATTAGATAAGTATAAGAATGCAGTAACAGAATTACAGTTACTTATGCAAAACACACCAGCTGTCAACAACCGGGCCAGAAGAGAAGCACCACAGTATATGAACTACACAATCAATACCACTAAAAACCTAAATGTATCAATAAGCAAGAAGAGGAAACGAAGATTTCTGGGCTTCTTGTTAGGTGTAGGATCTGCAATAGCAAGTGGTATAGCTGTATCCAAAGTTCTACACCTTGAAGGAGAAGTGAACAAGATCAAAAATGCTTTGCAGCTTACAAACAAAGCTGTAGTCAGTCTATCAAATGGGGTCAGTGTTTTAACCAGCAAAGTGTTAGATCTCAAGAATTATATAAACAACCAATTATTACCTATAGTAAATCAACAGAGTTGTCGCATATCCAACATTGAAACAGTTATAGAATTCCAGCAGAAGAACAGCAGATTGTTGGAAATCACCAGAGAATTTAGTGTCAATGCAGGTGTAACGACACCTTTAAGCACTTACATGTTAACAAACAGTGAGTTACTATCATTAATCAATGATATGCCTATAACAAATGATCAGAAAAAATTAATGTCAAGCAATGTTCAGATAGTAAGGCAACAAAGTTATTCTATCATGTCTATAATAAAGGAAGAAGTCCTTGCATATGTTGTACAGCTACCTATCTATGGTGTAATTGATACACCTTGCTGGAAATTACACACATCACCTCTGTGCACCACCAACATCAAAGAAGGATCAAATATTTGTTTAACAAGGACTGATAGAGGATGGTACTGTGATAATGCAGGATCAGTATCCTTCTTTCCACAAGCTGACACTTGTAAGGTACAGTCCAGTCGAGTATTTTGTGACACTATGAACAGTTTGACATTACCAAGTGAAGTCAGCCTTTGTAACACTGACATATTCAATTCCAAGTATGACTGCAAAATTATGACATCAAAAACAGACATAAGCAGCTCAGTAATTACTTCTCTAGGAGCTATAGTGTCATGCTATGGTAAGACTAAATGTACTGCATCCAACAAAAATCGTGGAATTATAAAGACATTTTCTAATGGTTGTGATTATGTGTCAAACAAAGGAGTAGATACTGTATCAGTGGGCAACACTTTATATTATGTCAACAAGCTAGAAGGCAAAAACCTTTATGTAAAAGGGGAACCTATAATAAATTACTATGACCCTTTAGTGTTTCCTTCTGATGAGTTTGATGCATCAATATCTCAAGTCAATGAAAAAATTAATCAAAGTTTAGCCTTTATTCGTAGATCCGATGAATTATTACATAATGTAAATACTGGAAAATCTACTACAAATATTATGATAACTGCAATTATTATAGTAATCATTGTAGTATTGTTATCATTAATAGCTATTGGTTTACTGTTGTATTGCAAAGCCAAAAACACACCAGTTACATTAAGCAAAGACCAACTAAGTGGAATCAATAATATTGCATTCAGCAAATAGACAAAAAACCACCTGATCATGTTTCAACAACAATCTGCTAACCATCAATCCCAAATCAACTTACAACAGATACTTCAACATCACAGCACAGGCTGAATCATTTCCTCGCATCATGCTACCCACACAACTAAGCTAGATCCTTAACTCATAGTTACATAAAAGCCTCAAATATCGCAATCAACACTAAATCAACACATCATTCACAAAACTAACAGCTGGGGCAAATATGTCGCGAAGAAATCCCTGCAAATTTGAGATTAGAGGTCATTGCTTGAATGGTAGAAGATGCCACTACAGTCATAATTACTTTGAATGGCCTCCTCATGCATTGCTAGTGAGGCAAAACTTCATGTTAAACAAGATACTCAAGTCAATGGACAAGAGCATAGACACTTTGTCTGAAATAAGTGGAGCTGCTGAACTTGATAGAACAGAAGAATATGCTCTTGGTATAGTTGGAGTGCTAGAGAGTTACATAGGATCTATAAACAACATAACAAAACAATCAGCATGTGTTGCTATGAGTAAACTTCTTATTGAGATCAATAGTGATGACATTAAAAAGCTGAGAGATAATGAAGAACCCAATTCACCTAAGATAAGAGTGTACAATACTGTTATATCATACATCGAGAGCAATAGAAAAAACAGCAAGCAAACCATCCATCTGCTCAAACGATTACCAGCAGACGTGCTGAAGAAGACAATAAAGAACACATTAGATATCCACAAAAGCATAACCATAAGCAACCCAAAAGAGTCAACCATAAGTGATCAAAATGACCAAACCAAAAATAATGATATTACCGGATAAATATCCTTGTAGTATATCATCCATATTGATCTCAAGTGAAAGCATGATTGCTACATTCAATCATAAAGACATATTACAATTTAACCACAACCATTTAGATAACCACCAGTGTTTATTAAATCATATATTTGATGAAATTCATTGGACACCTAAAAACTTATTAGATGCCACTCAACAATTTCTCCAACATCTTAACATCCCTGAAGATATATATACAGTATATATATTAGTGTCATAATGCTTGATCATAACGATTCTATATCATCCAACCATAAAACTGTCTTAATAAAGTTATGGGACAAAATGGATCCCATTATTAATGGAAGCTCTGCTAATGTATATCTAACTGATAGTTATCTAAAAGGTGTTATCTCTTTTTCAGAATGTAATGCTTTAGGGAGTTACCTTTTTAACGGCCCTTATCTTAAAAATGATTATACCAACTTAATTAGTAGACAAAGCCCACTAATAGAGCATATGAATCTAAAAAAACTAGCTATAACACAGTCATTAATATCTAGATACCATAAAGGTGAACTGAAATTAGAAGAACCAACTTATTTCCAGTCATTACTTATGACATATAAAAGCATGTCCTCGTCTGAACAAATTGCTACAACTAACTTACTTAAAAAAATAATACGAAGAGCTATAGAAATAAGTGATGTAAAGGTGTACGCCATCTTGAATAAACTAGGACTAAAGGAAAAGGACAGAGTTAAGCCCAACAACAATTCAGGTGATGAAAACTCAGTACTTACAACCATAATTAAAGATGATATACTCTCAGCTGTGGAAAACAATCAATCTTATACAAATTCAGATAAAAATTACTCAGTAAATCAAAATATCAATATCAAAACAACACTCTTAAAAAAGTTGATGTGTTCAATGCAACATCCTCCATCATGGTTAATACACTGGTTCAATTTATATACAAAATTAAATAACATATTAACACAATATCGATCAAATGAGGTAAAAAGTCATGGGTTTATATTAATAGATAATCAAACTTTGAGTGGTTTTCAGTTTATTTTAAATCAATATGGTTGCATTGTTTATCATAAAGGGCTCAAAAAAATTACAACTACTACATACAATCAATTTTTGACATGGAAAGACATCAGCCTCAGCAGATTAAATGTTTGCTTAATTACTTGGATAAGTAATTGTTTAAATACATTAAATAAAAGCTTAGGGTTGAGATGCGGATTCAATAATGTTGTGCTATCACAATTATTCCTTTACGGAGATTGTATACTGAAATTATTTCATAATGAAGGCTTTTACATAATAAAAGAAGTAGAAGGATTTATTATGTCTTTAATTCTAAACATAACAGAAGAAGATCAATTTAGGAAACGATTTTATAATAGCATGCTAAATAACATCACAGATGCAGCTATTAAGGCTCAAAAGGATCTACTATCAAGAGTATGTCACACTTTATTAGACAAGACAGTGTCTGATAATATCATAAATGGTAAATGGATAATTCTATTAAGTAAATTTCTTAAATTGATTAAGCTTGCAGGTGATAATAATCTCAATAACTTGAGTGAGCTATATTTTCTCTTCAGAATCTTTGGACATCCAATGGTTGATGAAAGACAAGCAATGGATGCTGTAAGAATTAACTGCAATGAAACTAAGTTCTATTTATTAAGTAGCCTAAGTACGTTGAGAGGTGCTTTCATTTATAGAATCATAAAAGGGTTTGTAAACACCTACAACAGATGGCCCACTTTAAGGAATGCTATTGTCCTACCTCTAAGATGGTTAAACTATTATAAACTTAATACTTATCCATCTCTACTTGAAATCACAGAAAATGATTTGATTATTTTATCAGGATTGCGGTTCTATCGTGAGTTTCATCTGCCTAAAAAAGTGGATCTTGAAATGATAATAAATGACAAAGCTATTTCTCCTCCAAAAGATCTAATATGGACTAGTTTTCCTAGAAATTACATGCCATCACATATACAAAATTATATAGAACATGAAAAGTTGAAGTTCTCTGAAAGCGACAGATCAAGAAGAGTACTAGAGTATTACTTGAGAGATAATAAATTCAATGAATGTGATCTATACAATTGTGTAGTTAATCAAAGCTATCTCAACAACTCTAATCATGTGGTATCACTAACTGGTAAAGAAAGAGAGCTCAGTGTGGGTAGAATGTTTGCTATGCAACCAGGTATGTTTAGGCAAATCCAAATCTTAGCAGAAAAAATGATAGCCGAAAATATTTTACAATTCTTCCCTGAGAGTTTGACAAGATATGGTGATCTAGAGCTTCAAAAGATATTAGAATTAAAAGCAGGAATAAGCAACAAGTCAAATCGTTATAATGATAACTACAACAATTATATCAGTAAATGTTCTATAATAACAGATCTTAGCAAATTTAATCAAGCATTTAGATATGAAACATCATGTGTCTGCAGTGATGTATTAGATGAGCTGCATGGGGTACAATCTCTATTCTCTTGGTTGCATTTAACAATACCTCTTGTCACAATAATATGTACATATAGACATGCACCTCCTTTTATAAAGGATCATGTTGTCAATCTTAATGAAGTTGATGAACAAAGTGGGTTATACAGATATCATATGGGTGGTATTGAGGGCTGGTGTCAAAAACTGTGGACCATTGAAGCCATATCATTATTAGATCTAATATCTCTTAAAGGTAAATTCTCCATCACAGCTCTGATAAATGGTGATAATCAGTCAATTGATATAAGTAAACCAGTTAGACTTATAGAGGGTCAGACCCATGCTCAAGCAGATTATTTGTTAGCATTAAATAGCCTTAAATTGCTATATAAAGAGTATGCAGGCATAGGCCATAAGCTTAAGGGAACTGAGACCTATATATCTCGAGATATGCAGTTCATGAGCAAAACAATCCAGCACAATGGAGTGTACTATCCAGCCAGTATCAAAAAAGTCCTGAGAGTAGGTCCATGGATAAATACAATACTTGATGATTTTAAAGTTAGTTTAGAATCTATAGGTAGCTTAACACAGGAGTTAGAATACAGAGGAGAAAGCTTATTATGCAGTTTAATATTTAGGAATATTTGGTTATACAATCAAATTGCTCTGCAACTCCGAAATCATGCTTTATGTAATAATAAGCTATATTTAGATATATTGAAAGTATTAAAACACTTAAAAACCTTTTTTAATCTTGATAGTATCGATACGGCGTTATCATTGTATATGAACTTGCCTATGCTGTTTGGAGGTGGTGATCCTAATTTGTTATATCGAAGCTTTTATAGGAGAACTCCAGACTTCCTTACAGAAGCTATAGTACATTCAGTGTTCGTGTTGAGCTATTATACTGGTCACGATCTACAAGATAAGCTCCAGGATCTTCCAGATGATAGACTGAACAAATTCTTGACTTGTGTCATCACATTTGATAAAAATCCAAATGCCGAGTTTGTAACATTGATGAGGGATCCACAGGCTTTAGGGTCTGAAAGGCAAGCTAAAATTACTAGTGAGATTAATAGATTAGCAGTAACAGAAGTCTTAAGTATAGCTCCAAACAAAATATTTTCTAAAAGTGCGCAACACTATACTACCACTGAGATTGATCTAAATGACATTATGCAAAATATAGAACCAACTTACCCTCATGGATTAAGAGTTGTTTATGAAAGTTTACCTTTTTATAAAGCAGAAAAAATAGTTAATCTTATATCAGGAACAAAATCCATAACTAATATACTTGAAAAAACATCAGCGATAGATACAACTGATATTAATAGGGCTACTGATATGATGAGGAAAAATATAACCTTACTTATAAGGATACTTCCACTAGATTGTAACAAAGACAAAAGAGAGTTATTAAGTTTAGAAAATCTTAGCATAACTGAATTAAGCAAGTATGTAAGAGAAAGATCTTGGTCATTATCCAATATAGTAGGAGTAACATCACCAAGTATTATGTTCACAATGGACATTAAATATACAACTAGCACTATAGCCAGTGGTATAATTATAGAAAAATATAATGTTAATGGTTTAACTCGTGGTGAAAGAGGACCTACTAAGCCATGGGTAGGTTCATCTACACAGGAGAAAAAAACAATGCCAGTGTACAATAGACAAGTTTTAACCAAAAAGCAAAGAGACCAAATAGATTTATTAGCAAAATTAGACTGGGTATATGCATCCATAGACAACAAAGATGAATTCATGGAAGAACTGAGTACTGGAACACTTGGACTGTCATATGAAAAGGCCAAAAAGTTGTTTCCACAATATCTAAGTGTCAATTATTTACACCGGTTAACAGTCAGTAGTAGACCATGCGAATTCCCTGCCTCAATACCAGCTTATAGAACAACAAATTATCATTTTGATACTAGTCCTATCAATCATGTATTAACAGAAAAGTATGGAGATGAAGATATCGACATTGTGTTTCAAAATTGCATAAGTTTTGGTCTTAGCTTGATGTCAGTTGTGGAACAATTCACAAACATATGTCCTAATAGAATTATTCTCATACCAAAGCTGAATGAGATACATTTGATGAAACCTCCTATATTTACAGGAGATGTTGATATCATCAAGTTGAAGCAAGTGATACAAAAACAGCATATGTTCCTACCAGATAAAATAAGTTTAACCCAATATGTAGAATTATTCTTAAGTAACAAAGCACTTAAATCTGGATCTCACATCAACTCTAATTTAATATTAGTACATAAAATGTCTGATTATTTTCATAATGCGTATATTTTAAGTACTAATTTAGCTGGACATTGGATTCTGATTATTCAACTTATGAAAGATTCAAAAGGTATTTTTGAAAAAGATTGGGGAGAGGGGTATATAACTGATCATATGTTCATTAATTTGAATGTTTTCTTTAATGCTTATAAGACTTATTTGCTATGTTTTCATAGAGGTTATGGTAAAGCAAAATTAGAATGTGATATGAACACTTCAGATCTTCTTTGTGTTTTGGAGTTAATAGACAGTAGCTACTGGAAATCTATGTCTAAAGTTTTCCTAGAACAAAAAGTCATAAAATACATAGTCAATCAAGACACAAATTTGCATAGAATAAAAGGTTGTCACAGTTTTAAGTTGTGGTTTTTAAAACGCCTTAATAATGCTAAATTTACCGTATGCCCTTGGGTTGTTAACATAGATTATCACCCAACACACATGAAAGCTATATTATCTTACATAGATTTAGTTAGAATGGGGTTAATAAATGTAGATAAATTAACCATTAAAAATAAAAACAAATTCAATGATGAATTTTACACATCAAATCTCTTTTACATTAGTTACAACTTTTCAGACAACACTCATCTGCTAACAAAACAAATAAGGATTGCTAATTCAGAATTAGAAGATAATTATAACAAACTATATCACCCAACCCCAGAAGCTTTAGAAAATATATCATTAATCCCTGTTAAAAGTAATAATAGAAACAAACCTAAATTTTGTATAAGTGGAAGTACTGAATCTATGATGACGTCAACATTCTCTAATAAAATGCATATTAAATCTTCCACTGTTACCACAAGATTCAATTATAGCAGACAAGACTTGTACAATTTATTTCCAATTGTTGTGATAGACAGGATTATAGATCATTCAGGTAATACAGGAAAATCTAACCAACTTTACACCACCACTTCACATCAGACATCTTTAGTAAGGAATAGTGCATCACTTTATTGCATGCTTCCTTGGCATCATGTCAATAGATTTAACTTTGTATTTAGTTCCACAGGATGCAAGATCAGTATAGAATATATTTTAAAAGATCTTAAGATTAAAGATCCCAGTTGTATAGCATTCATAGGTGAAGGAGCTGGTAACTTATTATTACGTACGGTAGTAGAACTTCATCCTGACATAAGATATATTTACAGAAGTTTAAAAGATTGCAATGATCATAGTTTACCTATTGAATTTCTAAGGTTATACAACGGGCATATAAACATAGATTATGGTGAGAATTTAACCATTCCTGCTACAGATGCAACTAACAACATACATTGGTCTTATTTACATATAAAATTTGCAGAACCTATTAGTATCTTTGTCTGTGATGCTGAATTACCTGTCACAGCCAATTGGAGTAAAATTATAATTGAATGGAGTAAGCATGTAAGAAAGTGCAAATACTGTTCTTCTGTAAATAGATGCATTTTAATTGCAAAATACCATGCTCAAGATGATATTGATTTCAAATTAGATAACATTACTATATTAAAAACTTATGTGTGCCTAGGTAGCAAGTTAAAAGGATCTGAAGTTTACTTAGTCCTTACAATAGGCCCTGCAAATATACTTCCTGTTTTTGATGTAGTGCAAAATGCTAAATTGATTCTTTCAAGAACTAAAAATTTCATTATGCCTAAAAAGATTGACAAGGAATCTATCGATGCAAATATTAAAAGCTTAATACCTTTCCTTTGTTACCCTATAACAAAAAATGGAATTAAGACTTCATTGTCAAAATTGAAGAGTGTAGTTAATGGAGATATATTATCATATTCTATAGCTGGACGTAATGAAGTATTCAGCAACAAGCTTATAAACCACAAGCATATGAATATCTTAAAATGGCTGGATCATGTTTTAAACTTTAGATCAGCTGAACTTAATTACAATCATTTATACATGATAGAGTCCACATATCCTTACTTGAGTGAATTATTAAATAGTTTAACAACCAATGAGCTCAAGAAGCTGATTAAAATAACAGGTAGTGTACTATACAACCTTCCTAATGAACAGTAA
>KY249667_England313/UK/2012
ATGGGGTGCAATTCACTGAGCATGATAAAGGTTAGATTACAAAATTTGTTTGATAATGACGAAGTAGCATTGTTAAAAATAACATGTTATACTGACAAATTAATTCTTCTGACTAATGCATTAGCCAAAGCAACAATACATACAATTAAATTAAACGGCATAGTTTTTATACATGTTATAACAAGCAGTGAAGTGTGCCCTGATAACAATATTGTAGTGAAATCTAACTTTACAACAATGCCAATATTACAAAATGGAGGATACATATGGGAATTGATTGAATTGACACACTGCTCTCAATTAAATGGTCTAATAGATGATAATTGTGAAATCAAATTTTCTAAAAGACTAAGTGACTCAGTAATGACTGATTATATGAATCAAATATCTGATTTACTTGGGCTTGATCTCCATTCATGAATTATGTTTAGTCTAATTCAATAGACATGTGTTTATTACCATTTTAGTTAATATAAAACCTCATCAAAGGGAAATGGGGCAAATAAACTCATCCAATCAATCAAACCATGAGCACTACAAACGACAACACCACCATGCAAAGATTGATGATCACAGACATGAGACCCCTGTCGATGGATTCAATAATAACATCTCTCACCAAAGAAATCATCACACACAAATTCATATACTTGATAAACAATGAATGTATTGTAAGAAAACTCGATGAAAGACAAGCTACATTTACATTCCTAGTCAATTATGAGATGAAGCTATTGCACAAAGTAGGGAGTACCAAATACAAGAAATACACTGAATATAATACAAAATATGGCACATTCCCTATGCCTATATTTATCAATCATGGCGGGTTTCTAGAATGTATTGGCATTAAGCCTACAAAACATACTCCTATAATATACAAATATGACCTCAACCCGTAACTTCCAACAAAAAAACCAACTCATCCAAACCAAGCTATTCTCTAAACAACAATGCTCAACAGTTAAGAAGGAGCTAATCCATTTTAGTAATTAAAAATAAGGGTGAAACCAGTAACATAAATTGGGGCAAATACAAAGATGGCTCTTAGCAAAGTCAAGTTGAATGATACATTAAATAAGGATCAGCTGCTGTCATCCAGCAAATACACTATTCAACGTAGTACAGGAGATAATATTGACACTCCCAATTATGATGTGCAAAAACACCTAAACAAACTATGTGGTATGCTATTAATCACTGAAGATGCAAATCATAAATTCACAGGATTAATAGGTATGCTATATGCTATGTCCAGATTAGGAAGGGAAGACACTATAAAGATACTTAAAGATGCTGGATATCATGTTAAAGCTAATGGAGTAGATATAACAACATATCGTCAAGATATAAATGGAAAGGAAATGAAATTCGAAGTATTAACATTATCAAGCTTGACATCAGAAATACAAGTCAATATTGAGATAGAATCTAGAAAGTCCTACAAAAAAATGCTAAAAGAGATGGGAGAAGTAGCTCCAGAATATAGGCATGATTCTCCAGACTGTGGGATGATAATACTGTGTATAGCTGCCCTTGTAATAACCAAATTAGCAGCAGGAGATAGATCAGGTCTTACAGCAGTAATTAGGAGGGCAAACAATGTCTTAAAAAACGAAATAAAACGCTACAAGGGCCTAATACCAAAAGACATAGCCAACAGTTTTTATGAAGTGTTTGAAAAATACCCTCATCTTATAGATGTTTTTGTGCACTTTGGCATAGCACAATCATCCACAAGAGGGGGCAGTAGAGTTGAAGGAATCTTTGCAGGATTGTTTATGAATGCCTATGGTTCAGGACAAGTAATGCTAAGATGGGGAGTTTTAGCCAAATCTGTAAAAAATATCATGCTAGGACATGCTAGTGTCCAAGCAGAAATGGAGCAAGTTGTGGAAGTCTATGAGTATGCACAGAAGTTGGGAGGAGAAGCTGGTTTCTACCATATACTGAACAATCCAAAAGCATCATTGCTGTCATTAACTCAATTTCCTAACTTCTCAAGTGTGGTCCTAGGCAATGCAGCAGGTCTAGGCATAATGGGAGAGTATAGAGGTACACCAAGAAACCAAGACCTCTATGATGCAGCCAAAGCATATGCAGAGCAACTCAAAGAAAATGGAGTAATAAACTACAGTGTATTAGACTTAACAACAGAAGAATTGGAAGCCATAAAGCATCAACTCAACCCCAAAGAAGATGACGTAGAGCTTTAAGTTAACAAAAAATACGGGGCAAATAAGTCAACATGGAGAAGTTTGCACCTGAATTTCATGGAGAAGATGCAAATAACAAAGCTACCAAATTCCTAGAATCAATAAAAGGCAAGTTTGCATCATCCAAAGATCCTAAGAAGAAAGATAGCATAATATCTGTCAACTCAATAGACATAGAAGTCACTAAAGAGAGCCCGATAACATCTGGCACCAACATTATCAATCCAACAAGTGAAGCCGACAGTACCCAAGAAACCAAAGCCAACTACCCAAGAAAACCCCTAGTAAGCTTCAAAGAAGATCTCACCCCAAGTGATAACCCTTTCTCTAAGTTGTACAAAGAAACCATAGAAACATTTGATAACAATGAAGAAGAATCTAGCTACTCATATGAGGAGATCAATGATCAAACAAATGACAACATTACAGCAAGACTAGATAGAATTGATGAAAAATTAAGTGAAATATTAGGAATGCTCCATACATTAGTAGTTGCAAGTGCAGGACCTACTTCAGCTCGTGACGGAATAAGAGATGCTATGGTTGGTCTAAGAGAAGAAATGATAGAAAAAATAAGAGCAGAAGCATTAATGACCAATGATAGGTTAGAGGCTATGGCAAGACTTAGGAATGAGGAAAGCGAAAAAATGGCAAAAGACACCTCAGATGAAGTGTCTCTCAATCCAACCTCCAAAAAATTGAGTGACTTGTTGGAAGACAACGATAGCGACAATGATCTATCACTTGATGATTTTTGATCAGTGATCAACTCACTCAGCAATCAACAACATCAATAAAACAGACACCAATCCATTGAATCAATTGCCAGACTGAAAAAACAAACATCCATCAGCAGAACCACCAACCAATCAATCAACCAATTGATCAATCAGCACCCTGACAAAATTAACAATATAGTAACAAAA----AAAGAACAAGATGGGGCAAATATGGAAACATACGTGAACAAGCTTCACGAAGGCTCCACATACACAGCAGCTGTTCAGTATAATGTTCTAGAAAAAGATGATGATCCCGCATCACTAACAATATGGGTGCCTATGTTCCAGTCATCTGTGCCAGCAGACTTGCTCATAAAAGAACTTGCAAGCATCAACATACTAGTAAAGCAGATCTCTACGCCCAAAGGACCTTCACTACGAGTCACGATCAACTCAAGAAGTGCTGTGCTGGCTCAAATGCCTAGTAATTTCACCATAAGTGCAAATGTATCATTAGATGAAAGAAGCAAATTAGCATATGATGTAACTACACCTTGTGAAATCAAAGCATGCAGTCTAACATGCTTAAAAGTAAAAAGTATGTTAACTACAGTCAAAGATCTAACCATGAAGACATTCAACCCCACTCATGAGATCATTGCTCTATGTGAATTTGAAAATATTATGACATCAAAAAGAGTAATAATACCAACCTATCTAAGATCAATTAGTGTCAAAAACAAGGACCTGAACTCACTGGAAAATATAGCAACCACCGAATTCAAAAATGCTATCACCAATGCTAAAATTATTCCCTATGCAGGATTAGTGTTAGTTATCACGGTTACTGATAATAAAGGAGCATTCAAGTATATCAAGCCACAGAGTCAATTTATAGTGGATCTTGGTGCCTACCTAGAAAAAGAGAGCATATATTATGTGACTACTAATTGGAAGCATACAGCTACACGTTTTTCAATCAAACCACTAGAGGATTAAACTCAATTATCAACATTGAATGACAGGTTCACATATATCCTCAACTGCACACTATATCTAAACATCATAAACATCTACACTACACACTTCATCACACAAACCAATCCCACTCAAAATCCAAAATCACTTCCAGCCATTGTCTGCCAGACCTAGAGTGCGAATAGGTAAATAAAACAAGAATATGGGGTAAATAGATATCAGTTAGAGTTCAACCAATCTCAACAACCATCTATACCGCCAATCCAATACATACATTGCAAATCTTAAAATGGGAAACACATCCATCACAATAGAATTCACAAGCAAATTTTGGCCCTATTTTACACTAATACATATGATCTTAACTCTAATCTCTTTACTAATTATAATCACTATTATGATTGCAATACTAAATAAGCTAAGTGAACATAAAATATTCTGCAACAAAACTCTTGAACAAGGACAGATGTATCAAATCAACACATAGTGTTCTCCCATTATGCTGTATCAAATTATAATCTTGTGTATATAAATAAACAAATCCAATCTTCTCACAGAGTCATGGCATCACAAAACCATGCCAACCATCATGGTAGCATAGAGTAGTTATTTAAAAATCAACATAATGATGAATTATTAGTATGGGATCAAAAACAACATTGGGGCAAATGCAACAATGTCCAAAAACAAGAATCAACGCACTGCCAGGACTCTAGAAAAGACCTGGGATACTCTTAATCATCTAATTGTAATATCCTCTTGTTTATACAAATTAAATTTAAAATCTATAGCGCAAATAGCACTATCAGTTTTGGCAATGATAATCTCAACCTCTCTTATAATTGCAGCCATAATATTCATCATCTCTGCCAATCACAAAGTTACACTAACAACTGTCACAGTTCAAACAATAAAAAACCACACTGAGAAAAACATAACCACTTACCTTACTCAAGTCTCACCAGAAAGGGTTAGCCCATCCAAACAACCCACAACCACACCACCAATCCACACAAACTCAGCCACAATATCACCTAATACAAAATCAGAAACACACCATACAACAGCACAAACCAAAGGCAGAACCTCTACTCCAACACAGAACAACAAGCCAAGCACAAAACCACGTCCAAAAAATCCACCAAA------AAAAGATGATTACCATTTTGAAGTGTTCAACTTCGTTCCCTGTAGTATATGTGGCAACAATCAACTCTGCAAATCCATTTGCAAAACAATACCAAGCAATAAACCAAAGAAAAAACCAACTACAAAACCCACAAACAAACCACCTACCAAAACCACAAACAAAAGAGACCCCAAAACACTAGCCAAAACACCGAAAAAAGAAACCACCATTAACCCAACAAAAAAACCAACCCCCAAGACCACAGAAAGAGACACCAGCACCCCACAATCCACCGTGCTCGACACAACCACATCAAAACACACAGAAAGAGACACCAGCACCCCACAATCCATTGCGCTTGACACAACCACATCAAAACACACAACCCAACAGCAATCTCTCTACTCAACCACCACCGAAAACACACCCAACTCCACACAAACACCCGCAGCATCCGAGCCCTCCACATCAAATTCCACCTAAAAACTCCAGTCATATGCTTAGTTATTTAAAAACTACATCTTAGCAGAGAACCGTGATCCCTCAAGCAAGAACGAAATTAAATCTGGGGCAAATAACCATGGAGTTGCTGATCCATAGATCAAGTGCTATCTTCCTAACTCTTGCTATTAATGCATTGTACCTCACCTCAAGTCAGAACATAACTGAGGAGTTTTACCAATCAACATGTAGTGCAGTTAGCAGAGGTTACTTGAGTGCTTTAAGAACAGGTTGGTATACCAGTGTCATAACAATAGAATTAAGTAATATAAAAGAAACCAAATGCAATGGAACTGACACTAAAGTAAAACTTATAAAACAAGAATTAGATAAGTATAAGAATGCAGTAACAGAATTACAGTTACTTATGCAAAACACACCAGCTGTCAACAACCGGGCCAGAAGAGAAGCACCACAGTATATGAACTACACAATCAATACCACTAAAAACCTAAATGTATCAATAAGCAAGAAGAGGAAACGAAGATTTCTGGGCTTCTTGTTAGGTGTAGGATCTGCAATAGCAAGTGGTATAGCTGTATCCAAAGTTCTACACCTTGAAGGAGAAGTGAACAAGATCAAAAATGCTTTGCAGTCTACAAACAAAGCTGTAGTCAGTCTATCAAATGGGGTCAGTGTTTTAACCAGCAAAGTGTTAGATCTCAAGAATTATATAAACAACCAATTATTACCTATAGTAAATCAACAGAGTTGTCGCATATCCAACATTGAAACAGTTATAGAATTCCAGCAGAAGAACAGCAGATTGTTGGAAATCACCAGAGAATTTAGTGTCAATGCAGGTGTAACGACACCTTTAAGCACTTACATGTTAACAAACAGTGAGTTACTATCATTAATCAATGATATGCCTATAACAAATGATCAGAAAAAATTAATGTCAAGCAATGTTCAGATAGTAAGGCAACAAAGTTATTCTATCATGTCTATAATAAAGGAAGAAGTCCTTGCATATGTTGTACAGCTACCTATCTATGGTGTAATTGATACACCTTGCTGGAAATTACACACATCACCTCTGTGCACCACCAACATCAAAGAAGGATCAAATATTTGTTTAACAAGGACTGATAGAGGATGGTACTGTGATAATGCAGGATCAGTATCCTTCTTTCCACAAGCTGACACTTGTAAAGTACAGTCCAATCGAGTATTTTGTGACACTATGAACAGTTTGACATTACCAAGTGAAGTCAGCCTTTGTAACACTGACATATTCAATTCCAAGTATGACTGCAAAATTATGACATCAAAAACAGACATAAGCAGCTCAGTAATTACTTCTCTAGGAGCTATAGTGTCATGCTATGGTAAGACTAAATGTACTGCATCCAACAAAAATCGTGGAATTATAAAGACATTTTCTAATGGTTGTGATTATGTGTCAAACAAAGGAGTAGATACTGTATCAGTGGGCAACACTTTATATTATGTCAACAAGCTGGAAGGAAAAAACCTTTATGTAAAAGGGGAACCTATAATAAATTACTATGACCCTCTAGTGTTTCCTTCTGATGAGTTTGATGCATCAATATCTCAAGTCAATGAAAAAATTAATCAAAGTTTAGCTTTTATTCGTAGATCCGATGAATTATTACATAATGTAAATACTGGAAAATCTACTACAAATATTATGATAACTGCAATTATTATAGTAATCATTGTAGTATTGTTATCATTAATAGCTATTGGTTTACTGTTGTATTGCAAAGCCAAAAACACACCAGTTACATTAAGCAAAGACCAACTAAGTGGAATCAATAATATTGCATTCAGCAAATAGACAAAAAACCACCTGATCATGTTTCAACAACAATCTGCTGACCATCAATCCCAAATCAACTTACAACAGATACTTCAACATCACAGCACAGGCTGAATCATTTCCTCGCATCATGCTACCCACACAACTAAGCTAGATCCTTAACTCATAGTTACATAAAAGCCTCAAATATCGCAATCAACACTAAATCAACACATCATTCACAAAACTAACAGCTGGGGCAAATATGTCGCGAAGAAATCCCTGCAAATTTGAGATTAGAGGTCATTGCTTGAATGGTAGAAGATGCCACTACAGTCATAATTACTTTGAATGGCCTCCTCATGCATTGCTAGTGAGGCAAAACTTCATGTTAAACAAGATACTCAAGTCAATGGACAAGAGCATAGACACTTTGTCTGAAATAAGTGGAGCTGCTGAACTTGATAGAACAGAAGAATATGCTCTTGGTATAGTTGGAGTGCTAGAGAGTTACATAGGATCTATAAACAACATAACAAAACAATCAGCATGTGTTGCTATGAGTAAACTTCTTATTGAGATCAATAGTGATGACATTAAAAAGCTGAGAGACAATGAAGAACCCAATTCACCTAAGATAAGAGTGTACAATACTGTTATATCATACATCGAGAGCAATAGAAAAAACAGCAAGCAAACCATCCATCTGCTCAAACGATTACCAGCAGACGTGCTGAAGAAGACAATAAAGAACACATTAGATATCCACAAAAGCATAACCATAAGCAACCCAAAAGAGTCAACCATAAGTGATCAAAATGACCAAACCAAAAATAATGATATTACCGGATAAATATCCTTGTAGTATATCATCCATATTGATCTCAAGTGAAAGCATGATTGCTACATTCAATCATAAAGACATATTACAATTTAACCACAACCATTTGGATAACCACCAGTGTTTATTAAATCATATATTTGATGAAATTCATTGGACACCTAAAAACTTATTAGATGCCACTCAACAATTTCTCCAACATCTTAACATCCCTGAAGATATATATACAGTATATATATTAGTGTCATAATGCTTGATCATAACGATTCTATATCATCCAACCATAAAACTGTCTTAATAAAGTTATGGGACAAAATGGATCCCATTATTAATGGAAGCTCTGCTAATGTATATCTAACTGATAGTTATCTAAAAGGTGTTATCTCTTTTTCAGAATGTAATGCTTTAGGGAGTTACCTTTTTAACGGCCCTTATCTTAAAAATGATTATACCAACTTAATTAGTAGACAAAGCCCACTAATAGAGCATATGAATCTAAAAAAACTAACTATAACACAGTCATTAATATCTAGATACCATAAAGGTGAACTGAAATTAGAAGAACCAACTTATTTCCAGTCATTACTTATGACATATAAAAGCATGTCCTCGTCTGAACAAATTGCTACAACTAACTTACTTAAAAAAATAATACGAAGAGCTATAGAAATAAGTGATGTAAAGGTGTACGCCATCTTGAATAAACTAGGACTAAAGGAAAAGGACAGAGTTAAGCCCAACAACAATTCAGGTGATGAAAACTCAGTACTTACAACCATAATTAAAGATGATATACTCTCAGCTGTGGAAAACAATCAATCATATACAAATTCAGATAAAAATTACTCAGTAAATCAAAATATCAATATCAAAACAACACTCTTAAAAAAGTTGATGTGTTCAATGCAACATCCTCCATCATGGTTAATACACTGGTTCAATTTATATACAAAATTAAATAACATATTAACACAATATCGATCAAATGAGGTAAAAAGTCATGGGTTTATATTAATAGATAATCAAACTTTGAGTGGTTTTCAGTTTATTTTAAATCAATATGGTTGCATTGTTTATCATAAAGGGCTCAAAAAAATCACAACTACTACATACAATCAATTTTTGACATGGAAAGACATCAGCCTCAGCAGATTAAATGTTTGCTTAATTACTTGGATAAGTAATTGTTTAAATACACTAAATAAAAGCTTAGGGTTGAGATGCGGATTCAATAATGTTGTGCTATCACAATTATTCCTTTACGGAGATTGTATACTGAAATTATTTCATAATGAAGGCTTTTACATAATAAAAGAAGTAGAAGGATTTATTATGTCTTTAATTCTAAACATAACAGAAGAAGATCAATTTAGGAAACGATTTTATAATAGCATGCTAAATAACATCACAGATGCAGCTATTAAGGCTCAAAAGGATCTACTATCAAGAGTATGTCACACTTTATTAGACAAGACAGTGTCTGATAATATCATAAATGGTAAATGGATAATTCTATTAAGTAAATTTCTTAAATTGATTAAGCTTGCAGGTGATAATAATCTCAATAACTTGAGTGAGCTATATTTTCTCTTCAGAATCTTTGGACATCCAATGGTTGATGAAAGACAAGCAATGGATGCTGTAAGAATTAACTGCAATGAAACTAAGTTCTATTTATTAAGTAGCCTAAGTACGTTGAGAGGTGCTTTCATTTATAGAATCATAAAAGGGTTTGTAAATACCTACAACAGATGGCCCACTTTAAGGAATGCTATTGTCCTACCTCTAAGATGGTTAAACTATTATAAACTTAATACTTATCCATCTCTACTTGAAATCACAGAAAATGATTTGATTATTTTATCAGGATTGCGGTTCTATCGTGAGTTTCATCTGCCTAAAAAAGTGGATCTTGAAATGATAATAAATGACAAAGCTATTTCTCCTCCAAAAGATCTAATATGGACTAGTTTTCCTAGAAATTACATGCCATCACATATACAAAATTATATAGAACATGAAAAGTTGAAGTTCTCTGAAAGCGACAGATCAAGAAGAGTACTAGAGTATTACTTGAGAGATAATAAATTCAATGAATGTGATCTATACAATTGTGTAGTTAATCAAAGCTATCTCAACAACTCTAATCATGTGGTATCACTAACTGGTAAAGAAAGAGAGCTCAGTGTGGGTAGAATGTTTGCTATGCAACCAGGTATGTTTAGGCAAATCCAAATCTTAGCAGAAAAAATGATAGCCGAAAATATTTTACAATTCTTCCCTGAGAGTTTGACAAGATACGGTGATCTAGAGCTTCAAAAGATATTAGAATTAAAAGCAGGAATAAGCAACAAGTCAAATCGTTATAATGATAACTACAACAATTATATCAGTAAATGTTCTATAATAACAGATCTTAGCAAATTTAATCAAGCATTTAGATATGAAACATCATGTATCTGCAGTGATGTATTAGATGAACTGCATGGGGTACAATCTCTATTCTCTTGGTTGCATTTAACAATACCTCTTGTCACAATAATATGTACATATAGACATGCACCTCCTTTTATAAAGGATCATGTTGTCAATCTTAATGAAGTTGATGAACAAAGTGGGTTATACAGATATCATATGGGTGGTATTGAGGGCTGGTGTCAAAAACTGTGGACCATTGAAGCCATATCATTATTAGATCTAATATCTCTTAAAGGTAAATTCTCCATCACAGCTCTGATAAATGGTGATAATCAGTCAATTGATATAAGTAAACCAGTTAGACTTATAGAGGGTCAGACCCATGCTCAAGCAGATTATTTGTTAGCATTAAATAGCCTTAAATTGCTATATAAAGAGTATGCAGGCATAGGCCATAAGCTTAAGGGAACTGAGACCTATATATCTCGAGATATGCAGTTCATGAGCAAAACAATCCAGCACAATGGAGTGTACTATCCAGCCAGTATCAAAAAAGTCCTGAGAGTAGGTCCATGGATAAATACAATACTTGATGATTTTAAAGTTAGTTTAGAATCTATAGGTAGCTTAACACAGGAGTTAGAATACAGAGGAGAAAGCTTATTATGCAGTTTAATATTTAGGAATATTTGGTTATACAATCAAATTGCTCTGCAACTCCGAAATCATGCTTTATGTAATAATAAGCTATATTTAGATATATTGAAAGTATTAAAACACTTAAAAACCTTTTTTAATCTTGATAGTATCGATACGGCGTTATCATTGTATATGAACTTGCCTATGCTGTTTGGTGGTGGTGATCCTAATTTGTTATATCGAAGCTTTTATAGGAGAACTCCAGACTTCCTTACAGAAGCTATAGTACATTCAGTGTTCGTGTTGAGCTATTATACTGGTCACGATCTACAAGATAAGCTCCAGGATCTTCCAGATGATAGACTGAACAAATTCTTGACTTGTGTCATCACATTTGATAAAAATCCAAATGCCGAGTTTGTAACATTGATGAGGGATCCACAGGCTTTAGGGTCTGAAAGGCAAGCTAAAATTACTAGTGAGATTAATAGATTAGCAGTAACAGAAGTCTTAAGTATAGCTCCAAACAAAATATTTTCTAAAAGTGCACAACACTATACTACCACTGAGATTGATCTAAATGACATTATGCAAAATATAGAACCAACTTACCCTCATGGATTAAGAGTTGTTTATGAAAGTTTACCTTTTTATAAAGCAGAAAAAATAGTTAATCTTATATCTGGAACAAAATCCATAACTAATATACTTGAAAAAACATCAGCGATAGATACAACTGATATTAATAGGGCTACTGATATGATGAGGAAAAATATAACCTTACTTATAAGGATACTTCCACTAGATTGTAACAAAGACAAAAGAGAGTTATTAAGTTTAGAAAATCTTAGCATAACTGAATTAAGCAAGTATGTAAGAGAAAGATCTTGGTCATTATCCAATATAGTAGGAGTAACATCGCCAAGTATTATGTTCACAATGGACATTAAATATACAACTAGCACTATAGCCAGTGGTATAATTATAGAAAAATATAATGTTAATGGTTTAACTCGTGGTGAAAGAGGACCTACTAAGCCATGGGTAGGTTCATCTACACAGGAGAAAAAAACAATGCCAGTGTACAATAGACAAGTTTTAACCAAAAAGCAAAGAGACCAAATAGATTTATTAGCAAAATTAGACTGGGTATATGCATCCATAGACAACAAAGATGAATTCATGGAAGAACTGAGTACTGGAACACTTGGACTGTCATATGAAAAGGCCAAAAAGTTGTTTCCACAATATCTAAGTGTCAATTATTTACACCGGTTAACAGTCAGTAGTAGACCATGCGAATTCCCTGCCTCAATACCAGCTTATAGAACAACAAATTATCATTTTGATACTAGTCCTATCAATCATGTATTAACAGAAAAGTATGGAGATGAAGATATCGACATTGTGTTTCAAAATTGCATAAGTTTTGGTCTTAGCTTGATGTCAGTTGTGGAACAATTCACAAACATATGTCCTAATAGAATTATTCTCATACCGAAGCTGAATGAGATACATTTGATGAAACCTCCTATATTTACAGGAGATGTTGATATCATCAAGTTGAAGCAAGTGATACAAAAACAGCATATGTTCCTACCAGATAAAATAAGTTTAACCCAATATGTAGAATTATTCTTAAGTAACAAAGCACTTAAATCTGGATCCCACATCAACTCTAATTTAATATTAGTACATAAAATGTCTGATTATTTTCATAATGCGTATATTTTAAGTACTAATTTAGCTGGACATTGGATTCTGATTATTCAACTTATGAAAGATTCAAAAGGTATTTTTGAAAAAGATTGGGGAGAGGGGTATATAACTGATCATATGTTCATTAATTTGAATGTTTTCTTTAATGCTTATAAGACTTATTTGCTATGTTTTCATAGAGGTTATGGTAAAGCAAAATTAGAATGTGATATGAACACTTCAGATCTTCTTTGTGTTTTGGAGTTAATAGACAGTAGCTACTGGAAATCTATGTCTAAAGTTTTCCTTGAACAAAAAGTCATAAAATACATAGTCAATCAAGACACAAGTTTGCATAGAATAAAAGGCTGTCACAGTTTTAAGTTGTGGTTTTTAAAACGCCTTAATAATGCTAAATTTACCGTATGCCCTTGGGTTGTTAACATAGATTATCACCCAACACACATGAAAGCTATATTATCTTACATAGATTTAGTTAGAATGGGGTTAATAAATGTAGATAAATTAACCATTAAAAATAAAAACAAATTCAATGATGAATTTTACACATCAAATCTCTTTTACATTAGTTATAACTTTTCAGACAACACTCATCTGCTAACAAAACAAATAAGGATTGCTAATTCAGAATTAGAAGATAATTATAACAAACTATATCACCCAACCCCAGAAACTTTAGAAAATATATCATTAATCCCTGTTAAAAGTAATAATAGAAACAAACCTAAATTTTGTATAAGTGGAAGTACTGAATCTATGATGACGTCAACATTCTCTAATAAAATGCATATTAAATCTTCCACTGTTACCACAAGATTCAATTATAGCAGACAAGACTTGTACAATTTATTTCCAATTGTTGTGGTAGACAGGATTATAGATCATTCAGGTAATACAGAAAAATCTAACCAACTTTACACCACCACTTCACATCAGACATCTTTAGTAAGGAATAGTGCATCACTTTATTGCATGCTTCCTTGGCATCATGTCAATAGATTTAACTTTGTATTTAGTTCCACAGGATGCAAGATCAGTATAGAGTATATTTTAAAAGATCTTAAGATTAAAGATCCCAGTTGTATAGCATTCATAGGTGAAGGAGCTGGTAACTTATTATTACGTACGGTAGTAGAACTTCATCCTGACATAAGATATATTTACAGAAGTTTAAAAGATTGCAATGATCATAGTTTACCTATTGAATTTCTAAGGTTATACAACGGGCATATAAACATAGATTATGGTGAGAATTTAACCATTCCTGCTACAGATGCAACTAACAACATACATTGGTCTTATTTACATATAAAATTTGCAGAACCTATTAGTATCTTTGTCTGCGATGCTGAATTACCTGTCACAGCCAATTGGAGTAAAATTATAATTGAATGGAGTAAGCATGTAAGAAAGTGCAAATACTGTTCTTCTGTAAATAGATGCATTTTAATTGCAAAATACCATGCTCAAGATGATATTGATTTCAAATTAGATAACATTACTATATTAAAAACTTATGTGTGCCTAGGTAGCAAGTTAAAAGGATCTGAAGTTTACTTAGTCCTTACAATAGGCCCTGCAAATATACTTCCTGTTTTTGATGTTGTGCAAAATGCTAAATTGATTCTTTCAAGAACTAAAAATTTCATTATGCCTAAAAAGATTGACAAGGAATCTATCGATGCAAATATTAAAAGCTTAATACCTTTCCTTTGTTACCCTATAACAAAAAATGGAATTAAGACTTCATTGTCAAAATTGAAGAGTGTAGTTAATGGAGATATATTATCATATTCTATAGCTGGACGTAATGAAGTATTCAGCAACAAGCTTATAAACCACAAGCATATGAATATCTTAAAATGGCTGGATCATGTTTTAAACTTTAGATCAGCTGAACTTAATTACAATCATTTATACATGATAGAGTCCACATATCCTTACTTGAGTGAATTATTAAATAGTTTAACAACCAATGAGCTCAAGAAGCTGATTAAAATAACAGGTAGTGTACTATACAACCTTCCTAATGAACAGTAA
>KU950682_TH-10264/USA/2012
ATGGGGTGCAATTCACTGAGCATGATAAAGGTTAGATTACAAAATTTGTTTGATAATGACGAAGTAGCATTGTTAAAAATAACATGTTATACTGACAAATTAATTCTTCTGACTAATGCATTAGCCAAAGCAACAATACATACAATTAAATTAAACGGCATAGTTTTTATACATGTTATAACAAGCAGTGAAGTGTGCCCTGATAACAATATTGTAGTGAAATCTAACTTTACAACAATGCCAATATTACAAAATGGAGGATACATATGGGAATTGATTGAATTGACACACTGCTCTCAATTAAATGATCTAATAGATGATAATTGTGAAATCAAATTTTCTAAAAGACTAAGTGACTCAGTAATGACTGATTATATGAATCAAATATCTGATTTACTTGGGCTTGATCTCCATTCATGAATTGTGTTTAGTCTAATTCAATAGACATGTGTTTATTACCATTTTAGTTAATATAAAACCTCATCAAAGGGAAATGGGGCAAATAAACTCACCCAATCAATCAAACCATGAGCACTACAAACGACAACACCACCATGCAAAGATTGATGATCACAGACATGAGACCCCTGTCGATGGATTCAATAATAACATCTCTCACCAAAGAAATCATCACACACAAATTCATATACTTGATAAACAATGAATGTATTGTAAGAAAACTCGATGAAAGACAAGCTACATTTACATTCCTAGTCAATTATGAGATGAAGCTATTGCACAAAGTAGGGAGTACCAAATACAAGAAATACACTGAATATAATACAAAATATGGCACATTCCCTATGCCTATATTTATCAATCATGGCGGGTTTCTAGAATGTATTGGCATTAAGCCTACAAAACATACTCCTATAATATACAAATATGATCTCAACCCGTAACTTCCAACAAAAAAACCAACTCATCCAAACCAAGCTATTCTCTAAACAACAATGCTCAACAGTTAAGAAGGAGCTAATCCATTTTAGTAATTAAAAATAAGGGTGAAACCAGTAACATAAATTGGGGCAAATACAAAGATGGCTCTTAGCAAAGTCAAGTTGAATGATACATTAAATAAGGATCAGCTGCTGTCATCCAGCAAATACACTATTCAACGTAGTACAGGAGATAATATTGACACTCCCAATTATGATGTGCAAAAACACCTAAACAAACTATGTGGTATGCTATTAATCACTGAAGATGCAAATCATAAATTCACAGGATTAATAGGTATGCTATATGCTATGTCCAGATTAGGAAGGGAAGACACTATAAAGATACTTAAAGATGCTGGATATCATGTTAAAGCTAATGGAGTAGATATAACAACATATCGTCAAGATATAAATGGAAAGGAAATGAAATTCGAAGTATTAACATTATCAAGCTTGACATCAGAAATACAAGTCAATATTGAGATAGAATCTAGAAAGTCCTACAAAAAAATGCTAAAAGAGATGGGAGAAGTGGCTCCAGAATATAGGCATGATTCTCCAGACTGTGGGATGATAATACTGTGTATAGCTGCCCTTGTAATAACCAAATTAGCAGCAGGAGATAGATCAGGTCTTACAGCAGTAATTAGGAGGGCAAACAATGTCTTAAAAAACGAAATAAAACGCTACAAGGGCCTAATACCAAAAGACATAGCCAACAGTTTTTATGAAGTGTTTGAAAAATACCCTCATCTTATAGATGTTTTTGTGCACTTTGGCATAGCACAATCATCCACAAGAGGGGGCAGTAGAGTTGAAGGAATCTTTGCAGGATTGTTTATGAATGCCTATGGTTCAGGACAAGTAATGCTAAGATGGGGAGTTTTAGCCAAATCTGTAAAAAATATCATGCTAGGACATGCTAGTGTCCAAGCAGAAATGGAGCAAGTTGTGGAAGTCTATGAGTATGCACAGAAGTTGGGAGGAGAAGCTGGTTTCTACCATATATTGAACAATCCAAAAGCATCATTGCTGTCATTAACTCAATTTCCTAACTTCTCAAGTGTGGTCCTAGGCAATGCAGCAGGTCTAGGCATAATGGGAGAGTATAGAGGTACACCAAGAAACCAAGATCTCTATGATGCAGCCAAAGCATATGCAGAGCAACTCAAAGAAAATGGAGTAATAAACTACAGTGTATTAGACTTAACAACAGAAGAATTGGAAGCCATAAAGCATCAACTCAACCCCAAAGAAGATGACGTAGAGCTTTAAGTTAACAAAAAATACGGGGCAAATAAGTCAACATGGAGAAGTTTGCACCTGAATTTCATGGAGAAGATGCAAATAACAAAGCTACCAAATTCCTAGAATCAATAAAAGGCAAGTTTGCATCATCCAAAGATCCTAAGAAGAAAGATAGCATAATATCTGTCAACTCAATAGACATAGAAGTCACTAAAGAGAGCCCGATAACATCTGGCACCAACATTATCAATCCAACAAGTGAAGCCGACAGTACCCCAGAAACCAAAGCCAACTACCCAAGAAAACCCCTAGTAAGCTTCAAAGAAGATCTCACCCCAAGTGATAACCCTTTCTCTAAGTTGTACAAAGAAACCATAGAAACATTTGATAACAATGAAGAAGAATCTAGCTACTCATATGAGGAGATCAATGATCAAACAAATGACAACATTACAGCAAGACTAGATAGAATTGATGAAAAATTAAGTGAAATATTAGGAATGCTCCATACATTAGTAGTTGCAAGTGCAGGACCTACTTCGGCTCGTGACGGAATAAGAGATGCTATGGTTGGTCTAAGAGAAGAAATGATAGAAAAAATTAGAGCAGAAGCATTAATGACCAATGATAGGTTAGAGGCTATGGCAAGACTTAGGAATGAGGAAAGCGAAAAAATGGCAAAAGACACCTCAGATGAAGTGTCTCTCAATCCAACCTCCAAAAAATTGAGTGACTTGTTGGAAGACAACGATAGCGACAATGATCTATCACTTGATGATTTTTGATCAGTGATCAACTCACTCAGCAATCAACAACATCAATAAAACAGACACCAATCCATTGAATCAATTGCCAGACTGAAAAAACAAACATCCATCAGCAGAACCACCAACCAATCAATCAACCAATTGATCAATCAGCACCCTGACAAAATTAACAATATAGTAACAAAA----AAAGAACAAGATGGGGCAAATATGGAAACATACGTGAACAAGCTTCACGAAGGCTCCACATACACAGCAGCTGTTCAGTACAATGTTCTAGAAAAAGATGATGATCCCGCATCACTAACAATATGGGTGCCTATGTTCCAGTCATCTGTGCCAGCAGACTTGCTCATAAAAGAACTTGCAAGCATCAACATACTAGTAAAGCAGATCTCTACGCCCAAAGGACCTTCACTACGAGTCACGATCAACTCAAGAAGTGCTGTGCTGGCTCAAATGCCTAGTAATTTCACCATAAGTGCAAATGTATCATTAGATGAAAGAAGCAAATTAGCATATGATGTAACTACACCTTGTGAAATCAAAGCATGCAGTCTAACATGCTTAAAAGTAAAAAGTATGTTAACTACAGTCAAAGATCTAACCATGAAGACATTCAACCCCACTCATGAGATCATTGCTCTATGTGAATTTGAAAATATTATGACATCAAAAAGAGTAATAATACCAACCTATCTAAGATCAATTAGTGTCAAAAACAAGGACCTGAACTCACTGGAAAATATAGCAACCACCGAATTCAAAAATGCTATCACCAATGCTAAAATTATTCCCTATGCAGGATTAGTGTTAGTTATCACGGTTACTGATAATAAAGGAGCATTCAAGTATATCAAGCCACAGAGTCAATTTATAGTGGATCTTGGTGCCTACCTAGAAAAAGAGAGCATATATTATGTGACTACTAATTGGAAGCATACAGCTACACGTTTTTCAATCAAACCACTAGAGGATTAAACTCAATTATCAACATTGAATGACAGGTTCACATATATCCTCAACTGCACACTATATCTAAACATCATAAACATCTACACTACACACTTCATCACACAAACCAATCCCACTCAAAATCCAAAATCACTTCCAGCCATTGTCTGCCAGACCTAGAGTGCGAATAGGTAAATAAAACAAGAATATGGGGTAAATAGATATCAGTTAGAGTTCAACCAATCTCAACAACCATCTATACCGCCAATCCAATACATACATTGCAAATCTTAAAATGGGAAACACATCCATCACAATAGAATTCACAAGCAAATTTTGGCCCTATTTTACACTAATACATATGATCTTAACTCTAATCTCTTTACTAATTATAATCACTATTATGATTGCAATACTAAATAAGCTAAGTGAACATAAAATATTCTGCAACAAAACTCTTGAACAAGGACAGATGTATCAAATCAACACATAGTGTTCTCCCATTATGCTGTATCAAATTATAATCTTGTGTATATAAATAAACAAATCCAATCTTCTCACAGAGTCATGGCATCACAAAACCATGCCAACCATCATGGTAGCATAGAGTAGTTATTTAAAAATTAACATAATGATGAATTATTAGTATGGGATCAAAAACAACATTGGGGCAAATGCAACAATGTCCAAAAACAAGAATCAACGCACTGCCAGGACTCTAGAAAAGACCTGGGATACTCTTAATCATCTAATTGTAATATCCTCTTGTTTATACAAATTAAATTTAAAATCTATAGCACAAATAGCACTATCAGTTTTGGCAATGATAATCTCAACCTCTCTTATAATTGCAGCCATAATATTCATCATCTCTGCCAATCACAAAGTTACACTAACAACTGTCACAGTTCAAACAATAAAAAACCACACTGAGAAAAACATAACCACTTACCTTACTCAAATCTCACCAGAAAGGGTTAGCCCATCCAAACAACCCACAACCACACCACCAATCCACACAAACTCAGCCACAATATCACCTAATACAAAATCAGAAACACACCATACAACAGCACAAACCAAAGGCAGAACCTCTACTCCAACACAGAACAACAAGCCAAGCACAAAACCACGTCCAAAAAATCCACCAAA------AAAAGATGATTACCATTTTGAAGTGTTCAACTTTGTTCCCTGTAGTATATGTGGCAACAATCAACTCTGCAAATCCATTTGCAAAACAATACCAAGCAATAAACCAAAGAAAAAACCAACTACAAAACCCACAAACAAACCACCTACCAAAACCACAAACAAAAGAGACCCCAAAACACTAGCCAAAACACCGAAAAAAGAAACCACCATTAACCCAACAAAAAAACCAACCCCCAAGACCACAGAAAGAGACACCAGCACCCCACAATCCACTGTGCTCGACACAACCACATCAAAACACACAGAAAGAGACACCAGCACCTCACAATCCATTGCGCTTGACACAACCACATCAAAACACACAACCCAACAGCAATCTCTCTACTCAACCACCCCCGAAAACACACCCAACTCCACACAAACACCCACAGCATCCGAGCCCTCCACATCAAATTCCACCTAAAAACTCCAGTCATATGCTTAGTTATTTAAAAACTACATCTTAGCAGAGAACCGTGATCCCTCAAGCAAGAACGAAATTAAATCTGGGGCAAATAACCATGGAGTTGCTGATCCATAGATCAAGTGCAATCTTCCTAACTCTTGCTATTAATGCATTGTACCTCACCTCAAGTCAGAACATAACTGAGGAGTTTTACCAATCAACATGTAGTGCAGTTAGCAGAGGTTACTTGAGTGCTTTAAGAACAGGTTGGTATACCAGTGTCATAACAATAGAATTAAGTAATATAAAAGAAACCAAATGCAATGGAACTGACACTAAAGTAAAACTTATAAAACAAGAATTAGATAAGTATAAGAATGCAGTAACAGAATTACAGTTACTTATGCAAAACACACCAGCTGTCAACAACCGGGCCAGAAGAGAAGCACCACAGTATATGAACTACACAATCAATACCACTAAAAACCTAAATGTATCAATAAGCAAGAAGAGGAAACGAAGATTTCTGGGCTTCTTGTTAGGTGTAGGATCTGCAATAGCAAGTGGTATAGCTGTATCCAAAGTTCTACACCTTGAAGGAGAAGTGAACAAGATCAAAAATGCTTTGCAGTCTACAAACAAAGCTGTAGTCAGTCTATCAAATGGGGTCAGTGTTTTAACCAGCAAAGTGTTAGATCTCAAGAATTATATAAACAACCAATTATTACCTATAGTAAATCAACAGAGTTGTCGCATATCCAACATTGAAACAGTTATAGAATTCCAGCAGAAGAACAGCAGATTGTTGGAAATCACCAGAGAATTTAGTGTCAATGCAGGTGTAACGACACCTTTAAGCACTTACATGTTAACAAACAGTGAGTTACTATCATTAATCAATGATATGCCTATAACAAATGATCAGAAAAAATTAATGTCAAGCAATGTTCAGATAGTAAGGCAACAAAGTTATTCTATCATGTCTATAATAAAGGAAGAAGTCCTTGCATATGTTGTACAGCTACCTATCTATGGTGTAATTGATACACCTTGCTGGAAATTACACACATCACCTCTGTGCACCACCAACATCAAAGAAGGATCAAATATTTGTTTAACAAGGACTGATAGAGGATGGTACTGTGATAATGCAGGATCAGTATCCTTCTTTCCACAAGCTGACACTTGTAAAGTACAGTCCAATCGAGTATTTTGTGACACTATGAACAGTTTGACATTACCAAGTGAAGTCAGCCTTTGTAACACTGACATATTCAATTCCAAGTATGACTGCAAAATTATGACATCAAAAACAGACATAAGCAGCTCAGTAATTACTTCTCTAGGAGCTATAGTGTCATGCTATGGTAAGACTAAATGTACTGCATCCAACAAAAATCGTGGAATTATAAAGACATTTTCTAATGGTTGTGATTATGTGTCAAACAAAGGAGTAGATACTGTATCAGTGGGCAACACTTTATATTATGTCAACAAGCTGGAAGGCAAAAACCTTTATGTAAAAGGGGAACCTATAATAAATTACTATGACCCTCTAGTGTTTCCTTCTGATGAGTTTGATGCATCAATATCTCAAGTCAATGAAAAAATTAATCAAAGTTTAGCTTTTATTCGTAGATCCGATGAATTATTACATAATGTAAATACTGGAAAATCTACTACAAATATTATGATAACTGCAATTATTATAGTAATCATTGTAGTATTGTTATCATTAATAGCTATTGGTTTACTGTTGTATTGTAAAGCCAAAAACACACCAGTTACATTAAGCAAAGACCAACTAAGTGGAATCAATAATATTGCATTCAGCAAATAGACAAAAAACCACCTGATCATGTTTCAACAACAATCTGCTGACCATCAATCCCAAATCAACTTACAACAGATACTTCAACATCACAGCACAGGCTGAATCATTTCCTCGCATCATGCTACCCACACAACTAAGCTAGATCCTTAACTCATAGTTACATAAAAGCCTCAAATATCGCAATCAACACTAAATCAACACATCATTCACAAAACTAACAGCTGGGGCAAATATGTCGCGAAGAAATCCCTGCAAATTTGAGATTAGAGGTCATTGCTTGAATGGTAGAAGATGCCACTACAGTCATAATTACTTTGAATGGCCTCCTCATGCATTGCTAGTGAGGCAAAACTTCATGTTAAACAAGATACTCAAGTCAATGGACAAGAGCATAGACACTTTGTCTGAAATAAGTGGAGCTGCTGAACTTGATAGAACAGAAGAATATGCTCTTGGTATAGTTGGAGTGCTAGAGAGTTACATAGGATCTATAAACAACATAACAAAACAATCAGCATGCGTTGCTATGAGTAAACTTCTTATTGAGATCAATAGTGATGACATTAAAAAGCTGAGAGACAATGAAGAACCCAATTCACCTAAGATAAGAGTGTACAATACTGTTATATCATACATCGAGAGCAATAGAAAAAACAGCAAGCAAACCATCCATCTGCTCAAACGATTACCAGCAGACGTGCTGAAGAAGACAATAAAGAACACATTAGATATCCACAAAAGCATAACCATAAGCAACCCAAAAGAGTCAACCATAAGTGATCAAAATGACCAAACCAAAAATAATGATATTACCGGATAAATATCCTTGTAGTATATCATCCATATTGATCTCAAGTGAAAGCATGATTGCTACATTCAATCATAAAGACATATTACAATTTAACCACAACCATTTGGATAACCACCGGTGTTTATTAAATCATATATTTGATGAAATTCATTGGACACCTAAAAACTTATTAGATGCCACTCAACAATTTCTCCAACATCTTAACATCCCTGAAGATATATATACAGTATATATATTAGTGTCATAATGCTTGATCATAACGATTCTATATCATCCAACCATAAAACTGTCTTAATAAAGTTATGGGACAAAATGGATCCCATTATTAATGGAAGCTCTGCTAATGTATATCTAACTGATAGTTATCTAAAAGGTGTTATCTCTTTTTCAGAATGTAATGCTTTAGGGAGTTACCTTTTTAACGGCCCTTATCTTAAAAATGATTATACCAACTTAATTAGTAGACAAAGCCCACTAATAGAGCATATGAATCTAAAAAAACTAACTATAACACAGTCATTAATATCTAGATACCATAAAGGTGAACTGAAATTAGAAGAACCAACTTATTTCCAGTCATTACTTATGACATATAAAAGCATGTCCTCGTCTGAACAAATTGCTACAACTAACTTACTTAAAAAAATAATACGAAGAGCTATAGAAATAAGTGATGTAAAGGTGTACGCCATCTTGAATAAACTAGGACTAAAGGAAAAGGACAGAGTTAAGCCCAACAACAATTCAGGTGATGAAAACTCAGTACTTACAACCATAATTAAAGATGATATACTCTCAGCTGTGGAAAACAATCAATCATATACAAATTCAGATAAAAATTACTCAGTAAATCAAAATATCAATATCAAAACAACACTCTTAAAAAAGTTGATGTGTTCAATGCAACATCCTCCATCATGGTTAATACACTGGTTCAATTTATATACAAAATTAAATAACATATTAACACAATATCGATCAAATGAGGTAAAAAGTCATGGGTTTATATTAATAGATAATCAAACTTTGAGTGGTTTTCAGTTTATTTTAAATCAATATGGTTGCATTGTTTATCATAAAGGGCTCAAAAAAATCACAACTACTACATACAATCAATTTTTGACATGGAAAGACATCAGCCTCAGCAGATTAAATGTTTGCTTAATTACTTGGATAAGTAATTGTTTAAATACATTAAATAAAAGCTTAGGGTTGAGATGCGGATTCAATAATGTTGTGCTATCACAATTATTCCTTTACGGAGATTGTATACTGAAATTATTTCATAATGAAGGCTTTTACATAATAAAAGAAGTAGAAGGATTTATTATGTCTTTAATTCTAAACATAACAGAAGAAGATCAATTTAGGAAACGATTTTATAATAGCATGCTAAATAACATCACAGATGCAGCTATTAAGGCTCAAAAGGATCTACTATCAAGAGTATGTCACACTTTATTAGACAAGACAGTGTCTGATAATATCATAAATGGTAAATGGATAATTCTATTAAGTAAATTTCTTAAATTGATTAAGCTTGCAGGTGATAATAATCTCAATAACTTGAGTGAGCTATATTTTCTCTTCAGAATCTTTGGACATCCAATGGTTGATGAAAGACAAGCAATGGATGCTGTAAGAATTAACTGCAATGAAACTAAGTTCTATTTATTAAGTAGCCTAAGTACGTTGAGAGGTGCTTTCATTTATAGAATCATAAAAGGGTTTGTAAATACCTACAACAGATGGCCCACTTTAAGGAATGCTATTGTCCTACCTCTAAGATGGTTAAACTATTATAAACTTAATACTTATCCATCTCTACTTGAAATCACAGAAAATGATTTGATTATTTTATCAGGATTGCGGTTCTATCGCGAGTTTCATCTGCCTAAAAAAGTGGATCTTGAAATGATAATAAATGACAAAGCTATTTCTCCTCCAAAAGATCTAATATGGACTAGTTTTCCTAGAAATTACATGCCATCACATATACAAAATTATATAGAACATGAAAAGTTGAAGTTCTCTGAAAGCGACAGATCAAGAAGAGTACTAGAGTATTACTTGAGAGATAATAAATTCAATGAATGTGATCTATACAATTGTGTAGTTAATCAAAGCTATCTCAACAACTCTAATCATGTGGTATCACTAACTGGTAAAGAAAGAGAGCTCAGTGTGGGTAGAATGTTTGCTATGCAACCAGGTATGTTTAGGCAAATCCAAATCTTAGCAGAAAAAATGATAGCCGAAAATATTTTACAATTCTTCCCTGAGAGTTTGACAAGATATGGTGATCTAGAGCTTCAAAAGATATTAGAATTAAAAGCAGGAATAAGCAACAAGTCAAATCGTTATAATGATAACTACAACAATTATATCAGTAAATGTTCTATAATAACAGATCTTAGCAAATTTAATCAAGCATTTAGATATGAAACATCATGTATCTGCAGTGATGTATTAGATGAACTGCATGGGGTACAATCTCTATTCTCTTGGTTGCATTTAACAATACCTCTTGTCACAATAATATGTACATATAGACATGCACCTCCTTTTATAAAGGATCATGTTGTCAATCTTAATGAAGTTGATGAACAAAGTGGGTTATACAGATATCATATGGGTGGTATTGAGGGCTGGTGTCAAAAACTGTGGACCATTGAAGCCATATCATTATTAGATCTAATATCTCTTAAAGGTAAATTCTCCATCACAGCTCTGATAAATGGTGATAATCAGTCAATTGATATAAGTAAACCAGTTAGACTTATAGAGGGTCAGACCCATGCTCAAGCAGATTATTTGTTAGCATTAAATAGCCTTAAATTGCTATATAAAGAGTATGCAGGCATAGGCCATAAGCTTAAGGGAACTGAGACCTATATATCTCGAGATATGCAGTTCATGAGCAAAACAATCCAGCACAATGGAGTGTACTATCCAGCCAGTATCAAAAAAGTCCTGAGAGTAGGTCCATGGATAAATACAATACTTGATGATTTTAAAGTTAGTTTAGAATCTATAGGTAGCTTAACACAGGAGTTAGAATACAGAGGAGAAAGCTTATTATGCAGTTTAATATTTAGGAATATTTGGTTATACAATCAAATTGCTCTGCAACTCCGAAATCATGCTTTATGTAATAATAAGCTATATTTAGATATATTGAAAGTATTAAAACACTTAAAAACCTTTTTTAATCTTGATAGTATCGATACGGCGTTATCATTGTATATGAACTTGCCTATGCTGTTTGGTGGTGGTGATCCTAATTTGTTATATCGAAGCTTTTATAGGAGAACTCCAGACTTCCTTACAGAAGCTATAGTACATTCAGTGTTCGTGTTGAGCTATTATACTGGTCACGATCTACAAGATAAGCTCCAGGATCTTCCAGATGATAGACTGAACAAATTCTTGACTTGTGTCATCACATTTGATAAAAATCCAAATGCCGAGTTTGTAACATTGATGAGGGATCCACAGGCTTTAGGGTCTGAAAGGCAAGCTAAAATTACTAGTGAGATTAATAGATTAGCAGTAACAGAAGTCTTAAGTATAGCTCCAAACAAAATATTTTCTAAAAGTGCGCAACACTATACTACCACTGAGATTGATCTAAATGACATTATGCAAAATATAGAACCAACTTACCCTCATGGATTAAGAGTTGTTTATGAAAGTTTACCTTTTTATAAAGCAGAAAAAATAGTTAATCTTATATCAGGAACAAAATCCATAACTAATATACTTGAGAAAACATCAGCGATAGATACAACTGATATTAATAGGGCTACTGATATGATGAGGAAAAATATAACCTTACTTATAAGGATACTTCCACTAGATTGTAACAAAGACAAAAGAGAGTTATTAAGTTTAGAAAATCTTAGCATAACTGAATTAAGCAAGTATGTAAGAGAAAGATCTTGGTCATTATCCAATATAGTAGGAGTAACATCGCCAAGTATTATGTTCACAATGGACATTAAATATACAACTAGCACTATAGCCAGTGGTATAATTATAGAAAAATATAATGTTAATGGTTTAACTCGTGGTGAAAGAGGACCTACTAAGCCATGGGTAGGTTCATCTACACAGGAGAAAAAAACAATGCCAGTGTACAATAGACAAGTTTTAACCAAAAAGCAAAGAGACCAAATAGACTTATTAGCAAAATTAGACTGGGTATATGCATCCATAGACAACAAAGATGAATTCATGGAAGAACTGAGTACTGGAACACTTGGACTGTCATATGAAAAGGCCAAAAAGTTGTTTCCACAATATCTAAGTGTCAATTATTTACACCGGTTAACAGTCAGTAGTAGACCATGTGAATTCCCTGCCTCAATACCAGCTTATAGAACAACAAATTATCATTTTGATACTAGTCCTATTAATCATGTATTAACAGAAAAGTATGGAGATGAAGATATCGACATTGTGTTTCAAAATTGCATAAGTTTTGGTCTTAGCTTGATGTCAGTTGTGGAACAATTCACAAACATATGTCCTAATAGAATTATTCTCATACCGAAGCTGAATGAGATACATTTGATGAAACCTCCTATATTTACAGGAGATGTTGATATCATCAAGTTGAAGCAAGTGATACAAAAACAGCATATGTTCCTACCAGATAAAATAAGTTTAACCCAATATGTAGAATTATTCTTAAGTAACAAAGCACTTAAATCTGGATCCCACATCAACTCTAATTTAATATTAGTACATAAAATGTCTGATTATTTTCATAATGCGTATATTTTAAGTACTAATTTAGCTGGACATTGGATTCTGATTATTCAACTTATGAAAGATTCAAAAGGTATTTTTGAAAAAGATTGGGGAGAGGGGTATATAACTGATCATATGTTCATTAATTTGAATGTTTTCTTTAATGCTTATAAGACTTATTTGCTATGTTTTCATAGAGGTTATGGTAAAGCAAAATTAGAATGTGATATGAACACTTCAGATCTTCTTTGTGTTTTGGAGTTAATAGACAGTAGCTACTGGAAATCTATGTCTAAAGTTTTCCTAGAACAAAAAGTCATAAAATACATAGCCAATCAAGACACAAGTTTGCATAGAATAAAAGGCTGTCACAGTTTTAAGTTGTGGTTTTTAAAACGCCTTAATAATGCTAAATTTACCGTATGCCCTTGGGTTGTTAACATAGATTATCACCCAACACACATGAAAGCTATATTATCTTACATAGATTTAGTTAGAATGGGGTTAATAAATGTAGATAAATTAACCATTAAAAATAAAAACAAATTCAATGATGAATTTTACACATCAAATCTCTTTTACATTAGTTACAACTTTTCAGACAACACTCATCTGCTAACAAAACAAATAAGGATTGCTAATTCAGAATTAGAAGATAATTATAACAAACTATATCACCCAACCCCAGAAACTTTAGAAAATATATCATTAATCCCTGTTAAAAGTAATAATAGAAACAAACCTAAATTTTGTATAAGTGGAAGTACTGAATCTATGATGACGTCAACATTCTCTAATAAAATGCATATTAAATCTTCCACTGTTACCACAAGATTCAATTATAGCAGACAAGACTTGTACAATTTATTTCCAATTGTTGTGATAGACAGGATTATAGATCATTCAGGTAATACAGAAAAATCTAACCAACTTTACACCACCACTTCACATCAGACATCTTTAGTAAGGAATAGTGCATCACTTTATTGCATGCTTCCTTGGCATCATGTCAATAGATTTAACTTTGTATTTAGTTCCACAGGATGCAAGATCAGTATAGAGTATATTTTAAAAGATCTTAAGATTAAAGATCCCAGTTGTATAGCATTCATAGGTGAAGGAGCTGGTAACTTATTATTACGTACGGTAGTAGAACTTCATCCTGACATAAGATATATTTACAGAAGTTTAAAAGATTGCAATGATCATAGTTTACCTATTGAATTTCTAAGGTTATACAACGGGCATATAAACATAGATTATGGTGAGAATTTAACCATTCCTGCTACAGATGCAACTAACAACATACATTGGTCTTATTTACATATAAAATTTGCAGAACCTATTAGTATCTTTGTCTGCGATGCTGAATTACCTGTCACAGCCAATTGGAGTAAAATTATAATTGAATGGAGTAAGCATGTAAGAAAGTGCAAATACTGTTCTTCTGTAAATAGATGCATTTTAATTGCAAAATACCATGCTCAAGATGATATTGATTTCAAATTAGATAACATTACTATATTAAAAACTTATGTGTGCCTAGGTAGCAAGTTAAAAGGATCTGAAGTTTACTTAGTCCTTACAATAGGCCCTGCAAATATACTTCCTGTTTTTGATGTTGTGCAAAATGCTAAATTGATTCTTTCAAGAACTAAAAATTTCATTATGCCTAAAAAGATTGACAAGGAATCTATCGATGCAAATATTAAAAGCTTAATACCTTTCCTTTGTTACCCTATAACAAAAAATGGAATTAAGACTTCATTGTCAAAATTGAAGAGTGTAGTTAATGGAGATATATTATCATATTCTATAGCTGGACGTAATGAAGTATTCAGCAACAAGCTTATAAACCACAAGCATATGAATATCTTAAAATGGCTGGATCATGTTTTAAACTTTAGATCAGCTGAACTTAATTACAATCATTTATACATGATAGAGTCCACATATCCTTACTTGAGTGAATTATTAAATAGTTTAACAACCAATGAGCTCAAGAAGCTGATTAAAATAACAGGTAGTGTACTATACAACCTTCCTAATGAACAGTAA
>MH760665_WM1235B/NSW/AUS/2013
ATGGGGTGCAATTCACTGAGCATGATAAAGGTTAGATTACAAAATTTGTTTGATAATGACGAAGTAGCATTGTTAAAAATAACATGTTATACTGACAAATTAATTCTTCTGACTAATGCATTAGCCAAAGCAACAATACATACAATTAAATTAAACGGCATAGTTTTTATACATGTTATAACAAGCAGTGAAGTGTGCCCTGATAACAATATTGTAGTGAAATCTAACTTTACAACAATGCCAATATTACAAAATGGAGGATACATATGGGAATTGATTGAATTGACACACTGCTCTCAATTAAATGGTCTAATAGATGATAATTGTGAAATCAAATTTTCTAAAAGACTAAGTGACTCAGTAATGACTGATTATATGAATCAAATATCTGATTTACTTGGGCTTGATCTCCATTCATGAATTGTGTTTAGTCTAATTCAATAGACATGTGTTTATTACCATTTTAGTTAATATAAAACCTCATCAAAGGGAAATGGGGCAAATAAACTCACCCAATCAATCAAACCATGAGCACTACAAACGACAACACCACCATGCAAAGATTGATGATCACAGACATGAGACCCCTGTCGATGGATTCAATAATAACATCTCTCACCAAAGAAATCATCACACACAAATTCATATACTTGATAAACAATGAATGTATTGTAAGAAAACTCGATGAAAGACAAGCTACATTTACATTCCTAGTCAATTATGAGATGAAGCTATTGCACAAAGTAGGGAGTACCAAATACAAGAAATACACTGAATATAATACAAAATATGGCACATTCCCTATGCCTATATTTATCAATCATGGCGGGTTTCTAGAATGTATTGGCATTAAGCCTACAAAACATACTCCTATAATATACAAATATGACCTCAACCCGTAACTTCCAACAAAAAAACCAACTCATCCAAACCAAGCTATTCTCTAAACAACAATGCTCAACAGTTAAGAAGGAGCTAATCCATTTTAGTAATTAAAAATAAGGGTGAAACCAGTAACATAAATTGGGGCAAATACAAAGATGGCTCTTAGCAAAGTCAAGTTGAATGATACATTAAATAAGGATCAGCTGCTGTCATCCAGCAAATACACTATTCAACGTAGTACAGGAGATAATATTGACACTCCCAATTATGATGTGCAAAAACACCTAAACAAACTATGTGGTATGCTATTAATCACTGAAGATGCAAATCATAAATTCACAGGATTAATAGGTATGCTATATGCTATGTCCAGATTAGGAAGGGAAGACACTATAAAGATACTTAAAGATGCTGGATATCATGTTAAAGCTAATGGAGTAGATATAACAACATATCGTCAAGATATAAATGGAAAGGAAATGAAATTCGAAGTATTAACATTATCAAGCTTGACATCAGAAATACAAGTCAATATTGAGATAGAATCTAGAAAGTCCTACAAAAAAATGCTAAAAGAGATGGGAGAAGTGGCTCCAGAATATAGGCATGATTCTCCAGACTGTGGGATGATAATACTGTGTATAGCTGCCCTTGTAATAACCAAATTAGCAGCAGGAGATAGATCAGGTCTTACAGCAGTAATTAGGAGGGCAAACAATGTCTTAAAAAACGAAATAAAACGCTACAAGGGCCTAATACCAAAAGACATAGCCAACAGTTTTTATGAAGTGTTTGAAAAATACCCTCATCTTATAGATGTTTTTGTGCACTTTGGCATAGCACAATCATCCACAAGAGGGGGCAGTAGAGTTGAAGGAATCTTTGCAGGATTGTTTATGAATGCCTATGGTTCAGGACAAGTAATGCTAAGATGGGGAGTTTTAGCCAAATCTGTAAAAAATATCATGCTAGGACATGCTAGTGTCCAAGCAGAAATGGAGCAAGTTGTGGAAGTCTATGAGTATGCACAGAAGTTGGGAGGAGAAGCTGGTTTCTACCATATATTGAACAATCCAAAAGCATCATTGCTGTCATTAACTCAATTTCCTAACTTCTCAAGTGTGGTCCTAGGCAATGCAGCAGGTCTAGGCATAATGGGAGAGTATAGAGGTACACCAAGAAACCAAGATCTCTATGATGCAGCCAAAGCATATGCAGAGCAACTCAAAGAAAATGGAGTAATAAACTACAGTGTATTAGACTTAACAACAGAAGAATTGGAAGCCATAAAGCATCAACTCAACCCCAAAGAAGATGACGTAGAGCTTTAAGTTAACAAAAAATACGGGGCAAATAAGTCAACATGGAGAAGTTTGCACCTGAATTTCATGGAGAAGATGCAAATAACAAAGCTACCAAATTCCTAGAATCAATAAAAGGCAAGTTTGCATCATCCAAAGATCCTAAGAAGAAAGATAGCATAATATCTGTCAACTCAATAGACATAGAAGTCACTAAAGAGAGCCCGATAACATCTGGCACCAACATTATCAATCCAACAAGTGAAGCCGACAGTACCCCAGAAACCAAAGCCAACTACCCAAGAAAACCCCTAGTAAGCTTCAAAGAAGATCTCACCCCAAGTGATAACCCTTTCTCTAAGTTGTACAAAGAAACCATAGAAACATTTGATAACAATGAAGAAGAATCTAGCTACTCATATGAGGAGATCAATGATCAAACAAATGACAACATTACAGCAAGACTAGATAGAATTGATGAAAAATTAAGTGAAATATTAGGAATGCTCCATACATTAGTAGTTGCAAGTGCAGGACCTACTTCGGCTCGTGACGGAATAAGAGATGCTATGGTTGGTCTAAGAGAAGAAATGATAGAAAAAATAAGAGCAGAAGCATTAATGACCAATGATAGGTTAGAGGCTATGGCAAGACTTAGGAATGAGGAAAGCGAAAAAATGGCAAAAGACACCTCAGATGAAGTGTCTCTCAATCCAACCTCCAAAAAATTGAGTGACTTGTTGGAAGACAACGATAGCGACAATGATCTATCACTTGATGATTTTTGATCAGTGATCAACTCACTCAGCAATCAACAACATCAATAAAACAGACACCAATCCATTGAATCAATTGCCAGACTGAAAAAACAAACATCCATCAGCAGAACCACCAACCAATCAATCAACCAATTGATCAATCAGCACCCTGACAAAATTAACAATATAGTAACAAAA----AAAGAACAAGATGGGGCAAATATGGAAACATACGTGAACAAGCTTCACGAAGGCTCCACATACACAGCAGCTGTTCAGTACAATGTTCTAGAAAAAGATGATGATCCCGCATCACTAACAATATGGGTGCCTATGTTCCAGTCATCTGTGCCAGCAGACTTGCTCATAAAAGAACTTGCAAGCATCAACATACTAGTAAAGCAGATCTCTACGCCCAAAGGACCTTCACTACGAGTCACGATCAACTCAAGAAGTGCTGTGCTGGCTCAAATGCCTAGTAATTTCACCATAAGTGCAAATGTATCATTAGATGAAAGAAGCAAATTAGCATATGATGTAACTACACCTTGTGAAATCAAAGCATGCAGTCTAACATGCTTAAAAGTAAAAAGTATGTTAACTACAGTCAAAGATCTAACCATGAAGACATTCAACCCCACTCATGAGATCATTGCTCTATGTGAATTTGAAAATATTATGACATCAAAAAGAGTAATAATACCAACCTATCTAAGATCAATTAGTGTCAAAAACAAGGACCTGAACTCACTGGAAAATATAGCAACCACCGAATTCAAAAATGCTATCACCAATGCCAAAATTATTCCCTATGCAGGATTAGTGTTAGTTATCACGGTTACTGATAATAAAGGAGCATTCAAGTATATCAAGCCACAGAGTCAATTTATAGTGGATCTTGGTGCCTACCTAGAAAAAGAGAGCATATATTATGTGACTACTAATTGGAAGCATACAGCTACACGTTTTTCAATCAAACCACTAGAGGATTAAACTCAATTATCAACATTGAATGACAGGTTCACATATATCCTCAACTGCACACTATATCCAAACATCATAAACATCTACACTACACACTTCATCACACAAACCAATCCCACTCAAAATCCAAAATCACTTCCAGCCATTGTCTGCCAGACCTAGAGTGCGAATAGGTAAATAAAACAAGAATATGGGGTAAATAGATATCAGTTAGAGTTCAACCAATCTCAACAACCATCTATACCGCCAATCCAATACATACATTGCAAATCTTAAAATGGGAAACACATCCATCACAATAGAATTCACAAGCAAATTTTGGCCCTATTTTACACTAATACATATGATCTTAACTCTAATCTCTTTACTAATTATAATCACTATTATGATTGCAATACTAAATAAGCTAAGTGAACATAAAATATTCTGCAACAAAACTCTTGAACAAGGACAGATGTATCAAATCAACACATAGTGTTCTCCCATTATGCTGTATCAAATTATAATCTTGTGTATATAAATAAACAAATCCAATCTTCTCACAGAGTCATGGCATCACAAAACCATGCCAACCATCATGGTAGCATAGAGTAGTTATTTAAAAATTAACATAATGATGAATTATTAGTATGGGATCAAAAACAACATTGGGGCAAATGCAACAATGTCCAAAAACAAGAATCAACGCACTGCCAGGACTCTAGAAAAGACCTGGGATACTCTTAATCATCTAATTGTAATATCCTCTTGTTTATACAAATTAAATTTAAAATCTATAGCACAAATAGCACTATCAGTTTTGGCAATGATAATCTCAACCTCTCTTATAATTGCAGCCATAATATTCATCATCTCTGCCAATCACAAAGTTACACTAACAACTGTCACAGTTCAAACAATAAAAAACCACACTGAGAAAAACATAACCACTTACCTTACTCAAGTCTCACCAGAAAGGGTTAGCCCATCCAAACAACCCACAACCACACCACCAATCCACACAAACACAGCCACAATATCACCTAATACAAAATCAGAAACACACCATACAACAGCACAAACCAAAGGCAGAACCTCTACTCCAACACAGAACAACAAGCCAAGCACAAAACCACGTCCAAAAAATCCACCAAA------AAAAGATGATTACCATTTTGAAGTGTTCAACTTTGTTCCCTGTAGTATATGTGGCAACAATCAACTCTGCAAATCCATTTGCAAAACAATACCAAGCAATAAACCAAAGAAAAAACCAACTACAAAACCCACAAACAAACCTCCTACCAAAACCACAAACAAAAGAGACCCCAAAACACTAGCCAAAACACCGAAAAAAGAAACCACCATTAACCCAACAAAAAAACCAACCCCCAAGACCACAGAAAGAGACACCAGCACCCCACAATCCACTGTGCTCGACACAACCACATCAAAACACACAGAAAGAGACACCAGCACCTCACAATCCATTGCGCTTGACACAATCACATCAAAACACACAACCCAACAGCAATCTCTCTACTCAACCACCCCCGAAAACACACCCAACTCCACACAAACACCCACAGCATCCGAGCTCTCCACATCAAATTCCACCTAAAAACTCCAGTCATATGCTTAGTTATTTAAAAACTACATCTTAGCAGAGAACCGTGATCCCTCAAGCAAGAACGAAATTAAATCTGGGGCAAATAACCATGGAGTTGCTGATCCATAGATCAAGTGCAATCTTCCTAACTCTTGCTATTAATGCATTGTACCTCACCTCAAGTCAGAACATAACTGAGGAGTTTTACCAATCAACATGTAGTGCAGTTAGCAGAGGTTACTTGAGTGCTTTAAGAACAGGTTGGTATACCAGTGTCATAACAATAGAATTAAGTAATATAAAAGAAACCAAATGCAATGGAACTGACACTAAAGTAAAACTTATAAAACAAGAATTAGATAAGTATAAGAATGCAGTAACAGAATTACAGTTACTTATGCAAAACACACCAGCTGTCAACAACCGGGCCAGAAGAGAAGCACCACAGTATATGAACTACACAATCAATACCACTAAAAACCTAAATGTATCAATAAGCAAGAAGAGGAAACGAAGATTTCTGGGCTTCTTGTTAGGTGTAGGATCTGCAATAGCAAGTGGTATAGCTGTATCCAAAGTTCTACACCTTGAAGGAGAAGTGAACAAGATCAAAAATGCTTTGCAGTCTACAAACAAAGCTGTAGTCAGTCTATCAAATGGGGTCAGTGTTTTAACCAGCAAAGTGTTAGATCTCAAGAATTATATAAACAACCAATTATTACCTATAGTAAATCAACAGAGTTGTCGCATATCCAACATTGAAACAGTTATAGAATTCCAGCAGAAGAACAGCAGATTGTTGGAAATCACCAGAGAATTTAGTGTCAATGCAGGTGTAACGACACCTTTAAGCACTTACATGTTAACAAACAGTGAGTTACTATCATTAATCAATGATATGCCTATAACAAATGATCAGAAAAAATTAATGTCAAGCAATGTTCAGATAGTAAGGCAACAAAGTTATTCTATCATGTCTATAATAAAGGAAGAAGTCCTTGCATATGTTGTACAGCTACCTATCTATGGTGTAATTGATACACCTTGCTGGAAATTACACACATCACCTCTGTGCACCACCAACATCAAAGAAGGATCAAATATTTGTTTAACAAGGACTGATAGAGGATGGTACTGTGATAATGCAGGATCAGTATCCTTCTTTCCACAAGCTGACACTTGTAAAGTACAGTCCAATCGAGTATTTTGTGACACTATGAACAGTTTGACATTACCAAGTGAAGTCAGCCTTTGTAACACTGACATATTCAATTCCAAGTATGACTGCAAAATTATGACATCAAAAACAGACATAAGCAGCTCAGTAATTACTTCTCTAGGAGCTATAGTGTCATGCTATGGTAAGACTAAATGTACTGCATCCAACAAAAATCGTGGAATTATAAAGACATTTTCTAATGGTTGTGATTATGTGTCAAACAAAGGAGTAGATACTGTATCAGTGGGCAACACTTTATATTATGTCAACAAGCTGGAAGGCAAAAACCTTTATGTAAAAGGGGAACCTATAATAAATTACTATGACCCTCTAGTGTTTCCTTCTGATGAGTTTGATGCATCAATATCTCAAGTCAATGAAAAAATTAATCAAAGTTTAGCTTTTATTCGTAGATCCGATGAATTATTACATAATGTAAATACTGGAAAATCTACTACAAATATTATGATAACTGCAATTATTATAGTAATCATTGTAGTATTGTTATCATTAATAGCTATTGGTTTACTGTTGTATTGCAAAGCCAAAAACACACCAGTTACATTAAGCAAAGACCAACTAAGTGGAATCAATAATATTGCATTCAGCAAATAGACAAAAAACCACCTGATCATGTTTCAACAACAATCTGCTGACCATCAATCCCAAATCAACTTACAACAGATACTTCAACATCACAGCACAGGCTGAATCATTTCCTCGCATCATGCTACCCACACAACTAAGCTAGATCCTTAACTCATAGTTACATAAAAGCCTCAAATATCGCAATCAACACTAAATCAACACATCATTCACAAAACTAACAGCTGGGGCAAATATGTCGCGAAGAAATCCCTGCAAATTTGAGATTAGAGGTCATTGCTTGAATGGTAGAAGATGCCACTACAGTCATAATTACTTTGAATGGCCTCCTCATGCATTGCTAGTGAGGCAAAACTTCATGTTAAACAAGATACTCAAGTCAATGGACAAGAGCATAGACACTTTGTCTGAAATAAGTGGAGCTGCTGAACTTGATAGAACAGAAGAATATGCTCTTGGTATAGTTGGAGTGCTAGAGAGTTACATAGGATCTATAAACAACATAACAAAACAATCAGCATGTGTTGCTATGAGTAAACTTCTTATTGAGATCAATAGTGATGACATTAAAAAGCTGAGAGACAATGAAGAACCCAATTCACCTAAGATAAGAGTGTACAATACTGTTATATCATACATCGAGAGCAATAGAAAAAACAGCAAGCAAACCATCCATCTGCTCAAACGATTACCAGCAGACGTGCTGAAGAAGACAATAAAGAACACATTAGATATCCACAAAAGCATAACCATAAGCAACCCAAAAGAGTCAACCATAAGTGATCAAAATGACCAAACCAAAAATAATGATATTACCGGATAAATATCCTTGTAGTATATCATCCATATTGATCTCAAGTGAAAGCATGATTGCTACATTCAATCATAAAGACATATTACAATTTAACCACAACCATTTGGATAACCACCAGTGTTTATTAAATCATATATTTGATGAAATTCATTGGACACCTAAAAACTTATTAGATGCCACTCAACAATTTCTCCAACATCTTAACATCCCTGAAGATATATACACAGTATATATATTAGTGTCATAATGCTTGATCATAACGATTCTATATCATCCAACCATAAAACTGTCTTAATAAAGTTATGGGACAAAATGGATCCCATTATTAATGGAAGCTCTGCTAATGTATATCTAACTGATAGTTATCTAAAAGGTGTTATCTCTTTTTCAGAATGTAATGCTTTAGGGAGTTACCTTTTTAACGGCCCTTATCTTAAAAATGATTATACCAACTTAATTAGTAGACAAAGCCCACTAATAGAGCATATGAATCTAAAAAAACTAACTATAACACAGTCATTAATATCTAGATACCATAAAGGTGAACTGAAATTAGAAGAACCAACTTATTTCCAGTCATTACTTATGACATATAAAAGCATGTCCTCGTCTGAACAAATTGCTACAACTAACTTACTTAAAAAAATAATACGAAGAGCTATAGAAATAAGTGATGTAAAGGTGTACGCCATCTTGAATAAACTAGGACTAAAGGAAAAGGACAGAGTTAAGCCCAACAACAATTCAGGTGATGAAAACTCAGTACTTACAACCATAATTAAAGATGATATACTCTCAGCTGTGGAAAACAATCAATCATATACAAATTCAGATAAAAATTACTCAGTAAATCAAAATATCAATATCAAAACAACACTCTTAAAAAAGTTGATGTGTTCAATGCAACATCCTCCATCATGGTTAATACACTGGTTCAATTTATATACAAAATTAAATAACATATTAACACAATATCGATCAAATGAGGTAAAAAGTCATGGGTTTATATTAATAGATAATCAAACTTTGAGTGGTTTTCAGTTTATTTTAAATCAATATGGTTGCATTGTTTATCATAAAGGGCTCAAAAAAATCACAACTACTACATACAATCAATTTTTGACATGGAAAGACATCAGCCTCAGCAGATTAAATGTTTGCTTAATTACTTGGATAAGTAATTGTTTAAATACATTAAATAAAAGCTTAGGGTTGAGATGCGGATTCAATAATGTTGTGCTATCACAATTATTCCTTTACGGAGATTGTATACTGAAATTATTTCATAATGAAGGCTTTTACATAATAAAAGAAGTAGAAGGATTTATTATGTCTTTAATTCTAAACATAACAGAAGAAGATCAATTTAGGAAACGATTTTATAATAGCATGCTAAATAACATCACAGATGCAGCTATTAAGGCTCAAAAGGATCTACTATCAAGAGTATGTCACACTTTATTAGACAAGACAGTGTCTGATAATATCATAAATGGTAAATGGATAATTCTATTAAGTAAATTTCTTAAATTGATTAAGCTTGCAGGTGATAATAATCTCAATAACTTGAGTGAGCTATATTTTCTCTTCAGAATCTTTGGACATCCAATGGTTGATGAAAGACAAGCAATGGATGCTGTAAGAATTAACTGCAATGAAACTAAGTTCTATTTATTAAGTAGCCTAAGTACGTTGAGAGGTGCTTTCATTTATAGAATCATAAAAGGGTTTGTAAATACCTACAACAGATGGCCCACTTTAAGGAATGCTATTGTCCTACCTCTAAGATGGTTAAACTATTATAAACTTAATACTTATCCATCTCTACTTGAAATCACAGAAAATGATTTGATTATTTTATCAGGATTGCGGTTCTATCGTGAGTTTCATCTGCCTAAAAAAGTGGATCTTGAAATGATAATAAATGACAAAGCTATTTCTCCTCCAAAAGATCTAATATGGACTAGTTTTCCTAGAAATTACATGCCATCACATATACAAAATTATATAGAACATGAAAAGTTGAAGTTCTCTGAAAGCGACAGATCAAGAAGAGTACTAGAGTATTACTTGAGAGATAATAAATTCAATGAATGTGATCTATACAATTGTGTAGTTAATCAAAGCTATCTCAACAACTCTAATCATGTGGTATCACTAACTGGTAAAGAAAGAGAGCTCAGTGTGGGTAGAATGTTTGCTATGCAACCAGGTATGTTTAGGCAAATCCAAATCTTAGCAGAAAAAATGATAGCCGAAAATATTTTACAATTCTTCCCTGAGAGTTTGACAAGATATGGTGATCTAGAGCTTCAAAAGATATTAGAATTAAAAGCAGGAATAAGCAACAAGTCAAATCGTTATAATGATAACTACAACAATTATATCAGTAAATGTTCTATAATAACAGATCTTAGCAAATTTAATCAAGCATTTAGATATGAAACATCATGTATCTGCAGTGATGTATTAGATGAACTGCATGGGGTACAATCTCTATTCTCTTGGTTGCATTTAACAATACCTCTTGTCACAATAATATGTACATATAGACATGCACCTCCTTTTATAAAGGATCATGTTGTCAATCTTAATGAAGTTGATGAACAAAGTGGGTTATACAGATATCATATGGGTGGTATTGAGGGCTGGTGTCAAAAACTGTGGACCATTGAAGCCATATCATTATTAGATCTAATATCTCTTAAAGGTAAATTCTCCATCACAGCTCTGATAAATGGTGATAATCAGTCAATTGATATAAGTAAACCAGTTAGACTTATAGAGGGTCAGACCCATGCTCAAGCAGATTATTTGTTAGCATTAAATAGCCTTAAATTGCTATATAAAGAGTATGCAGGCATAGGCCATAAGCTTAAGGGAACTGAGACCTATATATCTCGAGATATGCAGTTCATGAGCAAAACAATCCAGCACAATGGAGTGTACTATCCAGCCAGTATCAAAAAAGTCCTGAGAGTAGGTCCATGGATAAATACAATACTTGATGATTTTAAAGTTAGTTTAGAATCTATAGGTAGCTTAACACAGGAGTTAGAATACAGAGGAGAAAGCTTATTATGCAGTTTAATATTTAGGAATATTTGGTTATACAATCAAATTGCTCTGCAACTCCGAAATCATGCTTTATGTAATAATAAGCTATATTTAGATATATTGAAAGTATTAAAACACTTAAAAACCTTTTTTAATCTTGATAGTATCGATACGGCGTTATCATTGTATATGAACTTGCCTATGCTGTTTGGTGGTGGTGATCCTAATTTGTTATATCGAAGCTTTTATAGGAGAACTCCAGACTTCCTTACAGAAGCTATAGTACATTCAGTGTTCGTGTTGAGCTATTATACTGGTCACGATCTACAAGATAAGCTCCAGGATCTTCCAGATGATAGACTGAACAAATTCTTGACTTGTGTCATCACATTTGATAAAAATCCAAATGCCGAGTTTGTAACATTGATGAGGGATCCACAGGCTTTAGGGTCTGAAAGGCAAGCTAAAATTACTAGTGAGATTAATAGATTAGCAGTAACAGAAGTCTTAAGTATAGCTCCAAACAAAATATTTTCTAAAAGTGCGCAACACTATACTACCACTGAGATTGATCTAAATGACATTATGCAAAATATAGAACCAACTTACCCTCATGGATTAAGAGTTGTTTATGAAAGTTTACCTTTTTATAAAGCAGAAAAAATAGTTAATCTTATATCAGGAACAAAATCCATAACTAATATACTTGAGAAAACATCAGCGATAGATACAACTGATATTAATAGGGCTACTGATATGATGAGGAAAAATATAACCTTACTTATAAGGATACTTCCACTAGATTGTAACAAAGACAAAAGAGAGTTATTAAGTTTAGAAAATCTTAGCATAACTGAATTAAGCAAGTATGTAAGAGAAAGATCTTGGTCATTATCCAATATAGTAGGAGTAACATCGCCAAGTATTATGTTCACAATGGACATTAAATATACAACTAGCACTATAGCCAGTGGTATAATTATAGAAAAATATAATGTTAATGGTTTAACTCGTGGTGAAAGAGGACCTACTAAGCCATGGGTAGGTTCATCTACACAGGAGAAAAAAACAATGCCAGTGTACAATAGACAAGTTTTAACCAAAAAGCAAAGAGACCAAATAGATTTATTAGCAAAATTAGACTGGGTATATGCATCCATAGACAACAAAGATGAATTCATGGAAGAACTGAGTACTGGAACACTTGGACTGTCATATGAAAAGGCCAAAAAGTTGTTTCCACAATATCTAAGTGTCAATTATTTACACCGGTTAACAGTCAGTAGTAGACCATGCGAATTCCCTGCCTCAATACCAGCTTATAGAACAACAAATTATCATTTTGATACTAGTCCTATCAATCATGTATTAACAGAAAAGTATGGAGATGAAGATATCGACATTGTGTTTCAAAATTGCATAAGTTTTGGTCTTAGCTTGATGTCAGTTGTGGAACAATTCACAAACATATGTCCTAATAGAATTATTCTCATACCGAAGCTGAATGAGATACATTTGATGAAACCTCCTATATTTACAGGAGATGTTGATATCATCAAGTTGAAGCAAGTGATACAAAAACAGCATATGTTCCTACCAGATAAAATAAGTTTAACCCAATATGTAGAATTATTCTTAAGTAACAAAGCACTTAAATCTGGATCCCACATCAACTCTAATTTAATATTAGTACATAAAATGTCTGATTATTTTCATAATGCGTATATTTTAAGTACTAATTTAGCTGGACATTGGATTCTGATTATTCAACTTATGAAAGATTCAAAAGGTATTTTTGAAAAAGATTGGGGAGAGGGGTATATAACTGATCATATGTTCATTAATTTGAATGTTTTCTTTAATGCTTATAAGACTTATTTGCTATGTTTTCATAGAGGTTATGGTAAAGCAAAATTAGAATGTGATATGAACACTTCAGATCTTCTTTGTGTTTTGGAGTTAATAGACAGTAGCTACTGGAAATCTATGTCTAAAGTTTTCCTAGAACAAAAAGTCATAAAATACATAGTCAATCAAGACACAAGTTTGCGTAGAATAAAAGGCTGTCACAGTTTTAAGTTGTGGTTTTTAAAACGCCTTAATAATGCTAAATTTACCGTATGCCCTTGGGTTGTTAACATAGATTATCACCCAACACACATGAAAGCTATATTATCTTACATAGATTTAGTTAGAATGGGGTTAATAAATGTAGATAAATTAACCATTAAAAATAAAAACAAATTCAATGATGAATTTTACACATCAAATCTCTTTTACATTAGTTACAACTTTTCAGACAACACTCATCTGCTAACAAAACAAATAAGGATTGCTAATTCAGAATTAGAAGATAATTATAACAAACTATATCACCCAACCCCAGAAACTTTAGAAAATATATCATTAATCCCTGTTAAAAGTAATAATAGAAACAAATCTAAATTTTGTATAAGTGGAAGTACTGAATCTATGATGACGTCAACATTCTCTAATAAAATGCATATTAAATCTTCCACTGTTACCACAAGATTCAATTATAGCAGACAAGACTTGTACAATTTATTTCCAATTGTTGTGATAGACAGGATTATAGATCATTCAGGTAATACAGAAAAATCTAACCAACTTTACACCACCACTTCACATCAGACATCTTTAGTAAGGAATAGTGCATCACTTTATTGCATGCTTCCTTGGCATCATGTCAATAGATTTAACTTTGTATTTAGTTCCACAGGATGCAAGATCAGTATAGAGTATATTTTAAAAGATCTTAAGATTAAAGATCCCAGTTGTATAGCATTCATAGGTGAAGGAGCTGGTAACTTATTATTACGTACGGTAGTAGAACTTCATCCTGACATAAGATATATTTACAGAAGTTTAAAAGATTGCAATGATCATAGTTTACCTATTGAATTTCTAAGGTTATACAACGGGCATATAAACATAGATTATGGTGAGAATTTAACCATTCCTGCTACAGATGCAACTAACAACATACATTGGTCTTATTTACATATAAAATTTGCAGAACCTATTAGTATCTTTGTCTGCGATGCTGAATTACCTGTCACAGCCAATTGGAGTAAAATTATAATTGAATGGAGTAAGCATGTGAGAAAGTGCAAATACTGTTCTTCTGTAAATAGATGCATTTTAATTGCAAAATACCATGCTCAAGATGATATTGATTTCAAATTAGATAACATTACTATATTAAAAACTTATGTGTGCCTAGGTAGCAAGTTAAAAGGATCTGAAGTTTACTTAGTCCTTACAATAGGCCCTGCAAATATACTTCCTGTTTTTGATGTTGTGCAAAATGCTAAATTGATTCTTTCAAGAACTAAAAATTTCATTATGCCTAAGAAGATTGACAAGGAATCTATCGATGCAAATATTAAAAGCTTAATACCTTTCCTTTGTTACCCTATAACAAAAAATGGAATTAAGACTTCATTGTCAAAATTGAAGAGTGTAGTTAATGGAGATATATTATCATATTCTATAGCTGGACGTAATGAAGTATTCAGCAACAAGCTTATAAACCACAAGCATATGAATATCTTAAAATGGCTGGATCATGTTTTAAACTTTAGATCAGCTGAACTTAATTACAATCATTTATACATGATAGAGTCCACATATCCTTACTTGAGTGAATTATTAAATAGTTTAACAACCAATGAGCTCAAGAAGCTGATCAAAATAACAGGTAGTGTACTATACAACCTTCCTAATGAACAGTAA
>KY249660_England583/UK/2013
ATGGGGTGCAATTCACTGAGCATGATAAAGGTTAGATTACAAAATTTGTTTGATAATGACGAAGTAGCATTGTTAAAAATAACATGTTATACTGACAAATTAATTCTTCTGACCAATGCATTAGCCAAAGCAACAATACATACAATTAAATTAAACGGCATAGTTTTTATACATGTTATAACAAGCAGTGAAGTGTGCCCTGATAACAATATTGTAGTGAAATCTAACTTTACAACAATGCCAATATTACAAAATGGAGGATACATATGGGAATTGATTGAATTGACACACTGCTCTCAATTAAATGGTCTAATAGATGATAATTGTGAAATCAAATTTTCTAAAAGACTAAGTGACTCAGTAATGACTGATTATATGAATCAAATATCTGATTTACTTGGGCTTGATCTCCATTCATGAATTATGTTTAGTCTAATTCAATAGACATGTGTTTATTACCATTTTAGTTAATATAAAACCTCATCAAAGGGAAATGGGGCAAATAAACTCACCCAATCAATCAAACCATGAGCACTACAAACGACAACACCACCATGCAAAGATTGATGATCACAGACATGAGACCCCTGTCGATGGATTCAATAATAACATCTCTCACCAAAGAAATCATCACACACAAATTCATATACTTGATAAACAATGAATGTATTGTAAGAAAACTCGATGAAAGACAAGCTACATTTACATTCCTAGTCAATTATGAGATGAAGCTATTGCACAAAGTAGGGAGTACCAAATACAAGAAATACACCGAATATAATACAAAATATGGCACATTCCCTATGCCTATATTTATCAATCATGGCGGGTTTCTAGAATGTATTGGCATTAAGCCTACAAAACATACTCCTATAATATACAAATATGACCTCAACCCGTAACTTCCAACAAAAAAACCAACTCATCCAAACCAAGCCATTCTCCAAACAACAATGCTCAACAGTTAAGAAGGAGCTAATCCATTTTAGTAATTAAAAATAAGGGTGAAACCAGTAACATAAATTGGGGCAAATACAAAGATGGCTCTTAGCAAAGTCAAGTTGAATGATACATTAAATAAGGATCAGCTGCTGTCATCCAGCAAATACACTATTCAACGTAGTACAGGAGATAATATTGACACTCCCAATTATGATGTGCAAAAACACCTAAACAAACTATGTGGTATGCTATTAATCACTGAAGATGCAAATCATAAATTCACAGGATTAATAGGTATGTTATATGCTATGTCCAGATTAGGAAGGGAAGACACTATAAAGATACTTAAAGATGCTGGATATCATGTTAAAGCTAATGGAGTAGATATAACAACATATCGTCAAGATATAAATGGAAAGGAAATGAAATTCGAAGTATTAACATTATCAAGCTTGACATCAGAAATACAAGTCAATATTGAGATAGAATCTAGAAAGTCCTACAAAAAAATGCTAAAAGAGATGGGAGAAGTGGCTCCAGAATATAGGCATGATTCTCCAGACTGTGGGATGATAATACTGTGTATAGCTGCCCTTGTAATAACCAAATTAGCAGCAGGAGATAGATCAGGTCTTACAGCAGTAATTAGGAGGGCAAACAATGTCTTAAAAAACGAAATAAAACGCTATAAGGGCCTAATACCAAAAGACATAGCCAACAGTTTTTATGAAGTGTTTGAAAAATACCCCCATCTTATAGATGTTTTTGTGCACTTTGGCATAGCACAATCATCCACAAGAGGGGGCAGTAGAGTTGAAGGAATCTTTGCAGGATTGTTTATGAATGCCTATGGTTCAGGACAAGTAATGCTAAGATGGGGAGTTTTAGCCAAATCTGTAAAAAATATCATGCTAGGACATGCTAGTGTCCAAGCAGAAATGGAGCAAGTTGTGGAAGTCTATGAGTATGCACAGAAGTTGGGAGGAGAAGCTGGTTTCTACCATATATTGAACAATCCAAAAGCATCATTGCTGTCATTAACTCAATTTCCTAACTTCTCAAGTGTGGTCCTAGGCAATGCAGCAGGTCTAGGCATAATGGGAGAGTATAGAGGTACACCAAGAAACCAAGATCTCTATGATGCAGCCAAAGCATATGCAGAGCAACTCAAAGAAAATGGAGTAATAAACTACAGTGTATTAGACTTAACAACAGAAGAATTGGAAGCCATAAAGCATCAACTCAACCCCAAAGAAGATGACGTAGAGCTTTAAGTTAACAAAAAATACGGGGCAAATAAGTCAACATGGAGAAGTTTGCACCTGAATTTCATGGAGAAGATGCAAATAACAAAGCTACCAAATTCCTAGAATCAATAAAAGGCAAGTTTGCATCATCCAAAGATCCTAAGAAGAAAGATAGCATAATATCTGTTAACTCAATAGACATAGAAGTCACTAAAGAGAGCCCGATAACATCTGGCACCAACATTATCAATCCAACAAGTGAAGCCGACAGTACCCCAGAAACCAAAGCCAACTACCCAAGAAAACCCCTAGTAAGCTTCAAAGAAGATCTCACCCCAAGTGATAACCCTTTCTCTAAGTTGTACAAAGAAACCATAGAAACATTTGATAATAATGAAGAAGAATCTAGCTACTCATATGAGGAGATCAATGATCAAACAAATGACAACATTACAGCAAGACTAGATAGAATTGATGAAAAATTAAGTGAAATATTAGGAATGCTCCATACATTAGTAGTTGCAAGTGCAGGACCTACTTCGGCTCGTGACGGAATAAGAGATGCTATGGTTGGTCTAAGAGAAGAAATGATAGAAAAAATAAGAGCAGAAGCATTAATGACCAATGATAGGTTAGAGGCTATGGCAAGACTTAGGAATGAGGAAAGCGAAAAAATGGCAAAAGACACCTCAGATGAAGTGTCTCTCAATCCAACCTCCAAAAAATTGAGTGACTTGTTGGAAGACAACGATAGCGACAATGATCTATCACTTGATGATTTTTGATCAGTGATCAACTCACTCAGCAATCAACAACATCAATAAAACAGACACCAATCCATTGAATCAATTGCCAGACTGAAAAAACAAACATCCATCAGCAGAACCACCAACCAATCAATCAACCAATTGATCAATCAGCACCCTGACAAAATTAACAATATAGTAACAAAA----AAAGAACAAGATGGGGCAAATATGGAAACATACGTGAACAAGCTTCACGAAGGCTCCACATACACAGCAGCTGTTCAGTACAATGTTCTAGAAAAAGATGATGATCCCGCATCACTAACAATATGGGTGCCTATGTTCCAGTCATCTGTGCCAGCAGACTTGCTCATAAAAGAACTTGCAAGCATCAACATACTAGTAAAGCAGATCTCTACGCCCAAAGGACCTTCACTACGAGTCACGATCAACTCAAGAAGTGCTGTGCTGGCTCAAATGCCTAGTAATTTCACCATAAGTGCAAATGTATCATTAGATGAAAGAAGCAAATTAGCATATGATGTAACTACACCTTGTGAAATCAAAGCATGCAGTCTAACATGCTTAAAAGTAAAAAGTATGTTAACTACAGTCAAAGATCTAACCATGAAGACATTCAACCCCACTCATGAGATCATTGCTCTATGTGAATTTGAAAATATTATGACATCAAAAAGAGTAATAATACCAACTTATCTAAGATCAATTAGTGTCAAAAACAAGGATCTGAACTCACTGGAAAATATAGCAACCACCGAATTCAAAAATGCTATCACCAATGCTAAAATTATTCCCTATGCAGGATTAGTGTTAGTTATCACGGTTACTGATAATAAAGGAGCATTCAAATATATCAAGCCACAGAGTCAATTTATAGTGGATCTTGGTGCCTACCTAGAAAAAGAGAGCATATATTATGTGACTACTAATTGGAAGCATACAGCTACACGTTTTTCAATCAAACCACTAGAGGATTAAACTCAATTATCAACATTGAATGACAGGTTCACATATATCCTCAACTGCACACTATATCTAAACATCATAAACATCTACACTACACACTTCATCACACATACCAATCCCACTCAAAATCTAAAATCACTTCCAGCCATTGTCTGCCAGACCTAGAGTGCGAATAGGTAAATAAAACAAGAATATGGGGTAAATAGATATCAGTTAGAGTTCAACCAATCTCAACAACCATCTATACCGCCAATCCAATACATACATTGCAAATCTTAAAATGGGAAACACATCCATCACAATAGAATTCACAAGCAAATTTTGGCCCTATTTTACACTAATACATATGATCTTAACTCTAATCTCTTTACTAATTATAATCACTATTATGATTGCAATACTAAATAAGCTAAGTGAACATAAAATATTCTGCAACAAAACTCTTGAACAAGGACAGATGTATCAAATCAACACATAGTGTTCTCCCATTATGCTGTATCAAATTATAATCTTGTGTATATAAATAAACAAATCCAATCTTCTCACAGAGTCATGGCATCACAAAACCATGCCAACCATCATGGTAGCATAGAGTAGTTATTTAAAAATTAACATAATGATGAATTATTAGTATGGGATCAAAAACAACATTGGGGCAAATGCAACAATGTCCAAAAACAAGAATCAACGCACTGCCAGGACTCTAGAAAAGACCTGGGATACTCTTAATCATCTAATTGTAATATCCTCTTGTTTATACAAATTAAATTTAAAATCTATAGCACAAATAGCACTATCAGTTTTGGCAATGATAATCTCAACCTCTCTTATAATTGCAGCCATAATATTCATCATCTCTGCCAATCATAAAGTTACACTAACAACTGTCACAGTTCAAACAATAAAAAACCACACTGAGAAAAACATAACCACTTACCTTACTCAAGTCTCACCAGAAAGGGTTAGCCCATCCAAACAACCCACAGCCACACCACCAATCCACACAAACTCAGCCACAATATCACCCAATACAAAATCAGAAACACACCATACAACAGCACAAACCAAAGGCACAACCTCTACTCCAACACAGAACAACAAGCCAAGCACAAAACCACGTCCAAAAAATCCACCAAA------AAAAGATGATTACCATTTTGAAGTGTTCAACTTTGTTCCCTGTAGTATATGTGGCAACAATCAACTCTGCAAATCCATTTGCAAAACAATACCAAGCAATAAACCAAAGAAAAAACCAACTACAAAACCCACAAACAAACCACCTACCAAAACCACAAACAAAAGAGACCCTAAAACACTAGCCAAAACACCGAAAAAAGAAACCACCATTAACCCAACAAAAAAACCAACCCCCAAGACTACAGAAAGAGACACCAGCACCCCACAATCCACTGTGCTCGACATAACCACATCAAAACACACAGAAAGAGACACCAGCACCTCACAATCCATTGCGCTTGACACAACCACATCAAAACACACAACCCAACAGCAATCTCTCTACTCAACCACCCCCGAAAACACACCCAACTCCACACAAACACCCACAGCATCCGAGCCCTCCACATCAAATTCTACCTAAAGACTCCAGTCATATGCTTAGTTATTTAAAAACTACATCTTAGCAGAGAACCGTGATCCCTCAAGCAAGAACGAAATTAAATCTGGGGCAAATAACCATGGAGTTGCTGATCCATAGATCAAGTGCAATCTTCCTAACTCTTGCTATTAATGCATTGTACCTTACCTCAAGTCAGAACATAACTGAGGAGTTTTACCAATCAACATGTAGTGCAGTTAGCAGAGGTTACTGGAGTGCTTTAAGAACAGGTTGGTATACCAGTGTCATAACAATAGAATTAAGTAATATAAAAGAAACCAAATGCAATGGAACTGACACTAAAGTAAAACTTATAAAACAAGAATTAGATAAGTATAAGAATGCAGTAACAGAATTACAGTTACTTATGCAAAACACACCAGCTGTCAACAACCGGGCCAGAAGAGAAGCACCACAGTATATGGACTACACAATCAATACCACTAAAAACCTAAATGTATCAATAAGCAAGAAGAGGAAACGAAGATTTCTGGGCTTCTTGTTAGGTGTAGGATCTGCAATAGCAAGTGGTATAGCTGTATCCAAAGTTCTACACCTTGAAGGAGAAGTGAACAAGATCAAAAATGCTTTGCAGCTTACAAACAAAGCTGTAGTCAGTCTATCAAATGGGGTCAGTGTTTTAACCAGCAAAGTGTTAGATCTCAAGAATTATATAAACAACCAATTATTACCTATAGTAAATCAACAGAGTTGTCGCATATCCAACATTGAAACAGTTATAGAATTCCAGCAGAAGAACAGCAGATTGTTGGAAATCACCAGAGAATTTAGTGTCAATGCAGGTGTAACGACACCTTTAAGCACTTACATGTTAACAAACAGTGAGTTATTATCATTAATCAATGATATGCCTATAACAAATGATCAGAAAAAATTAATGTCAAGCAATGTTCAGATAGTAAGGCAACAAAGTTATTCTATCATGTCTATAATAAAGGAAGAAGTCCTTGCATATGTTGTACAGCTACCTATCTATGGTGTAATTGATACACCTTGCTGGAAATTACACACATCACCTCTGTGCACCACCAACATCAAAGAAGGATCAAATATTTGTTTAACAAGGACTGATAGAGGATGGTACTGTGATAATGCAGGATCAGTATCCTTCTTTCCACAAGCTGACACTTGTAAAGTACAGTCCAATCGAGTATTTTGTGACACTATGAACAGTTTGACATTACCAAGTGAAGTCAGCCTTTGTAACACTGACATATTCAATTCCAAGTATGACTGCAAAATTATGACATCAAAAACAGACATAAGCAGCTCAGTAATTACTTCTCTAGGAGCTATAGTGTCATGCTATGGTAAGACTAAATGTACTGCATCCAACAAAAATCGTGGAATTATAAAGACATTTTCTAATGGTTGTGATTATGTGTCAAACAAAGGAGTAGATACTGTATCAGTGGGCAACACTTTATATTATGTCAACAAGCTGGAAGGCAAAAACCTTTATGTAAAAGGGGAACCTATAATAAATTACTATGACCCTCTAGTGTTTCCTTCTGATGAGTTTGATGCATCAATATCTCAAGTCAATGAAAAAATTAATCAAAGTTTAGCTTTTATTCGTAGATCCGATGAATTATTACATAATGTAAATACTGGAAAATCTACTACAAATATTATGATAACTGCAATTATTATAGTAATCATTGTAGTATTGTTATCATTAATAGCTATTGGTTTACTGTTGTATTGCAAAGCCAAAAACACACCAGTTACATTAAGCAAAGACCAACTAAGTGGAATCAATAATATTGCATTCAGCAAATAGACAAAAAACCACCTGATCATGTTTCAACAACAATCTGCTGACCATCAATCCCAAATCAACTTACAACAGATACTTCAACATCACAGCACAGGCTGAATCATTTCCTCGCATCATGCTACCCACACAACTAAGCTAGATCCTTAACTCATAGTTACATAAAAGCCTCAAATATCGCAATCAACACTAAATCAACACATCATTCACAAAACTAACAGCTGGGGCAAATATGTCGCGAAGAAATCCCTGCAAATTTGAGATTAGAGGTCATTGCTTGAATGGTAGAAGATGCCACTACAGTCATAATTACTTTGAATGGCCTCCTCATGCATTGCTAGTGAGGCAAAACTTCATGTTAAACAAGATACTCAAGTCAATGGACAAGAGCATAGACACTTTGTCTGAAATAAGTGGAGCTGCTGAACTTGATAGAACAGAAGAATATGCTCTTGGTATAGTTGGAGTGCTAGAGAGTTACATAGGATCTATAAACAACATAACAAAACAATCAGCATGTGTTGCTATGAGTAAACTTCTTATTGAGATCAATAGTGATGACATTAAAAAGCTGAGAGATAATGAAGAACCCAATTCACCTAAGATAAGAGTGTACAATACTGTTATATCATACATCGAGAGCAATAGAAAAAACAGCAAGCAAACCATCCATCTGCTCAAACGATTACCAGCAGACGTGCTGAAGAAGACAATAAAGAACACATTAGATATCCACAAAAGCATAACCATAAGCAACCCAAAAGAGTCAACCATAAGTGATCAAAATGACCAAACCAAAAATAATGATATTACCGGATAAATATCCTTGTAGTATATCATCCATATTGATCTCAAGTGAAAGCATGATTGCTACATTCAATCATAAAGACATATTACAATTTAACCACAACCATTTAGATAACCACCAGTGTTTATTAAATCATATATTTGATGAAATTCATTGGACACCTAAAAACTTATTAGATGCCACTCAACAATTTCTCCAACATCTTAACATCCCTGAAGATATATATACAGTATATATATTAGTGTCATAATGCTTGATCATAACGATTCTATATCATCCAACCATAAAACTGTCTTAATAAAGTTATGGGACAAAATGGATCCCATTATTAATGGAAGCTCTGCTAATGTATATCTAACTGATAGTTATCTAAAAGGTGTTATCTCTTTTTCAGAATGTAATGCTTTAGGGAGTTACCTTTTTAACGGCCCTTATCTTAAAAATGATTATACCAACTTAATTAGTAGACAAAGCCCACTAATAGAGCATATGAATCTAAAAAAACTAACTATAACACAGTCATTAATATCTAGATACCATAAAGGTGAACTGAAATTAGAAGAACCAACTTATTTCCAGTCATTACTTATGACATATAAAAGCATGTCCTCGTCTGAACAAATTGCTACAACTAACTTACTTAAAAAAATAATACGAAGAGCTATAGAAATAAGTGATGTAAAGGTGTACGCCATCTTGAATAAACTAGGACTAAAGGAAAAGGACAGAGTTAAGCCCAACAACAATTCAGGTGATGAAAACTCAGTACTTACAACCATAATTAAAGATGATATACTCTCAGCTGTGGAAAACAATCAATCATATACAAATTCAGATAAAAATTACTCAGTAAATCAAAATATCAATATCAAAACAACACTCTTAAAAAAGTTGATGTGTTCAATGCAACATCCTCCATCATGGTTAATACACTGGTTCAATTTATATACAAAATTAAATAACATATTAACACAATATCGATCAAATGAGGTAAAAAGTCATGGGTTTATATTAATAGATAATCAAACTTTGAGTGGTTTTCAGTTTATTTTAAATCAATATGGTTGCATTGTTTATCATAAAGGGCTCAAAAAAATTACAACTACTACATACAATCAATTTTTGACATGGAAAGACATCAGCCTCAGCAGATTAAATGTTTGCTTAATTACTTGGATAAGTAATTGTTTAAATACATTAAATAAAAGCTTAGGGTTGAGATGCGGATTCAATAATGTTGTGCTATCACAATTATTCCTTTACGGAGATTGTATACTGAAATTATTTCATAATGAAGGCTTTTACATAATAAAAGAAGTAGAAGGATTTATTATGTCTTTAATTCTAAACATAACAGAAGAAGATCAATTTAGGAAACGATTTTATAATAGCATGCTAAATAACATCACAGATGCAGCTATTAAGGCTCAAAAGGATCTACTATCAAGAGTATGTCACACTTTATTAGACAAGACAGTGTCTGATAATATCATAAATGGTAAATGGATAATTCTATTAAGTAAATTTCTTAAATTGATTAAGCTTGCAGGTGATAATAATCTCAATAACTTGAGTGAGCTATATTTTCTCTTCAGAATCTTTGGACATCCAATGGTTGATGAAAGACAAGCAATGGATGCTGTAAGAATTAACTGCAATGAAACTAAGTTCTATTTATTAAGTAGCCTAAGTACGTTGAGAGGTGCTTTCATTTATAGAATCATAAAAGGGTTTGTAAATACCTACAACAGATGGCCCACTTTAAGGAATGCTATTGTCCTACCTCTAAGATGGTTAAACTATTATAAACTTAATACTTATCCATCTCTACTTGAAATCACAGAAAATGATTTGATTATTTTATCAGGATTGCGGTTCTATCGTGAGTTTCATCTGCCTAAAAAAGTGGATCTTGAAATGATAATAAATGACAAAGCTATTTCTCCTCCAAAAGATCTAATATGGACTAGTTTTCCTAGAAATTACATGCCATCACATATACAAAATTATATAGAACATGAAAAGTTGAAGTTCTCTGAAAGCGACAGATCAAGAAGAGTACTAGAGTATTACTTGAGAGATAATAAATTCAATGAATGTGATCTATACAATTGTGTAGTTAATCAAAGCTATCTCAACAACTCTAATCATGTGGTATCACTAACTGGTAAAGAAAGAGAGCTCAGTGTGGGTAGAATGTTTGCTATGCAACCAGGTATGTTTAGGCAAATCCAAATCTTAGCAGAAAAAATGATAGCCGAAAATATTTTACAATTCTTCCCTGAGAGTTTGACAAGATATGGTGATCTAGAGCTTCAAAAGATATTAGAATTAAAAGCAGGAATAAGCAACAAGTCAAATCGTTATAATGATAACTACAACAATTATATCAGTAAATGTTCTATAATAACAGATCTTAGCAAATTTAATCAAGCATTTAGATATGAAACATCATGTGTCTGCAGTGATGTATTAGATGAACTGCATGGGGTACAATCTCTATTCTCTTGGTTGCATTTAACAATACCTCTTGTCACAATAATATGTACATATAGACATGCACCTCCTTTTATAAAGGATCATGTTGTCAATCTTAATGAAGTTGATGAACAAAGTGGGTTATACAGATATCATATGGGTGGTATTGAGGGCTGGTGTCAAAAACTGTGGACCATTGAAGCCATATCATTATTAGATCTAATATCTCTTAAAGGTAAATTCTCCATCACAGCTCTGATAAATGGTGATAATCAGTCAATTGATATAAGTAAACCAGTTAGACTTATAGAGGGTCAGACCCATGCTCAAGCAGATTATTTGTTAGCATTAAATAGCCTTAAATTGCTATATAAAGAGTATGCAGGCATAGGCCATAAGCTTAAGGGAACTGAGACCTATATATCTCGAGATATGCAGTTCATGAGCAAAACAATCCAGCACAATGGAGTGTACTATCCAGCCAGTATCAAAAAAGTCCTGAGAGTAGGTCCATGGATAAATACAATACTTGATGATTTTAAAGTTAGTTTAGAATCTATAGGTAGCTTAACACAGGAGTTAGAATACAGAGGAGAAAGCTTATTATGCAGTTTAATATTTAGGAATATTTGGTTATACAATCAGATTGCTCTGCAACTCCGAAATCATGCTTTATGTAATAATAAGCTATATTTAGATATATTGAAAGTATTAAAACACTTAAAAACCTTTTTTAATCTTGATAGTATCGATACGGCGTTATCATTGTATATGAACTTGCCTATGCTGTTTGGTGGTGGTGATCCTAATTTGTTATATCGAAGCTTTTATAGGAGAACTCCAGACTTCCTTACAGAAGCTATAGTACATTCAGTGTTCGTGTTGAGCTATTATACTGGTCACGATCTACAAGATAAGCTCCAGGATCTTCCAGATGATAGACTGAACAAATTCTTGACTTGTGTCATCACATTTGATAAAAATCCAAATGCCGAGTTTGTAACATTGATGAGGGATCCACAGGCTTTAGGGTCTGAAAGGCAAGCTAAAATTACTAGTGAGATTAATAGATTAGCAGTAACAGAAGTCTTAAGTATAGCTCCAAACAAAATATTTTCTAAAAGTGCACAACACTATACTACCACTGAGATTGATCTAAATGACATTATGCAAAATATAGAACCAACTTACCCTCATGGATTAAGAGTTGTTTATGAAAGTTTACCTTTTTATAAAGCAGAAAAAATAGTTAATCTTATATCAGGAACAAAATCCATAACTAATATACTTGAAAAAACATCAGCGATAGATACAACTGATATTAATAGGGCTACTGATATGATGAGGAAAAATATAACCTTACTTATAAGGATACTTCCACTAGATTGTAACAAAGACAAAAGAGAGTTATTAAGTTTAGAAAATCTTAGCATAACTGAATTAAGCAAGTATGTAAGAGAAAGATCTTGGTCATTATCCAATATAGTAGGAGTAACATCACCAAGTATTATGTTCACAATGGACATTAAATATACAACTAGCACTATAGCCAGTGGTATAATTATAGAAAAATATAATGTTAATGGTTTAACTCGTGGTGAAAGAGGACCTACTAAGCCATGGGTAGGTTCATCTACACAGGAGAAAAAAACAATGCCAGTGTACAATAGACAAGTTTTAACCAAAAAGCAAAGAGACCAAATAGATTTATTAGCAAAATTAGACTGGGTATATGCATCCATAGACAACAAAGATGAATTCATGGAAGAACTGAGTACTGGAACACTTGGACTGTCATATGAAAAGGCCAAAAAGTTGTTTCCACAATATCTAAGTGTCAATTATTTACACCGGTTAACAGTCAGTAGTAGACCATGCGAATTCCCTGCCTCAATACCAGCTTATAGAACAACAAATTATCATTTTGATACTAGTCCTATCAATCATGTATTAACAGAAAAGTATGGAGATGAAGATATCGACATTGTGTTTCAAAATTGCATAAGTTTTGGTCTTAGCTTGATGTCAGTTGTGGAACAATTCACAAACATATGTCCTAATAGAATTATTCTCATACCGAAGCTGAATGAGATACATTTGATGAAACCTCCTATATTTACAGGAGATGTTGATATCATCAAGTTGAAGCAAGTGATACAAAAACAGCATATGTTCCTACCAGATAAAATAAGTTTAACCCAATATGTAGAATTATTCTTAAGTAACAAAGCACTTAAATCTGGATCTCACATCAACTCTAATTTAATATTAGTACATAAAATGTCTGATTATTTTCATAATGCGTATATTTTAAGTACTAATTTAGCTGGACATTGGATTCTGATTATTCAACTTATGAAAGATTCAAAAGGTATTTTTGAAAAAGATTGGGGAGAGGGGTATATAACTGATCATATGTTCATTAATTTGAATGTTTTCTTTAATGCTTATAAGACTTATTTGCTATGTTTTCATAGAGGTTATGGTAAAGCAAAATTAGAATGTGATATGAACACTTCAGATCTTCTTTGTGTTTTGGAGTTAATAGACAGTAGCTACTGGAAATCTATGTCTAAAGTTTTCCTAGAACAAAAAGTCATAAAATACATAGTCAATCAAGACACAAGTTTGCATAGAATAAAAGGTTGTCACAGTTTTAAGTTGTGGTTTTTAAAACGCCTTAATAATGCTAAATTTACCGTATGCCCTTGGGTTGTTAACATAGATTATCACCCAACACACATGAAAGCTATATTATCTTACATAGATTTAGTTAGAATGGGGTTAATAAATGTAGATAAATTAACCATTAAAAATAAAAACAAATTCAATGATGAATTTTACACATCAAATCTCTTTTACATTAGTTACAACTTTTCAGACAACACTCATCTGCTAACAAAACAAATAAGGATTGCTAATTCAGAATTAGAAGATAATTATAACAAACTATATCACCCAACCCCAGAAGCTTTAGAAAATATATCATTAATCCCTGTTAAAAGTAATAATAGAAACAAACCTAAATTTTGTATAAGTGGAAGTACTGAATCTATGATGACGTCAACATTCTCTAATAAAATGCATATTAAATCTTCCACTGTTACCACAAGATTCAATTATAGCAGACAAGACTTGTACAATTTATTTCCAATTGTTGTGATAGACAGGATTATAGATCATTCAGGTAATACAGAAAAATCTAACCAACTTTACACCACCACTTCACATCAGACATCTTTAGTAAGGAATAGTGCATCACTTTATTGCATGCTTCCTTGGCATCATGTCAATAGATTTAACTTTGTATTTAGTTCCACAGGATGCAAGATCAGTATAGAATATATTTTAAAAGATCTTAAGATTAAAGATCCCAGTTGTATAGCATTCATAGGTGAAGGAGCTGGTAACTTATTATTACGTACGGTAGTAGAACTTCATCCTGACATAAGATATATTTACAGAAGTTTAAAAGATTGCAATGATCATAGTTTACCTATTGAATTTCTAAGGTTATACAACGGGCATATAAACATAGATTATGGTGAGAATTTAACCATTCCTGCTACAGATGCAACTAACAACATACATTGGTCTTATTTACATATAAAATTTGCAGAATCTATTAGTATCTTTGTCTGTGATGCTGAATTACCTGTCACAGCCAATTGGAGTAAAATTATAATTGAATGGAGTAGGCATGTAAGAAAGTGCAAATACTGTTCTTCTGTAAACAGATGCATTTTAATTGCAAAATACCATGCTCAAGATGATATTGATTTCAAATTAGATAACATTACTATATTAAAAACTTATGTGTGCCTAGGTAGCAAGTTAAAAGGATCTGAAGTTTACTTAGTCCTTACAATAGGCCCTGCAAATATACTTCCTGTTTTTGATGTTGTGCAAAATGCTAAATTGATTCTTTCAAGAACTAAAAATTTCATTATGCCTAAAAAGATTGACAAGGAATCTATCGATGCAAATATTAAAAGCTTAATACCTTTCCTTTGTTACCCTATAACAAAAAATGGAATTAAGACTTCATTGTCAAAATTGAAGAGTGTAGTTAATGGAGATATATTATCATATTCTATAGCTGGACGTAATGAAGTATTCAGCAACAAGCTTATAAACCACAAGCATATGAATATCTTAAAATGGCTGGATCATGTTTTAAACTTTAGATCAGCTGAACTTAATTACAATCATTTATACATGATAGAGTCCACATATCCTTACTTGAGTGAATTATTAAATAGTTTAACAACCAATGAGCTCAAGAAGCTGATTAAAATAACAGGTAGTGTACTATACAACCTTCCTAATGAACAGTAA
>MG773266_006/ARG/2016
ATGGGGTGCAATTCACTGAGCATGATAAAGGTTAGATTACAAAATTTGTTTGATAATGACGAAGTAGCATTGTTAAAAATAACATGTTATACTGACAAATTAATTCTTCTGACTAATGCATTAGCCAAAGCAACAATACATACAATTAAATTAAACGGCATAGTTTTTATACATGTTATAACAAGCAGTGAAGTGTGCCCTGATAACAATATTGTAGTGAAATCTAACTTTACAACAATGCCAATATTACAAAATGGAGGATACATATGGGAATTGATTGAATTGACACACTGCTCTCAATTAAATGGTCTAATAGATGATAATTGTGAAATCAAATTTTCTAAAAGACTAAGTGACTCAGTAATGACTGATTATATGAATCAAATATCTGATTTACTTGGGCTTGATCTCCATTCATGAATTATGTTTAGTCTAATTCAATAGACATGTGTTTATTACCATTTTAGTTAATATAAAACCTCATCAAAGGGAAATGGGGCAAATAAACTCACCCAATCAATCAAACCATGAGCACTACAAACGACAACACCACCATGCAAAGATTGATGATCACAGACATGAAACCCCTGTCGATGGATTCAATAATAACATCTCTCACCAAAGAAATCATCACACACAAATTCATATACTTGATAAACAATGAATGTATTGTAAGAAAACTCGATGAAAGACAAGCTACATTTACATTCCTAGTCAATTATGAGATGAAGCTATTGCACAAAGTAGGGAGTACCAAATACAAGAAATACACCGAATATAATACAAAATATGGCACATTCCCTATGCCTATATTTATCAATCATGGCGGGTTTCTAGAATGTATTGGCATCAAGCCTACAAAACATACTCCTATAATATACAAATATGACCTCAACCCGTAACTTCCAACAAAAAAACCAACTCATCCAAACCAAACCATTCTCCAAACAACAATGCTCAACAGTTAAGAAGGAGCTAATCCATTTTAGTAATTAAAAATAAGGGTGAAACCAGTAACATAAATTGGGGCAAATACAAAGATGGCTCTTAGCAAAGTCAAGTTGAATGATACATTAAATAAGGATCAGCTGCTGTCATCCAGCAAATACACTATTCAACGTAGTACAGGAGATAATATTGACACTCCCAATTATGATGTGCAAAAACACCTAAACAAACTATGTGGTATGCTATTAATCACTGAAGATGCAAATCATAAATTCACAGGATTAGTAGGTATGCTATATGCTATGTCCAGATTAGGAAGGGAAGACACTATAAAGATACTTAAAGATGCTGGATATCATGTTAAAGCTAATGGAGTAGATATAACAACATATCGTCAAGATATAAATGGAAAGGAAATGAAATTCGAAGTATTAACATTATCAAGCTTGACATCAGAAATACAAGTCAATATTGAGATAGAATCTAGAAAGTCCTACAAAAAAATGCTAAAAGAGATGGGAGAAGTGGCTCCAGAATATAGGCATGATTCTCCAGACTGTGGGATGATAATACTGTGTATAGCTGCCCTTGTAATAACCAAATTAGCAGCAGGAGATAGATCAGGTCTTACAGCAGTAATTAGGAGGGCAAACAATGTCTTAAAAAACGAAATAAAACGCTACAAGGGCCTAATACCAAAAGACATAGCCAACAGTTTTTATGAAGTGTTTGAAAAATACCCTCATCTTATAGATGTTTTTGTGCATTTTGGCATAGCACAATCATCCACAAGAGGGGGCAGTAGAGTTGAAGGAATCTTTGCAGGATTGTTTATGAATGCCTATGGTTCAGGACAAGTAATGCTAAGATGGGGAGTTTTAGCCAAATCTGTAAAAAATATCATGCTAGGACATGCTAGTGTCCAAGCAGAAATGGAGCAAGTTGTGGAAGTCTATGAGTATGCACAGAAGTTGGGAGGAGAAGCTGGTTTCTACCATATATTGAACAATCCAAAAGCATCATTGCTGTCATTAACTCAATTTCCTAACTTCTCAAGTGTGGTCCTAGGCAATGCAGCAGGTCTAGGCATAATGGGAGAGTATAGAGGTACACCAAGAAACCAAGATCTCTATGATGCAGCCAAAGCATATGCAGAGCAACTCAAAGAAAATGGAGTAATAAACTACAGTGTATTAGACTTAACAACAGAAGAATTGGAAGCCATAAAGCATCAACTCAACCCCAAAGAAGATGACGTAGAGCTTTAAGTTAACAAAAAATACGGGGCAAATAAGTCAACATGGAGAAGTTTGCACCTGAATTTCATGGAGAAGATGCAAATAACAAAGCTACCAAATTCCTAGAATCAATAAAAGGCAAGTTTGCATCATCCAAAGATCCTAAGAAGAAAGATAGCATAATATCTGTCAACTCAATAGACATAGAAGTCACTAAAGAGAGCCCGATAACATCTGGCACCAACATTATCAATCCAACAAGTGACGCCGACAGTACCCCAGAAACTAAAGCCAACTACCCAAGAAAACCCCTAGTAAGCTTCAAAGAAGATCTCACCCCAAGTGATAACCCTTTCTCTAAGTTGTACAAAGAAACCATAGAAACATTTGATAACAATGAAGAAGAATCTAGCTACTCATATGAGGAGATCAATGACCAAACAAATGACAACATTACAGCAAGACTAGATAGAATTGATGAAAAATTAAGTGAAATATTAGGAATGCTCCATACATTAGTAGTTGCAAGTGCAGGACCTACTTCGGCTCGTGACGGAATAAGAGATGCTATGGTTGGTCTAAGAGAAGAAATGATAGAAAAAATAAGAGCAGAAGCATTAATGACCAATGATAGGTTAGAGGCTATGGCAAGACTTAGGAATGAGGAAAGCGAAAAAATGGCAAAAGACACCTCAGATGAAGTGTCTCTCAATCCAACCTCCAAAAAATTGAGTGACTTGTTGGAAGACAACGATAGCGACAATGATCTATCACTTGATGATTTTTGATCAGTGATCAACTCACTCAGCAATCAACAACATCAATAAAACAGACACCAATCCATTGAATCAATTGCCAGACTGAAAAAACAAACATCCATCAGCAGAACCACCAGCCAATCAATCAACCAATTGATCAATCAGCACCCTGACAAAATTAACAATATAGTAACAAAA----AAAGAACAAGATGGGGCAAATATGGAAACATACGTGAACAAGCTTCACGAAGGCTCCACATACACAGCAGCTGTCCAGTACAATGTTCTAGAAAAAGATGATGATCCCGCATCACTAACAATATGGGTGCCTATGTTCCAGTCATCTGTGCCAGCAGACTTGCTCATAAAAGAACTTGCAAGCATCAACATACTAGTAAAGCAGATCTCTACGCCCAAAGGACCTTCACTACGAGTCACGATCAACTCAAGAAGTGCTGTGCTGGCTCAAATGCCTAGTAATTTCACCATAAGTGCAAATGTATCATTAGATGAAAGAAGCAAATTAGCATATGATGTAACTACACCTTGTGAAATCAAAGCATGCAGTTTAACATGCTTAAAAGTAAAAAGTATGTTAACTACAGTCAAAGATCTAACCATGAAGACATTCAACCCCACTCATGAGATCATTGCTCTATGTGAATTTGAAAATATTATGACATCAAAAAGAGTAATAATACCAACCTATCTAAGATCAATTAGTGTCAAAAACAAGGATCTGAACTCACTGGAAAATATAGCAACCACCGAATTCAAAAATGCTATCACCAATGCTAAAATTATTCCCTATGCAGGATTAGTGTTAGTTATCACGGTTACTGATAATAAAGGAGCATTCAAGTATATCAAGCCACAGAGTCAATTTATAGTGGATCTTGGTGCCTACCTAGAAAAAGAGAGCATATATTATGTGACTACTAATTGGAAGCATACAGCTACACGTTTTTCAATCAAACCACTAGAGGATTAAACTCAATTATCAACATTGAATGACAGGTTCACATATGTCCTCAACTGCACACTATATCTAAACATCATAAACATCTACACTACACACTTCATCACACAAACCAATCCCACTCAAAATCTAAAATCACTTCCAGCCATTGTCTGCCAGACCTAGAGTGCGAATAGGTAAATAAAACAAGAATATGGGGTAAATAGATATCAGTTAGAGTTCAACCAATCTCAACAACCATCTATACCGCCAATCCAATACATACATTGCAAATCTTAAAATGGGAAACACATCCATCACAATAGAATTCACAAGCAAATTTTGGCCCTATTTTACACTAATACATATGATCTTAACTCTAATCTCTTTACTAATTATAATCACTATTATGATTGCAATACTAAATAAGCTAAGTGAACATAAAATATTCTGCAACAAAACTCTTGAACAAGGACAGATGTATCAAATCGACACATAGTGTTCTCCCATCATGCTGTATCAAATTATAATCTTGTGTATATAAATAAACAAATCCAATCTTCTCACAGAGTCATGGCATCACAAAACCATGCCAACCATCATGGTAGCATAGAGTAGTTANTTAAAAATTAACATAATGATGAATTATTAGTATGGGATCAAAAACAACATTGGGGCAAATGCAACAATGTCCAAAAACAAGAATCAACGCACTGCCAGGACTCTAGAAAAGACCTGGGATACTCTTAATCATCTAATTGTAATATCCTCTTGTTTATACAAATTAAATTTAAAATCTATAGCACAAATAGCACTATCAGTTTTGGCAATGATAATCTCAACCTCTCTTATAATTGCAGCCATAATATTCATCATCTCTGCCAATCACAAAGTTACACTAACAACTGTCACAGTTCAAACAATAAAAAACCACACTGAGAAAAACATAACCACTTACCTTACTCAAGTCTCACCAGAAAGGGTTAGCCCATCCAAACAACCCACAGCCACACCACCAATCCACACAAACTCAGCTACAATATCACCCAATACAAAATCAGAAACACACCATACAACAGCACAAACCAAAGGCACAACCTCTACTCCAACACAGAACAACAAGCCAAGCACAAAACCACGTCCAAAAAATCCACCAAA------AAAAGATGATTACCATTTTGAAGTGTTCAACTTTGTTCCCTGTAGTATATGTGGCAACAATCAGCTCTGCAAATCCATTTGCAAAACAATACCAAGCAATAAACCAAAGAAAAAACCAACTACAAAACCTACAAACAAACCACCTACCAAAACCACAAACAAAAGAGACCCCAAAACACTAGCCAAACCACCGAAAAAAGAAACCACCATTAACCCAACAAAAAAACCAACCCCCAAGACTACAGAAAGAGACACCAGCACCCCACAATCCACTGTGCTCGACATAACCACATCAAAACACACAGAAAGGGACACCAGCACCTCACAATCCATTGCGCTTGACACAACCACATCAAAACACACAACCCAACAGCAATCTCTCTACTCAACCACCCCCGAAAACACACCCAACTCCACACAAACACCCACAGCATCCGAGCCCTCCACATCAAATTCTACCTAAAGACTCCAGTCATATGCTTAGTTATTTAAAAACTACATCTTAGCAGAGAACCGTGATCCCTCAAGCAAGAACGAAATTAAATCTGGGGCAAATAACCATGGAGTTGCTGATCCATAGATCAAGTGCAATCTTCCTAACTCTTGCTATTAATGCATTGTACCTTACCTCAAGTCAGAACATAACTGAGGAGTTTTACCAATCAACATGTAGTGCAGTTAGCAGAGGTTACTTGAGTGCTTTAAGAACAGGTTGGTATACCAGTGTCATAACAATAGAATTAAGTAATATAAAAGAAACCAAATGCAATGGAACTGACACTAAAGTAAAACTTATAAAACAAGAATTAGATAAGTATAAGAATGCAGTAACTGAATTACAGTTACTTATGCAAAACACACCAGCTGTCAACAACCGGGCCAGAAGAGAAGCACCACAGTATATGAACTACACAATCAATACCACTAAAAACCTAAATGTATCAATAAGCAAGAAGAGGAAACGAAGATTTCTGGGCTTCTTGTTAGGTGTAGGATCTGCAATAGCAAGTGGTATAGCTGTATCCAAAGTTCTACACCTTGAAGGAGAAGTGAACAAGATCAAAAATGCTTTGCAGCTTACAAACAAAGCTGTAGTCAGTCTATCAAATGGGGTCAGTGTTTTAACCAGCAAAGTGTTAGATCTCAAGAATTATATAAACAACCAATTATTACCTATAGTAAATCAACAGAGTTGTCGCATATCCAACATTGAAACAGTTATAGAATTCCAGCAGAAGAACAGCAGATTGTTGGAAATCACCAGAGAATTTAGTGTCAATGCAGGTGTAACGACACCTTTAAGCACTTACATGTTAACAAACAGTGAGTTACTATCATTAATCAATGATATGCCTATAACAAATGATCAGAAAAAATTAATGTCAAGCAATGTTCAGATAGTAAGGCAACAAAGTTATTCTATCATGTCTATAATAAAGGAAGAAGTCCTTGCATATGTTGTACAGCTACCTATCTATGGTGTAATTGATACACCTTGCTGGAAATTACACACATCACCTCTGTGCACCACCAACATCAAAGAAGGATCAAATATTTGTTTAACAAGGACTGATAGAGGATGGTATTGTGATAATGCAGGATCAGTATCCTTCTTTCCACAAGCTGACACTTGTAAAGTACAGTCCAATCGAGTATTTTGTGACACTATGAACAGTTTGACATTACCAAGTGAAGTCAGCCTTTGTAACACTGACATATTCAATTCCAAGTATGACTGCAAAATTATGACATCAAAAACAGACATAAGCAGCTCAGTAATTACTTCTCTAGGAGCTATAGTGTCATGCTATGGTAAGACTAAATGTACTGCATCCAACAAAAATCGTGGAATTATAAAGACATTTTCTAATGGTTGTGATTATGTGTCAAACAAAGGAGTAGATACTGTATCAGTGGGCAACACTTTATATTATGTCAACAAGCTGGAAGGCAAAAACCTTTATGTAAAAGGGGAACCTATAATAAATTACTATGACCCTCTAGTGTTTCCTTCTGATGAGTTTGATGCATCAATATCTCAAGTCAATGAAAAAATTAATCAAAGTTTAGCTTTTATTCGTAGATCCGATGAATTATTACATAATGTAAATACTGGAAAATCTACTACAAATATTATGATAACTGCAATTATTATAGTAATCATTGTAGTATTGTTATCATTAATAGCTATTGGTTTACTGTTGTATTGCAAAGCCAAAAACACACCAGTTACATTAAGCAAAGACCAACTAAGTGGAATCAATAATATTGCATTCAGCAAATAGACAAAAAACCACCTGATCATGTTCCAACAACAATCTGCTGACCATCAATCCCAAATCAACTTACAACAGATACTTCAACATCACAGCACAGGCTGAATCATTTCCTCGCATCATGCTACCCACACAACTAAGCTAGATCCTTAATTCATAGTTACATAAAAGCCTCAAATATCGCAATCAACACTAAATCAACACATCATTCACAAAACTAACAGCTGGGGCAAATATGTCGCGAAGAAATCCCTGCAAATTTGAGATTAGAGGTCATTGCTTGAATGGTAGAAGATGCCACTACAGTCATAATTACTTTGAATGGCCTCCTCATGCATTGCTAGTGAGGCAAAACTTCATGTTAAACAAGATACTCAAGTCAATGGACAAGAGCATAGACACTTTGTCTGAAATAAGTGGAGCTGCTGAACTTGATAGAACAGAAGAATATGCTCTTGGTATAGTTGGAGTGCTAGAGAGTTACATAGGATCTATAAACAACATAACAAAACAATCAGCATGTGTTGCTATGAGTAAACTTCTTATTGAGATCAATAGTGATGACATTAAAAAGCTGAGAGATAATGAAGAACCCAATTCACCTAAGATAAGAGTGTACAATACTGTTATATCATACATCGAGAGCAATAGAAAAAACAGCAAGCAAACCATCCATCTGCTTAAACGATTACCAGCAGACGTGCTGAAGAAGACAATAAAGAACACATTGGATATCCACAAAAGCATAACCATAAGCAACCCAAAAGAGTCAACCATAAGTGATCAAAATGACCAAACCAAAAATAATGATATTACCGGATAAATATCCTTGTAGTATATCATCCATATTGATCTCAAGTGAAAGCATGATTGCTACATTCAATCATAAAGACATATTACAATTTAACCACAACCATTTAGATAACCACCAGTGTTTATTAAATCATATATTTGATGAAATTCATTGGACACCTAAAAACTTATTAGATGCCACTCAACAATTTCTCCAACATCTTAACATCCCTGAAGATATGTATACAGTATATATATTAGTGTCATAATGCTTGATCATAACGATTCTATATCATCCTACCATAAAACTGTCCCAATAAAGTTATGGGACAAAATGGATCCCATTATTAATGGAAGCTCTGCTAATGTATATCTAACTGATAGTTATCTAAAAGGTGTTATCTCTTTTTCAGAATGTAATGCTTTAGGGAGTTACCTTTTTAACGGCCCTTATCTTAAAAATGATTATACCAACTTAATTAGTAGACAAAGCCCACTAATAGAGCATATGAATCTAAAAAAACTAACTATAACACAATCATTAATATCTAGATACCATAAAGGTGAACTGAAATTAGAAGAACCAACTTATTTCCAGTCATTACTTATGACATATAAAAGCATGTCCTCGTCTGAACAAATTGCTACAACTAACTTACTTAAAAAAATAATACGAAGAGCTATAGAAATAAGTGATGTAAAGGTGTACGCCATCTTGAATAAACTAGGACTAAAGGAAAAGGACAGAGTTAAGCCCAACAACAATTCAGGTGATGAAAACTCAGTACTTACAACCATAATTAAAGATGATATACTCTCAGCTGTGGAAAACAATCAATCATATACAAATTCAGATAAAAATTACTCAGTAAATCAAAATATCAATATCAAAACAACACTCTTAAAAAAGTTGATGTGTTCAATGCAACATCCTCCATCATGGTTAATACACTGGTTCAATTTATATACAAAATTAAATAACATATTAACACAATATCGATCAAATGAGGTAAAAAGTCATGGGTTTATATTAATAGATAATCAAACTTTGAGTGGTTTTCAGTTTATTTTAAATCAATATGGTTGCATTGTTTATCATAAAGGGCTCAAAAAAATTACAACTACTACATACAATCAATTTTTGACATGGAAAGACATCAGCCTCAGCAGATTAAATGTTTGCTTAATTACTTGGATAAGTAATTGTTTAAATACATTAAATAAAAGCTTAGGGTTGAGATGCGGATTCAATAATGTTGTGCTATCACAATTATTCCTTTACGGAGATTGTATACTGAAATTATTTCATAATGAAGGCTTTTACATAATAAAAGAAGTAGAAGGATTTATTATGTCTTTAATTCTAAACATAACAGAAGAAGATCAATTTAGGAAACGATTTTATAATAGCATGCTAAATAACATCACAGATGCAGCTATTAAGGCTCAAAAGGATCTACTATCAAGAGTATGTCACACTTTATTAGACAAGACAGTGTCTGATAATATCATAAATGGTAAATGGATAATTCTATTAAGTAAATTTCTTAAATTGATTAAGCTTGCAGGTGATAATAATCTCAATAACTTGAGTGAGCTATATYTTCTCTTCAGAATCTTTGGACATCCAATGGTTGATGAAAGACAAGCAATGGATGCTGTAAGAATTAACTGCAATGAAACTAAGTTCTATTTATTAAGTAGCCTAAGTACGTTGAGAGGTGCTTTCATTTATAGAATCATAAAAGGGTTTGTAAATACCTACAACAGATGGCCCACTTTAAGGAATGCTATTGTCCTACCTCTAAGATGGTTAAACTATTATAAACTTAATACTTATCCATCTCTACTTGAAATCACAGAAAATGATTTGATTATTTTATCAGGATTGCGGTTCTATCGTGAGTTTCATCTGCCTAAAAAAGTGGATCTTGAAATGATAATAAATGACAAAGCTATTTCTCCTCCAAAAGATCTAATATGGACTAGTTTTCCTAGAAATTACATGCCATCACATATACAAAATTATATAGAACATGAAAAGTTGAAGTTCTCTGAAAGCGACAGATCAAGAAGAGTACTAGAGTATTACTTGAGAGATAATAAATTCAATGAATGTGATCTATACAATTGTGTAGTTAATCAAAGCTATCTCAACAACTCTAATCATGTGGTATCACTAACTGGTAAAGAAAGAGAGCTCAGTGTGGGTAGAATGTTTGCTATGCAACCAGGTATGTTTAGGCAAATCCAAATCTTAGCAGAAAAAATGATAGCCGAAAATATTTTACAATTCTTCCCTGAGAGTTTGACAAGATATGGTGATCTAGAGCTTCAAAAGATATTAGAATTAAAAGCAGGAATAAGCAACAAGTCAAATCGTTATAATGATAACTACAACAATTATATCAGTAAATGTTCTATAATAACAGATCTTAGCAAATTTAATCAAGCATTTAGATATGAAACATCATGTGTCTGCAGTGATGTATTAGATGAACTGCATGGGGTACAATCTCTATTCTCTTGGTTGCATTTAACAATACCTCTTGTCACAATAATATGTACATATAGACATGCACCTCCTTTTATAAAGGATCATGTTGTCAATCTTAATGAAGTTGATGAACAAAGTGGGTTATACAGATATCATATGGGTGGTATTGAGGGCTGGTGTCAAAAACTGTGGACCATTGAAGCCATATCATTATTAGATCTAATATCTCTTAAAGGTAAATTCTCCATCACAGCTCTGATAAATGGTGATAATCAGTCAATTGATATAAGTAAACCAGTTAGACTTATAGAGGGTCAGACCCATGCTCAAGCAGATTATTTGTTAGCATTAAATAGCCTTAAATTGCTATATAAAGAGTATGCAGGCATAGGCCATAAGCTTAAGGGAACTGAGACCTATATATCTCGAGATATGCAGTTCATGAGCAAAACAATCCAGCACAATGGAGTGTACTATCCAGCCAGTATCAAAAAAGTCCTGAGAGTAGGTCCATGGATAAATACAATACTTGATGATTTTAAAGTTAGTTTAGAATCTATAGGTAGCTTAACACAGGAGTTAGAATACAGAGGAGAAAGCTTATTATGCAGTTTAATATTTAGGAATATTTGGTTATACAATCAAATTGCTCTGCAACTCCGAAATCATGCTTTATGTAATAATAAGCTATATTTAGATATATTGAAAGTATTAAAACACTTAAAAACCTTTTTTAATCTTGATAGTATCGATACGGCGTTATCATTGTATATGAACTTGCCTATGCTGTTTGGTGGTGGTGATCCTAATTTGTTATATCGAAGCTTTTATAGGAGAACTCCAGACTTCCTTACAGAAGCTATAGTACATTCAGTGTTTGTGTTGAGCTATTATACTGGTCACGATCTACAAGATAAGCTCCAGGATCTTCCAGATGATAGACTGAACAAATTCTTGACTTGTGTCATCACATTTGATAAAAATCCAAATGCCGAGTTTGTAACATTGATGAGGGATCCACAGGCTTTAGGGTCTGAAAGGCAAGCTAAAATTACTAGTGAGATTAATAGATTAGCAGTAACAGAAGTCTTAAGTATAGCTCCAAACAAAATATTTTCTAAAAGTGCGCAACACTATACTACCACTGAGATTGATCTAAATGACATTATGCAAAATATAGAACCAACTTACCCTCATGGATTAAGAGTTGTTTATGAAAGTTTACCTTTTTATAAAGCAGAAAAAATAGTTAATCTTATATCAGGAACAAAATCCATAACTAATATACTTGAAAAAACATCAGCGATAGATACAACTGATATTAATAGGGCTACTGATATGATGAGGAAAAATATAACCTTACTTATAAGGATACTTCCACTAGATTGTAACAAAGACAAAAGAGAGTTATTAAGTTTAGAAAATCTTAGCATAACTGAATTAAGCAAGTATGTGAGAGAAAGATCTTGGTCATTATCCAATATAGTAGGAGTAACATCACCAAGTATTATGTTCACAATGGACATTAAATATACAACTAGCACTATAGCCAGTGGTATAATTATAGAAAAATATAATGTTAATGGTTTAACTCGTGGTGAAAGAGGACCTACTAAGCCATGGGTAGGTTCATCTACACAGGAGAAAAAAACAATGCCAGTGTACAATAGACAAGTTTTAACCAAAAAGCAAAGAGACCAAATAGATTTATTAGCAAAATTAGACTGGGTATATGCATCCATAGACAACAAAGATGAATTCATGGAAGAACTGAGTACTGGAACACTTGGACTGTCATATGAAAAGGCCAAAAAGTTGTTTCCACAATATCTAAGTGTCAATTATTTACACCGGTTAACAGTCAGTAGTAGACCATGCGAATTCCCTGCCTCAATACCAGCTTATAGAACAACAAATTATCATTTTGATACTAGTCCTATCAATCATGTATTAACAGAAAAGTATGGAGATGAAGATATCGACATTGTGTTTCAAAATTGCATAAGTTTTGGTCTTAGCTTGATGTCAGTTGTGGAACAATTCACAAACATATGTCCTAATAGAATTATTCTCATACCGAAGCTGAATGAGATACATTTGATGAAACCTCCTATATTTACAGGAGATGTTGATATCATCAAGTTGAAGCAAGTGATACAAAAACAGCATATGTTCCTACCAGATAAAATAAGTTTAACCCAATATGTAGAATTATTCTTAAGTAACAAAGCACTTAAATCTGGATCTCACATCAACTCTAATTTAATATTAGTACATAAAATGTCTGATTATTTTCATAATGCGTATATTTTAAGTACTAATTTAGCTGGACATTGGATTCTGATTATTCAACTTATGAAAGATTCAAAAGGTATTTTTGAAAAAGATTGGGGAGAGGGGTATATAACTGATCATATGTTCATTAATTTGAATGTTTTCTTTAATGCTTATAAGACTTATTTGCTATGTTTTCATAGAGGTTATGGTAAAGCAAAATTAGAATGTGATATGAACACTTCAGATCTTCTTTGTGTTTTGGAGTTAATAGACAGTAGCTACTGGAAATCTATGTCTAAAGTTTTCCTAGAACAAAAAGTCATAAAATACATAGTCAATCAAGACACAAGTTTGCATAGAATAAAAGGTTGTCACAGTTTTAAGTTGTGGTTTTTAAAACGCCTTAATAATGCTAAATTTACCGTATGCCCTTGGGTTGTTAACATAGATTATCACCCAACACACATGAAAGCTATATTATCTTACATAGATTTAGTTAGAATGGGGTTAATAAATGTAGATAAATTAACCATTAAAAATAAAAACAAATTCAATGATGAATTTTACACATCAAATCTCTTTTACATTAGTTACAACTTTTCAGACAACACTCATCTGCTAACAAAACAAATAAGGATTGCTAATTCAGAATTAGAAGATAATTATAACAAACTATATCACCCAACCCCAGAAGCTTTAGAAAATGTATCATTAATCCCTGTTAAAAGTAATAATAGAACCAAACCTAAATTTTGTATAAGTGGAAGTACTGAATCTATGATGACGTCAACATTCTCTAATAAAATGCATATTAAATCTTCCACTGTTACCACAAGATTCAATTATAGCAGACAAGACTTGTACAATTTATTTCCAATTGTTGTGATAGACAGGATTATAGATCATTCAGGTAATACAGAAAAATCTAACCAACTTTATACCACCACTTCACATCAGACATCTTTAGTAAGGAATAGTGCATCACTTTATTGCATGCTTCCTTGGCATCATGTCAATAGATTTAACTTTGTATTTAGTTCCACAGGATGCAAGATCAGTATAGAATATATTTTAAAAGATCTTAAGATTAAAGATCCCAGTTGTATAGCATTCATAGGTGAAGGAGCTGGTAACTTATTATTACGTACGGTAGTAGAACTTCATCCTGACATAAGATATATTTACAGAAGTTTAAAAGATTGCAATGATCATAGTTTACCTATTGAATTTCTAAGGTTATACAACGGGCATATAAACATAGATTATGGTGAGAATTTAACCATTCCTGCTACAGATGCAACTAACAACATACATTGGTCTTATTTACATATAAAATTTGCAGAACCTATTAGTATCTTTGTCTGTGATGCTGAATTACCTGTCACAGCCAATTGGAGTAAAATCATAATTGAATGGAGTAAGCATGTAAGAAAGTGCAAATACTGTTCTTCTGTAAATAGATGCATTTTAATTGCAAAATACCATGCTCAAGATGATATTGATTTAAAATTAGATAACATTACTATATTAAAAACTTATGTGTGCCTAGGTAGCAAGTTAAAAGGATCTGAAGTTTACTTAGTCCTTACAATAGGCCCTGCAAATATACTTCCTGTTTTTGATGTTGTGCAAAATGCTAAATTGATTCTTTCAAGAACTAAAAATTTCATTATGCCTAAAAAGATTGACAAGGAATCTATCGATGCAAATATTAAAAGCTTAATACCTTTCCTTTGTTACCCTATAACAAAAAATGGAATTAAGACTTCATTGTCAAAATTGAAAAGTGTAGTTAATGGAGATATATTATCATATTCTATAGCTGGACGTAATGAAGTATTCAGCAACAAGCTTATAAACCACAAGCATATGAATATCTTAAAATGGCTGGATCATGTTTTAAACTTTAGATCAGCTGAACTTAATTACAATCATTTATACATGATAGAGTCCACATATCCTTACTTGAGTGAATTATTAAATAGTTTAACAACCAATGAGCTCAAGAAGCTGATTAAAATAACAGGTAGTGTACTATACAACCTTCCTAATGAACAGTAA
>KX765935_LJRSV07/NZL/2015
ATGGGGTGCAATTCACTGAGCATGATAAAGGTTAGATTACAAAATTTGTTTGATAATGACGAAGTAGCATTGTTAAAAATAACATGTTATACTGACAAATTAATTCTTCTGACTAATGCATTAGCCAAAGCAACAATACATACAATTAAATTAAACGGCATAGTTTTTATACATGTTATAACAAGCAGTGAAGTGTGCCCTGATAACAATATTGTAGTGAAATCTAACTTTACAACAATGCCAATATTACAAAATGGAGGATACATATGGGAATTGATTGAATTGACACACTGCTCTCAATTAAATGGTCTAATAGATGATAATTGTGAAATCAAATTTTCTAAAAGACTAAGTGACTCAGTAATGACTGATTATATGAATCAAATATCTGATTTACTTGGGCTTGATCTCCATTCATGAATTATGTTTAGTCTAATTCAATAGACATGTGTTTATTACCATTTTAGTTAATATAAAACCTCATCAAAGGGAAATGGGGCAAATAAACTCATCCAATCAATCAAACCATGAGCACTACAAACGACAACACCACCATGCAAAGATTGATGATCACAGACATGAGACCCCTGTCGATGGATTCAATAATAACATCTCTCACCAAAGAAATCATCACACACAAATTCATATACTTGATAAACAATGAATGTATTGTAAGAAAACTCGATGAAAGACAAGCTACATTTACATTCCTAGTCAATTATGAGATGAAGCTATTGCACAAAGTAGGGAGTACCAAATACAAGAAATACACCGAATATAATACAAAATATGGCACATTCCCTATGCCTATATTTATCAATCATGGCGGGTTTCTAGAATGTATTGGCATTAAGCCTACAAAACATACTCCTATAATATACAAATATGACCTCAACCCGTAACTTCCAACAAAAAAACCAACTCATCCAAACCAAGCCATTCTCCAAACAACAATGCTCAACAGTTAAGAAGGAGCTAATCCATTTTAGTAATTAAAAATAAGGGTGAAACCTGTAACATAAATTGGGGCAAATACAAAGATGGCTCTTAGCAAAGTCAAGTTGAATGATACATTAAATAAGGATCAGCTGCTGTCATCCAGCAAATACACTATTCAACGTAGTACAGGAGATAATATTGACACTCCCAATTATGATGTGCAAAAACACCTAAACAAACTATGTGGTATGCTATTAATCACTGAAGATGCAAATCATAAATTCACAGGATTAATAGGTATGCTATATGCTATGTCCAGATTAGGAAGGGAAGACACTATAAAGATACTTAAAGATGCTGGATATCATGTTAAAGCTAATGGAGTAGATATAACAACATATCGTCAAGATATAAATGGAAAGGAAATGAAATTCGAAGTATTAACATTATCAAGCTTGACATCAGAAATACAAGTCAATATTGAGATAGAATCTAGAAAGTCCTACAAAAAAATGCTAAAAGAGATGGGAGAAGTGGCTCCAGAATATAGGCATGATTCTCCAGACTGTGGGATGATAATACTGTGTATAGCTGCCCTTGTAATAACCAAATTAGCAGCAGGAGATAGATCAGGTCTTACAGCAGTAATTAGGAGGGCAAACAATGTCTTAAAAAACGAAATAAAACGCTACAAGGGCCTAATACCAAAAGACATAGCCAACAGTTTTTATGAAGTGTTTGAAAAATACCCTCATCTTATAGATGTTTTTGTGCACTTTGGCATAGCACAATCATCCACAAGAGGGGGCAGTAGAGTTGAAGGAATCTTTGCAGGATTGTTTATGAATGCCTATGGTTCAGGACAAGTAATGCTAAGATGGGGAGTTTTAGCCAAATCTGTAAAAAATATCATGCTAGGACATGCTAGTGTCCAAGCAGAAATGGAGCAAGTTGTGGAAGTCTATGAGTATGCACAGAAGTTGGGAGGAGAAGCTGGTTTCTACCATATATTGAACAATCCAAAAGCATCATTGCTGTCATTAACTCAATTTCCTAACTTCTCAAGTGTGGTCCTAGGCAATGCAGCAGGTCTAGGCATAATGGGAGAGTATAGAGGGACACCAAGAAACCAAGATCTCTATGATGCAGCCAAAGCATATGCAGAGCAACTCAAAGAAAATGGAGTAATAAACTACAGTGTATTAGACTTAACAACAGAAGAATTGGAAGCCATAAAGCATCAACTCAACCCCAAAGAAGATGACGTAGAGCTTTAAGTTAACAAAAAATACGGGGCAAATAAGTCAACATGGAGAAGTTTGCACCTGAATTTCATGGAGAAGATGCAAATAACAAAGCTACCAAATTCCTAGAATCAATAAAGGGCAAGTTTGCATCATCCAAAGATCCTAAGAAGAAAGATAGCATAATATCTGTCAACTCAATAGACATAGAAGTCACTAAAGAGAGCCCGATAACATCTGGCACCAACATTATCAATCCAACAAGTGAAGCCGACAGTACCCCAGAAACCAAAGCCAACTACCCAAGAAAACCCCTAGTAAGCTTCAAAGAAGATCTCACCCCAAGTGATAACCCTTTCTCTAAGTTGTACAAAGAAACCATAGAAACATTTGATAACAATGAAGAAGAATCTAGCTACTCATATGAGGAGATCAATGATCAAACAAATGACAACATTACAGCAAGACTAGATAGAATTGATGAAAAATTAAGTGAAATATTAGGAATGCTCCATACATTAGTAGTTGCAAGTGCAGGACCTACTTCGGCTCGTGACGGAATAAGAGATGCTATGGTTGGTCTAAGGGAAGAAATGATAGAAAAAATAAGAGCAGAAGCATTAACGACCAATGATAGGTTAGAGGCTATGGCAAGACTTAGGAATGAGGAAAGCGAAAAAATGGCAAAAGACACCTCAGATGAAGTGTCTCTCAATCCAACCTCCAAAAAATTGAGTGACTTGTTGGAAGACAACGATAGCGACAATGATCTATCACTTGATGATTTTTGATCAGTGATCAACTCACTCAGCAATCAACAACATCAATAAAACAGACACCAATCCATTGAATCAATTGCCAGACTGAAAAAACAAACATCCATCAGCAGAACCACCAACCAATCAATCAACCAATTGATCAATCAGCACCCTGACAAAATTAACAATATAGTAACAAAA----AAAGAACAAGATGGGGCAAATATGGAAACATACGTGAACAAGCTTCACGAAGGCTCCACATACACAGCAGCTGTTCAGTACAATGTTCTAGAAAAAGATGATGATCCCGCATCACTAACAATATGGGTGCCTATGTTCCAGTCATCTGTGCCAGCAGACTTGCTCATAAAAGAACTTGCAAGCATCAACATACTAGTAAAGCAGATCTCTACGCCCAAAGGACCTTCACTACGAGTCACGATCAACTCAAGAAGTGCTGTGCTGGCTCAAATGCCTAGTAATTTCACCATAAGTGCAAATGTATCATTAGATGAAAGAAGCAAATTAGCATATGATGTAACTACACCTTGTGAAATCAAAGCATGCAGTCTAACATGCTTAAAAGTAAAAAGTATGTTAACTACAGTCAAAGATCTAACCATGAAGACATTCAACCCCACTCATGAGATCATTGCTCTATGTGAATTTGAAAATATTATGACATCAAAAAGAGTAATAATACCAACCTATCTAAGATCAATTAGTGTCAAAAACAAGGATCTGAACTCACTGGAAAATATAGCAACCACCGAATTCAAAAATGCTATCACCAATGCTAAAATTATTCCCTATGCAGGATTAGTGTTAGTTATCACGGTTACTGATAATAAAGGAGCATTCAAGTATATCAAGCCACAGAGTCAATTTATAGTGGATCTTGGTGCCTACCTAGAAAAAGAGAGCATATATTATGTGACTACTAATTGGAAGCATACAGCTACACGTTTTTCAATCAAACCACTAGAGGATTAAACTCAATTATCAACATTGAATGACAGGTTCACATATATCCTCAACTGCACACTATATCTAAACATCATAACCATCTAAACTACACACTTCATCACACAAACCAATCCCACTCAAAATCTAAAATCACTTCTAGCCATTGTCTGCCAGACCTAGAGTGTGAATAGGTAAATAAAACAAGAATATGGGGTAAATAGATATCAGTTAGAGTTCAACCAATCTTAACAACCATCTATACCGCCAATCCAATACATACATTGCAAATCTTAAAATGGGAAACACATCCATCACAATAGAATTCACAAGCAAATTTTGGCCCTATTTTACACTAATACATATGATCTTAACTCTAATCTCTTTACTAATTATAATCACTATTATGATTGCAATACTAAATAAGCTAAGTGAACATAAAATATTCTGCAACAAAACTCTTGAACAAGGACAGATGTATCAAATCAACACATAGTGTTCTCCCATTATGCTGTATCAAATTATAATCTTGTGTATATAAATAAACAAATCCAATCTTCTCACAGAGTCATGGCATCACAAAACCATGCCAACCATCATGGTAGCATAGAGTAGTTATTTAAAAATTAACATAATGATGAATTATTAGTATGGGATCAAAAACAACATTGGGGCAAATGCAACAATGTCCAAAAACAAGAATCAACGCACTGCCAGGACTCTAGAAAAGACCTGGGATACTCTTAATCATCTAATTGTAATATCCTCTTGTTTATACAAATTAAATTTAAAATCTATAGCACAAATAGCACTATCAGTTTTGGCAATGATAATCTCAACCTCTCTTATAATTGCAGCCATAATATTCATCATCTCTGCCAATCACAAAGTTACACTAACAACTGTCACAGTTCAAACAATAAAAAACCACACTGAGAAAAACATAACCACTTACCTTACTCAAGTCTCACCAGAAAGGGTTAGCCCATCCAAACAACCCACAGCCACACCACCAATCCACACAAACTCAGCCACAATATCACCCAATACAAAATCAGAAACACACCATACAACAGCACAAACCAAAGGCACAACCTCTACTCCAACACAGAACAACAAGCCAAGCACAAAACCACGTCCAAAAAATCCACCAAA------AAAAGATGATTACCATTTTGAAGTGTTCAACTTTGTTCCCTGTAGTATATGTGGCAACAATCAACTCTGCAAATCCATTTGCAAAACAATACCAAGCAATAAACCAAAGAAAAAACCAACTACAAAACCCACAAACAAACCACCTACCAAAACCACAAACAAAAGAGACCCCAAAACACTAGTCAAAACACTGAAAAAAGAAACCACCATTAACCCAACAAAAAAACCAACCCCCAAGACTACAGAAAGAGACACCAGCACCCCACAATCCACTGTGCTCGACATAACCACATCAAAACACACAGAAAGAGATACCAGCACCTCACAATCTATTGTGCTTGACACAACCACATCAAAACACACAACCCAACAGCAATCTCTCCACTCAACCACCCCCGAAAACACACCCAACTCCACACAAACACCCACAGCATCCGAGCCCTCCACATCAAATTCTACCTAAAGACTCCAGTCATATGCTTAGTTATTTAAAAACTACATCTTAGCAGAGAACCGTGATCCCTCAAGCAAGAACGAAATTAAATCTGGGGCAAATAACCATGGAGTTGCTGATCCATAGATCAAGTGCAATCTTCCTAAATCTTGCTATTAATGCATTGTACCTTACCTCAAGTCAGAACATAACTGAGGAGTTTTACCAATCAACATGTAGTGCAGTTAGCAGAGGTTACTTGAGTGCTTTAAGAACAGGTTGGTATACCAGTGTCATAACAATAGAATTAAGTAATATAAAAGAAACCAAATGCAATGGAACTGACACTAAAGTAAAACTTATAAAACAAGAATTAGATAAGTATAAGAATGCAGTAACAGAATTACAGTTACTTATGCAAAACACACCAGCTGTCAACAACCGGGCCAGAAGAGAAGCACCACAGTATATGAACTACACAATCAATACCACTAAAAACCTAAATGTATCAATAAGCAAGAAGAGGAAACGAAGATTTCTGGGCTTCTTGTTAGGTGTAGGATCCGCAATAGCAAGTGGTATAGCTGTATCCAAAGTTCTACACCTTGAAGGAGAAGTGAACAAGATCAAAAATGCTTTGCAGCTTACAAACAAAGCTGTAGTCAGTCTATCAAATGGGGTCAGTGTTTTAACCAGCAAAGTGTTAGATCTCAAGAATTATATAAACAACCAATTATTACCTATAGTAAATCAACAGAGTTGTCGCATATCCAACATTGAAACAGTTATAGAATTCCAGCAGAAGAACAGCAGATTGTTGGAAATCACCAGAGAATTTAGTGTCAATGCAGGTGTAACGACACCTTTAAGCACTTACATGTTAACAAACAGTGAGTTACTATCATTAATCAATGATATGCCTATAACAAATGATCAGAAAAAATTAATGTCAAGCAATGTTCAGATAGTAAGGCAACAAAGTTATTCTATCATGTCTATAATAAAGGAAGAAGTCCTTGCATATGTTGTACAGCTACCTATCTATGGTGTAATTGATACACCTTGCTGGAAATTACACACATCACCTCTGTGCACCACCAACATCAAAGAAGGATCAAATATTTGTTTAACAAGGACTGATAGAGGATGGTACTGTGATAATGCAGGATCAGTGTCCTTCTTTCCACAAGCTGACACTTGTAAAGTACAGTCCAATCGAGTATTTTGTGACACTATGAACAGTTTGACATTACCAAGTGAAGTCAGCCTTTGTAACACTGACATATTCAATTCCAAGTATGACTGCAAAATTATGACATCAAAAACAGACATAAGCAGCTCAGTAATTACTTCTCTAGGAGCTATAGTGTCATGCTATGGTAAGACTAAATGTACTGCATCCAACAAAAATCGTGGAATTATAAAGACATTTTCTAATGGTTGTGATTATGTGTCAAACAAAGGAGTAGATACTGTATCAGTGGGCAACACTTTATACTATGTCAACAAGCTGGAAGGCAAAAACCTTTATGTAAAAGGGGAACCTATAATAAATTACTATGACCCTCTAGTGTTTCCTTCTGATGAGTTTGATGCATCAATATCTCAAGTCAATGAAAAAATTAATCAAAGTTTAGCTTTTATTCGTAGATCCGATGAATTATTACATAATGTAAATACTGGAAAATCTACTACAAATATTATGATAACTGCAATTATTATAGTAATCATTGTAGTATTGTTATCATTAATAGCTATTGGTTTACTGTTGTATTGCAAAGCCAAAAACACACCAGTTACATTAAGCAAAGACCAACTAAGTGGAATCAATAATATTGCATTCAGCAAATAGACAAAAAACCACCTGATCATGTTTCAACAACAATCTGCTGACCATCAATCCCAAATCAACTTACAACAGATACTTCAACATCACAGCACAGGCTGAATCATTTCCTCGCATCATGCTACCCACACAACTAAGCTAGATCCTTAACTCATAGTTACATAAAAGCCTCAAATATCGCAATCAACACTAAATCAACACATCATTCACAAAACTAACAGCTGGGGCAAATATGTCGCGAAGAAATCCCTGCAAATTTGAGATTAGAGGTCATTGCTTGAATGGTAGAAGATGCCACTACAGTCATAATTACTTTGAATGGCCTCCTCATGCATTGCTAGTGAGGCAAAACTTCATGTTAAACAAGATACTCAAGTCAATGGACAAGAGTATAGACACCTTGTCTGAAATAAGTGGAGCTGCTGAACTTGATAGAACAGAAGAATATGCTCTTGGTATAGTTGGAGTGCTAGAGAGTTACATAGGATCTATAAACAACATAACAAAACAATCAGCATGTGTTGCTATGAGTAAACTTCTTATTGAGATCAATAGTGATGACATTAAAAAGCTGAGAGATAATGAAGAACCCAATTCACCTAAGATAAGAGTGTACAATACTGTTATATCATACATCGAGAGCAATAGAAAAAACAGCAAGCAAACCATCCATCTGCTCAAACGATTACCAGCAGACGTGCTGAAGAAGACAATAAAGAACACATTAGATATCCACAAAAGCATAACCATAAGCAACCCAAAAGAGTCAACCATAAGTGATCAAAATGACCAAACCAAAAATAATGATATTACCGGATAAATATCCTTGCAGTATATCATCCATATTGATCTCAAGTGAAAGCATGATTGCTACATTCAATCATAAAGACATATTACAATTTAACCACAACCATTTAGATAACCACCAGTGTTTATTAAATCATATATTTGATGAAATTCATTGGACACCTAAAAACTTATTAGATGCCACTCAACAATTTCTCCAACATCTTAACATCCCTGAAGATATATATACAGTATATATATTAGTGTCATAATGCTTGATCATAACGATTCTATATCATCCAACCATAAAACTGTCTTAATAAAGTTATGGGACAAAATGGATCCCATTATTAATGGAAGCTCTGCTAATGTATATCTAACTGATAGTTATCTAAAAGGTGTTATCTCTTTTTCAGAATGTAATGCTTTAGGGAGTTACCTTTTTAACGGCCCTTATCTTAAAAATGATTATACCAACTTAATTAGTAGACAAAGCCCACTAATAGAGCATATGAATCTAAAAAAACTAACTATAACACAGTCATTAATATCTAGATACCATAAAGGTGAACTGAAATTAGAAGAACCAACTTATTTCCAGTCATTACTTATGACATATAAAAGCATGTCCTCGTCTGAACAAATTGCTACAACTAACTTACTTAAAAAAATAATACGAAGAGCTATAGAAATAAGTGATGTAAAGGTGTACGCCATCTTGAATAAACTAGGACTAAAGGAAAAGGACAGAGTTAAGCCCAACAACAATTCAGGTGATGAAAACTCAGTACTTACAACCATAATTAAAGATGATATACTCTCAGCTGTGGAAAACAATCAATCATATACAAATTCAGATAAAAATTACTCAGTAAATCAAAATATCAATATCAAAACAACACTCTTAAAAAAGTTGATGTGTTCAATGCAACATCCTCCATCATGGTTAATACACTGGTTCAATTTATATACAAAATTAAATAACATATTAACACAATATCGATCAAATGAGGTAAAAAGTCATGGGTTTATATTAATAGATAATCAAACTTTGAGTGGTTTTCAGTTTATTTTAAATCAATATGGTTGCATTGTTTATCATAAAGGGCTCAAAAAAATTACAACTACTACATACAATCAATTTTTGACATGGAAAGACATCAGCCTTAGCAGATTAAATGTTTGCTTAATTACTTGGATAAGTAATTGTTTAAATACATTAAATAAAAGCTTAGGGTTGAGATGCGGATTCAATAATGTTGTGCTATCACAATTATTCCTTTACGGAGATTGTATACTGAAATTATTTCATAATGAAGGCTTTTACATAATAAAAGAAGTAGAAGGATTTATTATGTCTTTAATTCTAAACATAACAGAAGAAGATCAATTTAGGAAACGATTTTATAATAGCATGCTAAATAACATCACAGATGCAGCTGTTAAGGCTCAAAAGGATCTACTATCAAGAGTATGTCACACTTTATTAGACAAGACAGTGTCTGATAATATCATAAATGGTAAATGGATAATTCTATTAAGTAAATTTCTTAAATTGATTAAGCTTGCAGGTGATAATAATCTCAATAACTTGAGTGAGCTATATTTTCTCTTCAGAATCTTTGGACATCCAATGGTTGATGAAAGACAAGCAATGGATGCTGTAAGAATTAACTGCAATGAAACTAAGTTCTATTTATTAAGTAGCCTAAGTACGTTGAGAGGTGCTTTCATTTATAGAATCATAAAAGGGTTTGTAAATACCTACAACAGATGGCCCACTTTAAGGAATGCTATTGTCCTACCTCTAAGATGGTTAAACTATTATAAACTTAATACTTATCCATCTCTACTTGAAATCACAGAAAATGATTTGATTATTTTATCAGGATTGCGGTTCTATCGTGAGTTTCATCTGCCTAAAAAAGTGGATCTTGAAATGATAATAAATGACAAAGCTATTTCTCCTCCAAAAGATCTAATATGGACTAGTTTTCCTAGAAATTACATGCCATCACATATACAAAATTATATAGAACATGAAAAGTTGAAGTTCTCTGAAAGCGACAGATCAAGAAGAGTACTAGAGTATTACTTGAGAGATAATAAATTCAATGAATGTGATCTATACAATTGTGTAGTTAATCAAAGCTATCTCAACAACTCTAATCATGTGGTATCACTAACTGGTAAAGAAAGAGAGCTCAGTGTGGGTAGAATGTTTGCTATGCAACCAGGTATGTTTAGGCAAATCCAAATCTTAGCAGAAAAAATGATAGCCGAAAATATTTTACAATTCTTCCCTGAGAGTTTGACAAGATATGGTGATCTAGAGCTTCAAAAGATATTAGAATTAAAAGCAGGAATAAGCAACAAGTCAAATCGTTATAATGATAACTACAACAATTATATCAGTAAATGTTCTATAATAACAGATCTTAGCAAATTTAATCAAGCATTTAGATATGAAACATCATGTGTCTGCAGTGATGTATTAGATGAACTGCATGGGGTACAATCTCTATTCTCTTGGCTGCATTTAACAATACCTCTTGTCACAATAATATGTACATATAGACATGCACCTCCTTTTATAAAGGATCATGTTGTCAACCTTAATGAAGTTGATGAACAAAGTGGGTTATACAGATATCATATGGGTGGTATTGAGGGCTGGTGTCAAAAACTGTGGACCATTGAAGCCATATCATTATTAGATCTAATATCTCTTAAAGGTAAATTCTCCATCACAGCTCTGATAAATGGTGATAATCAGTCAATTGATATAAGTAAACCAGTTAGACTTATAGAGGGTCAGACCCATGCTCAAGCAGATTATTTGTTAGCATTAAATAGCCTTAAATTGCTATATAAAGAGTATGCAGGCATAGGCCATAAGCTTAAGGGAACTGAGACCTATATATCTCGAGATATGCAGTTCATGAGCAAAACAATCCAGCACAATGGAGTGTACTATCCAGCCAGTATCAAAAAAGTCCTAAGAGTAGGTCCATGGATAAATACAATACTTGATGATTTTAAAGTTAGTTTAGAATCTATAGGTAGCTTAACACAGGAGTTAGAATACAGAGGAGAAAGCTTATTATGCAGTTTAATATTTAGGAATATTTGGTTATACAATCAAATTGCTCTGCAACTCCGAAATCATGCTTTATGTAATAATAAGCTATATTTAGATATATTGAAAGTATTAAAACACTTAAAAACCTTTTTTAATCTTGATAGTATCGATACGGCATTATCATTGTATATGAACTTGCCTATGCTGTTTGGTGGTGGTGATCCTAATTTGTTATATCGAAGCTTTTATAGGAGAACTCCAGACTTCCTTACAGAAGCTATAGTACATTCAGTGTTCGTGTTGAGCTATTATACTGGTCATGATCTACAAGATAAGCTCCAGGACCTTCCAGATGATAGACTGAACAAATTCTTGACTTGTGTCATCACATTTGATAAAAATCCAAATGCCGAGTTTGTAACATTGATGAGGGATCCACAGGCTTTAGGGTCTGAAAGGCAAGCTAAAATTACTAGTGAGATTAATAGATTAGCAGTAACAGAAGTCCTAAGTATAGCTCCAAACAAAATATTTTCTAAAAGTGCGCAACACTATACTACCACTGAGATTGATCTAAATGACATTATGCAAAATATAGAACCAACTTACCCTCATGGATTAAGAGTTGTTTATGAAAGTTTACCTTTTTATAAAGCAGAAAAAATAGTTAATCTTATATCAGGAACAAAATCCATAACTAATATACTTGAAAAAACATCAGCGATAGATACAACTGATATTAATAGGGCTACTGATATGATGAGGAAAAATATAACCTTACTTATAAGGATACTTCCACTAGATTGTAACAAAGACAAAAGAGAGTTATTAAGTTTAGAAAATCTTAGCATAACTGAATTAAGCAAGTATGTAAGAGAAAGATCTTGGTCATTATCCAATATAGTAGGAGTAACATCACCAAGTATTATGTTCACAATGGACATTAAATATACAACTAGCACTATAGCCAGTGGTATAATTATAGAAAAATATAATGTTAATGGTTTAACTCGTGGTGAAAGAGGACCTACTAAGCCATGGGTAGGTTCATCTACACAGGAGAAAAAAACAATGCCAGTGTACAATAGACAAGTTTTAACCAAAAAGCAAAGAGACCAAATAGACTTATTAGCAAAATTAGACTGGGTATATGCATCCATAGACAACAAAGATGAATTCATGGAAGAACTGAGTACTGGAACACTTGGACTGTCATATGAAAAGGCCAAAAAGTTGTTTCCACAATATCTAAGTGTCAATTATTTACACCGGTTAACAGTCAGCAGTAGACCATGCGAATTCCCTGCCTCAATACCAGCTTATAGAACAACAAATTATCATTTTGATACTAGTCCTATCAATCATGTATTAACAGAAAAGTATGGAGATGAAGATATCGACATTGTGTTTCAAAATTGCATAAGTTTTGGTCTTAGCTTGATGTCAGTTGTGGAACAATTCACAAACATATGTCCTAATAGAATTATTCTCATACCGAAGCTGAATGAGATACATTTGATGAAACCTCCTATATTTACAGGAGATGTTGATATCATCAAGTTGAAGCAAGTGATACAAAAACAGCATATGTTCCTACCAGATAAAATAAGTTTAACCCAATATGTAGAATTATTCTTAAGTAACAAAGCACTTAAATCTGGATCTCACATCAACTCTAATTTAATATTAGTACATAAAATGTCTGATTATTTTCATAATGCGTATATTTTAAGTACTAATTTAGCTGGACATTGGATTCTGATTATTCAACTTATGAAAGATTCAAAAGGTATTTTTGAAAAAGATTGGGGAGAGGGGTATATAACTGATCATATGTTCATTAATTTGAATGTTTTCTTTAATGCTTATAAGACTTATTTGCTATGTTTTCATAGAGGTTATGGTAAAGCAAAATTAGAATGTGATATGAACACTTCAGATCTTCTTTGTGTTTTGGAGTTAATAGACAGTAGCTACTGGAAATCTATGTCTAAAGTTTTCCTAGAACAAAAAGTCATAAAATACATAGTCAATCAAGACAAAAGTTTGCATAGAATAAAAGGTTGTCACAGTTTTAAGTTGTGGTTTTTAAAACGCCTTAATAATGCTAAATTTACCGTATGCCCTTGGGTTGTTAACATAGATTATCACCCAACACACATGAAAGCTATATTATCTTACATAGATTTAGTTAGAATGGGGTTAATAAATGTAGATAAATTAACCATTAAAAATAAAAACAAATTCAATGATGAATTTTACACATCAAATCTCTTTTACATTAGTTACAACTTTTCAGACAACACTCATCTGCTAACAAAACAAATAAGGATTGCTAATTCAGAATTAGAAGATAATTATAACAAACTATATCACCCAACCCCAGAAGCTTTAGAAAATATATCATTAATCCCTGTTAAAAGTAATAATAGAAACAAACCCAAATTTTGTATAAGTGGAAGTACTGAATCTATGATGACGTCAACATTCTCTAATAAAGTGCATATTAAATCTTCCACTGTTACCACAAGATTCAATTATAGCAGACAAGACTTGTACAATTTATTTCCAATTGTTGTGATAGACAGGATTATAGATCATTCAGGTAATACAGAAAAATCTAACCAACTTTACACCACCACTTCACATCAGACATCTTTAGTAAGGAATAGTGCATCACTTTATTGCATGCTTCCTTGGCATCATGTCAATAGATTTAACTTTGTATTTAGTTCCACAGGATGCAAGATCAGTATAGAATATATTTTAAAAGATCTTAAGATTAAAGATCCCAGTTGTATAGCATTCATAGGTGAAGGAGCTGGTAACTTATTATTACGTACGGTAGTAGAACTTCATCCTGACATAAGATATATTTACAGAAGTTTAAAAGATTGCAATGATCATAGTTTACCTATTGAATTTCTAAGGTTATACAACGGGCATATAAACATAGATTATGGTGAGAATTTAACCATTCCTGCTACAGATGCAACTAACAACATACATTGGTCTTATTTACATATAAAATTTGCAGAACCTATTAGTATCTTTGTCTGTGATGCTGAATTACCTGTCACAGCCAATTGGAGTAAAATTATAATTGAATGGAGTAAGCATGTAAGAAAGTGCAAATACTGTTCTTCTGTAAATAGATGCATTTTAATTGCAAAATACCATGCTCAAGATGATATTGATTTCAAATTAGATAACATTACTATATTAAAAACTTATGTGTGCCTAGGTAGCAAGTTAAAAGGATCTGAAGTTTACTTAGTCCTTACAATAGGCCCTGCAAATATACTTCCTGTTTTTGATGTTGTGCAAAATGCTAAATTGATTCTTTCAAGAACTAAAAATTTCATTATGCCTAAAAAGATTGACAAGGAATCTATCGATGCAAATATTAAAAGCTTAATACCTTTCCTTTGTCACCCTATAACAAAAAATGGAATTAAGACTTCATTGTCAAAATTGAAGAGTGTAGTTAATGGAGATATATTATCATATTCCATAGCTGGACGTAATGAAGTATTCAGCAACAAGCTTATAAACCACAAGCATATGAATATCTTAAAATGGCTGGATCATGTTTTAAACTTTAGATCAGCTGAACTTAATTACAATCATTTATACATGATAGAGTCCACATATCCTTACTTGAGTGAATTATTAAATAGTTTAACAACCAATGAGCTCAAGAAGCTGATTAAAATAACAGGTAGTGTACTATACAACCTTCCTAATGAACAGTAA
>LC385006_TB5-CA-16-0946-6/PH/2016
ATGGGGTGCAATTCACTGAGCATGATAAAGGTTAGATTACAAAATTTGTTTGATAATGACGAAGTAGCATTGTTAAAAATAACATGTTATACTGACAAATTAATTCTTCTGACTAATGCATTAGCCAAAGCAACAATACATACAATTAAATTAAACGGCATAGTTTTTATACATGTTATAACAAGCAGTGAAGTGTGCCCTGATAACAATATTGTAGTGAAATCTAACTTTACAACAATGCCAATATTACAAAATGGAGGATACATATGGGAATTGATTGAATTGACACACTGCTCTCAATTAAATGGTCTAATAGATGATAATTGTGAAATCAAATTTTCTAAAAGACTAAGTGACTCAGTAATGACTGATTATATGAATCAAATATCTGATTTACTTGGGCTTGATCTCCATTCATGAATTATGTTTAGTCTAATTCAATAGACATGTGTTTATTACCATTTTAGTTAATATAAAACCTCATCAAAGGGAAATGGGGCAAATAAACTCACCCAATCAATCAAACCATGAGCACTACAAACGACAACACCACCATGCAAAGATTGATGATCACAGACATGAGACCCCTGTCGATGGATTCAATAATAACATCTCTCACCAAAGAAATCATCACACACAAATTCATATACTTGATAAACAATGAATGTATTGTAAGAAAACTCGATGAAAGACAAGCTACATTTACATTCTTAGTCAATTATGAGATGAAGCTATTGCACAGAGTAGGGAGTACCAAATACAAGAAATACACCGAATATAATACAAAATATGGCACATTCCCTATGCCTATATTTATCAATCATGGCGGGTTTCTAGAATGTATTGGCATTAAGCCTACAAAACACACCCCTATAATATACAAATATGACCTCAACCCGTAACTTCCAACAAAAAAACCAACTCATCCAAACCAAGCCATTCTCCAAACAACAATGCTCAACAGTTAAGAAGGAGCTAATCCATTTTAGTAATTAAAAATAAGGGTGAAACCAGTAACATAAATTGGGGCAAATACAAAGATGGCTCTTAGCAAAGTCAAGTTGAATGATACATTAAATAAGGATCAGCTGTTGTCATCCAGCAAATACACTATTCAACGTAGTACAGGAGATAATATTGACACTCCCAATTATGATGTGCAAAAACACCTAAACAAACTATGTGGTATGCTATTAATCACTGAAGATGCAAATCATAAATTCACAGGATTAATAGGTATGCTATATGCTATGTCCAGATTAGGAAGGGAAGACACTATAAAGATACTTAAAGATGCTGGATATCATGTTAAAGCTAATGGAGTAGATATAACAACATATCGTCAAGATATAAATGGAAAGGAAATGAAATTCGAAGTATTAACATTATCAAGCTTGACATCAGAAATACAAGTCAATATTGAGATAGAATCTAGAAAGTCCTACAAAAAAATGCTAAAAGAGATGGGAGAAGTGGCTCCAGAATATAGGCATGATTCTCCAGACTGTGGGATGATAATACTGTGTATTGCTGCCCTTGTAATAACCAAATTAGCAGCAGGAGATAGATCAGGTCTTACAGCAGTAATTAGGAGGGCAAACAATGTCTTAAAAAACGAAATAAAACGCTACAAGGGCCTAATACCAAAAGACATAGCCAACAGTTTTTATGAAGTGTTTGAAAAATACCCTCATCTTATAGATGTTTTTGTGCACTTTGGCATAGCACAATCATCCACAAGAGGGGGCAGTAGAGTTGAAGGAATCTTTGCAGGATTGTTTATGAATGCCTATGGTTCAGGACAAGTAATGCTAAGATGGGGAGTTTTAGCCAAATCTGTAAAAAATATCATGCTAGGACATGCTAGTGTCCAAGCAGAAATGGAGCAAGTTGTGGAAGTCTATGAGTATGCACAGAAGTTGGGAGGAGAAGCTGGTTTCTACCATATATTGAACAATCCAAAAGCATCATTGCTGTCATTAACTCAATTTCCTAACTTCTCAAGTGTGGTCCTAGGCAATGCAGCAGGTCTAGGCATAATGGGAGAGTATAGAGGTACACCAAGAAACCAAGATCTCTATGATGCAGCCAAAGCATATGCAGAGCAACTCAAAGAAAATGGAGTAATAAACTACAGTGTATTAGACTTAACAACAGAAGAATTGGAAGCCATAAAGCATCAACTCAACCCCAAAGAAGATGACGTAGAGCTTTAAGTTAACAAAAAATACGGGGCAAATAAGTCAACATGGAGAAGTTTGCACCTGAATTTCATGGAGAAGATGCAAATAACAAAGCTACCAAATTCCTAGAATCAATAAAAGGCAAGTTTGCATCATCCAAAGATCCTAAGAAGAAAGATAGCATAATATCTGTCAACTCAATAGACATAGAAGTCACTAAAGAGAGCCCGATAACATCTGGCACCAACATTATCAATCCAGCAAGTGAAGCCGACAGTACCCCAGAAACCAAAGCCAACTACCCAAGAAAACCCCTAGTAAGCTTCAAAGAAGATCTCACCCCAAGTGATAACCCTTTCTCTAAGTTGTACAAAGAAACCATAGAAACATTTGATAACAATGAAGAAGAATCTAGCTACTCATATGAGGAGATCAATGATCAAACAAATGACAACATTACAGCAAGACTAGATAGAATTGATGAAAAATTAAGTGAAATATTAGGAATGCTCCATACATTAGTAGTTGCAAGTGCAGGACCTACTTCGGCTCGTGACGGAATAAGAGATGCTATGGTTGGTCTAAGAGAAGAAATGATAGAAAAAATAAGAGCAGAAGCATTAATGACCAATGATAGGTTAGAGGCTATGGCAAGACTTAGGAATGAGGAAAGCGAAAAAATGGCAAAAGACACCTCAGATGAAGTGTCTCTCAATCCAACCTCCAAAAAATTGAGTGACTTGTTGGAAGACAACGATAGCGACAATGATCTATCACTTGATGATTTTTGATCAGTGATCAACTCACTCAGCAATCAACAACATCAATAAAACAGACACCAATCCATTGAATCAATTGCCAGACTGAAAAAACAAACATCCATCAGCAGAACCACCAACCAATCAATCAACCAATTGATCAATCAGCACCCTGATAAAATTAACAATATAGTAACAAAA----AAAGAACAAGATGGGGCAAATATGGAAACATACGTGAACAAGCTTCACGAAGGCTCCACATACACAGCAGCTGTTCAGTACAATGTTCTAGAAAAAGATGATGATCCCGCATCACTAACAATATGGGTGCCTATGTTCCAGTCATCTGTGCCAGCAGACTTGCTCATAAAAGAGCTCGCAAGCATCAACATACTAGTAAAGCAGATCTCTACGCCCAAAGGACCTTCACTACGAGTCACGATCAACTCAAGAAGTGCTGTGCTGGCTCAAATGCCTAGTAATTTCACCATAAGTGCAAATGTATCATTAGATGAAAGAAGCAAATTAGCATATGATGTAACTACACCTTGTGAAATCAAAGCATGCAGTCTAACATGCTTAAAAGTAAAAAGTATGTTAACTACAGTCAAAGATCTAACCATGAAGACATTCAACCCCACTCATGAGATCATTGCTCTATGTGAATTTGAAAATATTATGACATCAAAAAGAGTAATAATACCAACCTATCTAAGATCAATTAGTGTCAAAAACAAGGATCTGAACTCACTGGAAAATATAGCAACCACCGAATTCAAAAATGCTATCACCAATGCTAAAATTATTCCCTATGCAGGATTAGTGTTAGTTATCACGGTTACTGATAATAAAGGAGCATTCAAGTATATCAAGCCACAGAGTCAATTTATAGTGGATCTTGGTGCCTACCTAGAAAAAGAGAGCATATATTATGTGACTACTAATTGGAAGCATACAGCTACACGTTTTTCAATCAAACCACTAGAGGATTAAACTCAATCATCAACATTGAATGACAGGTTCACATATATCCTCAACTGCACACTATATCCAAACATCATAAACATCTACACTACACACTTCATCACACAAACCAATCCCACTCAAAATCTAAAATCACTTCTAGCCATTGTCTGCCAGACCTAGAGTGTGAATAGGTAAATAAAACAAGAATATGGGGTAAATAGATATCAGTTAGAGTTCAACCAATCTTAACAACCATCTATACCGCCAATCCAATACATACATTGCAAATCTTAAAATGGGAAACACATCCATCACAATAGAATTCACAAGCAAATTTTGGCCCTATTTTACACTAATACATATGATCTTAACTCTAATCTCTTTACTAATTATAATCACTATTATGATTGCAATACTAAATAAGCTAAGTGAACATAAAATATTCTGCAACAAAACTCTTGAACAAGGACAGATGTATCAAATCAACACATAGTGTTCTCCCATTATGCTGTATCAAATTATAATCTTGTGTATATAAATAAACAAATCCAATCTTCTCACAGAGTCATGGCATCACAAAACCATGCCAACCATCATGGTAGCATAGAGTAGTTATTTAAAAATTAACATAATGATGAATTATTAGTATGGGATCAAAAACAACATTGGGGCAAATGCAACAATGTCCAAAAACAAGAATCAACGCACTGCCAGGACTCTAGAAAAGACCTGGGATACTCTTAATCATCTAATTGTAATATCCTCTTGTTTATACAAATTAAATTTAAAATCTATAGCACAAATAGCACTATCAGTTTTGGCAATGATAATCTCAACCTCTCTTATAATTGCAGCCATAATATTCATCATCTCTGCCAATCACAAAGTTACACTAACAACTGTCACAGTTCAAACAATAAAAAACCACACTGAGAAAAACATAACCACTTACCTTACTCAAGTCTCACCAGAAAGGGTTAGCCCATCCAAACAACCCACAGCCACATCACCAATCCACACAAACTCAGCCACAATATCACCCAATACAAAATCAGAAACACACCATACAACAGCACAAACCAAAGGCACAACCTCTACTCCAACACAGAACAACAAACCAAGCACAAAACCACGTCCAAAAAATCCACCAAA------AAAAGATGATTACCATTTTGAAGTGTTCAACTTTGTTCCCTGTAGTATATGTGGCAACAATCAACTCTGCAAATCCATTTGCAAAACAATACCAAGCAATAAACCAAAGAAAAAACCAACTACAAAACCCACAAACAAACCACCTACCAAAACCACAAACAAAAGAGACCCCAAAACACCAGCCAAAACACCGAAAAAAGAAACCACCATCAACCCAACAAAAAAACCAACCCCCAAGACTACAGAAAGAGACACCAGCACCCTACAATCCACTGTGCTCGACACAACCACATCAAAACACACAGAAAGAGACACCAGCATCCCACAATCCACTGCGCCTGACACAACCACATCAAAACACACAACCCAACAGCAATCTCTCTACTCAACCACCCCCGAAAACACACCCAACTCCACACAAACACCCACAGCATCCGAGCCCTCCACATCAAATTCTATCTAAAGACTCCAGTCATATGCTTAGTTATTTAAAAACTACATCTTAGCAGAGAACCGTGATCCCTCAAGCAAAAACGAAATTAAATCTGGGGCAAATAACCATGGAGTTGCTGATCCATAGATCAAGTGCAATCTTCCTAACTCTTGTTATTAATGCATTGTACCTTACCTCAAGTCAGAACATAACTGAGGAGTTTTACCAATCAACATGTAGTGCAGTTAGCAGAGGTTACTTGAGTGCTTTAAGAACAGGTTGGTATACCAGTGTCATAACAATAGAATTAAGTAATATAAAAGAAACCAAATGCAATGGAACTGACACTAAAGTAAAACTTATAAAACAAGAATTAGATAAGTATAAGAATGCAGTAACAGAATTACAGTTACTTATGCAAAACACACCAGCTGTCAACAACCGGGCCAGAAGAGAAGCACCACAGTATATGAACTACACAATCAATACCACTAAAAACCTAAATGTATCAATAAGCAAGAAGAGGAAACGAAGATTTCTGGGCTTCTTGTTAGGTGTAGGATCTGCAATAGCAAGTGGTATAGCTGTATCCAAAGTTCTACACCTTGAAGGAGAAGTGAACAAGATCAAAAATGCTTTGCAGCTTACAAACAAAGCTGTAGTCAGTCTATCAAATGGGGTCAGTGTTTTAACCAGCAAAGTGTTAGATCTCAAGAATTATATAAACAACCAATTATTACCTATAGTAAATCAACAGAGTTGTCGCATATCCAACATTGAAACAGTTATAGAATTCCAGCAGAAGAACAGCAGATTGTTGGAAATCACCAGAGAATTTAGTGTCAATGCAGGTGTAACGACACCTTTAAGCACTTACATGTTAACAAACAGTGAGTTACTATCATTAATCAATGATATGCCTATAACAAATGATCAGAAAAAATTAATGTCAAGCAATGTTCAGATAGTAAGGCAACAAAGTTATTCTATCATGTCTATAATAAAGGAAGAAGTCCTTGCATATGTTGTACAGCTACCTATCTATGGTGTAATTGATACACCTTGCTGGAAATTACACACATCACCTCTGTGCACCACCAACATCAAAGAAGGATCAAATATTTGTTTAACAAGGACTGATAGAGGATGGTACTGTGATAATGCAGGATCAGTGTCCTTCTTTCCACAAGCTGACACTTGTAAAGTACAGTCCAATCGAGTGTTTTGTGACACTATGAACAGTTTGACATTACCAAGTGAAGTCAGCCTTTGTAACACTGACATATTCAATTCCAAGTATGACTGCAAAATTATGACATCAAAAACAGACATAAGCAGCTCAGTAATTACTTCTCTAGGAGCTATAGTGTCATGCTATGGTAAGACTAAATGTACTGCATCCAACAAAAATCGTGGAATTATAAAGACATTTTCTAATGGTTGTGATTATGTGTCAAACAAAGGAGTAGATACTGTATCAGTGGGCAACACTTTATATTATGTCAACAAGCTGGAAGGCAAAAACCTTTATGTAAAAGGGGAACCTATAATAAATTACTATGACCCTCTAGTGTTTCCTTCTGATGAGTTTGATGCATCAATATCTCAAGTCAATGAAAAAATTAATCAAAGTTTAGCTTTTATTCGTAGATCCGATGAATTATTACATAATGTAAATACTGGAAAATCTACTACAAATATTATGATAACTGCAATTATTATAGTAATCATTGTAGTATTGTTATCATTAATAGCTATTGGTTTACTGTTGTATTGCAAAGCCAAAAACACACCAGTTACATTAAGCAAAGACCAACTAAGTGGAATCAATAATATTGCATTCAGCAAATAGACAAAAAACCACCTGATCATGTTTCAACAACAATCTGCTGACCATCAATCCCAAATCAACTTACAACAGATACTTCAACATCACAGCACAGGCTGAATCATTTCCTCGCATCATGCTACCCACACAACTAAGCTAGATCCTTAACTCATAGTTACATAAAAGCCTCAAATATCGCAATCAACACTAAATCAACACATCATTCACAAAATTAACAGCTGGGGCAAATATGTCGCGAAGAAATCCTTGCAAATTTGAGATTAGAGGTCATTGCTTGAATGGTAGAAGATGCCACTACAGTCATAATTACTTTGAATGGCCTCCTCATGCATTGCTAGTGAGGCAAAACTTCATGTTAAACAAGATACTCAAGTCAATGGACAAGAGCATAGACACCTTGTCTGAAATAAGTGGAGCTGCTGAACTTGATAGAACAGAAGAATATGCTCTTGGTATAGTTGGAGTGCTAGAGAGTTACATAGGATCTATAAACAACATAACAAAACAATCAGCATGTGTTGCTATGAGTAAACTTCTTATTGAGATCAATAGTGATGACATTAAAAAGCTGAGAGATAATGAAGAACCCAATTCACCTAAGATAAGAGTGTACAATACTGTTATATCATACATCGAGAGCAATAGAAAAAACAGCAAGCAAACCATCCATCTGCTCAAACGATTACCAGCAGACGTGCTGAAGAAGACAATAAAGAACACATTAGATATCCACAAAAGCATAACCATAAGCAACCCAAAAGAGTCAACCATAAGTGATCAAAATGACCAAATCAAAAATAATGATATTACCGGATAAATATCCTTGTAGTATATCATCCATATTGATCTCAAGTGAAAGCATGATTGCTACATTCAATCATAAAGACATATTGCAATTTAACCACAACCATTTAGATAACCACCAGTGTTTATTAAATCATATATTTGATGAAATTCATTGGACACCCAAAAACTTATTAGATGCCACTCAACAATTTCTCCAACATCTTAACATCCCCGAAGATATATATACAGTATATATATTAGTGTCATAATGCTTGATCATAACGATTCTATATCATCCAACCATAAAACTGTCTTAATAAAGTTATGGGACAAAATGGATCCCATTATTAATGGAAGCTCTGCTAATGTATATCTAACTGATAGTTATCTAAAAGGTGTTATCTCTTTTTCAGAATGTAATGCTTTAGGGAGTTACCTTTTTAATGGCCCTTATCTTAAAAATGATTATACCAACTTAATTAGCAGACAAAGCCCACTAATAGAGCATATGAATCTAAAAAAACTAACTATAACACAGTCATTAATATCTAGATACCATAAAGGTGAACTGAAATTAGAAGAACCAACTTATTTCCAGTCATTACTTATGACATATAAAAGCATGTCCTCGTCTGAACAAATTGCTACAACTAACTTACTTAAAAAAATAATACGAAGAGCCATAGAAATAAGTGATGTAAAGGTGTACGCCATCTTGAATAAACTAGGACTAAAGGAAAAGGACAGAGTTAAGCCCAACAACAATTCAGGTGATGAAAACTCAGTACTTACAACCATAATTAAAGATGATATACTCTCAGCTGTGGAAAACAATCAATCATATACAAATTCAGATAAAAATTACTCAGTAAATCAAAATATCAATATCAAAACAACACTCTTAAAAAAGTTGATGTGTTCAATGCAACATCCTCCATCATGGTTAATACACTGGTTCAATTTATATACAAAATTAAATAACATATTAACACAATATCGATCAAATGAGGTAAAAAGTCATGGGTTTATATTAATAGATAATCAAACTTTGAGTGGTTTTCAGTTTATTTTAAATCAATATGGTTGCATTGTTTATCATAAAGGGCTCAAAAAAATTACAACTACTACATACAATCAATTTTTGACATGGAAAGACATCAGCCTCAGCAGATTAAATGTTTGCTTAATTACTTGGATAAGTAATTGTTTAAATACATTAAATAAAAGCTTAGGGTTGAGATGCGGATTCAATAATGTTGTGCTATCACAATTATTCCTTTACGGAGATTGTATACTGAAATTATTTCATAATGAAGGCTTTTACATAATAAAAGAAGTAGAAGGATTTATTATGTCTTTAATTCTAAACATAACGGAAGAAGATCAATTTAGGAAACGATTTTATAATAGCATGCTAAATAACATCACAGATGCAGCCATTAAGGCTCAAAAGGATCTACTATCAAGAGTATGTCACACTTTATTAGACAAGACAGTGTCTGATAATATCATAAATGGTAAATGGATAATTCTATTAAGTAAATTTCTTAAATTGATTAAGCTTGCAGGTGATAATAATCTCAATAACTTGAGTGAGCTATATTTTCTCTTCAGAATCTTTGGACATCCAATGGTTGATGAAAGACAAGCAATGGATGCTGTAAGAATTAACTGCAATGAAACTAAGTTCTATTTATTAAGTAGCCTAAGTACGTTGAGAGGTGCTTTCATTTATAGAATCATAAAAGGGTTTGTAAATACCTACAACAGATGGCCCACTTTAAGGAATGCTATTGTCCTACCTCTAAGATGGTTAAACTATTATAAACTTAATACTTATCCATCACTACTTGAAATCACAGAAAATGATTTGATTATTTTATCAGGATTGCGGTTCTATCGTGAGTTTCATCTGCCCAAAAAAGTGGATCTTGAAATGATAATAAATGACAAAGCTATTTCTCCTCCAAAAGATCTAATATGGACTAGTTTTCCTAGAAATTACATGCCATCACATATACAAAATTATATAGAACATGAAAAGTTGAAGTTCTCTGAAAGTGACAGATCAAGAAGAGTACTAGAGTATTACTTGAGAGATAATAAATTCAATGAATGTGATCTATACAATTGTGTAGTTAATCAAAGCTATCTCAACAACTCTAATCATGTGGTATCACTAACTGGTAAAGAAAGAGAGCTCAGTGTGGGTAGAATGTTTGCTATGCAACCAGGTATGTTTAGGCAAATCCAAATCTTAGCAGAAAAAATGATAGCCGAAAATATTTTACAATTCTTCCCTGAGAGTTTGACAAGATATGGTGATCTAGAGCTTCAAAAGATATTAGAATTAAAAGCAGGAATAAGCAACAAGTCAAATCGTTATAATGATAACTACAACAATTATATCAGTAAATGTTCTATAATAACAGATCTTAGCAAATTTAATCAAGCATTTAGATATGAAACATCATGTGTCTGCAGTGATGTATTAGATGAACTGCATGGGGTACAATCTCTATTCTCTTGGTTGCATTTAACAATACCTCTTGTCACAATAATATGTACATATAGACATGCACCTCCTTTTATAAAGGATCATGTTGTCAACCTTAATGAAGTTGATGAACAAAGTGGGTTATACAGATATCATATGGGTGGTATTGAGGGCTGGTGTCAAAAACTGTGGACCATTGAAGCCATATCATTATTAGATCTAATATCTCTTAAAGGTAAATTCTCCATCACAGCTCTGATAAATGGTGATAATCAGTCAATTGATATAAGTAAACCAGTTAGACTTATAGAGGGTCAGACCCATGCTCAAGCAGATTATTTGTTAGCATTAAATAGCCTTAAATTGCTATATAAAGAGTATGCAGGCATAGGCCATAAGCTTAAGGGAACTGAGACCTATATATCTCGAGATATGCAGTTCATGAGCAAAACAATCCAGCACAATGGAGTGTACTATCCAGCCAGTATCAAAAAAGTCCTGAGAGTAGGTCCATGGATAAATACAATACTTGATGATTTTAAAGTTAGTTTAGAATCTATAGGTAGCTTAACACAGGAGTTAGAATACAGAGGAGAAAGCTTATTATGCAGTTTAATATTTAGGAATATTTGGTTATACAATCAAATTGCTCTGCAACTCCGAAATCATGCTTTATGTAATAATAAGCTATATTTAGATATATTGAAAGTATTAAAACACTTAAAAACCTTTTTTAATCTTGATAGTATCGATACGGCGTTATCATTGTATATGAACTTGCCTATGCTGTTTGGTGGTGGTGATCCTAATTTGTTATATCGAAGCTTTTATAGGAGAACTCCAGACTTCCTTACAGAAGCTATAGTACATTCAGTGTTCGTGTTGAGCTATTATACTGGTCACGATCTACAAGATAAGCTCCAGGACCTTCCAGATGATAGACTGAACAAATTCTTGACTTGTGTCATCACATTTGATAAAAATCCAAATGCCGAGTTTGTAACATTGATGAGGGATCCACAGGCTTTAGGGTCTGAAAGGCAAGCTAAAATCACTAGTGAGATTAATAGATTAGCAGTAACAGAAGTCTTAAGTATAGCTCCAAACAAAATATTTTCTAAAAGTGCGCAACACTATACTACCACTGAGATTGATCTAAATGACATTATGCAAAATATAGAACCAACTTACCCTCATGGATTAAGAGTTGTTTATGAAAGTTTACCTTTTTATAAAGCAGAAAAAATAGTTAATCTTATATCAGGAACAAAATCCATAACTAATATACTTGAAAAAACATCAGCGATAGATACAACTGATATTAATAGGGCTACTGATATGATGAGGAAAAATATAACCTTACTTATAAGGATACTTCCACTAGATTGTAACAAAGACAAAAGAGAGTTATTAAGTTTAGAAAATCTTAGCATAACTGAATTAAGCAAGTATGTAAGAGAAAGATCTTGGTCATTATCCAATATAGTAGGAGTAACATCACCAAGTATTATGTTCACAATGGACATTAAATATACAACTAGCACTATAGCCAGTGGTATAATTATAGAAAAATATAATGTTAATGGTTTAACTCGTGGTGAAAGAGGACCTACTAAGCCATGGGTAGGTTCATCTACACAGGAGAAAAAAACAATGCCAGTGTACAATAGACAAGTTTTAACCAAAAAGCAAAGAGACCAAATAGATTTATTAGCAAAATTAGACTGGGTATATGCATCCATAGACAACAAAGATGAATTCATGGAAGAACTGAGTACTGGAACACTTGGACTGTCATATGAAAAGGCCAAAAAGTTGTTTCCACAATATCTAAGTGTCAATTATTTACACCGGTTAACAGTCAGTAGTAGACCATGCGAATTCCCTGCCTCAATACCAGCTTATAGAACAACAAATTATCATTTTGATACTAGTCCTATCAATCATGTATTAACAGAAAAGTATGGAGATGAAGATATCGACATTGTGTTTCAAAATTGCATAAGTTTTGGTCTTAGCTTGATGTCAGTTGTGGAACAATTCACAAACATATGTCCTAATAGAATTATTCTCATACCGAAGCTGAATGAGATACATTTGATGAAACCTCCTATATTTACAGGAGATGTTGATATCATCAAGTTGAAGCAAGTGATACAAAAACAGCATATGTTCCTACCAGATAAAATAAGTTTAACCCAATATGTAGAATTATTCTTAAGTAACAAAGCACTTAAATCTGGATCTCACATCAACTCTAATTTAATATTAGTACATAAAATGTCTGATTATTTTCATAATGCGTATATTTTAAGTACTAATTTAGCTGGACATTGGATTCTGATTATTCAACTTATGAAAGATTCAAAAGGTATTTTTGAAAAAGATTGGGGAGAGGGGTATATAACTGATCATATGTTCATTAATTTGAATGTTTTCTTTAATGCTTATAAGACTTATTTGCTATGTTTTCATAGAGGTTATGGTAAAGCAAAATTAGAATGTGATATGAACACTTCAGATCTTCTTTGTGTTTTGGAGTTAATAGACAGTAGCTACTGGAAATCTATGTCTAAAGTTTTCTTAGAACAAAAAGTCATAAAATACATAGTCAATCAAGACACAAGTTTGCATAGAATAAAAGGTTGTCACAGTTTTAAGTTGTGGTTTTTAAAACGCCTTAATAATGCTAAATTTACTGTATGCCCTTGGGTTGTTAACATAGATTATCACCCAACACACATGAAAGCTATATTATCTTACATAGATTTAGTTAGAATGGGGTTAATAAATGTAGATAAATTAACCATTAAAAATAAAAACAAATTCAATGATGAATTTTACACATCAAATCTCTTTTACATTAGTTACAACTTTTCAGACAACACTCATCTGCTAACAAAACAAATAAGGATTGCTAATTCAGAATTAGAAGATAATTATAACAAACTATATCACCCAACCCCAGAAGCTTTAGAAAATATATCATTAATCCCTGTTAAAAGTAATAATAGAAACAAACCCAAATTTTGTATAAGTGGAAGTACTGAATCTATGATGACGTCAACATTCTCTAATAAAATGCATATTAAATCTTCCACTGTTACCACAAGATTCAATTATAGCAGACAAGACTTGTACAATTTATTTCCAATTGTTGTGATAGACAGGATTATAGATCATTCAGGTAATACAGAAAAATCTAACCAACTTTACACCACCACTTCACATCAGACATCTTTAGTGAGGAATAGTGCATCACTTTATTGCATGCTTCCTTGGCATCATGTCAATAGATTTAACTTTGTATTTAGTTCCACAGGATGCAAGATCAGTATAGAATATATTTTAAAAGATCTTAAGATTAAAGATCCCAGTTGTATAGCATTCATAGGTGAAGGAGCTGGTAACTTATTATTACGTACGGTAGTAGAACTTCATCCTGACATAAGATATATTTACAGAAGTTTAAAAGATTGCAATGATCATAGTTTACCTATTGAATTTCTAAGGTTATACAACGGGCATACAAACATAGATTATGGTGAGAATTTAACCATTCCTGCTACAGATGCAACTAACAACATACATTGGTCTTATTTACATATAAAATTTGCAGAACCTATTAGTATCTTTGTCTGTGATGCTGAATTACCTGTCACAGCCAATTGGAGTAAAATTATAATTGAATGGAGTAAGCATGTAAGAAAGTGCAAATACTGTTCTTCTGTAAATAGATGCATTTTAATTGCAAAATACCATGCTCAAGATGATATTGATTTCAAATTAGATAACATTACTATATTAAAAACTTATGTGTGCCTAGGTAGCAAGTTAAAAGGATCTGAAGTTTACTTAGTCCTTACAATAGGCCCTGCAAATATACTTCCTGTTTTTGATGTTGTGCAAAATGCTAAATTGATTCTTTCAAGAACTAAAAATTTCATTATGCCTAAAAAGATTGACAAGGAATCTATCGATGCAAATATTAAAAGCTTAATACCTTTCCTTTGTTACCCTATAACAAAAAATGGAATTAAGACTTCATTGTCAAAATTAAAGAGTGTAGTTAATGGAGATATATTATCATATTCTATAGCTGGACGTAATGAAGTATTCAGCAACAAGCTTATAAACCACAAGCATATGAATATCTTAAAATGGCTGGATCATGTTTTAAACTTTAGATCAGCTGAACTTAATTACAATCATTTATACATGATAGAGTCCACATATCCTTACTTGAGTGAATTATTAAATAGTTTAACAACCAATGAGCTCAAGAAGCTGATTAAAATAACAGGTAGTGTACTATACAACCTTCCTAATGAACAGTAA
>HRSV/43/ZJ/CHN/2018
ATGGGGTGCAATTCACTGAGCATGATAAAGGTTAGATTACAAAATTTGTTTGATAATGACGAAGTAGCATTATTAAAAATAACATGTTATACTGACAAATTAATTCTTCTGACTAATGCATTAGCCAAAGCAACAATACATACAATTAAATTAAACGGCATAGTTTTTATACATGTTATAACAAGCAGTGAAGTGTGCCCTGATAACAATATTGTAGTGAAATCTAACTTTACAACAATGCCAATATTACAAAATGGAGGATACATATGGGAATTGATTGAATTGACACACTGTTCTCAATTAAATGGTCTAATAGATGATAATTGTGAAATCAAATTTTCTAAAAGACTAAGTGACTCAGTAATGACTGATTATATGAATCAAATATCTGATTTACTTGGGCTTGATCTCCATTCATGAATTATGTTTAGTCTAATTCAATAGACATGTGTTTATTACCATTTTAGTTAATATAAAACCTCATCAAAGGGAAATGGGGCAAATAAACTCACCCAATCAATCAAACCATGAGCACTACAAACGACAACACCACCATGCAAAGATTGATGATCACAGACATGAAACCCCTGTCGATGGATTCAATAATAACATCTCTCACCAAAGAAATCATCACACACAAATTCATATACTTGATAAACAATGAATGTATTGTAAGAAAACTCGATGAAAGACAAGCTACATTTACATTCTTAGTCAATTATGAGATGAAGCTATTGCACAAAGTAGGGAGTACCAAATACAAGAAATACACCGAATATAATACAAAATATGGCACATTCCCTATGCCTATATTTATCAATCATGGCGGGTTTCTAGAATGTATTGGCATTAAGCCTACAAAACATACCCCTATAATATACAAATATGACCTCAACCCGTAACTTCCAACAAAAAAACCAACTCATCCAAACCAAGCCATTCTCCAAACAACAATGCTCAACAGTTAAGAAGGAGCTAATCCATTTTAGTAATTAAAAATAAGGGTGAAACCAGTAACATAAATTGGGGCAAATACAAAGATGGCTCTTAGCAAAGTCAAGTTGAATGATACATTAAATAAGGATCAGCTGCTGTCATCCAGCAAATACACTATTCAACGTAGTACAGGAGATAATATTGACACTCCCAATTATGATGTGCAAAAACACCTAAACAAACTATGTGGTATGCTATTAATCACTGAAGATGCAAATCATAAATTCACAGGATTAATAGGTATGCTATATGCTATGTCCAGATTAGGAAGGGAAGACACTATAAAGATACTTAAAGATGCTGGATATCATGTTAAAGCTAATGGAGTAGATATAACAACATATCGTCAAGATATAAATGGAAAGGAAATGAAATTCGAAGTATTAACATTATCAAGCTTGACATCAGAAATACAAGTCAATATTGAGATAGAATCTAGAAAGTCCTACAAAAAAATGCTAAAAGAGATGGGAGAAGTGGCTCCAGAATATAGGCATGATTCTCCAGACTGTGGGATGATAATACTGTGTATTGCTGCCCTTGTAATAACCAAATTAGCAGCAGGAGATAGATCAGGTCTTACAGCAGTAATTAGGAGGGCAAACAATGTCTTAAAAAACGAAATAAAACGCTACAAGGGCCTAATACCAAAAGACATAGCCAACAGTTTTTATGAAGTGTTTGAAAAATACCCTCATCTTATAGATGTTTTTGTGCACTTTGGCATAGCACAATCATCCACAAGAGGGGGCAGTAGAGTTGAAGGAATCTTTGCAGGATTGTTTATGAATGCCTATGGTTCAGGACAAGTAATGCTAAGATGGGGAGTTTTAGCCAAATCTGTAAAAAATATCATGCTAGGACATGCTAGTGTCCAAGCAGAAATGGAGCAAGTTGTGGAAGTCTATGAGTATGCACAGAAGTTGGGAGGAGAAGCTGGTTTCTACCATATATTGAACAATCCAAAAGCATCATTGCTGTCATTAACTCAATTTCCTAACTTCTCAAGTGTGGTCCTAGGCAATGCAGCAGGTCTAGGCATAATGGGAGAGTATAGAGGTACACCAAGAAACCAAGATCTCTATGATGCAGCCAAAGCATATGCAGAGCAACTCAAAGAAAATGGAGTAATAAACTACAGTGTATTAGACTTAACAACAGAAGAATTGGAAGCCATAAAGCATCAACTCAACCCCAAAGAAGATGACGTAGAGCTTTAAGTTAACAAAAAATACGGGGCAAATAAGTCAACATGGAGAAGTTTGCACCTGAATTTCATGGAGAAGATGCAAATAACAAAGCTACCAAATTCCTAGAATCAATAAAAGGCAAGTTTGCATCATCCAAAGATCCTAAGAAGAAAGATAGCATAATATCTGTCAACTCAATAGACATAGAAGTCACTAAAGAGAGCCCGATAACATCTGGCACCAACATTATCAATCCAACAAGTGAAGCCGACAGTACCCCAGAAACCAAAGCCAACTACCCAAGAAAACCCCTAGTAAGCTTCAAAGAAGATCTCACCCCAAGTGATAACCCTTTCTCTAAGTTGTACAAAGAAACCATAGAAACATTTGATAACAATGAAGAAGAATCTAGCTACTCATATGAGGAGATCAATGATCAAACAAATGACAACATTACAGCAAGACTAGATAGAATTGATGAAAAATTAAGTGAAATATTAGGAATGCTCCATACATTAGTAGTTGCAAGTGCAGGACCTACTTCGGCTCGTGACGGAATAAGAGATGCTATGGTTGGTCTAAGAGAAGAAATGATAGAAAAAATAAGAGCAGAAGCATTAATGACCAATGATAGGTTAGAGGCTATGGCAAGACTTAGGAATGAGGAAAGCGAAAAAATGGCAAAAGACACCTCAGATGAAGTGTCTCTCAATCCAACCTCCAAAAAATTGAGTGACTTGTTGGAAGACAACGATAGCGACAATGATCTATCACTTGATGATTTTTGATCAGTGATCAACTCACTCAGCAATCAACAACATCAATAAAACAGACACCAATCCATTGAATCAATTGCCAGGCTGAAAAAACAAACATCCATCAGCAGAACCACCAACCAATCAATCAACCAATTGATCAATCAGCACCCTGATAAAATTAACAATATAGTAACAAAA----AAAGAACAAGATGGGGCAAATATGGAAACATACGTGAACAAGCTTCACGAAGGCTCCACATACACAGCAGCTGTTCAGTACAATGTTCTAGAAAAAGATGATGATCCCGCATCACTAACAATATGGGTGCCTATGTTCCAGTCATCTGTGCCAGCAGACTTGCTCATAAAAGAACTTGCAAGCATCAACATACTAGTAAAGCAGATCTCTACGCCCAAAGGACCTTCACTACGAGTCACGATCAACTCAAGAAGTGCTGTGCTGGCTCAAATGCCTAGTAATTTCACCATAAGTGCAAATGTATCATTAGATGAAAGAAGCAAATTAGCATATGATGTAACTACACCTTGTGAAATCAAAGCATGCAGTCTAACATGCTTAAAAGTAAAAAGTATGTTAACTACAGTCAAAGATCTAACCATGAAGACATTCAACCCCACTCATGAGATCATTGCTCTATGTGAATTTGAAAATATTATGACATCAAAAAGAGTAATAATACCAACCTATCTAAGATCAATTAGCGTCAAAAACAAGGATCTGAACTCACTGGAAAATATAGCAACCACCGAATTCAAAAATGCTATCACCAATGCTAAAATTATTCCCTATGCAGGATTAGTGTTAGTTATCACGGTTACTGATAATAAAGGAGCATTCAAGTATATCAAGCCACAGAGTCAATTTATAGTGGATCTTGGTGCCTACCTAGAAAAAGAGAGCATATATTATGTGACTACTAATTGGAAGCATACAGCTACACGTTTTTCAATCAAACCACTAGAGGATTAAACTCAATCATCAACATTGAATGACAGGTTCACATATATCCTCAACTGCACACTATATCCAAACATCATAAACATCTACACTACACACTTCATCACACAAACCAATCCCACTCAAAATCTAAAATCACTTCTAGCCATTGTCTGCCAGACCTAGAGTGTGAATAGGTAAATAAAACAAGAATATGGGGTAAATAGATATCAGTTAGAGTTCAACCAATCTTAACAACCATCTATACCGCCAATCCAATACGTACATTGCAAATCTTAAAATGGGAAACACATCCATCACAATAGAATTCACAAGCAAATTTTGGCCCTATTTTACACTAATACATATGATCTTAACTCTAATCTCTTTACTAATTATAGTCACTATTATGATTGCAATACTAAATAAGCTAAGTGAACATAAAATATTCTGCAACAAAACTCTTGAACAAGGACAGATGTATCAAATCAACACATAGTGTTCTCCCATTATGCTGTATCAAATTATAATCTTGTGTATATAAATAAACAAATCCAATCTTCTCACAGAGTCATGGCATCACAAAACCATGCCAACCATCATGGTAGCATAGAGTAGTTATTTAAAAATTAACATAATGATGAATTATTAGTATGGGATCAAAAACAACATTGGGGCAAATGCAACAATGTCCAAAAACAAGAATCAACGCACTGCCAGGACTCTAGAAAAGACCTGGGATACTCTTAATCATCTAATTGTAATATCCTCTTGTTTATACAAATTAAATTTAAAATCTATAGCACAAATAGCACTATCAGTTTTGGCAATGATAATCTCAACCTCTCTTATAATTGCAGCCATAATATTCATCATCTCTGCCAATCACAAAGTTACACTAACAACTGTCACAGTTCAAACAATAAAAAACCACACTGAGAAAAACATAACCACTTACCTTACTCAAGTCTCACCAGAAAGGGTTAGCCCATCCAAACAACCCACAGCCACACCACCAATCCACACAAACTCAGCCACAATATCACCCAATACAAAATCAGAAACACACCATACAACAGCACAAACCAAAGGCACAACCTCTACTCCAACACAGAACAACAAGCCAAGCACAAAACCACGTCCAAAAAATCCACCAAA------AAAAGATGATTACCATTTTGAAGTGTTCAACTTTGTTCCCTGTAGTATATGTGGCAACAATCAACTCTGCAAATCCATTTGCAAAACAATACCAAGCAATAAACCAAAGAAAAAACCAACTACAAAACCCACAAACAAACCACCTACCAAAACCACAAACAAAAGAGACCCCAAAACACCAGCCAAAACACCGAAAAAAGAAACCACCATCAACCCAACAAAAAAACCAACCCCCAAGACTACAGAAAGAGACACCAGCACCCCACAATCCACTGTGCTC------------------------------------------------------------GACATAACCACATCAAAACACACAACCCAACAGCAATCTCTCTACTCAACCACCCCCGAAAACACACCCAACTCCACACAAACACCCACAGCATCCGAGCCCTCCACATCAAATTCTATCTAAAGACTCCAGTCATATGCTTAGTTATTTAAAAACTACATCTTAGCAGAGAACCGTGATCCCTCAAGCAAAAACGAAATTAAATCTGGGGCAAATAACCATGGAGTTGCTGATCCATAGATCAAGTGCAATCTTCCTAACTCTTGTTATTAATGCATTGTACCTTACCTCAAGTCAGAACATAACTGAGGAGTTTTACCAATCAACATGTAGTGCAGTTAGCAGAGGTTACTTGAGTGCTTTAAGAACAGGTTGGTATACCAGTGTCATAACAATAGAATTAAGTAATATAAAAGAAACCAAATGCAATGGAACTGACACTAAAGTAAAACTTATAAAACAAGAATTAGATAAGTATAAGAATGCAGTAACAGAATTACAGTTACTTATGCAAAACACACCAGCTGTCAACAACCGGGCCAGAAGAGAAGCACCACAGTATATGAACTACACAATCAATACCACTAAAAACCTAAATGTATCAATAAGCAAGAAGAGGAAACGAAGATTTCTGGGCTTCTTGTTAGGTGTAGGATCTGCAATAGCAAGTGGTATAGCTGTATCCAAAGTTCTACACCTTGAAGGAGAAGTGAACAAGATCAAAAATGCTTTGCAGCTTACAAACAAAGCTGTAGTCAGTCTATCAAATGGGGTCAGTGTTTTAACCAGCAAAGTGTTAGATCTCAAGAATTATATAAACAACCAATTATTACCTATAGTAAATCAACAGAGTTGTCGCATATCCAACATTGAAACAGTTATAGAATTCCAGCAGAAGAACAGCAGATTGTTGGAAATCACCAGAGAATTTAGTGTCAATGCAGGTGTAACAACACCTTTAAGCACTTACATGTTAACAAACAGTGAGTTACTATCATTAATCAATGATATGCCTATAACAAATGATCAGAAAAAATTAATGTCAAGCAATGTTCAGATAGTAAGGCAACAAAGTTATTCTATCATGTCTATAATAAAGGAAGAAGTCCTTGCATATGTTGTACAGCTACCTATCTATGGTGTAATTGATACACCTTGCTGGAAATTACACACATCACCTCTGTGCACCACCAACATCAAAGAAGGATCAAATATTTGTTTAACAAGGACTGATAGAGGATGGTACTGTGATAATGCAGGATCAGTGTCCTTCTTTCCACAAGCTGACACTTGTAAAGTACAGTCCAATCGAGTGTTTTGTGACACTATGAACAGTTTGACATTACCAAGTGAAGTCAGCCTTTGTAACACTGACATATTCAATTCCAAGTATGACTGCAAAATTATGACATCAAAAACAGACATAAGCAGCTCAGTAATTACTTCTCTAGGAGCTATAGTGTCATGCTATGGTAAGACTAAATGTACTGCATCCAACAAAAATCGTGGAATTATAAAGACATTTTCTAATGGTTGTGATTATGTGTCAAACAAAGGAGTAGATACTGTATCAGTGGGCAACACTTTATATTATGTCAACAAGCTGGAAGGCAAAAACCTTTATGTAAAAGGGGAACCTATAATAAATTACTATGACCCTCTAGTGTTTCCTTCTGATGAGTTTGATGCATCAATATCTCAAGTCAATGAAAAAATTAATCAAAGTTTAGCTTTTATTCGTAGATCCGATGAATTATTACATAATGTAAATACTGGAAAATCTACTACAAATATTATGATAACTGCAATTATTATAGTAATCATTGTAGTATTGTTATCATTAATAGCCATTGGTTTACTGTTGTATTGCAAAGCCAAAAACACACCAGTTACATTAAGCAAAGACCAACTAAGTGGAATCAATAATATTGCATTCAGCAAATAGACAAAAAACCACCTGATCATGTTTCAACAACAATCTGCTGACCATCAATCCCAAATCAACTTACAACAGATACTTCAACATCACAGCACAGGCTGAATCATTTCCTCGCATCATGCTACCCACACAACTAAGCTAGATCCTTAACTCATAGTTACATAAAAGCCTCAAATATCGCAATCAACACTAAATCAACACATCATTCACAAAATTAACAGCTGGGGCAAATATGTCGCGAAGAAATCCTTGCAAATTTGAGATTAGAGGTCATTGCTTGAATGGTAGAAGATGCCACTACAGTCATAATTACTTTGAATGGCCTCCTCATGCATTGCTAGTGAGGCAAAACTTCATGTTAAACAAGATACTCAAGTCAATGGACAAGAGCATAGACACCTTGTCTGAAATAAGTGGAGCTGCTGAACTTGATAGAACAGAAGAATATGCTCTTGGTATAGTTGGAGTGCTAGAGAGTTACATAGGATCTATAAACAACATAACAAAACAATCAGCATGTGTTGCTATGAGTAAACTTCTTATTGAGATCAATAGTGATGACATTAAAAAGCTGAGAGATAATGAAGAACCCAATTCACCTAAGATAAGAGTGTACAATACTGTTATATCATACATCGAGAGCAATAGAAAAAACAGCAAGCAAACCATCCATCTGCTCAAACGATTACCAGCAGACGTGCTGAAGAAGACAATAAAGAACACATTAGATATCCACAAAAGCATAACCATAAGCAACCCAAAAGAGTCAACCATAAGTGATCAAAATGACCAAACCAAAAATAATGATATTACCGGATAAATATCCTTGTAGTATATCATCCATATTGATCTCAAGTGAAAGCATGATTGCTACATTCAATCATAAAGACATATTACAATTTAACCACAACCATTTAGATAACCACCAGTGTTTATTAAATCATATATTTGATGAAATTCATTGGACACCTAAAAACTTATTAGATGCCACTCAACAATTTCTCCAACATCTTAACATCCCTGAAGATATATATACAGTATATATATTAGTGTCATGATGCTTGATCATAACGATTCTATATTATCCAACCATAAAACTGTCTTAATAAAGTTATGGGACAAAATGGATCCCATTATTAATGGAAGCTCTGCTAATGTATATCTAACTGATAGTTATCTAAAAGGTGTTATCTCTTTTTCAGAATGTAATGCTTTAGGGAGTTACCTTTTTAATGGCCCTTATCTTAAAAATGATTATACCAACTTAATTAGCAGACAAAGCCCACTAATAGAGCATATGAATCTAAAAAAACTAACTATAACACAGTCATTAATATCTAGATACCATAAAGGTGAACTGAAATTAGAAGAACCAACTTATTTCCAGTCATTACTTATGACATATAAAAGCATGTCCTCGTCTGAACAAATTGCTACAACTAACTTACTTAAAAAAATAATACGAAGAGCCATAGAAATAAGTGATGTAAAGGTGTACGCCATCTTGAATAAACTAGGACTAAAGGAAAAGGACAGAGTTAAGCCCAACAACAATTCAGGTGATGAAAACTCAGTACTTACAACCATAATTAAAGATGATATACTCTCAGCTGTGGAAAACAATCAATCATATACAAATTCAGATAAAAATTACTCAGTAAATCAAAATATCAATATCAAAACAACACTCTTAAAAAAGTTGATGTGTTCAATGCAACATCCTCCATCATGGTTAATACACTGGTTCAATTTATATACAAAATTAAATAACATATTAACACAATATCGATCAAATGAGGTAAAAAGTCATGGGTTTATATTAATAGATAATCAAACTTTGAGTGGTTTTCAGTTTATTTTAAATCAATATGGTTGCATTGTTTATCATAAAGGGCTCAAAAAAATTACAACTACTACATACAATCAATTTTTGACATGGAAAGACATCAGCCTCAGCAGATTAAATGTTTGCTTAATTACTTGGATAAGTAATTGTTTAAATACATTAAATAAAAGCTTAGGGTTGAGATGCGGATTCAATAATGTTGTGCTATCACAATTATTCCTTTACGGAGATTGTATACTGAAATTATTTCATAATGAAGGCTTTTACATAATAAAAGAAGTAGAAGGATTTATTATGTCTTTAATTCTAAACATAACGGAAGAAGATCAATTTAGGAAACGATTTTATAATAGCATGCTAAATAACATCACAGATGCAGCTATTAAGGCTCAAAAGGATCTACTATCAAGAGTATGTCACACTTTATTAGACAAGACAGTGTCTGATAATATCATAAATGGTAAATGGATAATTCTATTAAGTAAATTTCTTAAATTGATTAAGCTTGCAGGTGATAATAATCTCAATAACTTGAGTGAGCTATATTTTCTCTTCAGAATCTTTGGACATCCAATGGTTGATGAAAGACAAGCAATGGATGCTGTAAGAATTAACTGCAATGAAACTAAGTTCTATTTATTAAGTAGCCTAAGTACGTTGAGAGGTGCTTTCATTTATAGAATCATAAAAGGGTTTGTAAATACCTACAACAGATGGCCCACTTTAAGGAATGCTATTGTCCTACCTCTAAGATGGTTAAACTATTATAAACTTAATACTTATCCATCACTACTTGAAATCACAGAAAATGATTTGATTATTTTATCAGGATTGCGGTTCTATCGTGAGTTTCATCTGCCTAAAAAAGTGGATCTTGAAATGATAATAAATGACAAAGCTATTTCTCCTCCAAAAGATCTAATATGGACTAGTTTTCCTAGAAATTACATGCCATCACATATACAAAATTATATAGAACATGAAAAGTTGAAGTTCTCTGAAAGTGACAGATCAAGAAGAGTACTAGAGTATTACTTGAGAGATAATAAATTCAATGAATGTGATCTATACAATTGTGTAGTTAATCAAAGCTATCTCAACAACTCTAATCATGTGGTATCACTAACTGGTAAAGAAAGAGAGCTCAGTGTGGGTAGAATGTTTGCTATGCAACCAGGTATGTTTAGGCAAATCCAAATCTTAGCAGAAAAAATGATAGCCGAAAATATTTTACAATTCTTCCCTGAGAGTTTGACAAGATATGGTGATCTAGAGCTTCAAAAGATATTAGAATTAAAAGCAGGAATAAGCAACAAGTCAAATCGTTATAATGATAACTACAACAATTATATCAGTAAATGTTCTATAATAACAGATCTTAGCAAATTTAATCAAGCATTTAGATATGAAACATCATGTGTCTGCAGTGATGTATTAGATGAACTGCATGGGGTACAATCTCTATTCTCTTGGTTGCATTTAACAATACCTCTTGTCACAATAATATGTACATATAGACATGCACCTCCTTTTATAAAGGATCATGTTGTCAACCTTAATGAAGTTGATGAACAAAGTGGGTTATACAGATATCATATGGGTGGTATTGAGGGCTGGTGTCAAAAACTGTGGACCATTGAAGCCATATCATTATTAGATCTAATATCTCTTAAAGGTAAATTCTCCATCACAGCTCTGATAAATGGTGATAATCAGTCAATTGATATAAGTAAACCAGTTAGACTTATAGAGGGTCAGACCCATGCTCAAGCAGATTATTTGTTAGCATTAAATAGCCTTAAATTGCTATATAAAGAGTATGCAGGCATAGGCCATAAGCTTAAGGGAACTGAGACCTATATATCTCGAGATATGCAGTTCATGAGCAAAACAATCCAGCACAATGGAGTGTACTATCCAGCCAGTATCAAAAAAGTCCTGAGAGTAGGTCCATGGATAAATACAATACTTGATGATTTTAAAGTTAGTTTAGAATCTATAGGTAGCTTAACACAGGAGTTAGAATACAGAGGAGAAAGCTTATTATGCAGTTTAATATTTAGGAATATTTGGTTATACAATCAAATTGCTCTGCAACTCCGAAATCATGCTTTATGTAATAATAAGCTATATTTAGATATATTGAAAGTATTAAAACACTTAAAAACCTTTTTTAATCTTGATAGTATCGATACGGCGTTATCATTGTATATGAACTTGCCTATGCTGTTTGGTGGTGGTGATCCTAATTTGTTATATCGAAGCTTTTATAGGAGAACTCCAGACTTCCTTACAGAAGCTATAGTACATTCAGTGTTCGTGTTGAGCTATTATACTGGTCACGATCTACAAGATAAGCTCCAGGACCTTCCAGATGATAGACTGAACAAATTCTTGACTTGTGTCATCACATTTGATAAAAATCCAAATGCCGAGTTTGTAACATTGATGAGGGATCCACAGGCTTTAGGGTCTGAAAGGCAAGCTAAAATCACTAGTGAGATTAATAGATTAGCAGTAACAGAAGTCTTAAGTATAGCTCCAAACAAAATATTTTCTAAAAGTGCGCAACACTATACTACCACTGAGATTGATCTAAATGACATTATGCAAAATATAGAACCAACTTACCCTCATGGATTAAGAGTTGTTTATGAAAGTTTACCTTTTTATAAAGCAGAAAAAATAGTTAATCTTATATCAGGAACAAAATCCATAACTAATATACTTGAAAAAACATCAGCGATAGATACAACTGATATTAATAGGGCTACTGATATGATGAGGAAAAATATAACCTTACTTATAAGGATACTTCCACTAGATTGTAACAAAGACAAAAGAGAGTTATTAAGTTTAGAAAATCTTAGCATAACTGAATTAAGCAAGTATGTAAGAGAAAGATCTTGGTCATTATCCAATATAGTAGGAGTAACATCACCAAGTATTATGTTCACAATGGACATTAAATATACAACTAGCACTATAGCCAGTGGTATAATTATAGAAAAATATAATGTTAATGGTTTAACTCGTGGTGAAAGAGGACCTACTAAGCCATGGGTAGGTTCATCTACACAGGAGAAAAAAACAATGCCAGTGTACAATAGACAAGTTTTAACCAAAAAGCAAAGAGACCAAATAGATTTATTAGCAAAATTAGACTGGGTATATGCATCCATAGACAACAAAGATGAATTCATGGAAGAACTGAGTACTGGAACACTTGGACTGTCATATGAAAAGGCCAAAAAGTTGTTTCCACAATATCTAAGTGTCAATTATTTACACCGGTTAACAGTCAGTAGTAGACCATGCGAATTCCCTGCCTCAATACCAGCTTATAGAACAACAAATTATCATTTTGATACTAGTCCTATCAATCATGTATTAACAGAAAAGTATGGAGATGAAGATATCGACATTGTGTTTCAAAATTGCATAAGTTTTGGTCTTAGCTTGATGTCAGTTGTGGAACAATTCACAAACATATGTCCTAATAGAATTATTCTCATACCAAAGCTGAATGAGATACATTTGATGAAACCTCCTATATTTACAGGAGATGTTGATATCATCAAGTTGAAGCAAGTGATACAAAAACAGCATATGTTCCTACCAGATAAAATAAGTTTAACCCAATATGTAGAATTATTCTTAAGTAACAAAGCACTTAAATCTGGATCTCACATCAACTCTAATTTAATATTAGTACATAAAATGTCTGATTATTTTCATAATGCGTATATTTTAAGTACTAATTTAGCTGGACATTGGATTCTGATTATTCAACTTATGAAAGATTCAAAAGGTATTTTTGAAAAAGATTGGGGAGAGGGGTATATAACTGATCATATGTTCATTAATTTGAATGTTTTCTTTAATGCTTATAAGACTTATTTGCTATGTTTTCATAGAGGTTATGGTAAAGCAAAATTAGAATGTGATATGAACACTTCAGATCTTCTTTGTGTTTTGGAGTTAATAGACAGTAGCTACTGGAAATCTATGTCTAAAGTTTTCCTAGAACAAAAAGTCATAAAATACATAGTCAATCAAGACACAAGTTTGCATAGAATAAAAGGTTGTCACAGTTTTAAGTTGTGGTTTTTAAAACGCCTTAATAATGCTAAATTTACTGTATGCCCTTGGGTTGTTAACATAGATTATCACCCAACACACATGAAAGCTATATTATCTTACATAGATTTAGTTAGAATGGGGTTAATAAATGTAGATAAATTAACCATTAAAAATAAAAACAAATTCAATGATGAATTTTACACATCAAATCTCTTTTACATTAGTTACAACTTTTCAGACAACACTCATCTGCTAACAAAACAAATAAGGATTGCTAATTCAGAATTAGAAGATAATTATAACAAACTATATCACCCAACCCCAGAAGCTTTAGAAAATATATCATTAATCCCTGTTAAAAGTAATAATAGAAACAAACCCAAATTTTGTATAAGTGGAAGTACTGAATCTATGATGACGTCAACATTCTCTAATAAAATGCATATTAAATCTTCCACTGTTACCACAAGATTCAATTATAGCAGACAAGACTTGTACAATTTATTTCCAATTGTTGTGATAGACAGGATTATAGATCATTCAGGTAATACAGAAAAATCCAACCAACTTTACACCACCACTTCACATCAGACATCTTTAGTAAGGAATAGTGCATCACTTTATTGCATGCTTCCTTGGCATCATGTCAATAGATTTAACTTTGTATTTAGTTCCACAGGATGCAAGATCAGTATAGAATATATTTTAAAAGATCTTAAGATTAAAGATCCCAGTTGTATAGCATTCATAGGTGAAGGAGCTGGTAACTTATTATTACGTACGGTAGTAGAACTTCATCCTGACATAAGATATATTTACAGAAGTTTAAAAGATTGCAATGATCATAGTTTACCTATTGAATTTCTAAGGTTATACAACGGGCATATAAACATAGATTATGGTGAGAATTTAACCATTCCTGCTACAGATGCAACTAACAACATACATTGGTCTTATTTACATATAAAATTTGCAGAACCTATTAGTATCTTTGTCTGTGATGCTGAATTACCTGTCACAGCCAATTGGAGTAAAATTATAATTGAATGGAGTAAGCATGTAAGAAAGTGCAAATACTGTTCTTCTGTAAATAGATGCATTTTAATTGCAAAATACCATGCTCAAGATGATATTGATTTCAAATTAGATAACATTACTATATTAAAAACTTATGTGTGCCTAGGTAGCAAGTTAAAAGGATCTGAAGTTTACTTAGTCCTTACAATAGGCCCTGCAAATATACTTCCTGTTTTTGATGTTGTGCAAAATGCTAAATTGATTCTTTCAAGAACTAAAAATTTCATTATGCCTAAAAAGATTGACAAGGAATCTATCGATGCAAATATTAAAAGCTTAATACCTTTCCTTTGTTACCCTATAACAAAAAATGGAATTAAGACTTCATTGTCAAAATTGAAGAGTGTAGTTAATGGAGATATATTATCATATTCTATAGCTGGACGTAATGAAGTATTCAGCAACAAGCTTATAAACCACAAGCATATGAATATCTTAAAATGGCTGGATCATGTTTTAAACTTTAGATCAGCTGAACTTAATTACAATCATTTATACATGATAGAGTCCACATATCCTTACTTGAGTGAATTATTAAATAGTTTAACAACCAATGAGCTCAAGAAGCTGATTAAAATAACAGGTAGTGTACTATACAACCTTCCTAATGAACAGTAA
>MG839547_016/ARG/2016
ATGGGGTGCAATTCACTGAGCATGATAAAGGTTAGATTACAAAATTTGTTTGATAATGACGAAGTAGCATTGTTAAAAATAACATGTTATACTGACAAATTAATTCTTCTGACTAATGCATTAGCCAAAGCAACAATCCATACAATTAAATTAAACGGCATAGTTTTTATACATGTTATAACAAGCAGTGAAGTGTGCCCTGATAACAATATTGTAGTGAAATCTAACTTTACAACAATGCCAATATTACAAAATGGGGGATACATATGGGAATTGATTGAATTGACACACTGCTCTCAATTAAATGGTCTAATAGATGATAATTGTGAAATCAAATTTTCTAAAAGACTAAGTGACTCAGTAATGACTGATTATATGAATCAAATATCTGATTTACTTGGGCTTGATCTCCATTCATGAATTATGTTTAGTCTAATTCAATAGACATGTGTTTATTACCATTTTAGTTAATATAAAACCTCATCAAAGGAAAATGGGGCAAATAAACTCACCCAATCAATCAAACCATGAGCACTACAAACGACAACACCACCATGCAAAGATTGATGATCACAGACATGAGACCCCTGTCGATGGATTCAATAATAACATCTCTCACCAAAGAAATCATCACACACAAATTCATATACTTGATAAACAATGAATGTATTGTAAGAAAACTCGATGAAAGACAAGCTACATTTACATTCCTAGTCAATTATGAGATGAAGCTATTGCACAAAGTAGGGAGTACCAAATACAAGAAATACACCGAATATAATACAAAATATGGCACATTCCCTATGCCTATATTTATCAATCATGGCGGGTTTCTAGAATGTATTGGCATTAAGCCTACAAAACATACTCCTATAATATACAAATATGACCTCAACCCGTAACTTCCAACAAAAAAACCAACTCACCCAAACCAAGCCATTCTCCAAACAACAATGCTCAACAGTTAAGAAGGAGCTAATCCATTTTAGTAATTAAAAATAAGGGTGAAACCAGTAACATAAATTGGGGCAAATACAAAGATGGCTCTTAGCAAAGTCAAGTTGAATGATACATTAAATAAGGATCAGCTGCTGTCATCCAGCAAATACACTATTCAACGTAGTACAGGAGATAATATTGACACTCCCAATTATGATGTGCAAAAACACCTAAACAAACTATGTGGTATGCTATTAATCACTGAAGATGCAAATCATAAATTCACAGGATTAATAGGTATGCTATATGCTATGTCCAGATTAGGAAGGGAAGACACTATAAAGATACTTAAAGATGCTGGATATCATGTTAAAGCTAATGGAGTAGATATAACAACATATCGTCAAGATATAAATGGAAAGGAAATGAAATTCGAAGTATTAACATTATCAAGCTTGACATCAGAAATACAAGTCAATATTGAGATAGAATCTAGAAAGTCCTACAAAAAAATGCTAAAAGAGATGGGAGAAGTGGCTCCAGAATATAGGCATGATTCTCCAGACTGTGGGATGATAATACTGTGTATAGCTGCCCTTGTAATAACCAAATTAGCAGCAGGAGATAGATCAGGTCTTACAGCAGTAATTAGGAGGGCAAACAATGTCTTAAAAAACGAAATAAAACGCTACAAGGGCCTAATACCAAAAGACATAGCCAACAGTTTTTATGAAGTGTTTGAAAAATACCCTCATCTTATAGATGTTTTTGTGCACTTTGGCATAGCACAATCATCCACAAGAGGGGGCAGTAGAGTTGAAGGAATCTTTGCAGGATTGTTTATGAATGCCTATGGTTCAGGACAAGTAATGCTAAGATGGGGAGTTTTAGCCAAATCTGTAAAAAATATCATGCTAGGACATGCTAGTGTCCAAGCAGAAATGGAGCAAGTTGTGGAAGTCTATGAGTATGCACAGAAGTTGGGAGGAGAAGCTGGTTTCTACCATATATTGAACAATCCAAAAGCATCATTGCTGTCATTAACTCAATTTCCTAACTTCTCAAGTGTGGTCCTAGGCAATGCAGCAGGTCTAGGCATAATGGGAGAGTATAGAGGTACACCAAGAAACCAAGATCTCTATGATGCAGCCAAAGCATATGCAGAGCAACTCAAAGAAAATGGAGTAATAAACTACAGTGTGTTAGACTTAACAACAGAAGAATTGGAAGCCATAAAGCATCAACTCAACCCCAAAGAAGATGACGTAGAGCTTTAAGTTAACAAAAAATACGGGGCAAATAAGTCAACATGGAGAAGTTTGCACCTGAATTTCATGGAGAAGATGCAAATAACAAAGCTACCAAATTCCTAGAATCAATAAAAGGCAAGTTTGCATCATCCAAAGATCCTAAGAAGAAAGATAGCATAATATCTGTCAACTCAATAGACATAGAAGTCACTAAAGAGAGCCCGATAACATCTGGCACCAACATTATCAATCCAACAAGTGAAGCCGACAGTACCCCAGAAACCAAAGCCAACTACCCAAGAAAACCCCTAGTAAGCTTCAAAGAAGATCTCACCCCAAGTGATAACCCTTTCTCTAAGTTGTACAAAGAAACCATAGAAACATTTGATAACAATGAAGAAGAATCTAGCTACTCATATGAGGAGATCAATGATCAAACAAATGACAACATTACAGCAAGACTAGATAGAATTGATGAAAAATTAAGTGAAATATTAGGAATGCTCCATACATTAGTAGTTGCAAGTGCAGGACCTACTTCGGCTCGTGACGGAATAAGAGATGCTATGGTTGGTCTAAGAGAAGAAATGATAGAAAAAATAAGAGCAGAAGCATTAATGACCAATGATAGGTTAGAGGCTATGGCAAGACTTAGGAATGAGGAAAGCGAAAAAATGGCAAAAGACACCTCAGATGAAGTGTCTCTCAATCCAACCTCCAAAAAATTGAGTGACTTGTTGGAAGACAACGATATCGACAATGATCTATCACTTGATGATTTTTGATCAGTGATCAACTCACTCAGCAATCAACAACATCAATAAAACAGACACCAATCCATTGAATCAATTGCCAGACTGAAAAAACAAACATCCATCAGCAGAACCACCAACCAATCAGTCAACCAATTGATCAATCAGCACCCTGACAAAATTAACAATATAGTAACAAAAAAARAAAGAACAAGATGGGGCAAATATGGAAACATACGTGAACAAGCTTCACGAAGGCTCCACATACACAGCAGCTGTTCAGTACAATGTTCTAGAAAAAGATGATGATCCCGCATCACTAACAATATGGGTGCCTATGTTCCAGTCATCTGTGCCAGCAGACTTGCTCATAAAAGAACTTGCAAGCATCAGCATACTAGTAAAGCAGATCTCTACGCCCAAAGGACCTTCACTACGAGTCACGATCAACTCAAGAAGTGCTGTGCTGGCTCAAATGCCTAGTAATTTCACCATAAGTGCAAATGTATCATTAGATGAAAGAAGCAAATTAGCATATGATGTAACTACACCTTGTGAAATCAAAGCATGCAGTCTAACATGCTTAAAAGTAAAAAGTATGTTAACTACAGTCAAAGATCTAACCATGAAGACATTCAACCCCACTCATGAGATCATTGCTCTATGTGAATTTGAAAATATTATGACATCAAAAAGAGTAATAATACCAACCTATCTAAGATCAATTAGTGTCAAAAACAAGGATCTGAACTCACTGGAAAATATAGCAACCACCGAATTCAAAAATGCTATCACCAATGCTAAAATTATTCCCTATGCAGGATTAGTGTTAGTTATCACGGTTACTGATAATAAAGGAGCATTCAAGTATATCAAGCCACAGAGTCAATTTATAGTGGATCTTGGTGCCTACCTAGAAAAAGAGAGCATATATTATGTGACTACTAATTGGAAGCATACAGCTACACGTTTTTCAATCAAACCACTAGAGGATTAAACTCAATTATCAACATTGAATGACAGGTTCACATATATCCTCAACTGCACACTATATCTAAACATCATAAACATCTACACTACACACTTCATCACACAAACCAATCCCACTCAAAATCTAAAATCACTTCCAGCCATTGTCTGCCAGACCTAGAGTGCGAATAGGTAAATAAAACAAGAATATGGGGTAAATAGATATCAGTCAGAGTTCAACCAATCTCAACAACCATCTATACCGCCAATCCAATATACACATTGCAAATCTTAAAATGGGAAACACATCCATCACAATAGAATTCACAAGCAAATTTTGGCCCTATTTTACACTAATACATATGATCTTAACTCTAATCTCTTTACTAATTATAATCACTATTATGATTGCAATACTAAATAAGCTAAGTGAACATAAAATATTCTACAACAAAACTCTTGAACAAGGACAGATGTATCAAATCAACACATAGTGTTCTCCCATTATGCTGTATCAAATTATAATCTTGTGTATATAAATAAACAAATCCAATCTTCTCACAGAGTCATGGCATCACAAAACCATGTCAACCATCATGATAGCATAGAGTAGTTATTTAAAAATTAACATAATGATGAATTATTAGCATGGGATCAAAAACAACATTGGGGCAAATGCAACAATGTCCAAAAACAAGAATCAACGTACTGCCAGGACTCTAGAAAAGACCTGGGATACTCTTAATCATCTAATTGTAATATCCTCTTGTTTATACAAATTAAATTTAAAATCTATAGCACAAATAGCACTATCAGTTTTGGCGATGATAATCTCAACCTCTCTTATAATTGCAGCCATAATATTCATCATCTCTGCCAATCACAAAGTTACACTAACAACTGTCACAGTTCAAACAATAAAAAACCACACTGAAAAAAACATAACCACTTACCTTACTCAAGTCTCACCAGAAAGGGTTAGCCCATCCAAACAACCCACAGCCACACCACCAATCCACACAAACTCAGCCACAATATCACCCAATACAAAATCAGAAACACACCATACAACAGCACAAACCAAAGGCACAACCTCTACTCCAACACAGAACAACAAGCCAAGCACAAAACCGCGTCCAAAAAATCCACCAAA------AAAAGATGATTACCATTTTGAAGTGTTCAACTTTGTTCCCTGTAGTATATGTGGCAACAATCAACTCTGCAAATCCATTTGCAAAACAATACCAAGCAATAAACCAAAGAAAAAACCAACTACAAAACCCACAAACAAACCACCTACCAAAACCACAAACAAAAGAGACCCCAAAACACTAGCCAAAACACCGAAAAAAGAAACCACCATTAACCCAACAAAAAGACCAACCCCCAAGACTACAGAAAGAGACACCAGCACCCCACAATCCACTGTGCTCGACATAACCACATCAAAACACACAGAAAGAGACACCAGCACCTCACAATCCATTGCGCTTGACACAACCACATCAAAACACACAACCCAACAGCAATCTCTCTACTCAACCACCCCCGAAAACACACCCAACTCCACACAAACACCCACAGCATCCGAGCCCTCCACATCAAATTCTACCTAAAGACTCCAGTCATATGCTTAGTTATTTAAAAACTACATCTTAGCAGAGAACCGTGATCCCTCAAGCAAGAACGAAATTAAATCTGGGGCAAATAACCATGGAGTTGCTGATCCATAGATCAAGTGCAATCTTCCTAACTCTTGCTATTAATGCATTGTACCTTACCTCAAGTCAGAACATAACTGAGGAGTTTTACCAATCAACATGTAGTGCAGTTAGCAGAGGTTACTTGAGTGCTTTAAGAACAGGTTGGTATACCAGTGTCATAACAATAGAATTAAGTAATATAAAAGAAACCAAATGCAATGGAACTGACACTAAAGTAAAACTTATAAAACAAGAATTAGATAAGTATAAGAATGCAGTAACAGAATTACAGTTACTTATGCAAAACACACCAGCTGTCAACAACCGGGCCAGAAGAGAAGCACCACAGTATATGAACTACACAATCAATACCACTAAAAACCTAAATGTATCAATAAGCAAGAAGAGGAAACGAAGATTTCTGGGCTTCTTGTTAGGTGTAGGATCTGCAATAGCAAGTGGTATAGCTGTATCCAAAGTTCTACACCTTGAAGGAGAAGTGAACAAGATCAAAAATGCTTTGCAGCTTACAAACAAAGCTGTAGTCAGTCTATCAAATGGGGTCAGTGTTTTAACCAGCAAAGTGTTAGATCTCAAGAATTATATAAACAACCAATTATTACCTATAGTAAATCAACAGAGTTGTCGCATATCCAACATTGAAACAGTTATAGAATTCCAGCAGAAGAACAGCAGATTGTTGGAAATCACCAGAGAATTTAGTGTCAATGCAGGTGTAACGACACCTTTAAGCACTTACATGTTAACAAACAGTGAGTTACTATCATTAATCAATGATATGCCTATAACAAATGATCAGAAAAAATTAATGTCAAGCAATGTTCAGATAGTAAGGCAACAAAGTTATTCTATCATGTCTATAATAAAGGAAGAAGTCCTTGCATATGTTGTACAGCTACCTATCTATGGTGTAATTGATACACCTTGCTGGAAATTACACACATCACCTCTGTGCACCACCAACATCAAAGAAGGATCAAATATTTGTTTAACAAGGACTGATAGAGGATGGTACTGTGATAATGCAGGATCAGTATCCTTCTTTCCACAAGCTGACACTTGTAAAGTACAGTCCAATCGAGTATTTTGTGACACTATGAACAGTTTGACATTACCAAGTGAAGTCAGCCTTTGTAACACTGACATATTCAATTCCAAGTATGACTGCAAAATTATGACATCAAAAACAGACATAAGCAGCTCAGTAATTACTTCTCTAGGAGCTATAGTGTCATGCTATGGTAAGACTAAATGTACTGCATCCAACAAAAATCGTGGAATTATAAAGACATTTTCTAATGGTTGTGATTATGTGTCAAACAAAGGAGTAGATACTGTATCAGTGGGCAACACTTTATATTATGTCAACAAGCTGGAAGGCAAAAACCTTTATGTAAAAGGGGAACCTATAATAAATTACTATGACCCTCTAGTGTTTCCTTCTGATGAGTTTGATGCATCAATATCTCAAGTCAATGAAAAAATTAATCAAAGTTTAGCTTTTATTCGTAGATCCGATGAATTATTACATAATGTAAATACTGGAAAATCTACTACAAATATTATGATAACTGCAATTATTATAGTAATCATTGTAGTATTGTTATCATTAATAGCCATTGGTTTACTGTTGTATTGCAAAGCCAAAAACACACCAGTTACATTAAGCAAAGACCAACTAAGTGGAATCAATAATATTGCATTCAGCAAATAGACAAAAAACCACCTGATCATGTTTCAACAACAATCTGCTGACCATCAATCCCAAATCAACTTACAACAGATACTTCAACATCACAGCACAGGCTGAATCATTTCCTCGCATCATGCCACCCACACAACCAAGCTAGATCCCTAACTCATAGTTACATAAAAGCCTCAAATATCGCAATCAACACTAAATCAACACATCATTCATAAAACTAACAGCTGGGGCAAATATGTCGCGAAGAAATCCCTGCAAATTTGAGATTAGAGGTCATTGCTTGAATGGTAGAAGATGCCACTACAGTCATAATTACTTTGAATGGCCTCCTCATGCATTGCTAGTGAGGCAAAACTTCATGTTAAACAAGATACTCAAGTCAATGGACAAGAGCATAGACACTTTGTCTGAAATAAGTGGAGCTGCTGAACTTGATAGAACAGAAGAATATGCTCTTGGTATAGTTGGAGTGCTAGAGAGTTACATAGGATCTATAAACAACATAACAAAACAATCAGCATGTGTTGCTATGAGTAAACTTCTTATTGAGATCAATAGTGATGACATTAAAAAGCTGAGAGATAATGAAGAACCCAATTCACCTAAGATAAGAGTGTACAATACTGTTATATCATACATCGAGAGCAATAGAAAAAACAGCAAGCAAACCATCCATCTGCTCAAACGATTACCAGCAGACGTGCTGAAGAAGACAATAAAGAACACATTAGATATCCACAAAAGCATAACCATAAGCAACCCAAAAGAGTCAACCATAAGTGATCAAAATGACCAAACCAAAAATAATGATATTACCGGATAAATATCCTTGTAGTATATCATCCATATTGATCTCAAGTGAAAGCATGATTGCTACATTCAATCATAAAGACATATTACAATTTAACCACAACCATTTAGATAACCACCAGTGTTTATTAAATCATATATTTGATGAAATTCATTGGACACCTAAAAACTTATTAGATGCCACTCAACAATTTCTCCAACATCTTAACATCCCTGAAGATATATATACAGTATATATATTAGTGTCATAATGCTTGATCATAACGATTCTATATCATCCAACCATAAAACTGTCTTAATAAAGTTATGGGACAAAATGGATCCCATTATTAATGGAAGCTCTGCTAATGTATATCTAACTGATAGTTATCTAAAAGGTGTTATCTCTTTTTCAGAATGTAATGCTTTAGGGAGTTACCTTTTTAACGGCCCTTATCTTAAAAATGATTATACCAACTTAATTAGTAGACAAAGCCCACTAATAGAGCATATGAATCTAAAAAAACTAACTATAACACAGTCATTAATATCTAGATACCATAAAGGTGAACTGAAATTAGAAGAACCAACTTATTTCCAGTCATTACTTATGACATATAAAAGCATGTCCTCGTCTGAACAAATTGCTACAACTAACTTACTTAAAAAAGTAATACGAAGAGCTATAGAAATAAGTGATGTAAAGGTGTACGCCATCTTGAATAAACTAGGACTAAAGGAAAAGGACAGAGTTAAGCCCAACAACAATTCAGGTGATGAAAACTCAGTACTTACAACCATAATTAAAGATGATATACTCTCAGCTGTGGAAAACAATCAATCATATACAAATTCAGATAAAAATTACTCAGTAAATCAAAATATCAATATCAAAACAACACTCTTAAAAAAGTTGATGTGTTCAATGCAACATCCTCCATCATGGTTAATACACTGGTTCAATTTATATACAAAATTAAATAACATATTAACACAATATCGATCAAATGAGGTAAAAAGTCATGGGTTTATATTAATAGATAATCAAACTTTGAGTGGTTTTCAGTTTATTTTAAATCAATATGGTTGCATTGTTTATCATAAAGGGCTCAAAAAAATTACAACTACTACATACAATCAATTTTTGACATGGAAAGACATCAGCCTCAGCAGATTAAATGTTTGCTTAATTACTTGGATAAGTAATTGTTTAAATACATTAAATAAAAGCTTAGGGTTGAGATGCGGATTCAATAATGTTGTGCTATCACAATTATTCCTTTACGGAGATTGTATACTGAAATTATTTCATAATGAAGGCTTTTACATAATAAAAGAAGTAGAAGGATTTATTATGTCTTTAATTCTAAACATAACAGAAGAAGATCAATTTAGGAAACGATTTTATAATAGCATGCTAAATAACATCACAGATGCAGCTATTAAGGCTCAAAAGGATCTACTATCAAGAGTATGTCACACTTTGTTAGACAAGACAGTGTCTGATAATATCATAAATGGTAAATGGATAATTCTATTAAGTAAATTTCTTAAATTGATTAAGCTTGCAGGTGATAATAATCTCAATAACTTGAGTGAGCTATATTTTCTCTTCAGAATCTTTGGACATCCAATGGTTGATGAAAGACAAGCAATGGATGCTGTAAGAATTAACTGCAATGAAACTAAGTTCTATTTATTAAGTAGCCTAAGTACGTTGAGAGGTGCTTTCATTTATAGAATCATAAAAGGGTTTGTAAATACCTACAACAGATGGCCCACTCTAAGGAATGCTATTGTCCTACCTCTAAGATGGTTAAACTATTATAAACTTAATACTTATCCATCTCTACTTGAAATCACAGAAAATGATTTGATTATTTTATCAGGATTGCGGTTCTATCGTGAGTTTCATCTGCCTAAAAAAGTGGATCTTGAAATGATAATAAATGACAAAGCTATTTCTCCTCCAAAAGATCTAATATGGACTAGTTTTCCTAGAAATTACATGCCATCACATATACAAAATTATATAGAACATGAAAAGTTGAAGTTCTCTGAAAGTGACAGATCAAGAAGAGTACTAGAGTATTACTTGAGAGATAATAAATTCAATGAATGTGATCTATACAATTGTGTAGTTAATCAAAGCTATCTCAACAACTCTAATCATGTGGTATCACTAACTGGTAAAGAAAGAGAGCTCAGTGTGGGTAGAATGTTTGCTATGCAACCAGGTATGTTTAGGCAAATCCAAATCTTAGCAGAAAAAATGATAGCCGAAAATATTTTACAATTCTTCCCTGAGAGTTTGACAAGATATGGTGATCTAGAGCTTCAAAAGATATTAGAATTAAAAGCAGGAATAAGCAACAAGTCAAATCGTTATAATGATAACTACAACAATTATATCAGTAAATGTTCTATAATAACAGATCTTAGCAAATTTAATCAAGCATTTAGATATGAAACATCATGTGTCTGCAGTGATGTATTAGATGAACTGCATGGGGTACAATCTCTATTCTCTTGGTTGCATTTAACAATACCTCTTGTCACAATAATATGTACATATAGACATGCACCTCCTTTTATAAAGGATCATGTTGTCAATCTTAATGAAGTTGATGAACAAAGTGGGTTATACAGATATCATATGGGTGGTATTGAGGGCTGGTGTCAAAAACTGTGGACCATTGAAGCCATATCATTATTAGATCTAATATCTCTTAAAGGTAAATTCTCCATCACAGCTCTGATAAATGGTGATAATCAGTCAATTGATATAAGTAAACCAGTTAGACTTATAGAGGGTCAGACCCATGCTCAAGCAGATTATTTGTTAGCATTAGATAGCCTTAAATTGCTATATAAAGAGTATGCAGGCATAGGCCATAAGCTTAAGGGAACTGAGACCTATATATCTCGAGATATGCAGTTCATGAGCAAAACAATCCAGCACAATGGAGTGTACTATCCAGCCAGTATCAAAAAAGTCCTGAGAGTAGGTCCATGGATAAATACAATACTTGATGATTTTAAAGTTAGTTTAGAATCTATAGGTAGCTTAACACAGGAGTTAGAATACAGAGGAGAAAGCTTATTATGCAGTTTAATATTTAGGAATATTTGGTTATACAATCAAATTGCTCTGCAACTCCGAAATCATGCTTTATGTAATAATAAGCTATATTTAGATATATTGAAAGTATTAAAACACTTAAAAACCTTTTTTAATCTTGATAGTATCGATACGGCGTTATCATTGTATATGAACTTGCCTATGCTGTTTGGTGGTGGTGATCCTAATTTGTTATATCGAAGCTTTTATAGGAGAACTCCAGACTTCCTTACAGAAGCCATAGTACATTCAGTGTTTGTGTTGAGCTATTACACTGGTCATGATCTACAAGATAAGCTCCAGGATCTTCCAGATGATAGACTGAACAAATTCTTGACTTGTGTCATCACATTTGATAAAAATCCAAATGCCGAGTTTGTAACATTGATGAGGGATCCACAGGCTTTAGGGTCTGAAAGGCAAGCTAAAATTACTAGTGAGATTAATAGATTAGCAGTAACAGAAGTCTTAAGTATAGCTCCAAACAAAATATTTTCTAAAAGTGCGCAACACTATACTACCACTGAGATTGATCTAAATGACATTATGCAAAATATAGAACCAACTTACCCTCATGGATTAAGAGTTGTTTATGAAAGTTTACCTTTTTATAAAGCAGAAAAAATAGTTAATCTTATATCAGGAACAAAATCCATAACTAATATACTTGAAAAAACATCAGCGATAGATACAACTGATATTAATAGGGCTACTGATATGATGAGGAAAAATATAACCTTACTTATAAGGATACTTCCACTAGATTGTAACAAAGACAAAAGAGAGTTATTAAGTTTAGAAAATCTTAGCATAACTGAATTAAGCAAGTATGTAAGAGAAAGATCTTGGTCATTATCCAATATAGTAGGAGTAACATCACCAAGTATTATGTTCACAATGGACATTAAATATACAACTAGCACTATAGCCAGTGGTATAATTATAGAAAAATATAATGTTAATGGTTTAACTCGTGGTGAAAGAGGACCTACTAAGCCATGGGTAGGTTCATCTACACAGGAGAAAAAAACAATGCCAGTGTACAATAGACAAGTTTTAACCAAAAAGCAAAGAGACCAAATAGATTTATTAGCAAAATTAGACTGGGTATATGCATCCATAGACAACAAAGATGAATTCATGGAAGAACTGAGTACTGGAACACTTGGACTGTCATATGAAAAGGCCAAAAAGTTGTTTCCACAATATCTAAGTGTCAATTATTTACACCGGTTAACAGTCAGTAGTAGACCATGCGAATTCCCTGCCTCAATACCAGCTTATAGAACAACAAATTATCATTTTGATACTAGTCCTATCAATCATGTATTAACAGAAAAATATGGAGATGAAGATATCGACATTGTGTTTCAAAATTGCATAAGTTTTGGTCTTAGCTTGATGTCAGTTGTGGAACAATTCACAAACATATGTCCTAATAGAATTATTCTCATACCGAAGCTGAATGAGATACATTTGATGAAACCTCCTATATTTACAGGAGATGTTGATATCATCAAGTTGAAGCAAGTGATACAAAAACAGCATATGTTCCTACCAGATAAAATAAGTTTAACCCAATATGTAGAATTATTCTTAAGTAACAAAGCACTTAAATCTGGATCTCACATCAACTCTAATTTAATATTAGTACRTARAATGTSTGATTATTTTCATAATGCGTATATTTTAAGTACTAAWTTAGCTGGACATTGGATTCTGATTATTCAACTTATGAAAGATTCAAAAGGTATTTTTGAAAAAGATTGGGGAGAGGGGTATATAACTGATCATATGTTCATTAATTTGAATGTTTTCTTTAATGCTTATAAGACTTATTTGCTATGTTTTCATAGAGGTTATGGTAAAGCAAAATTAGAATGTGATATGAACACTTCAGATCTTCTTTGTGTTTTGGAGTTAATAGACAGTAGCTACTGGAAATCTATGTCTAAAGTTTTCCTAGAACAAAAAGTCATAAAATACATAGTCAATCAAGACACAAGTTTGCATAGAATAAAAGGTTGTCACAGTTTTAAGTTGTGGTTTTTAAAACGCCTTAATAATGCTAAATTTACCGTATGCCCTTGGGTTGTTAACATAGATTACCACCCAACACACATGAAAGCTATATTATCTTACATAGATTTAGTTAGAATGGGGTTAATAAATGTAGATAAATTAACCATTAAAAATAAAAACAAATTCAWTGATGAATTTTACACATCAAATCTCTTTTACATTAGTTACAACTTTTCAGACAACACTCATCTGCTAACAAAACAAATAAGGATTGCCAATTCAGAATTAGAAGATAATTATAACAAACTATATCACCYAACCCCAGAAGCTTTAGAAAATATATCATTAATCCCTGTTAAAAGTAATAATAGAAACAAACCTAAATTTTGTATAAGTGGAAGTACTGAATCTATGATGACGTCAACATTCTCTAATAAAATGCATATTAAATCTTCCACTGTTACCACAAGATTCAATTATAGCAGACAAGACTTGTACAATTTATTTCCAATTGTTGTGATAGACAGGATTATAGATCATTCAGGTAATACAGAAAAATCTAACCAACTTTACACCACCACTTCACATCAGACATCTTTAGTAAGGAATAGTGCATCACTTTATTGCATGCTTCCTTGGCATCATGTCAATAGATTTAACTTTGTATTTAGTTCCACAGGATGCAAGATCAGTATAGAATATATTTTAAAAGATCTTAAGATTAAAGATCCCAGTTGTATAGCATTCATAGGTGAAGGAGCTGGTAACTTATTATTACGTACAGTAGTAGAACTTCATCCTGACATAAGATATATTTACAGAAGTTTAAAAGATTGCAATGATCATAGTTTACCTATTGAATTTCTAAGGTTATACAACGGGCATATAAACATAGATTATGGTGAGAATTTAACCATTCCTGCTACAGATGCAACTAACAACATACATTGGTCTTATTTACATATAAAATTTGCAGAACCTATTAGTATCTTTGTCTGTGATGCTGAATTACCTGTCACAGCCAATTGGAGTAAAATTATAATTGAATGGAGTAAGCATGTAAGAAAGTGCAAATACTGTTCTTCTGTAAATAGATGCATTTTGATTGCAAAATACCATGCTCAAGATGATATTGATTTCAAATTAGATAACATTACTATATTAAAAACTTATGTGTGCCTAGGTAGCAAGTTAAAAGGATCTGAAGTTTACTTAGTCCTTACAATAGGCCCTGCAAATATACTTCCTGTTTTTGATGTTGTGCAAAATGCTAAATTGATTCTTTCAAGAACTAAAAATTTCATTATGCCTAAAAAGATTGACAAGGAATCTATCGATGCAAATATTAAAAGCTTAATACCTTTCCTCTGTTACCCTATAACAAAAAATGGAATTAAGACTTCATTGTCAAAATTGAAGAGTGTAGTTAATGGAGATATATTATCATATTCTATAGCTGGACGTAATGAAGTATTCAGCAACAAGCTTATAAACCACAAGCATGTGAATATCTTAAAATGGCTGGATCATGTTTTAAACTTTAGATCAGCTGAACTTAATTACAATCATTTATACATGATAGAGTCCACATATCCTTACTTGAGTGAATTATTAAATAGTTTAACAACCAATGAGCTCAAGAAGCTGATTAAAATAACAGGTAGTGTACTATACAACCTTCCTAATGAACAGTAA
>HRSV/01/ZJ/CHN/2017
ATGGGGTGCAATTCACTGAGCATGATAAAGGTTAGATTACAAAATTTGTTTGATAATGACGAAGTAGCATTGTTAAAAATAACATGTTATACTGACAAATTAATTCTTCTGACTAATGCATTAGCCAAAGCAACAATACATACAATTAAATTAAACGGCATAGTTTTTATACATGTTATAACAAGCAGTGAAGTGTGCCCTGATAACAATATTGTAGTGAAATCTAACTTTACAACAATGCCAATATTACAAAATGGAGGATACATATGGGAATTGATTGAATTGACACACTGCTCTCAATTAAATGGTCTAATAGATGATAATTGTGAAATCAAATTTTCTAAAAGACTAAGTGACTCAGTAATGACTGATTATATGAATCAAATATCTGATTTACTTGGGCTTGATCTCCATTCATGAATTATGTTTAGTCTAATTCAATAGACATGTGTTTATTACCATTTTAGTTAATATAAAACCTCATCAAAGGGAAATGGGGCAAATAAACTCACCCAATCAATCAAACCATGAGCACTACAAACGACAACACCACCATGCAAAGATTGATGATCACAGACATGAGACCCCTGTCGATGGACTCAACAATAACATCTCTCACCAAAGAAATCATCACACACAAATTCATATACTTGATAAACAATGAATGTATTGTAAGAAAACTCGATGAAAGACAAGCTACATTTACATTCCTAGTCAATTATGAGATGAAGCTATTGCACAAAGTAGGGAGTACCAAATACAAGAAATACACCGAATATAATACAAAATATGGCACATTCCCTATGCCTATATTTATCAATCATGGCGGGTTTCTAGAATGTATTGGCATTAAGCCTACAAAACATACTCCTATAATATACAAATATGACCTCAACCCGTAACTTCCAACAAAAAAACCAACTCATCCAAACCAAGCCATTCTCCAAACAACAATGCTCAACAGTTAAGAAGGAGCTAATCCATTTTAGTAATTAAAAATAAGGGTGAAACCAGTAACATAAATTGGGGCAAATACAAAGATGGCTCTTAGCAAGGTCAAGTTGAATGATACATTAAATAAGGATCAGCTGCTGTCATCCAGCAAATACACTATTCAACGTAGTACAGGAGATAATATTGACACTCCCAATTATGATGTGCAAAAACACCTAAACAAACTATGTGGTATGCTATTAATCACTGAAGATGCAAATCATAAATTCACAGGATTAATAGGTATGCTATATGCTATGTCCAGATTAGGAAGGGAAGACACTATAAAGATACTTAAAGATGCTGGATATCATGTTAAAGCTAATGGAGTAGATATAACAACATATCGTCAAGATATAAACGGAAAGGAAATGAAATTCGAAGTATTAACATTATCAAGCTTGACATCAGAAATACAAGTCAATATTGAGATAGAATCTAGAAAGTCCTACAAAAAAATGCTAAAAGAGATGGGAGAAGTGGCTCCAGAATATAGGCATGATTCTCCAGACTGTGGGATGATAATACTGTGTATAGCTGCCCTTGTAATAACCAAATTAGCAGCAGGAGATAGATCAGGTCTTACAGCAGTAATTAGGAGGGCAAACAATGTCTTAAAAAACGAAATAAAACGCTACAAGGGCCTAATACCAAAAGACATAGCCAACAGTTTTTATGAAGTGTTTGAAAAATACCCTCATCTTATAGATGTTTTTGTGCACTTTGGCATAGCACAATCATCCACAAGAGGGGGCAGTAGAGTTGAAGGAATCTTTGCAGGATTGTTTATGAATGCCTATGGTTCAGGACAAGTAATGCTAAGATGGGGAGTTTTAGCCAAATCTGTAAAAAATATCATGCTAGGACATGCTAGTGTCCAAGCAGAAATGGAGCAAGTTGTGGAAGTCTATGAGTATGCACAGAAGTTGGGAGGAGAAGCTGGTTTCTACCATATATTGAACAATCCAAAAGCATCATTGCTGTCATTAACTCAATTTCCTAACTTCTCAAGTGTGGTCCTAGGCAATGCAGCAGGTCTAGGCATAATGGGAGAGTATAGAGGTACACCAAGAAACCAAGATCTCTATGATGCAGCCAAAGCATATGCAGAGCAACTCAAAGAAAATGGAGTAATAAACTACAGTGTATTAGACTTAACAACAGAAGAATTGGAAGCCATAAAGCATCAACTCAACCCCAAAGAAGATGACGTAGAGCTTTAAGTTAACAAAAAATACGGGGCAAATAAGTCAACATGGAGAAGTTTGCACCTGAATTTCATGGAGAAGATGCAAATAACAAAGCTACCAAATTCCTAGAATCAATAAAAGGCAAGTTTGCATCATCCAAAGATCCTAAGAAGAAAGATAGCATAATATCTGTCAACTCAATAGACATAGAAGTCACTAAAGAGAGCCCGATAACATCTGGCACCAACATTATCAATCCAACAAGTGAAGCCGACAGTACCCCAGAAACTAAAGCCAACTACCCAAGAAAACCCCTAGTAAGCTTCAAAGAAGATCTCACCCCAAGTGATAACCCTTTTTCTAAGTTGTACAAAGAAACCATAGAAACATTTGATAACAATGAAGAAGAATCTAGCTACTCATATGAGGAGATCAATGACCAAACAAATGACAACATTACAGCAAGACTAGATAGAATTGATGAAAAATTAAGTGAAATATTAGGAATGCTCCATACATTAGTAGTTGCAAGTGCAGGACCTACTTCGGCTCGTGACGGAATAAGAGATGCTATGGTTGGTCTAAGAGAAGAAATGATAGAAAAAATAAGAGCAGAAGCATTAATGACCAATGATAGGTTAGAGGCCATGGCAAGACTTAGGAATGAGGAAAGCGAAAAAATGGCAAAAGACACCTCAGATGAAGTGTCTCTCAATCCAACCTCCAAAAAATTGAGTGACTTGTTGGAAGACAACGATAGCGACAATGATCTATCACTTGATGATTTTTGATCAGTGATCAACTCACTCAGCAATCAACAACATCAATAAAACAGACACCAATCCATTGAAACAATTGCCAGACTGAAAAAACAAACATCCATCAGCAGAACCACCAACCAATCAATCAACCAATTGATCAATCAGCACTCTGACAAAATTAACAATATAGTAACAAAA----AAAGAACAAGATGGGGCAAATATGGAAACATACGTGAACAAGCTTCACGAAGGCTCCACATACACAGCAGCTGTCCAGTACAATGTTCTAGAAAAAGATGATGATCCCGCATCACTAACAATATGGGTGCCTATGTTCCAGTCATCTGTGCCAGCAGACTTGCTCATAAAAGAACTTGCAAGCATCAACATACTAGTAAAGCAGATCTCTACGCCCAAAGGACCTTCACTACGAGTCACGATCAACTCAAGAAGTGCTGTGCTGGCTCAAATGCCTAGTAATTTCACCATAAGTGCAAATGTATCATTAGATGAAAGAAGCAAATTAGCATATGATGTAACTACACCTTGTGAAATCAAAGCATGCAGTTTAACATGCTTAAAAGTAAAAAGTATGTTAACTACAGTCAAAGATCTAACCATGAAGACATTCAACCCCACTCATGAGATCATTGCTCTATGTGAATTTGAAAATATTATGACATCAAAAAGAGTAATAATACCAACCTATCTAAGATCAATCAGTGTCAAAAACAAGGATCTGAACTCACTGGAAAATATAGCAACCACCGAATTCAAAAATGCTATCACCAATGCTAAAATTATTCCCTATGCAGGATTAGTGTTAGTTATCACGGTTACTGATAATAAAGGAGCATTCAAGTATATCAAGCCACAGAGTCAATTTATAGTGGATCTTGGTGCCTACCTAGAAAAAGAGAGCATATATTATGTGACTACTAATTGGAAGCATACAGCTACACGTTTTTCAATCAAACCACTAGAGGATTAAACTCAATTATCAACATTGAATGACAGGTTCACATATATCCTCAACTGCACACTATATCTAAACATCATAAACATCTACACTACACACTTCATCACACAAACCAATCCCACTCAAAATCTAAAATCACTTCCAGCCATTGTCTGCCAGACCTAGAGTGCGAATAGGTAAATAAAACAAGAATATGGGGTAAATAGATATCAGTTAGAGTTCAACCAATCTCAACAACCATCTATACCGCCAATCCAATACATACATTGCAAATCTTAAAATGGGAAACACATCCATCACAATAGAATTCACAAGCAAATTTTGGCCCTATTTTACACTAATACATATGATCTTAACTCTAATCTCTTTACTAATTATAATCACTATTATGATTGCAATACTAAATAAGCTAAGTGAACATAAAATATTCTGCAACAAAACTCTTGAACAAGGACAGATGTATCAAATCGACACATAGTGTTTTCCCATTATGCTGTATCAAATTATAATCTTGTGTATATAAATAAACAAATCCAATCTTCTCACAGAGTCATGGCATCACAAAACCATGCCAACCATCATGGTAGCATAGAGTAGTTA-TTAAAAATTAACATAATGATGAATTATTAGTATGGGATCAAAAACAACATTGGGGCAAATGCAACAATGTCCAAAAACAAGAATCAACGCACTGCCAGGACTCTAGAAAAGACCTGGGATACTCTTAATCATCTAATTGTAATATCCTCTTGTTTATACAAATTAAATTTAAAATCTATAGCACAAATAGCACTATCAGTTTTGGCAATGATAATCTCAACCTCTCTTATAATTGCAGCCATAATATTCATCATCTCTGCCAATCACAAAGTTACACTAACAACTGTCACAGTTCAAACAATAAAAAACCACACTGAGAAAAACATAACCACTTACCTTACTCAAGTCTCACCAGAAAGGGTTAGCCCATCCAAACAACCCACAGCCACACCACCAATCCACACAAACTCAGCCACAATATCACCCAATACAAAATCAGAAACACACCATACAACAGCACAAACCAAAGGCACAACCTCTACTCCAACACAGAACAACAAGCCAAGCACAAAACCACGTCCAAAAAATCCATCAAA------AAAAGATGATTACCATTTTGAAGTGTTCAACTTTGTTCCCTGTAGTATATGTGGCAACAATCAACTCTGCAAATCCATTTGCAAAACAATACCAAGCAATAAACCAAAGAAAAAACCAACTACAAAACCCACAAACAAACCACCTACCAAAACCACAAACAAAAGAGACCCCAAAACACTAGCCAAAACACCGAAAAAAGAAACCACCATTAACCCAACAAAAAAACCAACCCCCAAGACTACAGAAGGAGACACCAGCACCCCACAATCCACTGTGCTCGACATAACCATATCAAAACACACAGAAAGGGACACCAGCACCTCACAATCCATTGCGCTTGACACAACCACATCAAAACACACAACCCAACAGCAATCTCTCTACTCAACCATCCCCGAAAACACACCCAACTCCACACAAACACCCACAGCATCCGAGCCCTCCACATCAAATTCTACCTAAAGACTCCAGTCATATGCTTAGTTATTTAAAAACTACATCTTAGCAGAGAACCGTGATCCCTCAAACAAGAACGAAATTAAATCTGGGGCAAATAACCATGGAGTTGCCGATCCATAGATCAAGTGCAATCTTCCTAACTCTTGCTATTAATGCATTGTACCTTACCTCAAGTCAGAACATAACTGAGGAGTTTTACCAATCAACATGTAGTGCAGTTAGCAGAGGTTACTTGAGTGCTTTAAGAACAGGTTGGTATACCAGTGTCATAACAATAGAATTAAGTAATATAAAAGAAACCAAATGCAATGGAACTGACACTAAAGTTAAACTTATAAAACAAGAATTAGATAAGTATAAGAATGCAGTAACTGAATTACAGTTACTTATGCAAAACACACCAGCTGTCAACAACCGGGCCAGAAGAGAAGCACCACAGTATATGAACTACACAATCAATACCACTAAAAACCTAAATGTATCAATAAGCAAGAAGAGGAAACGAAGATTTCTGGGCTTCTTGTTAGGTGTAGGATCTGCAATAGCAAGTGGTATAGCTGTATCCAAAGTTCTACACCTTGAAGGAGAAGTGAACAAGATCAAAAATGCTTTGCAGCTTACAAACAAAGCTGTAGTCAGTCTATCAAATGGGGTCAGTGTTTTAACCAGCAGAGTGTTAGATCTCAAGAATTATATAAACAACCAATTATTACCTATGGTAAATCGACAGAGTTGTCGCATATCCAACATTGAGACAGTTATAGAATTCCAGCAGAAGAACAGCAGATTGTTGGAAATCACCAGAGAATTTAGTGTCAATGCAGGTGTAACGACACCTTTAAGCACTTACATGTTAACAAACAGTGAGTTACTATCATTAATCAATGATATGCCTATAACAAATGATCAGAAAAAATTAATGTCAAGCAATGTTCAGATAGTAAGGCAACAAAGTTATTCTATCATGTCTATAATAAAGGAAGAAGTCCTTGCATATGTTGTACAGCTACCTATCTATGGTGTAATTGATACACCTTGCTGGAAATTACACACATCACCTCTGTGCACCACCAACATCAAAGAAGGATCAAATATTTGTTTAACAAGGACTGATAGAGGATGGTATTGTGATAATGCAGGATCAGTATCCTTCTTTCCACAAGCTGACACTTGTAAAGTACAGTCCAATCGAGTATTTTGTGACACTATGAACAGTTTGACATTACCAAGTGAAGTCAGCCTTTGTAACACTGACATATTCAATTCCAAGTATGACTGCAAAATTATGACATCAAAAACAGACATAAGCAGCTCAGTAATTACTTCTCTAGGAGCTATAGTGTCATGCTATGGTAAGACTAAATGTACTGCATCCAACAAAAATCGTGGAATTATAAAGACATTTTCTAATGGCTGTGATTATGTGTCAAACAAAGGAGTAGATACTGTATCAGTGGGCAACACTTTATATTATGTTAACAAGCTGGAAGGCAAAAACCTTTATGTAAAAGGGGAACCTATAATAAATTACTATGACCCTCTAGTGTTTCCTTCTGATGAGTTTGATGCATCAATATCTCAAGTCAATGAAAAAATTAATCAAAGTTTAGCTTTTATTCGTAGATCCGATGAATTATTACATAATGTAAATACTGGAAAATCTACTACAAATATTATGATAACTGCAATTATTATAGTAATCATTGTAGTATTGTTATCATTAATAGCTATTGGTTTACTGTTGTATTGCAAAGCCAAAAACACACCAGTTACATTAAGCAAAGACCAACTAAGTGGAATCAATAATATTGCATTCAGCAAATAGACAAAAAACCACCTGATCATGTTCCAACAACAATCTGCTGACCATCAATCCCAAATCAACTTACAACAGATACATCAACATCACAGCACAGGCTGAATCATCTCCTCGCATCATGCTACCCACACAACTAAGCTAGATCCTTAATTCATAGTTACATAAAAGCCTCAAATATCGCAATCAACACTAAATCAACACATCATTCACAAAACTAACAGCTGGGGCAAATATGTCGCGAAGAAATCCCTGCAAATTTGAGATTAGAGGTCATTGCTTGAATGGTAGAAGATGCCACTACAGTCATAATTACTTTGAATGGCCTCCTCATGCATTGCTAGTGAGGCAAAACTTCATGTTAAACAAGATACTCAAGTCAATGGACAAGAGCATAGACACTTTGTCTGAAATAAGTGGAGCTGCTGAACTTGATAGAACAGAAGAATATGCTCTTGGTATAGTTGGAGTGCTAGAGAGTTACATAGGATCTATAAACAACATAACAAAACAATCAGCATGTGTTGCTATGAGTAAACTTCTTATTGAGATCAATAGTGATGACATTAAAAAGCTGAGAGATAATGAAGAACCCAATTCACCTAAGATAAGAGTGTACAATACTGTTATATCATACATCGAGAGCAATAGAAAAAACAGCAAGCAAACCATCCATCTGCTTAAACGATTACCAGCAGACGTGCTGAAGAAGACAATAAAGAACACATTAGATATCCACAAAAGCATAACCATAAGCAACCCAAAAGAGTCAACCATAAGTGATCAAAATGACCAAACCAAAAATAATGATATTACCGGATAAATATCCTTGTAGTATATCATCCATATTGATCTCAAGTGAAAGCACGATTGCTACATTCAATCATAAAGACATATTACAATTTAACCACAACCATTTAGATAACCACCAGTGTTTATTAAATCATATATTTGATGAAATTCATTGGACACCTAAAAACTTATTAGATGCCACTCAACAATTTCTCCAACATCTTAACATCCCTGAAGATATATATACAGTATATATATTAGTGTCATAATGCTTGATCATAACGATTCTATATCATCCAACCATAAAACTGTCTTAATAAAGTTATGGGACAAAATGGATCCCATTATTAATGGAAGCTCTGCTAATGTATATCTAACTGATAGTTATCTAAAAGGTGTTATCTCTTTTTCAGAATGTAATGCTTTAGGGAGTTACCTTTTTAACGGCCCTTATCTTAAAAATGATTATACCAACTTAATTAGTAGACAAAGCCCACTAATAGAGCATATGAATCTAAAAAAACTAACTATAACACAGTCATTAATATCTAGATACCATAAAGGTGAACTGAAATTAGAAGAACCAACTTATTTCCAGTCATTACTTATGACATATAAAAGCATGTCCTCGTCTGAACAAATTGCTACAACTAACTTACTTAAAAAAATAATACGAAGAGCTATAGAAATAAGTGATGTAAAGGTGTACGCCATCTTGAATAAACTAGGACTAAAGGAAAAGGACAGAGTTAAGCCCAACAACAATTCAGGTGATGAAAACTCAGTACTTACAACCATAATTAAAGATGATATACTCTCAGCTGTGGAAAACAATCAATCATATACAAATTCAGATAAAAATTACTCAGTAAATCAAAATATCAATATCAAAACAACACTCTTAAAAAAGTTGATGTGTTCAATGCAACATCCTCCATCATGGTTAATACACTGGTTCAATTTATATACAAAATTAAATAACATATTAACACAATATCGATCAAATGAGGTAAAAAGTCATGGGTTTATATTAATAGATAATCAAACTTTGAGTGGTTTTCAGTTTATTTTAAATCAATATGGTTGCATTGTTTATCATAAAGGGCTCAAAAAAATTACAACTACTACATACAATCAATTTTTGACATGGAAAGACATCAGCCTCAGCAGATTAAATGTTTGCTTAATTACTTGGATAAGTAATTGTTTAAATACATTAAATAAAAGCTTAGGGTTGAGATGCGGATTCAATAATGTTGTGCTATCACAATTATTCCTTTACGGAGATTGTATACTGAAATTATTTCATAATGAAGGCTTTTACATAATAAAAGAAGTAGAAGGATTTATTATGTCTTTAATTCTAAACATAACAGAAGAAGATCAATTTAGGAAACGATTTTATAATAGCATGCTAAATAACATCACAGATGCAGCTATTAAGGCTCAAAAGGATCTACTATCAAGAGTATGTCACACTTTATTAGACAAGACAGTGTCTGATAATATCATAAATGGTAAATGGATAATTCTATTAAGTAAATTTCTTAAATTGATTAAGCTTGCAGGTGATAATAATCTCAATAACTTGAGTGAGCTATATTTTCTCTTCAGAATCTTTGGACATCCAATGGTTGATGAAAGACAAGCAATGGATGCTGTAAGAATTAACTGCAATGAAACTAAGTTCTATTTATTAAGTAGCCTAAGTACGTTGAGAGGTGCTTTCATTTATAGAATCATAAAAGGGTTTGTAAATACCTACAACAGATGGCCCACTTTAAGGAATGCTATTGTCCTACCTCTAAGATGGTTAAACTATTATAAACTTAATACTTATCCATCTCTACTTGAAATCACAGAAAATGATTTGATTATTTTATCAGGATTGCGGTTCTATCGTGAGTTTCATCTGCCTAAAAAAGTGGATCTTGAAATGATAATAAATGACAAAGCTATTTCTCCTCCAAAAGATCTAATATGGACTAGTTTTCCTAGAAATTACATGCCATCACATATACAAAATTATATAGAACATGAAAAGTTGAAGTTCTCTGAAAGCGACAGATCAAGAAGAGTACTAGAGTATTACTTGAGAGATAATAAATTCAATGAATGTGATCTATACAATTGTGTAGTTAATCAAAGCTATCTCAACAACTCTAATCATGTGGTATCACTAACTGGTAAAGAAAGAGAGCTCAGTGTGGGTAGAATGTTTGCTATGCAACCAGGTATGTTTAGGCAAATCCAAATCTTAGCAGAAAAAATGATAGCCGAAAATATTTTACAATTCTTCCCTGAGAGTTTGACAAGATATGGTGATCTAGAGCTTCAAAAGATATTAGAATTAAAAGCAGGAATAAGCAACAAGTCAAATCGTTATAATGATAACTACAACAATTATATCAGTAAATGTTCTATAATAACAGATCTTAGCAAATTTAATCAAGCATTTAGATATGAAACATCATGTGTCTGCAGTGATGTATTAGATGAACTGCATGGGGTACAATCTCTATTCTCTTGGTTGCATTTAACAATACCTCTTGTCACAATAATATGTACATATAGACATGCACCTCCTTTTATAAAGGATCATGTTGTCAATCTTAATGAAGTTGATGAACAAAGTGGGTTATACAGATATCATATGGGTGGTATTGAGGGCTGGTGTCAAAAACTGTGGACCATTGAAGCCATATCATTATTAGATCTAATATCTCTTAAAGGTAAATTCTCCATCACAGCTCTGATAAATGGTGATAATCAGTCAATTGATATAAGTAAACCAGTTAGACTTATAGAGGGTCAGACCCATGCTCAAGCAGATTATTTGTTAGCATTAAATAGCCTTAAATTGCTATATAAAGAGTATGCAGGCATAGGCCATAAGCTTAAGGGAACTGAGACCTATATATCTCGAGATATGCAGTTCATGAGCAAAACAATCCAGCACAATGGAGTGTACTATCCAGCCAGTATCAAAAAAGTCCTGAGAGTAGGTCCATGGATAAATACAATACTTGATGATTTTAAAGTTAGTTTAGAATCTATAGGTAGCTTAACACAGGAGTTAGAATACAGAGGAGAAAGCTTATTATGCAGTTTAATATTTAGGAATATTTGGTTATACAATCAAATTGCTCTGCAACTCCGAAATCATGCTTTATGTAATAATAAGCTATATTTAGATATATTGAAAGTATTAAAACATTTAAAAACCTTTTTTAATCTTGATAGTATCGATACGGCGTTATCATTGTATATGAACTTGCCTATGCTGTTTGGTGGTGGTGATCCTAATTTGTTATATCGAAGCTTTTATAGGAGAACTCCAGACTTCCTTACAGAAGCTATAGTACATTCAGTGTTTGTGTTGAGCTATTATACTGGTCACGATCTACAAGATAAGCTCCAGGATCTTCCAGATGATAGACTGAACAAATTCTTGACTTGTGTCATCACATTTGATAAAAATCCAAATGCCGAGTTTGTAACATTGATGAGGGATCCACAGGCTTTAGGGTCTGAAAGGCAAGCTAAAATTACTAGTGAGATTAATAGATTAGCAGTAACAGAAGTCTTAAGTATAGCTCCAAACAAAATATTTTCTAAAAGTGCGCAACACTATACTACCACTGAGATTGATCTAAATGACATTATGCAAAATATAGAACCAACTTACCCTCATGGATTAAGAGTTGTTTATGAAAGTTTACCTTTTTATAAAGCAGAAAAAATAGTTAATCTTATATCAGGAACAAAATCCATAACTAATATACTTGAAAAAACATCAGCGATAGATACAACTGATATTAATAGGGCTACTGATATGATGAGGAAAAATATAACCTTACTTATAAGGATACTTCCACTAGATTGTAACAAAGACAAAAGAGAGTTATTAAGTTTAGAAAATCTTAGCATAACTGAATTAAGCAAGTATGTAAGAGAAAGATCTTGGTCATTATCCAATATAGTAGGAGTAACATCACCTAGTATTATGTTCACAATGGACATTAAATATACAACTAGCACTATAGCCAGTGGTATAATTATAGAAAAATATAATGTTAATGGTTTAACTCGTGGTGAAAGAGGACCTACTAAGCCATGGGTAGGTTCATCTACACAGGAGAAAAAAACAATGCCAGTGTACAATAGACAAGTTTTAACCAAAAAGCAAAGAGACCAAATAGATTTATTAGCAAAATTAGACTGGGTATATGCATCCATAGACAACAAAGATGAATTCATGGAAGAACTGAGTACTGGAACGCTTGGACTGTCATATGAAAAGGCCAAAAAGTTGTTTCCACAATATCTAAGTGTCAATTATTTACACCGGTTGACAGTCAGTAGTAGACCATGCGAATTCCCTGCCTCAATACCAGCTTATAGAACAACAAATTATCATTTTGATACTAGTCCTATCAATCATGTATTAACAGAAAAGTATGGAGATGAAGATATCGACATTGTGTTTCAAAATTGCATAAGTTTTGGTCTTAGCTTGATGTCAGTTGTGGAACAATTCACAAACATATGTCCTAATAGAATTATTCTCATACCGAAGCTGAATGAGATACATTTGATGAAACCTCCTATATTTACAGGAGATGTTGATATCATCAAGTTGAAGCAAGTGATACAAAAACAGCATATGTTCCTACCAGATAAAATAAGTTTAACCCAATATGTAGAATTATTCTTAAGTAACAAAGCACTTAAATCTGGATCTCACATCAACTCTAATTTAATATTAGCACATAAAATGTCTGATTATTTTCATAATGCGTATATTTTAAGTACTAATTTAGCTGGACATTGGATTCTGATTATTCAACTTATGAAAGATTCAAAAGGTATTTTTGAAAAAGATTGGGGAGAGGGGTATATAACTGATCATATGTTCATTAATTTGAATGTTTTCTTTAATGCTTATAAGACTTATTTGCTATGTTTTCATAGAGGTTATGGTAAAGCAAAATTAGAATGTGATATGAACACTTCAGATCTTCTTTGTGTTTTGGAGTTAATAGACAGTAGCTACTGGAAATCTATGTCTAAAGTTTTCCTAGAACAAAAAGTCATAAAATACATAGTCAATCAAGACACAAGTTTGCATAGAATAAAAGGTTGTCACAGTTTTAAGTTGTGGTTTTTAAAACGCCTTAATAATGCTAAATTTACCGTATGCCCTTGGGTTGTTAACATAGATTATCACCCAACACACATGAAAGCTATATTATCTTACATAGATTTAGTTAGAATGGGGTTAATAAATGTAGATAAATTAACCATTAAAAATAAAAACAAATTCAATGATGAATTTTACACATCAAATCTCTTTTACATTAGTTACAACTTTTCAGACAACACTCATCTGCTAACAAAACAAATAAGGATTGCTAATTCAGAATTAGAAGATAATTATAACAAACTATATCACCCAACCCCAGAAGCTTTAGAAAATGTATCATTAATCCCTGTTAAAAGTAATAATAGAAACAAACCTAAATTTTGTATAAGTGGAAGTACTGAATCTATGATGACGTCAACATTCTCTAATAAAATGCATATTAAATCTTCCACTGTTACCACAAGATTCAATTATAGCAGACAAGACTTGTACAATTTATTTCCAATTGTTGTGATAGACAGGATTATAGATCATTCAGGTAATACAGAAAAATCTAACCAACTTTACACCACCACTTCACATCAGACATCTTTAGTAAGGAATAGTGCATCACTTTATTGCATGCTTCCTTGGCATCATGTCAATAGATTTAACTTTGTATTTAGTTCCACAGGATGCAAGATCAGTATAGAATATATTTTAAAAGATCTTAAGATTAAAGATCCCAGTTGTATAGCATTCATAGGTGAAGGAGCTGGTAACTTATTATTACGTACGGTAGTAGAACTTCATCCTGACATAAGATATATTTACAGAAGTTTAAAAGATTGCAATGATCATAGTTTACCTATTGAATTTCTAAGGTTATACAACGGGCATATAAACATAGATTATGGTGAGAATTTAACCATTCCTGCTACAGATGCAACTAACAACATACATTGGTCTTATTTACATATAAAATTTGCAGAACCTATTAGTATCTTTGTCTGTGATGCTGAATTACCTGTCACAGCCAATTGGAGTAAAATCATAATTGAATGGAGTAAGCATGTAAGAAAGTGCAAATACTGTTCTTCTGTAAATAGATGCATTTTAATTGCAAAATACCATGCTCAAGATGATATTGATTTCAAATTAGATAACATTACTATATTAAAAACTTATGTGTGCCTAGGTAGCAAGTTAAAAGGATCTGAAGTTTACTTAGTCCTTACAATAGGCCCTGCAAATATACTTCCTGTTTTTGATGTTGTGCAAAATGCTAAATTGATTCTTTCAAGAACTAAAAATTTCATTATGCCTAAAAAGATTGACAAGGAATCTATCGATGCAAATATTAAAAGCTTAATACCTTTCATTTGTTACCCTATAACAAAAAATGGAATTAAGACTTCATTGTCAAAATTGAAGAGTGTAGTTAATGGAGATATATTATCATATTCTATAGCTGGACGTAATGAAGTATTCAGCAACAAGCTTATAAACCACAAGCATATGAATATCTTAAAATGGCTGGATCATGTTTTAAACTTTAGATCAGCTGAACTTAATTACAATCATTTATACATGATAGAGTCCACATATCCTTACTTGAGTGAATTATTAAATAGTTTAACAACCAATGAGCTCAAGAAGCTGATTAAAATAACAGGTAGTGTACTATACAACCTTCCTAATGGACAGTAA
>HRSV/04/ZJ/CHN/2017
ATGGGGTGCAATTCACTGAGCATGATAAAGGTTAGATTACAAAATTTGTTTGATAATGACGAAGTAGCATTGTTAAAAATAACATGTTATACTGACAAATTAATTCTTCTGACTAATGCATTAGCCAAAGCAACAATACATACAATTAAATTAAACGGCATAGTTTTTATACATGTTATAACAAGCAGTGAAGTGTGCCCTGATAACAATATTGTAGTGAAATCTAACTTTACAACAATGCCAATATTACAAAATGGAGGATACATATGGGAATTGATTGAATTGACACACTGCTCTCAATTAAATGGTCTAATAGATGATAATTGTGAAATCAAATTTTCTAAAAGACTAAGTGACTCAGTAATGACTGATTATATGAATCAAATATCTGATTTACTTGGGCTTGATCTCCATTCATGAATTATGTTTAGTCTAATTCAATAGACATGTGTTTATTACCATTTTAGTTAATATAAAACCTCATCAAAGGGAAATGGGGCAAATAAACTCACCCAATCAATCAAACCATGAGCACTACAAACGACAACACCACCATGCAAAGATTGATGATCACAGACATGAGACCCCTGTCGATGGATTCAATAATAACATCTCTCACCAAAGAAATCATCACACACAAATTCATATACTTGATAAACAATGAATGTATTGTAAGAAAACTCGATGAAAGACAAGCTACATTTACATTCCTAGTCAATTATGAGATGAAGCTATTGCACAAAGTAGGGAGTACCAAATACAAGAAATACACCGAATATAATACAAAATATGGCACATTCCCTATGCCTATATTTATCAATCATGGCGGGTTTCTAGAATGTATTGGCATTAAGCCTACAAAACATACTCCTATAATATACAAATATGACCTCAACCCGTAACTTCCAAC-AAAAAACCAACTCATCCAAACCAAGCCATTCTCCAAACAACAATGCTCAACAGTTAAGAAGGAGCTAATCCATTTTAGTAATTAAAAATAAGAGTGAAACCAGTAACATAAATTGGGGCAAATACAAAGATGGCTCTTAGCAAAGTCAAGTTGAATGATACATTAAATAAGGATCAGCTGCTGTCATCCAGCAAATACACTATTCAACGTAGTACAGGAGATAATATTGACACTCCCAATTATGATGTGCAAAAACACCTAAACAAACTATGTGGTATGCTATTAATCACTGAAGATGCAAATCATAAATTCACAGGATTAATAGGTATGCTATATGCTATGTCCAGATTAGGAAGGGAAGACACTATAAAGATACTTAAAGATGCTGGATATCATGTTAAAGCTAATGGAGTAGATATAACAACATATCGTCAAGATATAAATGGAAAGGAAATGAAATTCGAAGTATTAACATTATCAAGCTTGACATCAGAAATACAAGTCAATATTGAGATAGAATCTAGAAAGTCCTACAAAAAAATGCTAAAAGAGATGGGAGAAGTGGCTCCAGAATATAGGCATGATTCTCCAGACTGTGGGATGATAATACTGTGTATAGCTGCCCTTGTAATAACCAAATTAGCAGCAGGAGATAGATCAGGTCTTACAGCAGTAATTAGGAGGGCAAACAATGTCTTAAAAAACGAAATAAAACGCTACAAGGGCCTAATACCAAAAGACATAGCCAACAGTTTTTATGAAGTGTTTGAAAAATACCCTCATCTTATAGATGTTTTTGTGCACTTTGGCATAGCACAATCATCCACAAGAGGGGGCAGTAGAGTTGAAGGAATCTTTGCAGGATTGTTTATGAATGCCTATGGTTCAGGACAAGTAATGCTAAGATGGGGAGTTTTAGCCAAATCTGTAAAAAATATCATGCTAGGACATGCTAGTGTCCAAGCAGAAATGGAGCAAGTTGTGGAAGTCTATGAGTATGCACAGAAGTTGGGAGGAGAAGCTGGTTTCTACCATATATTGAACAATCCAAAAGCATCATTGCTGTCATTAACTCAATTTCCTAACTTCTCAAGTGTGGTCCTAGGCAACGCAGCAGGTCTAGGCATAATGGGAGAGTATAGAGGTACACCAAGAAACCAAGATCTCTATGATGCAGCCAAAGCATATGCAGAGCAACTCAAAGAAAATGGAGTAATAAACTACAGTGTATTAGACCTAACAACAGAAGAACTGGAAGCCATAAAGCATCAACTCAACCCCAAAGAAGATGACGTAGAGCTTTAAGTTAACAAAAAATACGGGGCAAATAAGTCAACATGGAGAAGTTTGCACCTGAATTTCATGGAGAAGATGCAAATAACAAAGCTACCAAATTCCTAGAATCAATAAAAGGCAAGTTTGCATCATCCAAAGATCCTAAGAAGAAAGATAGCATAATATCTGTCAACTCAATAGACATAGAAGTCACTAAAGAGAGCCCGATAACATCTGGCACCAACATTATCAATCCAACAAGTGAAGCCGACAGTACCCCAGAAACTAAAGCCAACTACCCAAGAAAACCCTTAGTAAGCTTCAAAGAAGATCTCACCCCAAGTGATAACCCTTTCTCTAAGTTGTACAAAGAAACCATAGAAACATTTGATAACAATGAAGAAGAATCTAGCTACTCATATGAGGAGATCAATGACCAAACAAATGACAACATTACAGCAAGACTAGATAGAATTGATGAAAAATTAAGTGAAATATTAGGAATGCTCCATACATTAGTAGTTGCAAGTGCAGGACCTACTTCGGCTCGTGACGGAATAAGAGATGCTATGGTTGGTCTAAGAGAAGAAATGATAGAAAAAATAAGAGCAGAAGCATTAATGACCAATGATAGGTTAGAGGCCATGGCAAGACTTAGGAATGAGGAAAGCGAAAAAATGGCAAAAGACACCTCAGATGAAGTGTCTCTCAATCCAACCTCCAAAAAATTGAGTGACTTGTTGGAAGACAACGATAGCGACAATGATCTATCACTTGATGATTTTTGATCAGTGATCAACTCACTCAGCAATCAACAACATCAATAAAACAGACACCAATCCATTGAATCAATTGCCAGACTGAAAAAACAAACATCCATCAGCAGAACCACCAACCAATCAATCAACCAATTGATCAATCAGCACTCTGACAAAATTAACAATATAGTAACAAAA----AAAGAACAAGATGGGGCAAATATGGAAACATACGTGAACAAGCTTCACGAAGGCTCCACATACACAGCAGCTGTCCAGTACAATGTTCTAGAAAAAGATGATGATCCCGCATCACTAACAATATGGGTGCCTATGTTCCAGTCATCTGTGCCAGCAGACTTGCTCATAAAAGAACTTGCAAGCATCAACATACTAGTAAAGCAGATCTCTACGCCCAAAGGACCTTCACTACGAGTCACGATCAACTCAAGAAGTGCTGTGCTGGCTCAAATGCCCAGCAATTTCACCATAAGTGCAAATGTATCATTAGATGAAAGAAGCAAATTAGCATATGATGTAACTACACCTTGTGAAATCAAAGCATGCAGTTTAACATGCTTAAAAGTAAAAAGTATGTTAACTACAGTCAAAGATCTAACCATGAAGACATTCAACCCCACTCATGAGATCATTGCTCTATGTGAATTTGAAAATATTATGACATCAAAAAGAGTAATAATACCAACCTATCTAAGATCAATCAGTGTCAAAAACAAGGATCTGAACTCACTGGAAAATATAGCAACCACCGAATTCAAAAATGCTATCACCAATGCTAAAATTATTCCCTATGCAGGATTAGTGTTAGTCATCACGGTTACTGATAATAAAGGAGCATTCAAGTATATCAAGCCACAGAGTCAATTTATAGTGGATCTTGGTGCCTACCTAGAAAAAGAGAGCATATATTATGTGACTACTAATTGGAAGCATACAGCTACACGTTTTTCAATCAAACCACTAGAGGATTAAACTCAATTATCAACATTGAATGACAGGTTCACATATATCCTCAACTGCACACTATATCTAAACATCATAAACATCTACACTACACACTTCATCACACAAACCAATCCCACTCAAAATCTAAAATCACTTCCAGCCATTGTCTGCCAGACCTAGAGTGCGAATAGGTAAATAAAACAAGAATATGGGGTAAATAGATATCAGTTAGAGTTCAACCAATCTCAACAACCATCTATACCGCCAATCCAATACATACATTGCAAATCTTAAAATGGGAAACACATCCATCACAATAGAATTCACAAGCAAATTTTGGCCCTATTTTACACTAATACATATGATCTTAACTCTAATCTCTTTACTAATTATAATCACTATTATGATTGCAATACTAAATAAGCTAAGTGAACATAAAATATTCTGCAACAAAACTCTTGAACAAGGACAGATGTATCAAATCGACACATAGTGTTCTCTCATTATGCTGTATCAAATTATAATCTTGTGTATATAAATAAACAAATCCAATCTTCTCACAGAGTCATGGCATCACAAAACCATGCCAACCATCATGGTAGCATAGAGTAGTTA-TTAAAAATTAACATAATGATGAATTATTAGTATGGGATCAAAAACAACATTGGGGCAAATGCAACAATGTCCAAAAACAAGAATCAACGCACTGCCAGGACTCTAGAAAAGACCTGGGATACTCTTAATCATCTAATTGTAATATCCTCTTGTTTATACAAATTAAATTTAAAATCTATAGCACAAATAGCACTATCAGTTTTGGCAATGATAATCTCAACCTCTCTTATAATTGCAGCCATAATATTCATCATCTCTGCCAATCACAAAGTTACACTAACAACTGTCACAGTTCAAACAATAAAAAACCACACTGAGAAAAACATAACCACTTACCTTACTCAAGTCTCACCAGAAAGGGTTAGCCCATCCAAACAACCCACAGCCACACCACCAATCCACACAAACTCAGCCACAATATCACCCAATACAAAATCAGAAACACACCATACAACAGCACAAACCAAAGGCACAACCTCTACTCCAACACAGAACAACAAGCCAAGCACAAAACCACGTCCAAAAAATCCACCAAA------AAAAGATGATTACCATTTTGAAGTGTTCAACTTTGTTCCTTGTAGTATATGTGGCAACAATCAACTCTGCAAATCCATTTGCAAAACAATACCAAGCAATAAACCAAAGAAAAAACCAACTACAAAACCCACAAACAAACCACCTACCAAAACCACAAACAAAAGAGACCCCAAAACACTAGCCAAAACACCGAAAAAAGAAACCACCATTAACCCAACAAAAAAACCAACCCCCAAGACTACAGAAAGAGACACCAGCACCCCACAATCCACTGTGCTCGACATAACCACATCAAAACACACAGAAAGGGACACCAGCACCTCACAATCCATTGCGCTTGACACAACCACATCAAAACACACAACCCAACAGCAATCTCTCTACTCAACCATCCCCGAAAACACACCCAACTCCGCACAAACACCCACAGCATCCGAGCCCTCCACATCAAATTCTACCTAAAGACTCCAGTCATATGCTTAGTTATTTAAAAACTACATCTTAGCAGAGAACCATGATTCCTCAAGCAAGAACGAAATTAAATCTGGGGCAAATAACCATGGAGTTGCTGATCCATAGATCAAGTGCAATCTTCCTAACTCTTGCTATTAATGCATTGTACCTTACCTCAAGTCAGAACATAACTGAGGAGTTTTACCAATCAACATGTAGTGCAGTTAGCAGAGGTTACTTGAGTGCTTTAAGAACAGGTTGGTATACCAGTGTCATAACAATAGAATTAAGTAATATAAAAGAAACCAAATGCAATGGAACTGACACTAAAGTTAAACTTATAAAACAAGAATTAGATAAGTATAAGAATGCAGTAACTGAATTACAGTTACTTATGCAAAACACACCAGCTGTCAACAACCGGGCCAGAAGAGAAGCACCACAGTATATGAACTACACAATCAATACCACTAAAAACCTAAATGTATCAATAAGCAAGAAGAGGAAACGAAGATTTCTGGGCTTCTTGTTAGGTGTAGGATCTGCAATAGCAAGTGGTATAGCTGTATCCAAAGTTCTACACCTTGAAGGAGAAGTGAACAAGATCAAAAATGCTTTGCAGCTTACAAACAAAGCTGTAGTCAGTCTATCAAATGGGGTCAGTGTTTTAACCAGCAGAGTGTTAGATCTCAAGAATTATATAAACAACCAATTATTACCTATGGTAAATCGACAGAGTTGTCGCATATCCAACATTGAGACAGTTATAGAATTCCAGCAGAAGAACAGCAGATTGTTGGAAATCACCAGAGAATTTAGTGTCAATGCAGGTGTAACGACACCTTTAAGCACTTACATGTTAACAAACAGCGAGTTACTATCATTAATCAATGATATGCCTATAACAAATGATCAGAAAAAATTAATGTCAAGCAATGTTCAGATAGTAAGGCAACAAAGTTATTCTATCATGTCTATAATAAAGGAAGAAGTCCTTGCATATGTTGTACAGCTACCTATCTATGGTGTAATTGATACACCTTGCTGGAAATTACACACATCACCTCTGTGCACCACCAACATCAAAGAAGGATCAAATATTTGTTTAACAAGGACTGATAGAGGATGGTATTGTGATAATGCAGGATCAGTATCCTTCTTTCCACAAGCTGACACTTGTAAAGTACAGTCCAATCGAGTATTTTGTGACACTATGAACAGTTTGACATTACCAAGTGAAGTCAGCCTTTGTAACACTGACATATTCAATTCCAAGTATGACTGCAAAATTATGACATCAAAAACAGACATAAGCAGCTCAGTAATTACTTCTCTAGGAGCTATAGTGTCATGCTATGGTAAGACTAAATGTACTGCATCCAACAAAAATCGTGGAATTATAAAGACATTTTCTAATGGCTGTGATTATGTGTCAAACAAAGGAGTAGATACTGTATCAGTGGGCAACACTTTATATTATGTCAACAAGCTGGAAGGCAAAAACCTTTATGTAAAAGGGGAACCTATAATAAATTACTATGACCCTCTAGTGTTTCCTTCTGATGAGTTTGATGCATCAATATCTCAAGTCAATGAAAAAATTAATCAAAGTTTAGCTTTTATTCGTAGATCCGATGAATTATTACATAATGTAAATACTGGAAAATCTACTACAAATATTATGATAACTGCAATTATTATAGTAATCATTGTAGTATTGTTATCATTAATAGCTATTGGTTTACTGTTGTATTGCAAAGCCAAAAACACACCAGTTACATTAAGCAAAGACCAACTAAGTGGAATCAATAATATTGCATTCAGCAAATAGATAAAAAACCACCTGATCATGTTCCAACAACAATCTGCTGACCATCAATCCCAAATCAACTTACAACAGATACATCAACATCACAGCACAGGCTGAATCATCTCCTCGCATCATGCTACCCACACAACTAAGCTAGATCCTTAATTCATAGTTACATAAAAGCCTCAAATATCGCAATCAACACTAAATCAACACATCATTCACAAAACTAACAGCTGGGGCAAATATGTCGCGAAGAAATCCCTGCAAATTTGAGATTAGAGGTCATTGCTTGAATGGTAGAAGATGCCACTACAGTCATAATTACTTTGAATGGCCTCCTCATGCATTGCTAGTGAGGCAAAACTTCATGTTAAACAAGATACTCAAGTCAATGGACAAGAGCATAGACACTTTGTCTGAAATAAGTGGAGCTGCTGAACTTGATAGAACAGAAGAATATGCTCTTGGTATAGTTGGAGTGCTAGAGAGTTACATAGGATCTATAAACAACATAACAAAACAATCAGCATGTGTTGCTATGAGTAAACTTCTTATTGAGATCAATAGTGATGACATTAAAAAGCTGAGAGATAATGAAGAACCCAATTCACCTAAGATAAGAGTGTACAATACTGTTATATCATACATCGAGAGCAATAGAAAAAACAGCAAGCAAACCATCCATCTGCTTAAACGATTACCAGCAGACGTGCTGAAGAAGACAATAAAGAACACATTAGATATCCACAAAAGCATAACCATAAGCAACCCAAAAGAGTCAACCATAAGTGATCAAAATGACCAAACCAAAAATAATGATATTACCGGATAAATATCCTTGTAGTATATCATCCATATTGATCTCAAGTGAAAGCACGATTGCCACATTCAATCATAAAGACATATTACAATTTAACCACAACCATTTAGATAACCACCAGTGTTTATTAAATCATATATTTGATGAAATTCATTGGACACCTAAAAACTTATTAGATGCCACTCAACAATTTCTCCAACATCTTAACATCCCTGAAGATATATATACAGTATATATATTAGTGTCATAATGCTTGATCATAACGATTCTATATCATCCAACCATAAAACTGTCTTAATAAAGTTATGGGACAAAATGGATCCCATTATTAATGGAAGCTCTGCTAATGTATATCTAACTGATAGTTATCTAAAAGGTGTTATCTCTTTTTCAGAGTGTAATGCTTTAGGGAGTTACCTTTTTAACGGCCCTTATCTTAAAAATGATTATACCAACTTAATTAGTAGACAAAGCCCACTAATAGAGCATATGAATCTAAAAAAACTAACTATAACACAGTCATTAATATCTAGATACCATAAAGGTGAACTGAAATTAGAAGAACCAACTTATTTCCAGTCATTACTTATGACATATAAAAGCATGTCCTCGTCTGAACAAATTGCTACAACTAACTTACTTAAAAAAATAATACGAAGAGCTATAGAAATAAGTGATGTAAAGGTGTACGCCATCTTGAATAAACTAGGACTAAAGGAAAAGGACAGAGTTAAGCCCAACAACAATTCAGGTGATGAAAACTCAGTACTTACAACCATAATTAAAGATGATATACTCTCAGCTGTGGAAAACAATCAATCATATACAAATTCAGATAAAAATTACTCAGTAAATCAAAATATCAATATCAAAACAACACTCTTAAAAAAGTTGATGTGTTCAATGCAACATCCTCCATCATGGTTAATACACTGGTTCAATTTATATACAAAATTAAATAACATATTAACACAATATCGATCAAATGAGGTAAAAAGTCATGGGTTTATATTAATAGATAATCAAACTTTGAGTGGTTTTCAGTTTATTTTAAATCAATATGGTTGCATTGTTTATCATAAAGGGCTCAAAAAAATTACAACTACTACATACAATCAATTTTTGACATGGAAAGACATCAGCCTCAGCAGATTAAATGTTTGCTTAATTACTTGGATAAGTAATTGTTTAAATACATTAAATAAAAGCTTAGGGTTGAGATGTGGATTCAATAATGTTGTGCTATCACAATTATTCCTTTACGGAGATTGTATACTGAAATTATTCCATAATGAAGGCTTTTACATAATAAAAGAAGTAGAAGGATTTATTATGTCTTTAATTCTAAACATAACAGAAGAAGATCAATTTAGGAAACGATTTTATAATAGCATGCTAAATAACATCACAGATGCAGCTATTAAGGCTCAAAAGGATCTACTATCAAGAGTATGTCACACTTTATTAGACAAGACAGTGTCTGATAATATCATAAATGGTAAATGGATAATTCTATTAAGTAAATTTCTTAAATTGATTAAGCTTGCAGGTGATAATAATCTCAATAACTTGAGTGAGCTATATTTTCTCTTCAGAATCTTTGGACATCCAATGGTTGATGAAAGACAAGCAATGGATGCTGTAAGAATTAACTGCAATGAAACTAAGTTCTATTTATTAAGTAGCCTAAGTACGTTGAGAGGTGCTTTCATTTATAGAATCATAAAAGGGTTTGTAAATACCTACAACAGATGGCCCACTTTAAGGAATGCTATTGTCCTACCTCTAAGATGGTTAAACTATTATAAACTTAATACTTATCCATCTCTACTTGAAATCACAGAAAATGATTTGATTATTTTATCAGGATTGCGGTTCTATCGTGAGTTTCATCTGCCTAAAAAAGTGGATCTTGAAATGATAATAAATGACAAAGCTATTTCTCCTCCAAAAGATCTAATATGGACTAGTTTTCCTAGAAATTACATGCCATCACATATACAAAATTATATAGAACATGAAAAGTTGAAGTTCTCTGAAAGCGACAGATCAAGAAGAGTACTAGAGTATTACTTGAGAGATAATAAATTCAATGAATGTGATCTATACAATTGTGTAGTTAATCAAAGCTATCTCAACAACTCTAATCATGTGGTATCACTAACTGGTAAAGAAAGAGAGCTCAGTGTGGGTAGAATGTTTGCTATGCAACCAGGTATGTTTAGGCAAATCCAAATCTTAGCAGAAAAAATGATAGCCGAAAATATTTTACAATTCTTCCCTGAGAGTTTGACAAGATATGGTGATCTAGAGCTTCAAAAGATATTAGAATTAAAGGCAGGAATAAGCAACAAGTCAAATCGTTATAATGATAACTACAACAATTATATCAGTAAATGTTCTATAATAACAGATCTTAGCAAATTTAATCAAGCATTTAGATATGAAACATCATGTGTCTGCAGTGATGTATTAGATGAACTGCATGGGGTACAATCTCTGTTCTCTTGGTTGCATTTAACAATACCTCTTGTCACAATAATATGTACATATAGACATGCACCTCCTTTTATAAAGGATCATGTTGTCAATCTTAATGAAGTTGATGAACAAAGTGGGTTATACAGATATCATATGGGTGGTATTGAGGGCTGGTGTCAAAAACTGTGGACCATTGAAGCCATATCATTATTAGATCTAATATCTCTTAAAGGTAAATTCTCCATCACAGCTCTGATAAATGGTGATAATCAGTCAATTGATATAAGTAAACCAGTTAGACTTATAGAGGGTCAGACCCATGCTCAAGCAGATTATTTGTTAGCATTAAATAGCCTTAAATTGCTATATAAAGAGTATGCAGGCATAGGCCATAAGCTTAAGGGAACTGAGACCTATATATCTCGAGATATGCAGTTCATGAGCAAAACAATCCAGCACAATGGAGTGTACTATCCAGCCAGTATCAAAAAAGTCCTGAGAGTAGGTCCATGGATAAATACAATACTTGATGATTTTAAAGTTAGTTTAGAATCTATAGGTAGCTTAACACAGGAGTTAGAATACAGAGGAGAAAGCTTATTATGCAGTTTAATATTTAGGAATATTTGGTTATACAATCAAATTGCTCTGCAACTCCGAAATCATGCTTTATGTAATAATAAGCTATATTTAGATATATTGAAAGTATTAAAACACTTAAAAACCTTTTTTAATCTTGATAGTATCGATACGGCGTTATCATTGTATATGAACTTGCCTATGCTGTTTGGTGGTGGTGATCCTAATTTGTTATATCGAAGCTTTTATAGGAGAACTCCAGACTTCCTTACAGAAGCTATAGTACATTCAGTGTTTGTGTTGAGCTATTATACTGGTCACGATCTACAAGATAAGCTCCAGGATCTTCCAGATGATAGACTGAACAAATTCTTGACTTGTGTCATCACATTTGATAAAAATCCAAATGCCGAGTTTGTAACATTGATGAGGGATCCACAGGCTTTAGGGTCTGAAAGGCAAGCTAAAATTACTAGTGAGATTAATAGATTAGCAGTAACAGAAGTCTTAAGTATAGCTCCAAACAAAATATTTTCTAAAAGTGCGCAACACTATACTACCACTGAGATTGATCTAAATGACATTATGCAAAATATAGAACCAACTTATCCTCATGGATTAAGAGTTGTTTATGAAAGTTTACCTTTTTATAAAGCAGAAAAAATAGTTAATCTTATATCAGGAACAAAATCCATAACTAATATACTTGAAAAAACATCAGCGATAGATACAACTGATATTAATAGGGCTACTGATATGATGAGGAAAAATATAACCTTACTTATAAGGATACTTCCACTAGATTGTAACAAAGACAAAAGAGAGTTATTAAGTTTAGAAAATCTTAGCATAACTGAATTAAGCAAGTATGTAAGAGAAAGATCTTGGTCATTATCCAATATAGTAGGAGTAACATCACCTAGTATTATGTTCACAATGGACATTAAATATACAACTAGCACTATAGCCAGTGGTATAATTATAGAAAAATATAATGTTAATGGTTTAACTCGTGGTGAAAGAGGACCTACTAAGCCATGGGTAGGTTCATCTACACAGGAGAAAAAAACAATGCCAGTGTACAATAGACAAGTTTTAACCAAAAAGCAAAGAGACCAAATAGATTTATTAGCAAAATTAGACTGGGTATATGCATCCATAGACAACAAAGATGAATTCATGGAAGAACTGAGTACTGGAACACTTGGATTGTCATATGAAAAGGCCAAAAAGTTGTTTCCACAATATCTAAGTGTCAATTATTTACACCGGTTAACAGTCAGTAGTAGACCATGCGAATTCCCTGCCTCAATACCAGCTTATAGAACAACAAATTATCATTTTGATACTAGTCCTATCAATCATGTATTAACAGAAAAGTATGGAGATGAAGATATCGACATTGTGTTTCAAAATTGCATAAGTTTTGGTCTTAGCTTGATGTCAGTTGTGGAACAATTCACAAACATATGTCCTAATAGAATTATTCTCATACCGAAGCTGAATGAGATACATTTGATGAAACCTCCTATATTTACAGGAGATGTTGATATCATCAAGTTGAAGCAAGTGATACAAAAACAGCATATGTTCCTACCAGATAAAATAAGTTTAACCCAATATGTAGAATTATTCTTAAGTAACAAAGCACTTAAATCTGGATCTCACATCAACTCTAATTTAATATTAGCACATAAAATGTCTGATTATTTTCATAATGCGTATATTTTAAGTACTAATTTAGCTGGACATTGGATTCTGATTATTCAACTTATGAAAGATTCAAAAGGTATTTTTGAAAAAGATTGGGGAGAGGGGTATATAACTGATCATATGTTCATTAATTTGAATGTTTTCTTTAATGCTTATAAGACTTATTTGCTATGTTTTCATAGAGGTTATGGTAAAGCAAAATTAGAATGTGATATGAACACTTCAGATCTTCTTTGTGTTTTGGAGTTAATAGACAGTAGCTACTGGAAATCTATGTCTAAAGTTTTCCTAGAACAAAAAGTCATAAAATACATAGTCAATCAAGACACAAGTTTGCATAGAATAAAAGGTTGTCACAGTTTTAAGTTGTGGTTTTTAAAACGCCTTAATAATGCTAAATTTACCGTATGCCCTTGGGTTGTTAACATAGATTATCACCCAACACACATGAAAGCTATATTATCTTACATAGATTTAGTTAGAATGGGGTTAATAAATGTAGATAAATTAACCATTAAAAATAAAAACAAATTCAATGATGAATTTTACACATCAAATCTCTTTTACATTAGTTACAACTTTTCAGACAACACTCATCTGCTAACAAAACAAATAAGGATTGCTAATTCAGAATTAGAAGATAATTATAACAAACTATATCACCCAACCCCAGAAGCTTTAGAAAATGTATCATTAATCCCTGTTAAAAGTAATAATAGAAACAAACCTAAATTTTGTATAAGTGGAAGTACTGAATCTATAATGACGTCAACATTCTCTAATAAAATGCATATTAAATCTTCCACTGTTACCACAAGATTCAATTATAGCAGACAGGACTTGTACAATTTATTTCCAATTGTTGTGATAGACAGGATTATAGATCATTCAGGTAATACAGAAAAATCTAACCAACTTTACACCACCACTTCACATCAGACATCTTTAGTAAGGAATAGTGCATCACTTTATTGCATGCTTCCTTGGCATCATGTCAATAGATTTAACTTTGTATTTAGTTCCACAGGATGCAAGATCAGTATAGAATGTATTTTAAAAGATCTTAAGATTAAAGATCCCAGTTGTATAGCATTCATAGGTGAAGGAGCTGGTAACTTATTATTACGTACGGTAGTAGAACTTCATCCTGACATAAGATATATTTACAGAAGTTTAAAAGATTGCAATGATCATAGTTTACCTATTGAATTTCTAAGGTTATACAACGGGCATATAAACATAGATTATGGTGAGAATTTAACCATTCCTGCTACAGATGCAACTAACAACATACATTGGTCTTATTTACATATAAAATTTGCAGAACCTATTAGTATCTTTGTCTGTGATGCTGAATTACCTGTCACAGCCAATTGGAGTAAAATCATAATTGAATGGAGTAAGCATGTAAGAAAGTGCAAATACTGTTCTTCTGTAAATAGATGCATTTTAATTGCAAAATACCATGCTCAAGATGATATTGATTTCAAATTAGATAACATTACTATATTAAAAACTTATGTGTGCCTAGGTAGCAAGTTGAAAGGATCTGAAGTTTACTTAGTCCTTACAATAGGCCCTGCAAATATACTTCCTGTTTTTGATGTTGTGCAAAATGCTAAATTGATTCTTTCAAGAACTAAAAATTTCATTATGCCTAAAAAGATTGACAAGGAATCTATCGATGCAAATATTAAAAGCTTAATACCTTTCCTTTGTTACCCTATAACAAAAAATGGAATTAAGACTTCATTGTCAAAATTGAAGAGTGTAGTTAATGGAGATATATTATCATATTCTATAGCTGGACGTAATGAAGTATTCAGCAACAAGCTTATAAACCACAAGCATATGAATATCTTAAAATGGCTGGATCATGTTTTAAACTTTAGATCAGCTGAACTTAATTACAATCATTTATACATGATAGAGTCCACATATCCTTACTTGAGTGAATTATTAAATAGTTTAACAACCAATGAGCTCAAGAAGCTGATTAAAATAACAGGTAGTGTACTATACAACCTTCCTAATGAACAGTAA
>JX576752_06-039982/NLD/2006
ATGGGGTGCAATTCACTGAGCATGATAAAGGTTAGATTACAAAATTTATTTGACAATGACGAAGTAGCATTGTTAAAAATAACATGTTATACTGACAAATTAATTCTTCTGACTAATGCATTAGCCAAAGCAACAATACATACAATTAAATTAAACGGCATAGTTTTTATACATGTTATAACAAGCAGTGAAGTGTGCCCTGATAACAATATTGTAGTGAAATCTAACTTTACAACAATGCCAATATTACAAAATGGAGGATACATATGGGAATTGATTGAATTGACACACTGCTCTCAATTAAATGGTCTAATAGATGATAATTGTGAAATCAAATTTTCTAAAAGACTAAGTGACTCAGTAATGACTGATTATATGAATCAAATATCTGATTTACTTGGGCTTGATCTCCATTCATGAATTATGTTTAGTCTAATTCAATAGACATGTGTTTATTACCATTTTAGTTAATATAAAACTTCATCAAAGGGAAATGGGGCAAATAAACTCACCCAATCAATCAAACCATGAGCACTACAAACGACAACACCACCATGCAAAGATTGATGATCACAGACATGAGACCCCTGTCGATGGATTCAATAATAACATCTCTCACCAAAGAAATCATCACACACAAATTCATATACTTGATAAACAATGAATGTATTGTAAGAAAACTCGATGAAAGACAAGCTACATTTACATTCCTAGTCAATTATGAGATGAAGCTATTGCACAAAGTAGGGAGTACCAAATACAAGAAATACACTGAATATAATACAAAATATGGCACATTCCCTATGCCTATATTTATCAATCATGGCGGGTTTCTAGAATGTATTGGCATTAAGCCTACAAAACATACTCCTATAATATACAAATATGACCTCAACCCGTAACTTCCAACAAAAAAACCAACTCATCCAAACCAAGCTATTCTCTAAACAACAGTGCTCAACAGTTAAGAAGGAGCTAATCCATTTTAGTAATTAAAAATAAGGGTGAAGCCAGTAACATAAATTGGGGCAAATACAAAGATGGCTCTTAGCAAAGTCAAGTTGAATGATACATTAAATAAGGATCAGCTGCTGTCATCCAGCAAATACACTATTCAACGTAGTACAGGAGATAATATTGACACTCCCAATTATGATGTGCAAAAACACCTAAACAAACTATGTGGTATGCTATTAATCACTGAAGATGCAAATCATAAATTCACAGGATTAATAGGTATGCTATATGCTATGTCCAGGTTAGGAAGGGAAGACACTATAAAGATACTTAAAGATGCTGGATATCATGTTAAAGCTAATGGAGTAGATATAACAACATATCGTCAAGATATAAATGGAAAGGAAATGAAATTCGAAGTATTAACATTATCAAGCTTGACATCAGAAATACAAGTCAATATTGAGATAGAATCTAGAAAGTCCTACAAAAAAATGCTAAAAGAGATGGGAGAAGTGGCTCCAGAATATAGGCATGATTCTCCAGACTGCGGGATGATAATACTGTGTATAGCTGCCCTTGTAATAACCAAATTAGCAGCAGGAGATAGATCAGGTCTTACAGCAGTAATTAGGAGAGCAAACAATGTCTTAAAAAACGAAATAAAACGCTACAAGGGCCTAATACCAAAGGACATAGCCAACAGTTTTTATGAAGTGTTTGAAAAACACCCTCATCTTATAGATGTTTTTGTGCACTTTGGCATTGCACAATCATCCACAAGAGGGGGTAGTAGAGTTGAAGGAATCTTTGCAGGATTGTTTATGAATGCCTATGGTTCAGGACAAGTAATGCTAAGATGGGGAGTTTTAGCCAAATCTGTAAAAAATATCATGCTAGGACATGCTAGTGTCCAAGCAGAAATGGAGCAAGTTGTGGAAGTCTATGAGTATGCACAGAAGTTGGGAGGAGAAGCTGGTTTCTACCATATATTGAACAATCCAAAAGCATCATTGCTGTCATTAACTCAATTTCCTAACTTCTCAAGTGTGGTCCTAGGCAATGCAGCAGGTCTAGGCATAATGGGAGAGTATAGAGGTACACCAAGAAACCAAGATCTCTATGATGCAGCCAAAGCATATGCAGAGCAACTCAAAGAAAATGGAGTAATAAACTACAGTGTATTAGACTTAACAACAGAAGAATTGGAAGCCATAAAGCATCAACTCAACCCCAAAGAAGATGACGTAGAGCTTTAAGTTAACAAAAAATACGGGGCAAATAAGTCAACATGGAGAAGTTTGCACCTGAATTTCATGGAGAAGATGCAAATAACAAAGCTACCAAATTCCTAGAATCAATAAAAGGCAAGTTTGCATCATCCAAAGATCCTAAGAAGAAAGATAGCATAATATCTGTCAACTCAATAGACATAGAAGTCACTAAAGAGAGCCCGATAACATCTGGCACCAACATTATCAATCCAACAAGTGAAGCCGACAGTACCCCAGAAACCAAAGCCAACTACCCAAGAAAACCCCTAGTAAGCTTCAAAGAAGATCTCACCCCAAGTGATAACCCTTTCTCTAAGTTGTACAAAGAAACCATAGAAACATTTGATAACAATGAAGAAGAATCTAGCTACTCATATGAGGAGATCAATGATCAAACAAATGACAACATTACAGCAAGACTAGATAGAATTGATGAAAAACTAAGTGAAATATTAGGAATGCTCCATACATTAGTAGTTGCAAGTGCAGGACCTACTTCGGCTCGTGATGGAATAAGAGATGCCATGGTTGGTCTAAGAGAAGAAATGATAGAAAAAATAAGAGCAGAAGCATTAATGACCAATGATAGGTTAGAGGCTATGGCAAGACTTAGGAATGAGGAAAGCGAAAAAATGGCAAAAGACACCTCAGATGAAGTGTCTCTCAATCCAACCTCCAAAAAATTGAGTGACTTGTTGGAAGACAACGATAGCGACAATGATCTATCACTTGATGATTTTTGATCAGTGATCAACTCACTCAGCAATCAACAACATCAATAAAACAGACACCAATCCATTGAATCAATTGCCAGACTGAAAAAACAAACATCCATCAGCAGAACCACCAACCAATCAATCAACCAATTGATCAATCAGCACCCTGACAAAATTAACAATATAGTAACAAAA-AAAGAAGAACAAGATGGGGCAAATATGGAAACATACGTGAACAAGCTTCACGAAGGCTCCACATACACAGCGGCTGTTCAGTACAATGTTCTAGAAAAAGATGATGATCCCGCATCACTAACAATATGGGTGCCTATGTTCCAGTCATCTGTGCCAGCAGACTTGCTCATAAAAGAACTTGCAAGCATCAACATACTAGTAAAGCAGATCTCTACGCCCAAAGGACCTTCACTACGAGTCACGATCAACTCAAGAAGTGCTGTGCTGGCTCAAATGCCTAGTAATTTCACCATAAGTGCAAATGTATCATTAGATGAAAGAAGCAAATTAGCATATGATGTAACTACACCTTGTGAAATCAAAGCATGCAGTCTAACATGCTTAAAAGTAAAAAGTATGTTAACTACAGTCAAAGATCTAACCATGAAGACATTCAACCCCACTCATGAGATCATTGCTCTATGTGAATTTGAAAATATTATGACATCAAAAAGAGTGATAATACCAACCTATCTAAGATCAATTAGTGTCAAAAACAAGGACCTGAACTCACTAGAAAATATAGCAACCACCGAATTCAAAAATGCTATCACCAATGCTAAAATTATTCCTTATGCAGGATTAGTATTAGTTATCACGGTTACTGATAATAAAGGAGCATTCAAATATATCAAGCCACAGAGTCAATTTATAGTGGATCTTGGTGCCTACCTAGAAAAAGAGAGCATATATTATGTGACTACTAATTGGAAGCATACAGCTACACGTTTTTCAATCAAACCACTAGAGGATTAAACCCAATTATCAACATTGAATGACAGGTTCACATATATCCTCAACTGCACACTATATCTAAACATCATAAACATCTACACTACACACTTCATCACACAAACCAATCCCACTCAAAATCCAAAATCACTTCCAGCCATTGTCTGCCAGACCTAGAGTGCGAATAGGTAAATAAAACCAGAATATGGGGTAAATAGATATCAGTTAGAGTTCAATCAATCTCAACAACCATCTATACCGCCAATTCAATACATATACTGCAAATCTCAAAATGGGAAACACATCCATCACAATAGAATTCACAAGCAAATTTTGGCCCTATTTTACACTAATACATATGATCTTAACTCTAATCTCTTTACTAATTATAATAACTATTATGATTGCAATACTAAATAAGCTAAGTGAACATAAAACATTCTGTAACAAAACTCTTGAACAAGGACAGATGTATCAAATCAACACATAGTGTTCTCCCATTATGCTGTGTCAAATTACAATCTTGTATATATAAATAAACAAATCCAATCTTCTCACAGAGTCATGGTATCACAAAACCATGCCAACCATCATGGTAGCATGGAGTAGTTATTTAAAAATTAACATAATGATGAATTATTAGTATGGGATCAAAAACAACATTGGGGCAAATGCAACCATGTCCAAAAACAAGAATCAACGCACTGCCAGGACTCTAGAAAAGACCTGGGATACTCTTAATCATCTAATTGTAATATCCTCTTGTTTATACAAATTAAATTTAAAATCTATAGCACAAATAGCACTATCAGTTTTGGCAATGATAATCTCAACCTCTCTCATAATTGCAGCCATAATATTCATCATCTCTGCCAATCACAAAGTTACACTAACAACTGTCACAGTTCAAACAATAAAAAACCACACTGAGAAAAACATAACCACTTACCTTACTCAAGTCTCACCAGAAAGGGTTAGCCCATCCAAACAACCCACAACCACACCACCAATCCACACAAACTCAGCTACAATATCACCTAATACAAAATCAGAAACACACCATACAACAGCACAAACCAAAGGCAGAACCTCTACTCCAACACAGAACAACAAGCCAAGCACAAAACCACGTCCAAAAAATCCACCAAA------AAAAGATGATTACCATTTTGAAGTGTTCAACTTCGTTCCCTGTAGTATATGTGGCAACAATCAACTCTGCAAATCCATTTGCAAAACAATACCAAGCAATAAACCAAAGAAAAAACCAACCATAAAACCCACAAACAAACCACTCACCAAAACCACAAACAAAAGAGATCCAAAAACACTAGCCAAAACACCGAAAAAAGAAACCACCATTAACCCAACAAAAAAACCAACCCCCAAGACCACAGAAAGAGACACCAGCACCCCACAATCCACCGTGCTCGACACAACCACATTAAAACACACAGAAAGAGACACCAGCACCTCACAATCCATTGCGCTCGACACAACCACATCAAAACACACAATCCAACAGCAATCCCTCTACTCAACCACCCCCGAAAACACACCCAACTCCACACAAACACCCACAGCATCCGAGCCCTCCACATCAAATTCCACCTAAAAACTCCAGTCATATGCTTAGTTATTTAAAAACTACATCTTAGCAGAGAACCGTGATCCCTCAAGCAAGAACGAAATTAAATCTGGGGCAAATAACCATGGAGTTGCTGATCCATAGATCAAGTGCAATCCTCCTAACTCTTGCTATTAATGCATTGTACCTCACCTCAAGTCAGAACATAACTGAGGAGTTTTACCAATCGACATGTAGTGCAGTTAGCAGAGGTTACTTTAGTGCTTTAAGAACAGGTTGGTATACCAGTGTCATAACAATAGAATTAAGTAATATAAAAGAAACCAAATGCAATGGAACTGACACTAAAGTAAAACTTATAAAACAAGAATTAGATAAGTATAAGAATGCAGTAACAGAATTACAGTTACTTATGCAAAACACACCAGCTGCCAACAACCGGGCCAGAAGAGAAGCACCACAGTATATGAACTACACAATCAATACCACTAAAAAACTAAATGTATCAATAAGTAAGAAGAGGAAACGAAGATTTCTGGGCTTCTTGTTAGGTGTAGGATCTGCAATAGCAAGTGGTATAGCTGTATCCAAAGTTCTACACCTTGAAGGAGAAGTGAACAAGATCAAAAATGCTTTGCTGTCTACAAACAAAGCTGTAGTCAGTCTATCAAATGGGGTCAGTGTTTTAACCAGCAAAGTGTTAGATCTCAAGAATTATATAAACAACCAATTATTACCTATAGTAAATCAACAGAGTTGTCGCATTTCCAACATTGAAACAGTTATAGAATTCCAGCAGAAGAACAGCAGATTGTTGGAAATCACCAGAGAATTTAGTGTCAATGCAGGTGTAACGACACCTTTAAGCACTTACATGTTAACAAACAGTGAGTTACTATCATTAATCAATGATATGCCTATAACAAATGATCAGAAAAAATTAATGTCAAGCAATGTTCAGATAGTAAGGCAACAAAGTTATTCTATCATGTCTATAATAAAGGAAGAAGTCCTTGCATATGTTGTACAGCTACCTATCTATGGTGTAATTGATACACCTTGCTGGAAATTACACACATCACCTCTGTGCACCACCAACATCAAAGAAGGATCAAATATTTGTTTAACAAGGACTGATAGAGGATGGTACTGTGATAATGCAGGATCAGTATCCTTCTTTCCACAGGCTGACACTTGTAAAGTACAGTCCAATCGAGTATTTTGTGACACTATGAACAGTTTGACATTACCAAGTGAAGTCAGCCTTTGTAACACTGACATATTCAATTCCAAGTATGACTGCAAAATTATGACATCAAAAACAGACATAAGCAGCTCAGTAATTACTTCTCTAGGAGCTATAGTGTCATGCTATGGTAAAACTAAATGCACTGCATCCAACAAAAATCGTGGAATTATAAAGACATTTTCTAATGGTTGTGATTATGTGTCAAACAAAGGAGTAGATACTGTATCAGTGGGCAACACTTTATACTATGTCAACAAGCTGGAAGGCAAAAACCTTTATGTAAAAGGGGAACCTATAATAAATTACTATGACCCTCTAGTGTTTCCTTCTGATGAGTTTGATGCATCAATATCTCAAGTCAATGAAAAAATTAATCAAAGTTTAGCTTTTATTCGTAGATCCGATGAATTATTACATAATGTAAATACTGGAAAATCTACTACAAATATTATGATAACTGCAATTATTATAGTAATCATTGTAGTATTGTTATCATTAATAGCTATTGGTTTACTGTTGTATTGCAAAGCCAAAAACACACCAGTTACACTAAGCAAAGACCAACTAAGTGGAATCAATAATATTGCATTCAGCAAATAGACAAAAAACCACCTGATCATGTTTCAACAACAATCTGCTGACCACCAATCCCAAATCAACTTACAACAAATACTTCAACATCACAGCAAAGGCTGAATCATTTCCTCGCATCATGCTACCCACACAACTAAGCTAGATCCTTAACTCATAGTTACATAAAAACCTCAAATATCGCAATCAACACTAAATCAACACATCATTCACAAAACTAACAGCTGGGGCAAATATGTCGCGAAGAAATCCCTGCAAATTTGAGATTAGAGGTCATTGCTTGAATGGTAGAAGATGCCACTACAGTCATAATTACTTTGAATGGCCTCCTCATGCATTACTAGTGAGGCAAAACTTCATGTTAAACAAGATACTCAAGTCAATGGACAAGAGCATAGACACTTTGTCTGAAATAAGTGGAGCTGCTGAACTTGATAGAACAGAAGAATATGCTCTTGGTATAGTTGGAGTGCTAGAGAGTTACATAGGATCTATAAACAACATAACAAAACAATCAGCATGTGTTGCTATGAGTAAACTTCTTATTGAGATCAATAGTGATGACATTAAAAAGCTGAGAGACAATGAAGAACCCAATTCACCTAAGATAAGAGTGTACAATACTGTTATATCATACATCGAGAGCAATAGAAAAAACAGCAAGCAAACCATCCATCTGCTCAAACGATTACCAGCAGACGTGCTGAAGAAGACAATAAAGAACACATTAGATATCCACAAAAGCATAACCATAAGCAACCCAAAAGAGTCAACCGTAAGTGATCAAAATGACCAAACCAAAAATAATGATATTACCGGATAAATATCCTTGTAGTATATCATCCATATTGATCTCAAGTGAAAGCATGATTGCTACATTCAATCATAAAGACATATTACAATTTAACCACAACCATTTGGATAACCACCAGTGTTTATTAAATCATATATTTGATGAAATTCATTGGACACCTAAAAACTTATTAGATGCCACTCAACAATTTCTCCAACATCTTAACATCCCTGAAGATATATATACAGTATATATATTAGTGTCATAATGCTTGATCATAACGATTCTATATCATCCAACCATAAAACTGTCTTAATAAGGTTATGGGACAAAATGGATCCCATTATTAATGGAAGCTCTGCTAATGTATATCTAACTGATAGTTATCTAAAAGGTGTTATCTCTTTCTCAGAATGTAATGCTTTAGGGAGTTACCTTTTTAACGGCCCTTATCTTAAAAATGATTATACCAACTTAATTAGTAGACAAAGCCCACTACTAGAGCATATGAATCTAAAAAAACTAACTATAACACAGTCATTAATATCTAGATACCATAAAGGTGAACTGAAATTAGAAGAACCAACTTATTTCCAGTCATTACTTATGACATATAAAAGCATGTCCTCGTCTGAACAAATTGCTACAACTAACTTACTTAAAAAAATAATACGAAGAGCTATAGAAATAAGTGATGTAAAGGTGTACGCCATCTTGAATAAACTAGGACTAAAGGAAAAGGACAGAGTTAAGCCCAACAACAATTCAGGTGATGAAAACTCAGTACTTACAACCATAATTAAAGATGATATACTCTCAGCTGTGGAAAACAATCAATCATATACAAATTCAGACAAAAATTACTCAGTAAATCAAAATATCAATATCAAAACAACACTCTTAAAAAAATTGATGTGTTCAATGCAACATCCTCCATCATGGTTAATACACTGGTTCAATTTATATACAAAATTAAATAACATATTAACACAATATCGATCAAATGAGGTAAAAAGTCATGGGTTTATATTAATAGATAATCAAACTTTGAGTGGTTTTCAGTTTATTTTAAATCAATATGGTTGCATTGTTTATCATAAAGGGCTCAAAAAAATCACAACTACTACATACAATCAATTTTTGACATGGAAAGACATCAGCCTTAGCAGATTAAATGTTTGCTTAATTACTTGGATAAGTAATTGTTTAAATACATTAAATAAAAGCTTAGGGTTGAGATGCGGATTCAATAATGTTGTGCTATCACAATTATTCCTTTATGGAGATTGTATACTGAAATTATTTCATAATGAAGGCTTTTACATAATAAAAGAAGTAGAAGGATTTATTATGTCTTTAATTCTAAATATAACAGAAGAAGATCAATTTAGGAAACGATTTTATAATAGCATGCTAAATAACATCACAGATGCAGCTATTAAGGCTCAAAAGGACCTACTATCAAGAGTATGTCACACTTTATTAGACAAGACAGTGTCTGATAATATCATAAATGGTAAATGGATAATTCTATTAAGTAAATTTCTTAAATTGATTAAGCTTGCAGGTGATAATAATCTCAATAACTTGAGTGAGCTATATTTTCTCTTCAGAATCTTTGGACATCCAATGGTTGATGAAAGACAAGCAATGGATGCTGTAAGAATTAACTGCAATGAAACTAAGTTCTATTTATTAAGTAGCCTAAGTACGTTGAGAGGTGCTTTCATTTATAGAATCATAAAAGGGTTTGTAAATACCTACAACAGATGGCCCACTTTAAGGAATGCTATTGTCCTACCTCTAAGATGGTTAAACTATTATAAACTTAATACTTATCCATCTCTACTTGAAATAACAGAAAATGATTTGATTATTTTATCAGGATTGCGGTTCTATCGTGAGTTTCATCTGCCTAAAAAAGTGGATCTTGAAATGATAATAAATGACAAAGCTATTTCTCCTCCAAAAGATCTAATATGGACTAGTTTTCCTAGAAATTACATGCCATCACATATACAAAATTATATAGAACATGAAAAGTTGAAGTTCTCTGAAAGCGACAGATCAAGAAGAGTACTAGAGTATTACTTGAGAGATAATAAATTCAATGAATGTGATCTATACAATTGTGTAGTTAATCAAAGCTATCTCAACAACTCTAATCATGTGGTATCACTAACTGGTAAAGAAAGAGAGCTCAGTGTGGGTAGAATGTTTGCTATGCAACCAGGTATGTTTAGGCAAATCCAAATCTTAGCAGAGAAAATGATAGCCGAAAATATTTTACAATTCTTCCCTGAGAGTTTGACAAGATATGGTGATCTAGAGCTTCAAAAGATATTAGAATTAAAAGCAGGAATAAGCAACAAGTCAAATCGTTATAATGATAACTACAACAATTATATCAGTAAATGTTCTATAATAACAGATCTCAGCAAATTTAATCAAGCATTTAGATATGAAACATCATGTATCTGCAGTGATGTATTAGATGAACTGCATGGGGTACAATCTCTATTCTCTTGGTTGCATTTAACAATACCTCTTGTCACAATAATATGTACATATAGACATGCACCTCCTTTTATAAAGGATCATGTTGTCAATCTTAATGAAGTTGATGAACAAAGTGGGTTATACAGATATCACATGGGTGGTATTGAGGGCTGGTGTCAAAAACTGTGGACCATTGAAGCCATATCATTATTAGATCTAATATCTCTTAAAGGTAAATTCTCCATCACAGCTCTGATAAATGGTGATAATCAGTCAATTGATATAAGTAAACCAGTTAGACTTATAGAGGGTCAGACCCATGCTCAAGCAGATTATTTGTTAGCATTAAATAGCCTTAAATTGCTATATAAAGAGTATGCAGGCATAGGCCATAAGCTTAAGGGAACTGAGACCTATATATCCCGAGATATGCAGTTCATGAGCAAAACAATCCAGCACAATGGAGTGTACTATCCAGCCAGTATCAAAAAAGTCCTGAGAGTAGGTCCATGGATAAATACAATACTTGATGATTTTAAAGTTAGTTTAGAATCTATAGGTAGCTTAACACAGGAGTTAGAATACAGAGGAGAAAGCTTATTATGCAGTTTAATATTTAGGAACATTTGGTTATACAATCAAATTGCTCTGCAACTCCGAAATCATGCATTATGTAATAATAAGCTATATTTAGATATATTGAAAGTATTAAAACACTTAAAAACCTTTTTTAATCTTGATAGTATCGATACGGCGTTATCATTGTATATGAACTTGCCTATGCTGTTTGGTGGTGGTGATCCTAATTTGTTATATCGAAGCTTTTATAGGAGAACTCCAGACTTCCTCACAGAAGCTATAGTACATTCAGTGTTCGTGTTGAGCTATTATACTGGTCACGATCTACAAGATAAGCTTCAGGATCTTCCAGATGATAGACTGAACAAATTCTTGACTTGTGTCATCACATTTGATAAAAATCCAAATGCCGAGTTTGTAACATTGATGAGGGATCCACAGGCTTTAGGGTCTGAAAGGCAAGCTAAAATTACTAGTGAGATTAATAGATTAGCAGTAACAGAAGTCTTAAGTATAGCTCCAAACAAAATATTTTCTAAAAGTGCGCAACACTATACTACCACTGAGATTGATCTAAATGACATTATGCAAAATATAGAACCAACTTACCCTCATGGATTAAGAGTTGTTTATGAAAGTTTACCTTTTTATAAAGCAGAAAAAATAGTTAATCTTATATCAGGAACAAAATCCATAACTAATATACTTGAAAAAACATCAGCGATAGATACAACTGATATTAATAGGGCTACTGATATGATGAGGAAAAATATAACCTTACTTATAAGGATACTTCCACTAGATTGTAACAAAGACAAAAGAGAGTTATTAAGTTTAGAAAATCTTAGCATAACTGAATTAAGCAAGTATGTAAGAGAAAGATCTTGGTCATTATCCAATATAGTAGGAGTAACATCGCCAAGTATTATGTTCACAATGGACATTAAATATACAACTAGCACTATAGCCAGTGGTATAATTATAGAAAAATATAATGTTAATGGTTTAACTCGTGGTGAAAGAGGACCTACTAAGCCATGGGTAGGTTCATCTACGCAGGAGAAAAAAACAATGCCAGTGTACAATAGACAAGTTTTAACCAAAAAGCAAAGAGACCAAATAGATTTATTAGCAAAATTAGACTGGGTATATGCATCCATAGACAACAAAGATGAATTCATGGAAGAACTGAGTACTGGAACACTTGGACTGTCATATGAAAAAGCCAAAAAGTTGTTTCCACAATATCTAAGTGTCAATTATTTACACCGATTAACAGTCAGTAGTAGACCATGCGAATTCCCTGCCTCAATACCAGCTTATAGAACAACAAATTATCATTTTGATACTAGTCCTATCAATCATGTATTAACAGAAAAGTATGGAGATGAAGATATCGACATTGTGTTTCAAAATTGCATAAGTTTTGGTCTTAGCTTGATGTCAGTTGTGGAACAATTCACAAACATATGTCCTAATAGAATTATTCTCATACCGAAGCTGAATGAGATACATTTGATGAAACCTCCTATATTTACAGGAGATGTTGATATCATCAAGTTGAAGCAAGTGATACAAAAACAGCATATGTTCCTACCAGATAAAATAAGTTTAACCCAATATGTAGAATTATTCTTAAGTAACAAAGCACTTAAATCTGGATCCCACATCAACTCTAATTTAATATTAGTACATAAAATGTCTGATTATTTTCATAATGCGTATATTTTAAGTACTAATTTAGCTGGACATTGGATTCTGATTATTCAACTTATGAAAGATTCAAAAGGTATTTTTGAAAAAGATTGGGGAGAGGGGTATATAACTGATCATATGTTCATTAATTTGAATGTTTTCTTTAATGCTTATAAGACTTATTTGCTATGTTTTCATAGAGGTTATGGTAAAGCAAAATTAGAATGTGATATGAACACTTCAGATCTTCTTTGTGTTTTGGAGTTAATAGACAGTAGCTACTGGAAATCTATGTCTAAAGTTTTCCTAGAACAAAAAGTCATAAAATACATAGTCAATCAAGACACAAGTTTGCATAGAATAAAAGGCTGTCACAGTTTTAAGTTGTGGTTTTTAAAACGCCTTAATAATGCTAAATTTACCGTATGCCCTTGGGTTGTTAACATAGATTATCACCCAACACACATGAAAGCTATATTATCTTACATAGATTTAGTTAGAATGGGGTTAATAAATGTAGATAAATTAACCATTAAAAATAAAAACAAATTCAATGATGAATTTTACACATCAAATCTCTTTTACATTAGTTATAACTTTTCAGACAACACTCATCTGCTAACAAAACAAATAAGAATTGCTAATTCAGAATTAGAAGATAATTATAACAAACTATATCACCCAACCCCAGAAACTTTAGAAAATATATCATTAATCCCTGTTAAAAGTAATAATAGAAACAAACCTAAATTTTGTATAAGTGGAAATACTGAATCTATGATGACGTCAACATTCTCTAATAAAATGCATATTAAATCTTCCACTGTTACCACAAGATTCAATTATAGCAGACAAGACTTGTATAATTTATTTCCAATTGTTGTGATAGACAGGATTATAGATCATTCAGGTAATACAGAAAAATCTAACCAACTTTACACCACCACTTCACATCAGACATCTTTAGTAAGGAATAGTGCATCACTTTATTGCATGCTTCCTTGGCATCATGTCAATAGATTTAACTTTGTATTTAGTTCCACAGGATGCAAGATCAGTATAGAGTATATTTTAAAAGATCTTAAGATTAAAGATCCCAGTTGTATAGCATTCATAGGTGAAGGAGCTGGTAACTTATTATTACGTACGGTAGTAGAACTTCATCCTGACATAAGATATATTTACAGAAGTTTAAAAGATTGCAATGATCATAGTTTACCTATTGAATTTCTAAGGTTATACAACGGGCATATAAACATAGATTATGGTGAGAATTTAACCATTCCTGCTACAGATGCAACTAACAACATACATTGGTCTTATTTACATATAAAATTTGCAGAACCTATTAGTATCTTTGTCTGCGATGCTGAATTACCTGTCACAGCCAATTGGAGTAAAATTATAATTGAATGGAGTAAGCATGTAAGAAAGTGCAAATACTGTTCTTCTGTAAATAGATGCATTTTAATTGCAAAATATCATGCTCAAGATGATATTGATTTCAAATTAGATAACATTACTATATTAAAAACTTATGTGTGCCTAGGTAGCAAGTTAAAAGGATCTGAAGTTTACTTAGTCCTTACAATAGGCCCTGCAAATATACTTCCTGTTTTTGATGTTGTGCAAAATGCTAAATTGATTCTTTCAAGAACTAAAAATTTCATTATGCCTAAAAAGATTGACAAGGAATCTATCGATGCAAATATTAAAAGCTTAATACCTTTCCTTTGTTACCCTATAACAAAAAATGGAATTAAGACTTCATTGTCAAAATTGAAGAGTGTAGTTAATGGAGATATATTATCATATTCTATAGCTGGACGTAATGAAGTATTCAGCAACAAGCTTATAAACCACAAGCATATGAATATCTTAAAATGGCTGGATCACGTTTTAAACTTTAGATCAGCTGAACTTAATTACAATCATTTATACATGATAGAGTCCACATATCCTTACTTGAGTGAATTGTTAAATAGTTTAACAACCAATGAGCTCAAGAAGCTGATTAAAATAACAGGTAGTGTACTATACAACCTTCCTAATGAACAGTAA
