# Supplementary material for: High resolution metagenomic characterization of complex infectomes in paediatric acute respiratory infection
Source: Sci Rep. 2020 Mar 3;10:3963. doi: 10.1038/s41598-020-60992-6 (PMC7054269; doi:10.1038/s41598-020-60992-6)
Supplement: Supplementary file 2 — Supplementary dataset. [file 41598_2020_60992_MOESM2_ESM.zip › supplementary_data/Fig3E_HPIV3_alignment.fasta]

>KF530250_2545/MEX/2006
AAGAAAAGGGAACTCTACAATTTCAAAAATGTTGAGCCTATTTGATACATTTAATGCACGTAGGCAAGAAAACATAACAAAATCAGCTGGTGGAGCTATCATCCCTGGACAGAAAAATACTGTCTCTATATTCGCTCTTGGACCGACAATAACCGATGATAATGAGAAAATGACATTAGCTCTTCTATTTCTATCTCATTCATTAGATAATGAGAAACAACATGCACAAAGAGCAGGGTTCTTGGTGTCTCTATTGTCAATGGCTTATGCTAATCCAGAACTCTACTTGACAACAAATGGAAGTAATGCAGATGTCAAGTATGTCATATACATGATTGAGAAAGATCTAAAACGGCAAAAGTATGGAGGGTTTGTGGTTAAGACGAGAGAGATGATATATGAGAAGACAACTGATTGGATATTTGGAAGTGACCTGGATTATGATCAGGAAACTATGTTGCAGAACGGCAGAAACAATTCGACAATTGAAGACCTTGTCCACACGTTTGGGTATCCATCATGTTTAGGAGCTATTATAATACAGATCTGGATAGTTTTGGTCAAAGCTATCACTAGCATCTCAGGGTTAAGAAAAGGCTTTTTCACTCGATTGGAAGCTTTCAGACAAGATGGAACAGTGCAGGCAGGGCTGGTGTTGAGCGGTGACACAGTGGATCAGATTGGGTCAATCATGCGGTCCCAACAGAGCTTGGTAACTCTTATGGTTGAGACGTTAATAACAATGAATACTAGCAGAAATGATCTCACAACCATAGAAAAGAATATACAAATTGTTGGTAACTACATAAGAGATGCAGGTCTCGCTTCATTCTTCAATACAATCAGATATGGAATTGAGACTAGAATGGCAGCTTTGACTCTATCCACTCTCAGACCGGATATAAATAGATTAAAAGCTCTAATGGAACTGTATTTGTCAAAGGGACCACGCGCTCCATTCATCTGTATCCTCAGAGATCCCATACATGGTGAGTTTGCACCAGGCAACTATCCTGCCATATGGAGTTATGCAATGGGAGTGGCAGTTGTACAAAACAGAGCCATGCAACAGTATGTGACAGGAAGATCATATCTAGATATTGATATGTTCCAGCTAGGACAAGCAGTAGCACGTGATGCTGAAGCTCAGATGAGCTCAACACTGGAAGATGAACTTGGAGTGACACACGAAGCCAAAGAAAGCTTGAAAAGACATATAAGGAACATAAACAGTTCAGATACATCTTTCCACAAACCAACAGGTGGATCAGCCATAGAGATGGCAATAGATGAAGAGCCAGAACAATTTGAAAATAGAGCAGATCAAGAACAAGATGGGGAACCTCAATCATCCATAATCCAATATGCTTGGGCAGAAGGAAACAGAAGTGACGACCGGACTGAGCAAGCTACAGAATCTGACAATATTAAGACTGAACAACAAAACATAAGAGACAGACTAAACAAGAGACTCAACGACAAGAAGAAACAAGGCAGTCAACCACCCACCAATCCTACAAACAGAACAAACCAGGACGAAATAGACGATCTGTTCAATGCATTTGGAAGCAACTGATCGAATCAATATTTTGATTCAAATCAATAATAAATAAGAAAAACTTAGGATTAAAGAATCCTATCACACCGGAATATAGAGTGGTAAATTTAGAATCTGCTTGCAACTCAATCAATAGAGAATTGATGGAAAGCGATGCTAAAAACTATCAAATCATGGATTCTTGGGAAGAGGAATCAAGAGATAAATCAACTAATATCTCCTCGGCCCTCAACATCATTGAATTCATACTCAGCACCGACCCCCAAGAAGACCTATCGGAAAACGACACAATCAACACAAGAACCCAGCAACTCAGTGCCACTATCTGTCAACCAGAAATCAAACCAACAGAAACAAGTGAAAAAGATAGTGGATCAACTGACAAAAATAGACAGTCTGGGCCATCACACGAATGTACAACAGAAGCAAAAGATAGAAATATTGATCAGGAAACTGTACAGAGAGGACCTGGGAGAAGAGGCAGCTCAGATAGTAGAGCTGAGACTGTGGTCTCTGGAGGAATCTCCAGAAGCATCACAGATTCTAAAAATGGAACCCAAAACACGGAGAATATTGATCTCAATGAAATTAGAAAGATGGATAAGGACTCTATTGAGGGGAAAATGCGACAATCTGCAGATGTTCCAAGCGAGATATCAGGAAGTGATGGCATATTTACAACAGAACAAAGTAGAAACAGTGATCATGGAAGAAGCTTGGAATCTATCGGTACACCTGATACAAGATCAATAAGTGTTGTTACTGCTGCAACACCAGATGATGAAGAAGAAATACTAATGAGAAATAGTAGGATGAAGAAAAGTTCTTCAACACACCAGGAAGATGACAAAAGAATTAAAAAAGGGGGAAAAGGGAAAGACTGGTTTAAGAAATCAAAAGACACTGACAACCAGACATCAACATCAGATCACAGATCTACATCAAAAGGGCAAAAGAAAATCTCAAAGACAACAACTACCAACACCGACACAAAGGGGCAAACAGAAATACAGACAGAACCATCAGAAACACAATCTCCATCATGGAGTCTCACCATCGACAACAACACTGACCGAGCTGAACAGACAAGCACAACTCATCCAACAGTCACTCCCAGATCAACCAGTACAAAAGAATCAATCCGAACAAACTCTGAATCCAAGCCCAAGACACAAAAGACAAATGGAAAGGAAAGGAAGGATACAGAAGAGAGCAATCGATTTACAGAGAGGGCAATTACTCTATTGCAGAATCTTGGTGTAATTCAATCCACATCAAAATTAGATTTATACCAAGACAAGCGAGTTGTATGTGTAGCCAATGTACTAAACAATGTAGACACTGCATCAAAGATAGACTTCCTGGCAGGATTAGTCATAGGGGTTTCAATGGACAACGACACAAAATTAATACAGATACAAAATGAAATGTTAAACCTCAAAGCGGATCTAAAGAAAATGGACGAATCACATAGAAGGTTGATAGAAAATCAAAGAGAACAATTGTCATTGATCACGTCATTAATTTCAAATCTTAAAATTATGACTGAGAGAGGAGGAAAGAAAGACCAAAATGAATCCAATGAAAGAGTATCCATGATCAAGACAAAATTGAAAGAGGAAAAGATCAAGAAAACCAGGTTTGACCCGCTTATGGAAGCACAAGGCATCGACAAGAACATACCCGACCTATATCGACATGCAGGAAACACACTAGAAAATGATGTACAAGTCAAATCAGAGATATTAAGTTCATACAATGAGTCAAATGCAACAAGACTAATACCCAAAAAAGTGAGCAGTACAATGAGATCACTAGTTGCAGTCATCAACAACAGCAATCTCTCACAAAGCACAAAACAATCATATATAAACGAACTCAAACATTGCAAAAGTGATGAAGAAGTATCTGAATTAATGGACATGTTCAATGAGGATGTCAATAATTGCTAATGATCCAATAAAGAAACAACACCGAATAAATAGACAAGAAACAACAGTAGTTCAAAACCTGTCAATACACACGAAATCAAGCAGAACGAAACAATAGACATCAATCAATATACAAATAAGAAAAACTTAGGATTAAAGAATAAATTAATCCTTGTCCAAAATGAGTATAACTAACTCTGCAATATACACATTCCCAGAATCATCATTTTCCGAGAATGGTCATATAGAACCATTACCACTCAAAGTCAATGAACAGAGAAAGGCAGTACCTCACATTAGAGTTGCCAAAATTGGAAATCCACCAAAACACGGATCCCGGTATTTAGATGTCTTTCTACTTGGCTTCTTCGAGATGGAACGAATCAAAGATAAATACGGGAGTGTGAATGATCTTGACAGTGACCCGAGTTACAAAGTTTGTGGCTCTGGATCATTACCAATCGGACTGGCCAAATACACTGGGAATGACCAGGAATTATTGCAGGCTGCAACCAAACTAGATATAGAAGTGAGAAGAACAGTCAAAGCAAAAGAGATGGTTGTTTATACAGTACAAAATATAAAACCAGAACTGTACCCATGGTCTAGTAGACTAAGAAAAGGAATGCTGTTCGATGCCAACAAAGTTGCTCTTGCTCCTCAATGTCTTCCACTAGATAGGAGCATAAAATTCAGAGTAATCTTCGTGAATTGTACGGCAATTGGATCAATAACCTTGTTCAAAATTCCTAAGTCAATGGCATCACTATCTCTACCTAACACAATATCAATCAATCTGCAGGTACACATCAAAACAGGGGTTCAGACTGACTCTAAAGGGGTAGTTCAGATTCTGGATGAGAAAGGTGAAAAATCACTGAATTTCATGGTCCATCTCGGATTGATCAAAAGAAAAGTAGGCAGAATGTACTCTGTTGAGTACTGTAAACAGAAAATCGAGAAAATGAGATTGATATTTTCTTTGGGATTAGTTGGAGGAATCAGTCTTCATGTCAATGCAACTGGATCTATATCAAAAACACTAGCAAGTCAGCTAGTATTCAAGAGGGAGATTTGTTATCCTTTAATGGACCTAAATCCGCATCTCAATCTAGTTATCTGGGCTTCATCAGTAGAGATTACAAGAGTGGATGCAATTTTCCAACCTTCTTTACCTGGCGAGTTCAGATACTATCCTAACATTATTGCAAAAGGAGTTGGGAAAATCAAACAATGGAATTAATAATCTTTACTTTGATCTAGATATACCCACTAAGCCAGAGCAAATAAAGGATAATCAAAAACTTAGGACAAAAGAAGTCAACACCAACAACTGTCAGCAGTCATACCTGTCGGAACAACAAAGAAAAGACAAAAAAAGTCAAATAGAAGAAATCAAAACAAAAAGCATAGAACACCAGAACAACAAGATCAAAACATCCAATTCACTCAAAACAAAAATTCAAAAAAAGACCGGCAACACAACAAGCACCGAACACAATGCTAATTTCAATATTGTTAATTATTACAACCATGATCATGGCATCACACTGCCAAATAGACATCACAAAACTACAGCATGTAGGTGTATTGGTCAACAGTCCCAAAGGGATGAAGATATCACAAAACTTCGAAACAAGATATCTAATCCTGAGTCTCATACCAAAAATAGAAGATTCTAACTCTTGTGGTGACCAACAGATCAAGCAATACAAGAGGTTATTGGATAGACTGATCATTCCTTTATATGATGGACTAAGATTACAGAAGGATGTGATAGTGACTAATCAAGAATCCAATGAAAACACTGATCCCAGAACAGAACGATTCTTTGGAGGGGTAATTGGAACTATTGCTCTAGGAGTAGCAACCTCAGCACAAATTACAGCAGCAGTTGCTCTGGTTGAAGCCAAGCAGGCAAGATCAGACATTGAAAAACTCAAGGAAGCAATCAGGGACACAAATAAAGCAGTGCAGTCAGTTCAGAGCTCTGTAGGAAATTTGATAGTAGCAATTAAATCAGTCCAGGATTATGTCAACAAAGAAATCGTGCCATCGATTGCGAGACTAGGTTGTGAAGCAGCAGGACTTCAGTTAGGGATTGCATTAACACAGCATTACTCAGAATTAACAAATATATTTGGTGATAACATAGGATCGTTACAAGAAAAAGGAATAAAATTACAAGGTATAGCATCATTATACCGCACAAATATCACAGAAATATTCACAACATCAACAGTTGACAAATATGATATTTATGATCTATTATTTACAGAATCAATAAAGGTGAGAGTTATAGATGTTGATTTGAATGATTACTCAATAACCCTCCAAGTCAGACTCCCTTTATTGACCAGACTGCTGAACACTCAAATCTACAAAGTAGATTCCATATCATATAATATCCAAAATAGAGAATGGTATATCCCTCTTCCCAGCCATATCATGACGAAAGGGGCATTTCTAGGTGGAGCAGATGTCAAAGAATGCATAGAAGCATTCAGCAGTTATATATGCCCTTCTGATCCAGGATTTGTACTAAACCATGAAATGGAGAGCTGTCTATCAGGAAACATATCCCAATGTCCAAGAACCACAGTCACATCAGACATAGTTCCTAGGTATGCATTTGTCAATGGAGGAGTGGTTGCGAATTGTATAACAACTACATGTACATGCAATGGTATCGGTAATAGAATCAACCAACCACCTGATCAAGGAGTCAAAATTATAACACATAAAGAATGTAATACAATAGGTATCAACGGAATGCTATTCAACACAAACAAAGAAGGAACTCTTGCATTCTACACACCAGACGACATAACATTAAACAATTCTGTTGCACTTGATCCGATTGACATATCAATCGAGCTCAACAAAGCCAAATCAGATCTAGAGGAATCAAAAGAATGGATAAGAAGGTCAAATCAAAAGCTAGATTCTATTGGAAGTTGGCATCAATCTAGCACTACAATCATAGTTATTTTGATAATGATGATTATATTGTTTATAATTAATATAACAATAATTACAATTGCAATTAAGTATTACAGAATTCAAAAGAGAAATCGAGTGGATCAAAATGATAAGCCATATGTATTAACAAACAAATGACACATCTGTAGATCATTAAATATTAAAATTATAAAAAACTTAGGAGTAAAGTTACGCAACTCAACTCCACTCATATAATTGAGAAAGAACCTAACAGACGAATCCAAATTCGAAATGGAATACTGGAAGCACACCAACCACGGAAAGGATGCTGGTAATGAGCTGGAGACATCTACAGCCACTCATGGCAACAAGCTCACCAACAAGATAACATATATATTATGGACGATAACCCTGGTGTTATTATCAATAGTCTTCATCATAGTGCTAACTAATTCCATCAAAAGTGAAAAGGCCCGCGAATCATTGCTACAAGACATAAATAATGAGTTTATGGAAGTTACAGAAAAGATCCAAGTGGCATCGGATAATACTAATGATCTAATACAGTCAGGAGTGAATACAAGGCTTCTTACAATTCAGAGTCATGTCCAGAATTATATACCAATATCATTGACACAACAAATATCGGATCTTAGGAAATTCATTAGTGAAATTACAATTAGAAATGATAATCAAGAAGTGCCACCACAAAGAATAACACATGATGTGGGTATAAAACCTTTAAATCCAGATGATTTCTGGAGATGCACGTCTGGTCTTCCATCTTTGATGAAAACTCCAAAAATAAGATTAATGCCGGGACCAGGATTATTAGCTATGCCAACGACTGTTGATGGCTGTGTCAGAACCCCGTCCTTAGTGATAAATGATCTGATTTATGCTTACACCTCAAATCTAATTACTCGAGGTTGCCAGGATATAGGGAAATCATATCAAGTATTACAGATAGGGATAATAACTGTAAACTCAGACTTGGTACCTGACTTAAATCCTAGGATCTCTCATACCTTCAACATAAATGACAATAGAAAGTCATGTTCTCTAGCACTCCTAAATACAGATGTATATCAACTGTGTTCAACTCCAAAAGTTGATGAAAGATCAGATTATGCATCATCAGGCATAGAAGATATTGTACTTGATATTGTCAATTATGATGGCTCAATCTCGACAACAAGATTTAAGAATAATAATATAAGTTTTGATCAACCATATGCGGCATTATACCCATCTGTTGGACCAGGGATATACTACAAAGGCAAAATAATATTTCTCGGGTATGGAGGTCTTGAACATCCAATAAATGAGAATGCAATCTGCAACACAACTGGGTGTCCTGGGAAAACACAGAGAGACTGTAATCAGGCATCTCATAGTCCATGGTTTTCAGATAGAAGGATGGTCAACTCTATAATTGTTGTTGACAAGGGCTTGAACTCAGTTCCAAAATTGAAGGTATGGACGATATCTATGAGACAAAATTACTGGGGGTCAGAAGGAAGATTACTTCTACTAGGTAACAAGATCTACATATACACAAGATCTACAAGTTGGCACAGCAAGTTACAATTAGGAATAATTGACATTACTGACTACAGTGATATAAGGATAAAATGGACATGGCATAATGTGCTATCAAGACCAGGAAACAATGAATGTCCATGGGGACATTCATGTCCGGATGGATGTATAACGGGAGTATATACCGATGCATATCCACTCAATCCCACAGGAAGCATTGTATCATCTGTCATATTGGACTCACAAAAATCGAGAGTCAACCCAGTCATAACTTACTCAACAGCAACCGAAAGGGTAAACGAGCTGGCTATCCGAAACAAAACACTCTCAGCTGGGTATACAACAACAAGCTGCATTACACACTATAACAAAGGGTATTGTTTTCATATAGTAGAAATAAATCATAAAAGCTTAAACACATTTCAACCCATGTTGTTCAAAACAGAGATTCCAAAAAGCTGCAGTTAATCATGATTAACCATAATATGTATTAACCTATCTATAATACAAATATATGACAATTAATCAGCAATCAGACAATAGACAAAAGGGGAATATAAAAAACTTAGGAGCAAAGCGTGCTCGAAACATGGACACTGAATCTAACAATGGCACTGTGTCTGACATACTCTATCCTGAGTGTCACCTTAACTCTCCTATCGTTAAAGGTAAAATAGCACAATTACACACAATTATGAGTCTACCTCAACCTTATGATATGGATGACGACTCAATACTAGTTATCACTAGACAGAAAATAAAACTCAATAAATTAGATAAAAGACAACGATCAATTAGAAGATTAAAATTAATATTAATTGAGAAAGTGAGTGATTTAGGAAAATACACGTTTATCAGATACCCAGAAATGTCAAAAGAAATGTTCAAATTACATATACCCGGCATTAACAGTAAAGTGACCGAACTATTACTTAAAGCAGATAGAACATATAGTCAAATGACTGATGGATTGAGAGATCTATGGATTAATGTGCTATCGAAATTAGCCTCAAAAAATGATGGAAGCAATTATGATCTTAATGAAGAAATTAATAATATATCAAAAGTTCACACAACTTATAAATCAGATAAATGGTATAATCCATTCAAGACATGGTTTACCATCAAGTATGATATGAGGAGACTACAAAAAGCTCGAAATGAGGTCACCTTTAATATGGGAAAAGATTATAACCTGTTAGAAGACCAGAAGAATCTCTTATTGATACATCCAGAATTGGTTTTGATATTAGATAAACAAAACTATAATGGTTATCTAATTACTCCTGAATTAGTATTGATGTATTGTGACGTAATCGAAGGCCGATGGAATATAAGTGCATGCGCTAAGTTAGATCCAAAATTACAATCTATGTATCAGAAAGGTAATAATCTGTGGGAAGTGATAGATAAATTGTTTCCAATTATGGGAGAAAAGACATTTGATGTAATATCATTATTAGAACCACTTGCATTATCCCTAATTCAAACTCATGATCCTGTCAAACAACTAAGGGGAGCTTTTTTAAATCATGTGTTATCTGAGATGGAATTGATATTTGAATCTAGAGAATCGATTAAGGAATTTCTAAGTGTAGATTACATTGATAAAATTTTAGATATTTTTGATAAATCTACAATAGATGAAATAGCAGAGATTTTCTCTTTTTTTAGAACATTTGGGCATCCTCCATTAGAGGCTAGTATTGCAGCAGAAAAGGTTAGAAAATATATGTATATTGAGAAACAATTAAAATTTGACACTATTAATAAATGTCATGCTATTTTCTGTACAATAATAATTAATGGATATAGAGAGAGGCATGGTGGACAGTGGCCTCCTGTGACATTACCTGATCATGCACACGAATTCATCATAAATGCTTACGGTTCAAATTCTGCAATATCATATGAAAATGCTGTTGATTATTACCAGAGCTTTATAGGAATAAAATTTAATAAATTTATAGAACCTCAGTTAGATGAGGATTTGACAATTTATATGAAAGATAAAGCATTATCTCCAAAAAAATCAAACTGGGACACCGTTTATCCTGCATCTAATTTACTGTATCGTACTAATGCATCCAACGAATCACGAAGATTAGTTGAAGTATTTATAGCAGATAGTAAATTTGATCCTCATCAGATATTGGATTATGTAGAATCTGGGGATTGGTTAGATGATCCAGAATTTAATATTTCTTATAGTCTCAAAGAAAAGGAGATCAAACAAGAAGGTAGACTCTTTGCAAAAATGACATACAAAATGAGAGCTACACAGGTTTTATCAGAGACACTACTTGCAAACAATATAGGAAAATTCTTTCAAGAAAATGGGATGGTGAAGGGAGAGATTGAATTACTTAAGAGATTAACGACTATATCAATATCAGGAGTTCCACGATATAATGAAGTGTACAATAATTCTAAAAGCCATACAGATGATCTTAAAACTTATAATAAAATAAGTAATCTTAATTTATCCTCTAATCAGAAATCAAAGAAATTTGAATTCAAGTCAACGGATATTTACAATGATGGATATGAGACTGTGAGCTGTTTCCTAACAACAGATCTAAAAAAATACTGTCTTAACTGGAGATATGAATCAACGGCTCTATTTGGAGAAACTTGCAATCAAATATTTGGATTAAATAAATTGTTTAATTGGTTACATCCTCGTCTTGAAGGAAGTACAATCTATGTAGGTGATCCTTACTGTCCTCCATCAGATAAAGAACATATATCATTAGAGGATCACCCTGATTCTGGATTTTACGTTCATAACCCAAGAGGGGGTATAGAAGGATTTTGTCAAAAATTGTGGACACTTATATCCATAAGTGCAATACATCTAGCAGCTGTTAGGATAGGTGTGAGGGTGACTGCAATGGTTCAAGGAGACAATCAAGCCATAGCTGTAACCACAAGAGTACCTAACAATTATGACTACAGAGTTAAGAAGGAGATAGTTTATAAAGATGTGGTGAGATTTTTTGATTCATTAAGAGAGGTGATGGATGATCTAGGTCATGAACTTAAATTAAATGAAACGATTATAAGTAGCAAGATGTTCATATATAGCAAAAGAATATATTATGATGGGAGAATTCTTCCTCAAGCTCTGAAAGCATTATCTAGATGTGTCTTCTGGTCAGAAACAGTAATAGATGAAACAAGATCAGCATCTTCAAACTTGGCAACATCATTTGCAAAAGCAATTGAGAATGGTTATTCACCTGTTCTAGGATATGCATGCTCAATTTTTAAGAATATTCAACAACTGTATATTGCCCTTGGGATGAATATCAATCCAACTATAACACAGAATATCAAAGATCAATATTTTAGGAACCCAAATTGGATGCAATATGCTTCTTTAATACCTGCTAGTGTTGGGGGATTCAACTACATGGCCATGTCAAGATGTTTTGTAAGGAACATTGGTGATCCATCAGTTGCTGCATTAGCTGATATTAAAAGATTTATTAAGGCGAATCTATTGGACCGAAGTGTTCTTTATAGGATTATGAATCAAGAACCAGGTGAGTCATCTTTTTTGGACTGGGCTTCAGACCCATATTCATGCAATTTACCACAATCTCAGAATATAACCACCATGATTAAAAATATAACAGCAAGAAATGTATTACAAGATTCACCAAACCCATTATTATCTGGATTATTCACAAATACAATGATAGAAGAAGATGAAGAATTAGCCGAATTCTTGATGGACAGGAAGGTAATTCTCCCTAGAGTTGCACATGATATTCTAGATAATTCTCTCACAGGAATCAGAAATGCTATAGCTGGAATGTTAGATACGACAAAATCTTTAATTCGGGTTGGCATAAATAGAGGAGGACTGACATATAGTTTATTGAGGAAAATCAGTAATTATGATCTAGCACAATATGAAACACTAAGTAGGACTTTGAGATTAATTGTAAGCGATAAAATCAGGTATGAAGATATGTGTTCAGTAGACCTTGCCATAGCATTGCGACAAAAAATGTGGATTCATTTATCAGGAGGAAGGATGATAAGTGGGCTCGAAACACCTGACCCATTAGAATTATTATCTGGGGTAGTAATAACAGGATCAGAACATTGTAAAATATGTTATTCTTCAGATGGTACAAACCCATATACTTGGATGTATTTACCGGGTAATATTAAAATAGGATCAGCAGAAACAGGTATATCATCATTAAGGGTTCCTTATTTTGGATCAGTCACTGATGAAAGATCTGAGGCACAATTAGGATATATCAAGAATCTTAGTAAACCTGCAAAAGCCGCAATAAGAATAGCAATGATATATACATGGGCATTTGGTAATGATGAGATATCTTGGATGGAAGCCTCACAAATAGCACAAACACGCGCAAATTTCACACTAGACAATCTAAAAATTCTAACACCGGTAGCTACATCAACAAATTTATCACACAGATTAAAGGATACTGCAACTCAAATGAAGTTCTCCAGCACATCATTGATCAGAGTCAGTAGATTCATAACAATGTCCAATGATAACATGTCTATCAAGGAAGCTAACGAAACCAAAGATACCAATCTTATTTATCAACAAATCATGTTAACAGGATTAAGTGTTTTCGAATATTTATTTAGATTGAAAGAAACCACAGGACACAATCCCATAGTTATGCATCTGCATATAGAAGATGAGTGTTGTATTAAAGAAAGTTTTAACGATGAGCATATCAATCCAGAATCTACATTAGAATTAATTAGATACCCTGAAAGTAACGAATTTATTTATGATAAAGACCCGCTCAAAGATGTGGACTTATCAAGACTTATGGTTATTAAAGACCATTCTTATACAATTGATATGAATTATTGGGATGATACTGACATTATACATGCAATTTCAATATGTACTGCAATTACAATAGCAGATACTATGTCACAATTAGATCGAGATAATCTAAAAGAAATAATAGTCATTGCAAATGATGATGATATTAATAGCTTAATCACTGAATTTTTGACTCTTGATATACTCGTATTTCTCAAGACATTTGGTGGATTATTAGTAAATCAATTTGCATACACTCTTTATAGTTTAAAAATAGAAGGTAGGGACCTCATTTGGGATTATATAATGAGAACACTGAGAGATACCTCCCATTCAATATTAAAAGTACTATCTAATGCATTATCTCATCCTAAAGTATTCAAGAGGTTCTGGGATTGTGGAGTCCTAAACCCTATCTACGGTCCTAATACTGCTAGTCAAGACCAGATAAAACTTGCCCTCTCTATATGTGAACATTCACTAGATCTATTTATGAGAGAATGGTTGAATGGTGTATCACTTGAAATATACATTTGTGACAGTGATATGGAAGTAGCAAATGACAGGAAACAAGCCTTTATTTCTAGACATCTTTCATTTGTTTGCTGTTTAGCAGAAATTGCATCTTTTGGACCTAATCTGTTAAACTTAACATACTTAGAGAGACTTGATCTATTGAAACAATATCTTGAGTTAAATATCAAAGAAGATCCTACTCTTAAATATGTACAAATATCTGGATTATTAATTAAATCGTTCCCATCAACTGTAACATACGTAAGAAAGACTGCAATCAAATATTTAAGGATTCGCGGTATTAGTCCACCTGAGGTAATTGATGATTGGGATCCGATAGAAGATGAAAATATGCTGGATAACATTGTCAAATCTATAAATGATAACTGTAATAAAGATAATAAAGGAAATAAAATTAACAATTTCTGGGGACTAGCACTTAAGAACTATCAAGTCCTTAAAATCAGATCTATAACAAGTGATTCTGATAATAATGATGGACTAGATGTTAGTACAGGTGGTTTGACACTTCCTCAAGGAGGGAATTACCTATCACATCAATTGAGGTTATTTGGAATCAACAGCACTAGTTGTCTGAAAGCCCTTGAGTTATCACAAATTTTAATGAAGGAAGTTAATAAAGACAAAGACAGGCTCTTCCTGGGAGAAGGGGCAGGAGCTATGCTAGCATGTTATGATGCCACATTAGGACCTGCAGTTAATTATTATAATTCAGGTTTGAATATAACAGATGTAATTGGTCAACGAGAATTGAAAATATTTCCTTCAGAGGTATCATTAGTAGGTAAAAAATTAGGAAATGTGACACAGATTCTTAATAGGGTAAAAGTACTGTTCAATGGGAATCCAAATTCAACATGGATAGGAAATATGGAATGTGAGAGCTTAATATGGAGTGAATTAAATGACAAGTCTATCGGATTAGTACATTGTGATATGGAGGGAGCTATCGGTAAATCAGAAGAAACTGTTCTACATGAACACTATAGTGTTATAAGAATTACATACTTGATTGGAGATGATGATGTTGTTTTAGTTTCTAAAATTATACCTACAATCACTCCGAATTGGTCTAGAATACTTTATCTGTACAAGTTATATTGGAAAGATGTAAGTATAATATCACTTAAAACTTCTAATCCTGCATCAACAGAATTATATCTGATCTCGAAAGACGCATATTGTACTATAATGGAACCTAGTGAAGTTGTTTTATCAAAACTTAAAAGATTGTCACTCTTGGAAGAAAATAATCTATTAAAATGGATCATTTTATCAAAGAAGAGGAATAATGAATGGTTACATCATGAAATCAAAGAAGGGGAAAGAGATTATGGAGTTATGAGACCATATCATATGGCACTACAAATCTTCGGATTTCAAATCAATTTAAATCATCTGGCGAAAGAATTTTTATCAACTCCAGATCTGACTAATATCAACAATATAATTCAAAGTTTTCAGAGAACAATTAAGGATGTTTTGTTCGAATGGATTAATATAACCCATGATGATAAGAGACATAAATTAGGCGGGAGATATAATATATTCCCACTGAAAAATAAGGGAAAGTTAAGACTGCTATCGAGAAGACTAGTATTAAGTTGGATTTCGTTATCATTATCGACTCGATTACTTACGGGTCGCTTTCCTGATGAAAAATTTGAACATAGAGCACAAACTGGATATGTATCATTAGCTGATACTGATTTAGAATCATTAAAGTTGTTGTCGAAAAACATTATTAAGAATTACAAAGAGTGTATAGGGTCAATATCATATTGGTTTCTAACCAAAGAAATTAAAATACTTATGAAATTGATTGGTGGTGCTAAATTATTAGGAATTCCTAGACAATATAAAGAACCCGAAGAACAGTTATTAGAAAACTACAATCAACATGATGAATTTGATATCGATTAAGACACAAATACAATAGAGATATATCTTAAC
>KJ672616_FLU8925/PER/2007
AAGAAAAGGGAACTCTACAATTTCAAAAATGTTGAGCCTATTTGATACATTTAACGCACGTAGGCAAGAAAACATAACAAAATCAGCTGGTGGAGCTATCATCCCTGGACAGAAAAATACTGTCTCTATATTTGCTCTTGGACCGACAATAACCGATGATAATGAGAAAATGACATTAGCTCTTCTATTTTTATCTCATTCATTAGATAATGAGAAACAACATGCACAAAGAGCAGGGTTCTTGGTGTCTCTATTGTCAATGGCTTATGCTAATCCAGAACTCTACTTGACAACAAATGGAAGTAATGCAGATGTCAAGTATGTCATATACATGATTGAGAAAGATCTAAAACGGCAAAAGTATGGAGGGTTTGTGGTTAAGACGAGAGAGATGATATATGAGAAGACAACTGATTGGATATTTGGAAGTGATCTGGATTATGATCAGGAAACTATGTTGCAGAACGGCAGAAACAATTCGACAATTGAAGACCTTGTCCACACGTTTGGGTATCCATCATGTTTAGGAGCTATTATAATACAGATCTGGATAGTTTTGGTCAAAGCTATCACTAGCATCTCAGGGTTAAGAAAAGGCTTTTTCACTCGATTGGAAGCTTTCAGACAAGATGGAACAGTGCAGGCAGGGCTGGTGTTGAGCGGTGACACAGTGGATCAGATTGGATCAATCATGCGGTCCCAACAGAGCTTGGTAACTCTTATGGTTGAGACGTTAATAACAATGAATACTAGCAGAAATGATCTCACAACCATAGAAAAGAATATACAAATTGTTGGTAACTACATAAGAGATGCAGGTCTCGCTTCATTCTTCAATACAATCAGATATGGAATTGAGACTAGAATGGCAGCTTTGACTCTATCCACTCTCAGACCGGATATAAATAGATTAAAAGCTCTAATGGAACTGTATTTGTCAAAGGGACCACGCGCTCCATTCATCTGTATCCTCAGAGATCCCATACATGGTGAGTTCGCACCAGGCAACTATCCTGCCATATGGAGTTATGCAATGGGAGTGGCAGTTGTACAAAACAGAGCCATGCAACAGTATGTGACAGGAAGATCATATCTAGATATTGATATGTTCCAGCTAGGACAAGCAGTAGCACGTGATGCTGAAGCTCAGATGAGCTCAACACTGGAAGATGAACTTGGAGTGACACACGAAGCCAAAGAAAGCTTGAAAAGACATATAAGGAACATAAACAGTTCAGATACATCTTTTCACAAACCAACAGGTGGATCAGCCATAGAGATGGCAATAGATGAAGAGCCAGAACAATTTGAAAATAGAGCAGATCAAGAACAAGATGGGGGACCTCAATCATCCATAATCCAATATGCTTGGGCAGAAGGAAACAGAAGTGACGACCGGACTGAGCAAGCTACAGAATCTGACAATATCAAGACTGAACAACAAAACATAAGAGACAGACTAAACAAGAGACTCAACGACAAGAAGAAACAAGGCAGTCAACCACCCACCAATCCTACAAACAGAACAAACCAGGACGAAATAGACGATCTGTTCAATGCATTTGGAAGCAACTGATCGAATCAATATTTTGATTCAAATCAATAATAAATAAGAAAAACTTAGGATTAAAGAATCCTATCACACCGGAATATAGAGTGGTAAATTTAGAGTCTGCTTGCAACTCAATCAATAGAGAATTGATGGAAAGCGATGCTAAAAACTATCAAATCATGGATTCTTGGGAAGAGGAATCAAGAGATAAATCAACTAATATCTCCTCGGCCCTCAACATCATTGAATTCATACTCAGCACCGACCCCCAAGAAGACCTATCGGAAAACGACCCAATCAACACAAGAACCCAGCAACTCAGTGCCACTATCTGTCAACCAGAAATCAAACCAACAGAAACAAGTGAAAAAGATAGTGGATCAACTGACAAAAATAGACAGTCTGGGTCATCACACGAATGTACAACAGAAGCAAAAGATAGAAATATTGATCAGGAAACTGTACAGAGAGGACCTGGGAGAAGAGGCAGCTCAGATAGTAGAGCTGAGACTGTGGTCTCTGGAGGAATCTCCAGAAGCATCACAGATTCTAAAAATGGAACCCAAAACACGGAGAATATTGATCTCAATGAAATTAGAAAGATGGATAAGGACTCTGTTGAGGGGAAAATGCGACAATCTGCAGATGTTCCAAGCGAGATATCAGGAAGTGATGGCATATTTACAACAGAACAAAGTAGAAACAGTGATCATGGAAGAAGCTTGGAATCTATCGGTACACCTGATACAAGATCAATAAGTGTTGTTACTGCTGCAACACCAGATGATGAAGAAGAAATACTAATGAGAAATAGTAGGATGAAGAAAAGTTCTTCAACACACCAGGAAGATGACAAAAGAATTAAAAAAGGGGGAAAAGGGAAAGACTGGTTTAAGAAATCAAAAGACACTGACAACCAGACATCAACATCAGATCACAGATCTACATCAAAAGGGCAAAAGAAAATCTCAAAGACAACAACTACCAACACCGACACAAAGGGGCAAACAGAAATACAGACAGAACCATCAGAAACACAATCTCCATTATGGAGTCTCGCCATCGACAACAACACTGACCGAGCTGAACAGACAAGCACAACTCATCCAACAGCCACTCCCAGATCAACTAGTACAAAAGAATCAATCCGAACAAACTCTGAATCCAAGCCCAAGACACAAAAGACAAATGGAAAGGAAAGGAAGGATACAGAAGAGAGCAATCGATTTACAGAGAGGGCAATTACTCTATTGCAGAATCTTGGTGTAATTCAATCCACATCAAAATTAGATTTATACCAAGACAAGCGGGTTGTATGTGTAGCCAATGTACTAAACAATGTAGACACTGCTTCAAAGATAGACTTCCTGGCAGGATTAGTCATAGGGGTTTCAATGGACAACGACACAAAATTAATACAGATACAAAATGAAATGTTAAACCTCAAAGCAGATCTAAAGAAAATGGACGAATCACATAGAAGGTTGATAGAAAATCAAAGAGAACAATTATCATTGATCACGTCATTAATTTCAAATCTTAAAATTATGACTGAGAGAGGAGGAAAGAAAGACCAAAATGAATCCAATGAAAGAATATCCATGATCAAGACAAAATTGAAAGAAGAAAAGATCAAGAAAACCAGGTTTGATCCGCTTATGGAAGCACAAGGCATCGACAAGAACATACCCGACCTATATCGACATGCAGGAAACACACTAGAAAATGATGTACAAGTCAAATCAGAGATATTAAGTTCATACAATGAGTCAAATGCAACAAGATTAATACCCAAAAAAGTGAGCAGTACAATGAGATCACTAGTTGCAGTCATCAACAACAGCAATCTCTCACAAAGCACAAAACAATCATATATAAACGAACTCAAACATTGCAAAAGTGATGAAGAAGTATCTGAATTAATGGACATGTTCAATGAGGATGTCAATAATTGCTAATGATCCAATAAAGAAACAACACCGAATAAATAGACAAGAAACAACAGTAGTTCAAAACCTGTCAATACACACGAAATCAAGCAGAACGAAACAATAGACATCAATCAATATACAAATAAGAAAAACTTAGGATTAAAGAATAAATTAATCCTTGTCCAAAATGAGTATAACTAACTCTGCAATATACACATTCCCAGAATCATCATTTTCCGAGAATGGTCATATAGAACCATTACCACTTAAAGTCAATGAACAGAGAAAGGCAGTACCTCACATTAGAGTTGCCAAAATTGGAAATCCACCAAAACACGGATCCCGGTATTTAGATGTCTTTCTACTTGGCTTCTTCGAGATGGAACGAATCAAAGATAAATACGGGAGTGTGAATGATCTTGACAGTGACCCGAGTTACAAAGTTTGTGGCTCTGGATCATTACCAATCGGACTGGCCAAATACACTGGGAATGACCAGGAATTATTGCAGGCTGCAACCAAACTAGATATAGAAGTGAGAAGAACAGTCAAAGCAAAAGAGATGGTTGTCTATACAGTACAAAATATAAAACCAGAACTGTACCCATGGTCTAGTAGACTAAGAAAAGGAATGCTGTTCGATGCCAACAAAGTTGCTCTTGCTCCTCAATGTCTTCCATTAGATAGGAGCATAAAATTCAGAGTAATCTTCGTGAATTGTACGGCAATTGGATCAATAACCTTGTTCAAAATTCCTAAGTCAATGGCATCACTATCTCTACCTAACACAATATCAATCAATCTGCAGGTACACATCAAAACAGGGGTTCAGACTGACTCCAAAGGGGTAGTTCAGATTCTGGATGAGAAAGGTGAAAAATCACTGAATTTCATGGTCCATCTCGGATTGATCAAAAGAAAAGTAGGCAGAATGTACTCTGTTGAGTACTGTAAACAGAAAATCGAGAAAATGAGATTGATATTTTCTTTGGGATTAGTTGGAGGAATCAGTCTTCATGTTAATGCAACTGGATCTATATCAAAAACACTAGCAAGTCAGCTAGTATTCAAGAGGGAGATTTGTTATCCTTTAATGGACCTAAATCCGCACCTCAATCTAGTTATCTGGGCTTCATCAGTAGAGATTACAAGAGTGGATGCAATTTTCCAACCTTCTTTACCTGGCGAGTTCAGATACTATCCTAACATTATTGCAAAAGGAGTTGGGAAAATCAAACAATGGAATTAATAATCTTTACTTTGATCTAGATATACCCACTAAGCCAGAGCAAATAAAGGATAATCAAAAACTTAGGACAAAAGAAGTCAACACCAACAACTGTCAGCAGTCATACCTGTCGGAACAACAAAGAAAAGACAAAAAAAGTCAAATAGAAGAAATCAAAACAAAAAGCATAGAACACCAGAACAACAAGATCAAAACATCCAATTCACTCAAAACAAAAATTCCAAAAGAGACCGGCAACACAACAAGCACCGAACACAATGCCAATTTCAATACTGTTAATTATTACAACCATGATCATGGCATCACACTGCCAAATAGACATCACAAAACTACAGCATGTAGGTGTATTGGTCAACAGTCCCAAAGGGATGAAGATATCACAAAACTTCGAAACAAGATATCTAATCCTGAGTCTCATACCAAAAATAGAAGATTCTAACTCTTGTGGTGACCAACAGATCAAGCAATACAAGAGGTTATTGGATAGACTGATCATTCCTTTATATGATGGACTAAGATTACAGAAGGATGTGATAGTGACTAATCAAGAATCCAATGAAAACACTGATCCCAGAACAGAACGATTCTTTGGAGGGGTAATTGGAACTATTGCTCTAGGAGTAGCAACCTCAGCACAAATTACAGCAGCAGTTGCTCTGGTTGAAGCCAAGCAGGCAAGATCAGACATTGAAAAACTCAAGGAAGCAATCAGGGACACAAATAAAGCAGTGCAGTCAGTTCAGAGCTCTGTAGGAAATTTGATAGTAGCAATTAAATCAGTCCAGGATTATGTCAACAAAGAAATCGTGCCATCGATTGCGAGACTAGGTTGTGAAGCAGCAGGACTTCAGTTAGGGATTGCATTAACACAGCATTACTCAGAATTAACAAATATATTTGGTGATAACATAGGATCGTTACAAGAAAAAGGAATAAAATTACAAGGTATAGCATCATTATACCGCACAAATATCACAGAAATATTCACAACATCAACAGTTGACAAATATGATATTTATGATCTATTATTTACAGAATCAATAAAGGTGAGAGTTATAGATGTTGATTTGAATGATTACTCAATAACCCTCCAAGTCAGACTCCCTTTATTGACCAGACTGCTGAACACTCAAATCTACAAAGTAGATTCCATATCATACAATATCCAAAATAGAGAATGGTATATCCCTCTTCCCAGCCATATCATGACGAAAGGGGCATTTCTAGGTGGAGCAGATGTCAAAGAATGCATAGAAGCATTCAGCAGTTATATATGCCCTTCTGATCCAGGATTTGTACTAAACCATGAAATGGAGAGCTGTCTATCAGGAAACATATCCCAATGTCCAAGAACTACAGTCACATCAGACATAGTTCCTAGGTATGCATTTGTCAATGGAGGAGTGGTTGCGAATTGTATAACAACTACATGTACATGCAATGGTATCGGTAATAGAATCAACCAACCACCTGATCAAGGAGTCAAAATTATAACACATAAAGAATGTAATACAATAGGTATCAACGGAATGCTATTCAACACAAACAAAGAAGGAACTCTTGCATTCTACACACCAGACGACATAACATTAAACAATTCTGTTGCACTTGATCCGATTGACATATCAATCGAGCTCAACAAGGCCAAATTAGATCTAGAGGAATCAAAAGAATGGATAAGAAGGTCAAATCAAAAGCTAGATTCTATTGGAAGTTGGCATCAATCTAGCACCACAATCATAGTTATTTTGATAATGATGATTATATTGTTTATAATTAATATAACAATAATTACAATTGCAATTAAGTATTACAGAATTCAAAAGAGAAATCGAGTGGATCAAAATGATAAGCCATATGTATTAACAAACAAATGACACATCTGTAGATCATTAAATATTAAAATTATAAAAAACTTAGGAGTAAAGTTACGCAACTCAACTCCACTCATATAATTGAGAAAGAACCTAACAGACGAATCCAAATTCGAAATGGAATACTGGAAGCACACCAACCACGGAAAGGATGCTGGTAATGAGCTGGAGACATCCACAGCCACTCATGGCAACAAGCTCACCAACAAGATAACATATATATTGTGGACGATAACCCTGGTGTTATTATCAATAGTCTTCATCATAGTGCTAACTAATTCCATCAAAAGTGAAAAGGCCCGCGAGTCATTGCTACAAGACATAAATAATGAGTTTATGGAAGTTACAGAAAAGATCCAAGTGGCATCGGATAATACTAATGATCTAATACAGTCAGGAGTGAATACAAGGCTTCTTACAATTCAGAGTCATGTCCAGAATTATATACCAATATCATTGACACAACAAATATCGGATCTTAGGAAATTCATTAGTGAAATTACAATTAGAAATGATAATCAAGAAGTGCCACCACAAAGAATAACACATGATGTGGGTATAAAACCTTTAAATCCAGATGATTTCTGGAGATGCACGTCTGGTCTTCCATCTTTGATGAAAACTCCAAAAATAAGATTAATGCCGGGACCAGGATTATTAGCTATGCCAACGACTGTTGATGGCTGTGTCAGAACCCCGTCCTTAGTGATAAATGATCTGATTTATGCTTACACCTCAAATCTAATTACTCGAGGTTGCCAGGATATAGGGAAATCATATCAAGTATTACAGATAGGGATAATAACTGTAAACTCAGACTTGGTACCTGACTTAAATCCTAGGATCTCTCATACCTTCAACATAAATGACAATAGAAAGTCATGTTCTCTAACACTCCTAAATACAGATGTATATCAACTGTGTTCAACTCCAAAAGTTGATGAAAGATCAGATTATGCATCATCAGGCATAGAAGATATTGTACTTGATATTGTCAATTATGATGGCTCAATCTCGACAACAAGATTTAAGAATAATAATATAAGTTTTGATCAACCATATGCGGCATTATACCCATCTGTTGGACCAGGGATATACTACAAAGGCAAAATAATATTTCTCGGGTATGGAGGTCTTGAACATCCAATAAATGAGAATGCAATCTGCAACACAACTGGGTGTCCTGGGAAAACACAGAGAGACTGTAATCAGGCATCTCATAGTCCATGGTTTTCAGATAGAAGGATGGTCAACTCTATAATTGTTGTTGACAAGGGCTTGAACTCAGTTCCAAAATTGAAGGTATGGACGATATCTATGAGACAAAATTACTGGGGGTCAGAAGGAAGATTACTTCTACTAGGTAACAAGATCTACATATACACAAGATCTACAAGTTGGCACAGCAAGTTACAATTAGGAATAATTGACATTACTGACTACAGTGATATAAGGATAAAATGGACATGGCATAATGTGCTATCAAGACCAGGAAACAATGAATGTCCATGGGGACATTCATGTCCGGATGGATGTATAACGGGAGTATATACCGATGCATATCCACTCAATCCCACAGGAAGCATTGTATCATCTGTCATATTGGACTCACAAAAATCGAGAGTCAACCCAGTCATAACTTACTCAACAGCAACCGAAAGGGTAAACGAGCTGGCTATCCGAAACAAAACACTCTCAGCTGGGTATACAACAACAAGCTGCATTACACACTATAACAAAGGGTATTGTTTTCATATAGTAGAAATAAATCATAAAAGCTTAAACACATTTCAACCCATGTTGTTCAAAACAGAGATTCCAAAAAGCTGCAGTTAATCATGATTAACCATAATATGTATTAACCTATCTATAATACAAGTATATGATAATTAATCAGCAATCAGACAATAGACAAAAGGGGAATATAAAAAACTTAGGAGCAAAGCGTGCTCGAAACATGGACACTGAATCTAACAATGGCACTGTGTCTGACATACTCTATCCTGAGTGTCACCTTAACTCTCCTATCGTTAAAGGTAAAATAGCACAATTACACACAATTATGAGTCTACCTCAACCTTATGATATGGATGACGACTCAATACTAGTTATCACTAGACAGAAAATAAAACTCAATAAATTAGATAAAAGACAACGATCAATTAGAAGATTAAAATTAATATTAATTGAGAAAGTGAGTGATTTAGGAAAATACACGTTTATCAGATACCCAGAAATGTCAAAAGAAATGTTCAAATTACATATACCCGGCATTAACAGTAAAGTGACCGAACTATTACTTAAAGCAGATAGAACATATAGTCAAATGACTGATGGATTGAGAGATCTATGGATTAATGTGCTATCGAAATTAGCCTCAAAAAATGATGGAAGCAATTATGATCTTAATGAAGAAATTAATAATATATCAAAAGTTCACACAACTTATAAATCAGATAAATGGTATAATCCATTCAAGACATGGTTTACCATCAAGTATGATATGAGGAGACTACAAAAAGCTCGAAATGAGGTCACCTTTAATATGGGAAAAGATTATAACCTGTTAGAAGACCAGAAGAATCTCTTATTGATACATCCAGAATTGGTTTTGATATTAGATAAACAAAACTATAATGGTTATTTAATTACTCCTGAATTAGTATTGATGTATTGTGACGTAATCGAAGGCCGATGGAATATAAGTGCATGCGCTAAGTTAGATCCAAAATTACAATCTATGTATCAGAAAGGTAATAATCTGTGGGAAGTGATAGATAAATTGTTTCCAATTATGGGAGAAAAGACATTTGATGTAATATCATTATTAGAACCACTTGCATTATCTCTAATTCAAACTCATGATCCTGTCAAACAACTAAGGGGAGCTTTTTTAAATCATGTGTTATCTGAGATGGAATTGATATTTGAATCTAGAGAATCGATCAAGGAATTTCTAAGTGTAGATTACATTGATAAAATTTTAGATATTTTTGATAAATCTACAATAGATGAAATAGCAGAAATTTTCTCTTTTTTTAGAACATTTGGGCATCCTCCATTAGAGGCTAGTATTGCAGCAGAAAAGGTTAGAAAATATATGTATATTGAGAAACAATTAAAATTTGACACTATTAATAAATGTCATGCTATTTTCTGTACAATAATAATTAATGGATATAGAGAGAGGCATGGTGGACAGTGGCCTCCTGTGACATTACCTGATCATGCACACGAATTCATCATAAATGCTTACGGTTCAAATTCTGCAATATCATATGAAAATGCTGTTGATTATTACCAGAGCTTTATAGGAATAAAATTTAATAAATTTATAGAACCTCAGTTAGATGAGGATTTGACAATTTATATGAAAGATAAAGCATTATCTCCAAAAAAATCAAACTGGGACACCGTTTATCCTGCATCTAATTTACTGTATCGTACTAATGCATCCAACGAATCACGAAGATTAGTTGAAGTATTTATAGCAGATAGTAAATTTGATCCTCATCAGATATTGGATTATGTAGAATCTGGGGATTGGTTAGATGATCCAGAATTTAATATTTCTTATAGTCTCAAAGAAAAGGAGATCAAACAAGAAGGTAGACTCTTTGCAAAAATGACATACAAAATGAGAGCTACACAGGTTTTATCAGAGACACTACTTGCAAACAATATAGGAAAATTCTTTCAAGAAAATGGGATGGTGAAGGGAGAGATTGAATTACTTAAGAGATTAACAACTATATCAATATCAGGAGTTCCACGATATAATGAAGTGTACAATAATTCTAAAAGCCATACAGATGATCTTAAAACTTATAATAAAATAAGTAATCTTAATTTATCCTCTAATCAAAAATCAAAGAAATTTGAATTCAAGTCAACGGATATTTACAATGATGGATATGAGACTGTGAGCTGTTTCCTAACAACAGATCTCAAAAAATACTGTCTTAACTGGAGATATGAATCAACGGCTCTATTTGGAGAAACTTGCAATCAAATATTTGGATTAAATAAATTGTTTAATTGGTTACATCCTCGTCTTGAAGGAAGTACAATCTATGTAGGTGATCCTTACTGTCCTCCATCAGATAAAGAACATATATCATTAGAGGATCACCCTGATTCTGGATTTTACGTTCATAACCCAAGAGGGGGTATAGAAGGATTTTGTCAAAAATTGTGGACACTTATATCCATAAGTGCAATACATCTAGCAGCTGTTAGGATAGGTGTGAGGGTGACTGCAATGGTTCAAGGAGACAATCAAGCTATAGCTGTAACCACAAGAGTACCTAATAATTATGACTACAGAGTTAAGAAGGAGATAGTTTATAAAGATGTGGTGAGATTTTTTGATTCATTAAGAGAGGTGATGGATGATCTAGGTCATGAACTTAAATTAAATGAAACGATTATAAGTAGCAAGATGTTCATATATAGCAAAAGAATATATTATGATGGGAGAATTCTTCCTCAAGCTCTGAAAGCATTATCTAGATGTGTCTTCTGGTCAGAAACAGTAATAGATGAAACAAGATCAGCATCTTCAAACTTGGCAACATCATTTGCAAAAGCAATTGAGAATGGTTATTCACCTGTTCTAGGATATGCATGCTCAATTTTTAAGAATATTCAACAACTGTATATTGCCCTTGGGATGAATATCAATCCAACTATAACACAGAATATCAAAGATCAATATTTTAGGAACCCAAATTGGATGCAATATGCTTCTTTAATACCTGCTAGTGTTGGGGGATTCAACTATATGGCCATGTCAAGATGTTTTGTAAGGAACATTGGTGATCCATCAGTTGCTGCATTAGCTGATATTAAAAGATTTATTAAGGCGAATCTATTGGACCGAAGTGTTCTTTATAGGATTATGAATCAAGAACCAGGTGAGTCATCTTTTTTGGACTGGGCTTCAGACCCATATTCATGCAATTTACCACAATCTCAGAATATAACCACCATGATTAAAAATATAACAGCAAGAAATGTATTACAAGATTCACCAAACCCATTATTATCTGGATTATTCACAAATACAATGATAGAAGAAGATGAAGAATTAGCCGAATTCTTGATGGACAGGAAGGTAATTCTCCCTAGAGTTGCACATGATATTCTAGATAATTCTCTCACAGGAATCAGAAATGCTATAGCTGGAATGTTAGATACGACAAAATCTTTAATTAGGGTTGGCATAAATAGAGGAGGACTGACATATAGTTTATTGAGGAAAATCAGTAATTATGATCTAGCACAATATGAAACACTAAGTAGGACTTTGAGATTAATTGTAAGCGATAAAATCAGGTATGAAGATATGTGTTCAGTAGACCTTGCCATAGCATTGCGACAAAAAATGTGGATTCATTTATCAGGAGGAAGGATGATAAGTGGGCTCGAAACACCTGACCCATTAGAATTATTATCTGGGGTAGTAATAACAGGATCAGAACATTGTAAAATATGTTATTCTTCAGATGGTACAAACCCATATACTTGGATGTATTTACCGGGTAATATTAAAATAGGATCAGCAGAAACAGGTATATCATCATTAAGAGTTCCTTATTTTGGATCAGTCACTGATGAAAGATCTGAGGCACAATTAGGATATATCAAAAATCTTAGTAAACCTGCAAAAGCCGCAATAAGAATAGCAATGATATATACATGGGCATTTGGTAATGATGAGATATCTTGGATGGAAGCCTCACAAATAGCACAAACACGCGCAAATTTCACACTAGACAATCTAAAAATTCTAACACCGGTAGCTACATCAACAAATTTATCACACAGATTAAAGGATACTGCAACTCAAATGAAGTTCTCCAGCACATCATTGATCAGAGTCAGTAGATTCATAACAATGTCCAATGATAACATGTCTATCAAGGAAGCTAACGAAACCAAAGATACCAATCTTATTTATCAACAAATCATGTTAACAGGATTAAGTGTTTTCGAATATTTATTTAGATTGAAAGAAACCACAGGACACAATCCCATAGTTATGCATCTGCATATAGAAGATGAGTGTTGTATTAAAGAAAGTTTTAACGATGAGCATATCAATCCAGAATCTACATTAGAATTAATTAGATACCCTGAAAGTAACGAATTTATTTATGATAAAGACCCGCTCAAAGATGTGGACTTATCAAGACTTATGGTTATTAAAGACCATTCTTATACAATTGATATGAATTATTGGGATGATACTGACATTATACATGCAATTTCAATATGTACTGCAATTACAATAGCAGATACTATGTCACAATTGGATCGAGATAATCTAAAAGAAATAATAGTAATTGCAAATGATGATGATATTAATAGCTTAATCACTGAATTTTTGACTCTTGATATACTCGTATTTCTCAAGACATTTGGTGGATTATTAGTAAATCAATTTGCATACACTCTTTATAGTTTAAAAATAGAAGGTAGGGATCTCATTTGGGATTATATAATGAGAACACTGAGAGATACCTCCCATTCAATATTAAAAGTACTATCTAATGCATTATCTCATCCTAAAGTATTCAAGAGGTTCTGGGATTGTGGAGTCCTAAATCCTATCTACGGTCCTAATACTGCTAGTCAAGACCAGATAAAACTTGCCCTCTCTATATGTGAATATTCACTAGATCTATTTATGAGAGAATGGTTGAATGGTGTATCACTTGAAATATACATTTGTGACAGTGATATGGAAGTAGCAAATGACAGGAAACAAGCCTTTATTTCTAGACATCTTTCATTTGTTTGCTGTTTAGCAGAAATTGCATCTTTTGGACCTAATCTGTTAAACTTAACATACTTAGAGAGACTTGATCTATTGAAACAATATCTCGAGTTAAATATCAAAGAAGATCCTACTCTTAAATATGTACAAATATCTGGATTATTAATTAAATCGTTCCCATCAACTGTAACATACGTGAGAAAGACTGCAATCAAATATTTAAGGATTCGCGGTATTAGTCCACCTGAGGTAATTGATGATTGGGATCCGATAGAAGATGAAAATATGCTGGATAACATTGTCAAATCTATAAATGATAACTGTAATAAAGATAATAAAGGAAATAAAATTAACAATTTCTGGGGACTAGCACTTAAGAACTATCAAGTCCTTAAAATCAGATCTATAACAAGTGATTCTGATAATAATGATGGACTGGATGTTAGTACAGGTGGTTTGACACTTCCTCAAGGAGGGAATTACCTATCACATCAATTGAGGTTATTTGGAATCAACAGCACTAGTTGTCTGAAAGCCCTTGAGTTATCACAAATTTTAATGAAGGAAGTTAATAAAGACAAAGACAGGCTCTTCCTGGGAGAAGGGGCAGGAGCTATGCTAGCATGTTATGATGCCACATTAGGACCTGCAGTTAATTATTATAATTCAGGTTTGAATATAACAGATGTAATTGGTCAACGAGAATTGAAAATATTTCCTTCAGAGGTATCATTAGTAGGTAAAAAATTAGGAAATGTGACACAGATTCTTAATAGGGTAAAAGTACTGTTCAATGGGAATCCAAATTCAACATGGATAGGAAATATGGAATGTGAGAGCTTAATATGGAGTGAATTAAATGATAAGTCTATCGGATTAGTACATTGTGATATGGAGGGAGCTATCGGTAAATCAGAAGAAACTGTTCTACATGAACATTATAGTGTTATAAGAATTACGTACTTGATTGGAGATGATGATGTTGTTTTAGTTTCTAAAATTATACCTACAATCACTCCGAATTGGTCTAGAATACTTTATCTGTACAAGTTATATTGGAAAGATGTAAGTGTAATATCACTTAAAACTTCTAATCCTGCATCAACAGAATTATATCTGATCTCGAAAGACGCATATTGTACTATAATGGAACCTAGTGAAGTTGTTTTATCAAAACTTAAAAGATTGTCACTCTTGGAAGAAAATAATCTATTAAAATGGATCATTTTATCAAAGAAGAGGAATAATGAATGGTTACATCATGAAATCAAAGAAGGGGAAAGAGATTATGGAGTTATGAGACCATATCATATGGCACTACAAATCTTCGGATTTCAAATCAATTTAAATCATCTGGCGAAAGAATTTTTATCAACTCCAGATCTGACCAATATCAACAATATAATTCAAAGTTTTCAGAGAACAATTAAGGATGTTTTGTTCGAATGGATTAATATAACCCATGATGATAAGAGACATAAATTAGGCGGGAGATATAATATATTCCCACTGAAAAATAAGGGAAAGTTAAGACTGCTATCGAGAAGACTAGTATTAAGTTGGATTTCGTTATCATTATCGACTCGATTACTTACGGGTCGCTTTCCTGATGAAAAATTTGAACATAGAGCACAAACTGGATATGTATCATTAGCTGATACTGATTTAGAATCATTAAAGTTGTTGTCAAAAAACATTATTAAGAATTACAAAGAGTGTATAGGGTCAATATCATATTGGTTTCTAACCAAAGAAATTAAAATACTTATGAAATTGATTGGTGGTGCTAAATTATTAGGAATTCCTAGACAATATAAAGAACCCGAAGAACAGTTATTAGAAAACTACAATCAACATGATGAATTTGATATCGATTAAGACACAAATACAATAGAGATATATCTTAAC
>KY973583_10L3/USA/2010
AAGAAAAGGGAACTCTACAATTTCAAAAATGTTGAGCCTATTTGATACATTTAATGCACGTAGGCAAGAAAACATAACAAAATCAGCTGGTGGAGCTATCATCCCTGGACAGAAAAATACTGTCTCTATATTTGCTCTTGGACCGACAATAACCGATGATAATGAGAAAATGACATTAGCTCTTCTATTTTTATCTCATTCATTAGATAATGAGAAACAACATGCACAAAGAGCAGGGTTCTTGGTGTCTCTATTGTCAATGGCTTATGCTAATCCAGAACTCTACTTGACAACAAATGGAAGTAATGCAGATGTCAAGTATGTCATATACATGATTGAGAAAGATCTAAAACGGCAAAAGTATGGAGGGTTTGTGGTTAAGACGAGAGAGATGATATATGAGAAGACAACTGATTGGATATTTGGAAGTGATCTGGATTATGATCAGGAAACTATGTTGCAGAACGGCAGAAACAATTCGACAATTGAAGACCTTGTCCACACGTTTGGGTATCCATCATGTTTAGGAGCTATTATAATACAGATCTGGATAGTTTTGGTCAAAGCTATCACTAGCATCTCAGGGTTAAGAAAAGGCTTTTTCACTCGATTGGAAGCTTTCAGACAAGATGGAACAGTGCAGGCAGGGCTGGTGTTGAGCGGTGACACAGTGGATCAGATTGGGTCAATCATGCGGTCCCAACAGAGCTTGGTAACTCTTATGGTTGAGACATTAATAACAATGAATACTAGCAGAAATGATCTCACAACCATAGAAAAGAATATACAAATTGTTGGTAACTACATAAGAGATGCAGGTCTCGCTTCATTCTTCAATACAATCAGATATGGAATTGAGACTAGAATGGCAGCTTTGACTCTATCCACTCTCAGACCGGATATAAATAGATTAAAAGCTCTAATGGAACTGTATTTGTCAAAGGGACCACGCGCTCCATTCATCTGCATCCTCAGAGATCCCATACATGGTGAGTTCGCACCAGGCAACTATCCTGCCATATGGAGTTATGCAATGGGAGTGGCAGTTGTACAAAACAGAGCCATGCAACAGTATGTGACAGGAAGATCATATCTAGATATTGATATGTTCCAGCTAGGACAAGCAGTAGCACGTGATGCTGAAGCTCAGATGAGCTCAACACTGGAAGATGAACTTGGAGTGACACACGAAGCCAAAGAAAGCTTGAAAAGACATATAAGGAACATAAACAGTTCAGATACATCTTTCCACAAACCAACAGGTGGATCAGCCATAGAGATGGCAATAGATGAAGAGCCAGAACAATTTGAAAATAGAGCAGATCAAGAACAAGATGGGGGACCTCAATCATCCATAATCCAATATGCTTGGGCAGAAGGAAACAGAAGTGACGACCGGACTGAGCAAGCTACAGAATCTGACAATATTAAGACTGAACAACAAAACATAAGAGACAGACTAAACAAGAGACTCAACGACAAGAAGAAACAAGGCAGTCAACCACCCACCAATCTTACAAACAGAACAAACCAGGACGAAATAGACGATCTGTTCAATGCATTTGGAAGCAACTGATCGAATCAATATTTTGATTCAAATCAATAATAAATAAGAAAAACTTAGGATTAAAGAATCCTATCACACCGGAATATAGAGTGGTAAATTTAGAGTCTGCTTGCAACTCAATCAATAGAGAATTGATGGAAAGCGATGCTAAAAACTATCAAATCATGGATTCTTGGGAAGAGGAATCAAGAGATAAATCAACTAATATCTCCTCGGCCCTCAACATCATTGAATTCATACTCAGCACCGACCCCCAAGAAGACTTATCGGAAAACGACCCAATCAACACAAGAACCCAGCAACTCAGTGCCACTATCTGTCAACCAGAAATCAAACCAACAGAAACAAGTGAAAAAGATAGTGGATCAACTGACAAAAATAGACAGTCTGGGTCATCACACGAATGTACAACAGAAGCAAAAGATAGAAATATTGATCAGGAAACTGTACAGAGAGGACCTGGGAGAAGAGGCAGCTCAGATAGTAGAGCTGAGACTGTGGTCTCTGGAGGAGTCTCCAGAAGCATCACAGATTCTAAAAATGGAACCCAAAACACGGAGAATATTGATCTCAATGAAATTAGAAAGATGGATAAGGACTCTATTGAGGGGAAAATGCGACAATCTGCAGATGTTCCAAGCGAGATATCAGGAAGTGATGGCATATTTACAACAGAACAAAGTAGAAACAGTGATCATGGAAGAAGCTTGGAATCTATCGGTACACCTGATACAAGATCAATAAGTGTTGTCACTGCTGCAACACCAGATGATGAAGAAGAAATACTAATGAGAAATAGTAGGATGAAGAAAAGTTCTTCAACACACCAGGAAGATGACAAAAGAATTAAAAAAGGGGGAAAAGGGAAAGACTGGTTTAAGAAATCAAAAGACACTGACAACCAGACATCAACATCAGATCACAGATCTACATCAAAAGGGCAAAAGAAAATCTCAAAGACAACAACTACCAACACCGACACAAAGGGGCAAACAGAAATACAGACAGAACCATCAGAAACACAATCTCCATTATGGAGTCTCACCATCGACAACAACACTGACCGAGCTGAACAGACAAGAACAACTCATCCAACAGCCACTCCCAGATCAACTAGTACAAAAGAATCAACCCGAACAAACTCTGAATCCAAGCCCAAGACACAAAAGACAAATGGAAAGGAAAGGAAGGATACAGAAGAGAGCAATCGATTTACAGAGAGGGCAATTACTCTATTGCAGAATCTTGGTGTAATTCAATCCACATCAAAATTAGATTTATACCAAGACAAGCGGGTTGTATGTGTAGCCAATGTACTAAACAATGTAGACACTGCATCAAAGATAGACTTCCTGGCAGGACTAGTCATAGGAGTTTCAATGGACAACGACACAAAATTAATACAGATACAAAATGAAATGTTAAACCTCAAAGCGGATCTAAAGAAAATGGACGAATCACATAGAAGGTTGATAGAAAATCAAAGAGAACAATTATCATTGATCACGTCATTAATTTCAAATCTTAAAATTATGACTGAGAGAGGAGGAAAGAAAGACCAAAATGAATCCAATGAAAGAGTATCCATGATCAAGACAAAATTGAAAGAGGAAAAGATCAAGAAAACCAGGTTTGATCCGCTTATGGAAGCACAAGGCATCGACAAGAACATACCCGACCTATATCGACATGCAGGAAACACACTAGAAAATGATGTACAAGTCAAATCAGAGATATTAAGTTCATACAATGAGTCAAATGCAACAAGATTAATACCCAAAAAAGTGAGCAGTACAATGAGATCACTAGTTGCAGTCATCAACAACAGCAATCTCTCACAAAGCACAAAACAATCATATATAAACGAACTCAAACATTGCAAAAGTGATGAAGAAGTATCTGAATTAATGGACATGTTCAATGAGGATGTCAATAATTGCTAATGATCCAATAAAGAAACAACACCAAATAAATAGACAAGAAACAACAGTAGTTCAAAACCTGTCAATACACACGAAATCAAGCAGAACGAAACAATAGACATCAATCAATATACAAATAAGAAAAACTTAGGATTAAAGAATAAATTAATCCTTGTCCAAAATGAGTATAACTAACTCTGCAATATACACATTCCCAGAATCATCATTTTCCGAGAATGGTCATATAGAACCATTACCACTCAAAGTCAATGAACAGAGAAAGGCAGTACCTCACATTAGAGTTGCCAAAATTGGAAATCCACCAAAACACGGATCCCGGTATTTAGATGTCTTTCTACTTGGCTTCTTCGAGATGGAACGAATCAAAGATAAATACGGGAGTGTGAATGATCTTGACAGTGACCCGAGTTACAAAGTTTGTGGCTCTGGATCATTACCAATCGGACTGGCCAAATACACTGGGAATGACCAGGAATTATTGCAGGCTGCAACCAAACTAGATATAGAAGTGAGAAGAACAGTCAAAGCAAAAGAGATGGTTGTCTATACAGTACAAAATATAAAACCAGAACTGTACCCATGGTCTAGTAGACTAAGAAAAGGAATGCTGTTCGATGCCAACAAAGTTGCTCTTGCTCCTCAATGTCTTCCACTAGATAGGAGCATAAAATTCAGAGTAATCTTCGTGAATTGTACGGCAATTGGATCAATAACCTTGTTCAAAATTCCTAAGTCAATGGCATCACTATCTCTACCTAACACAATATCAATCAATCTGCAGGTACACATCAAAACAGGGGTTCAGACTGACTCCAAAGGGGTAGTTCAGATTCTGGATGAGAAAGGTGAAAAATCACTAAATTTCATGGTCCATCTCGGATTAATCAAAAGAAAAGTAGGCAGAATGTACTCTGTTGAGTACTGTAAACAGAAAATCGAGAAAATGAGATTGATATTTTCTTTGGGATTAGTTGGAGGAATCAGTCTTCATGTCAATGCAACTGGATCCATATCAAAAACACTAGCAAGTCAGCTAGTATTCAAGAGGGAGATTTGTTATCCTTTAATGGACCTAAATCCGCATCTCAATCTAGTTATTTGGGCTTCATCAGTAGAGATTACAAGAGTGGATGCAATTTTCCAACCTTCTTTACCTGGCGAGTTCAGATACTATCCTAACATTATTGCAAAAGGAGTTGGGAAAATCAAACAATGGAATTAATAATCTTCACTTTGATCTAGATATACCCACTAAGCCAGAGCAAACAAAGGATAATCAAAAACTTAGGACAAAAGAAGTCAACACCAACAACTGTCAGCAGTCATACCTGTCGGAACAACAAAGAAAAGACAAAAAAAGTCAAATAGAAGAAATCAAAACAAAAAGCATAGAACACCAGAACAACAAGATCAAAACATCCAATTCACTCAAAACAAAAATTCCAAAAGAGACCGGCAACACAACAAGCACCGAACACAATGCCAATTTCAATACTGTTAATTATTACAACCATGATCATGGCATCACACTGCCAAATAGACATCACAAAACTACAGCATGTAGGTGTATTGGTCAACAGTCCCAAAGGGATGAAGATATCACAAAACTTCGAAACAAGATATCTAATCCTGAGTCTCATACCAAAAATAGAAGATTCTAACTCTTGTGGTGACCAACAGATCAAGCAATACAAGAGGTTATTGGATAGACTGATCATTCCTTTATATGATGGACTAAGATTACAGAAGGATGTGATAGTGACTAATCAAGAATCCAATGAAAACACTGATCCCAGAACAGAACGATTCTTTGGAGGGGTAATTGGAACTATTGCTCTAGGAGTAGCAACCTCAGCACAAATTACAGCAGCAGTTGCTCTGGTTGAAGCCAAGCAGGCAAGATCAGACATTGAAAAACTCAAGGAAGCAATCAGGGACACAAATAAAGCAGTGCAGTCAGTTCAGAGCTCTGTAGGAAATTTGATAGTAGCAATTAAATCAGTCCAGGATTATGTCAACAAAGAAATCGTGCCATCGATTGCGAGACTAGGTTGTGAAGCAGCAGGACTTCAGTTAGGGATTGCATTAACACAGCATTACTCAGAATTAACAAATATATTTGGTGATAACATAGGATCGTTACAAGAAAAAGGAATAAAATTACAAGGTATAGCATCATTATACCGCACAAATATCACAGAAATATTCACAACATCAACAGTTGACAAATATGATATTTATGATCTATTATTTACAGAATCAATAAAGGTGAGAGTTATAGATGTTGATTTGAATGATTACTCAATAACCCTCCAAGTCAGACTCCCTTTATTGACCAGACTGCTGAACACTCAAATCTACAAAGTAGATTCCATATCATACAATATCCAAAATAGAGAATGGTATATCCCTCTTCCCAGCCATATCATGACGAAAGGGGCATTTCTAGGTGGAGCAGATGTCAAAGAATGCATAGAAGCATTCAGCAGTTATATATGCCCTTCTGATCCAGGATTTGTACTAAACCATGAAATGGAGAGCTGTCTATCAGGAAACATATCCCAATGTCCAAGAACCACAGTCACATCAGACATAGTTCCTAGGTATGCATTTGTCAATGGAGGAGTGGTTGCGAATTGTATAACAACTACATGTACATGCAATGGTATCGGTAATAGAATCAACCAACCACCTGATCAAGGAGTCAAAATTATAACACATAAAGAATGTAATACAATAGGTATCAACGGAATGCTATTCAACACAAACAAAGAAGGAACTCTTGCATTCTACACACCGGACGACATAACATTAAACAATTCTGTTGCACTTGATCCGATTGACATATCAATCGAGCTCAACAAGGCCAAATCAGATCTAGAGGAATCAAAAGAATGGATAAGAAGGTCAAATCAAAAGCTAGATTCTATTGGAAGTTGGCATCAATCTAGCACTACAATCATAGTTATTTTGATAATGATGATTATATTGTTTATAATTAATATAACAATAATTACAATTGCAATTAAGTATTACAGAATTCAAAAGAGAAATCGAGTGGATCAAAATGATAAGCCATATGTATTAACAAACAAATGACACATCTGTAGATCATTAAATATTAAAATTATAAAAAACTTAGGAGTAAAGTTACGCAACTCAACTCCACTCGTATAATTGAGAAAGAACCCAACAGACGAATCCAAATTCGAAATGGAATACTGGAAGCACACCAACCACGGAAAGGATGCTGGTAATGAGCTGGAGACATCCACAGCCACTCATGGCAACAAGCTCACCAACAAGATAACATATATATTGTGGACGATAACCCTGGTGTTATTATCAATAGTCTTCATCATAGTGCTAACTAATTCCATCAAAAGTGAAAAGGCCCGCGAATCATTGCTACAAGACATAAATAATGAGTTTATGGAAGTTACAGAAAAGATCCAAGTGGCATCGGATAATACTAATGATCTAATACAGTCAGGAGTGAATACAAGGCTTCTTACAATTCAGAGTCATGTCCAGAATTATATACCAATATCATTGACACAACAAATATCGGATCTTAGGAAATTCATTAGTGAAATTACAATTAGAAATGATAATCAAGAAGTGCCACCACAAAGAATAACACATGATGTGGGTATAAAACCTTTAAATCCAGATGATTTCTGGAGATGCACGTCTGGTCTTCCATCTTTGATGAAAACTCCAAAAATAAGATTAATGCCGGGACCAGGATTATTAGCTATGCCAACGACTGTTGATGGCTGTGTCAGAACCCCGTCCTTAGTGATAAATGATCTGATTTATGCTTACACCTCAAATCTAATTACTCGAGGTTGCCAGGATATAGGGAAATCATATCAAGTATTACAGATAGGGATAATAACTGTAAACTCAGACTTGGTACCTGACTTAAATCCTAGGATCTCTCATACCTTCAACATAAATGACAATAGAAAGTCATGTTCTCTAGCACTCCTAAATACAGATGTATATCAACTGTGTTCAACTCCAAAAGTTGATGAAAGATCAGATTATGCATCATCAGGCATAGAAGATATTGTACTTGATATTGTCAATTATGATGGCTCAATCTCGACAACAAGATTTAAGAATAATAATATAAGTTTTGATCAACCATATGCGGCATTATACCCATCTGTTGGACCAGGGATATACTACAAAGGCAAAATAATATTTCTCGGGTATGGAGGTCTTGAACATCCAATAAATGAGAATGCAATCTGCAACACAACTGGGTGTCCTGGGAAAACACAGAGAGACTGTAATCAAGCATCTCATAGTCCATGGTTTTCAGATAGAAGGATGGTCAACTCTATAATTGTTGTTGACAAGGGCTTGAACTCAGTTCCAAAATTGAAGGTATGGACGATATCTATGAGACAAAATTACTGGGGGTCAGAAGGAAGATTACTTCTACTAGGTAACAAGATCTACATATACACAAGATCTACAAGTTGGCACAGCAAGTTACAATTAGGAATAATTGACATTACTGACTACAGTGATATAAGGATAAAATGGACATGGCATAATGTGCTATCAAGACCAGGAAACAATGAATGTCCATGGGGACATTCATGTCCGGATGGATGTATAACGGGAGTATATACCGATGCATATCCACTCAATCCCACAGGAAGCATTGTATCATCTGTCATATTGGACTCACAAAAATCGAGAGTCAACCCAGTCATAACTTACTCAACAGCAACCGAAAGGGTAAACGAGCTGGCTATCCGAAACAAAACACTCTCAGCTGGGTATACAACAACAAGCTGCATTACACACTATAACAAAGGGTATTGTTTTCATATAGTAGAAATAAATCATAAAAGCTTAAACACATTTCAACCCATGTTGTTCAAAACAGAGATTCCAAAAAGCTGCAGTTAATCATGATTAACCATAATATGTATTAACCTATCTATAATACAAGTATATGATAATTAATCAGCAATCAGACAATAGACAAAAGGGGAATATAAAAAACTTAGGAGCAAAGCGTGCTCGAAACATGGACACTGAATCTAACAATGGCACTGTGTCTGACATACTCTATCCTGAGTGTCACCTTAACTCTCCTATCGTTAAAGGTAAAATAGCACAATTACACACAATTATGAGTCTACCTCAACCTTATGATATGGATGACGACTCAATACTAGTTATCACTAGACAGAAAATAAAACTCAATAAATTAGATAAAAGACAACGATCAATTAGAAGATTAAAATTAATATTAATTGAGAAAGTGAGTGATTTAGGAAAATACACGTTTATCAGATACCCAGAAATGTCAAAAGAAATGTTCAAATTACATATACCCGGCATTAACAGTAAAGTGACCGAACTATTACTTAAAGCAGATAGAACATATAGTCAAATGACTGATGGATTGAGAGATCTATGGATTAATGTGCTATCGAAATTAGCCTCAAAAAATGATGGAAGCAATTATGATCTTAATGAAGAAATTAATAATATATCAAAAGTTCACACAACTTATAAATCAGATAAATGGTATAATCCATTCAAGACATGGTTTACCATCAAGTATGATATGAGGAGACTACAAAAAGCTCGAAATGAGGTCACCTTTAATATGGGAAAAGATTATAACCTGTTAGAAGACCAGAAGAATCTCTTATTGATACATCCAGAATTGGTTTTGATATTAGATAAACAAAACTATAATGGTTATCTAATTACTCCTGAATTAGTATTGATGTATTGTGACGTAATTGAAGGCCGATGGAATATAAGTGCATGCGCTAAGTTAGATCCAAAATTACAATCTATGTATCAGAAAGGTAATAATCTGTGGGAAGTGATAGATAAATTGTTTCCAATTATGGGAGAAAAGACATTTGATGTAATATCATTATTAGAACCACTTGCATTATCCCTAATTCAAACTCATGATCCTGTCAAACAACTAAGGGGAGCTTTTTTAAATCATGTGTTATCTGAGATGGAATTGATATTTGAATCTAGAGAATCGATCAAGGAATTTCTAAGTGTAGATTACATTGATAAAATTTTAGATATTTTTGATAAATCTACAATAGATGAAATAGCAGAGATTTTCTCTTTTTTTAGAACATTTGGGCATCCTCCATTAGAGGCTAGTATTGCAGCAGAAAAGGTTAGAAAATATATGTATATTGAGAAACAATTAAAATTTGACACTATTAATAAATGTCATGCTATTTTCTGTACAATAATAATTAATGGATATAGAGAGAGGCATGGTGGACAGTGGCCTCCTGTGACATTACCTGATCATGCACACGAATTCATCATAAATGCTTACGGTTCAAATTCTGCAATATCATATGAAAATGCTGTTGATTATTACCAGAGCTTTATAGGAATAAAATTTAATAAATTTATAGAACCTCAGTTAGATGAGGATTTGACAATTTATATGAAAGATAAAGCATTATCTCCAAAAAAATCAAACTGGGACACCGTTTATCCTGCATCTAATTTACTGTATCGTACTAATGCATCCAACGAATCACGAAGATTAGTTGAAGTATTTATAGCAGATAGTAAATTTGATCCTCATCAGATATTGGATTATGTAGAATCTGGGGGTTGGTTAGATGATCCAGAATTTAATATTTCTTATAGTCTCAAAGAAAAGGAGATCAAACAAGAAGGTAGACTCTTTGCAAAAATGACATACAAAATGAGAGCTACACAGGTTTTATCAGAGACACTACTTGCAAACAATATAGGAAAATTCTTTCAAGAAAATGGGATGGTGAAGGGAGAGATTGAATTACTTAAGAGATTAACGACTATATCAATATCAGGAGTTCCACGATATAATGAAGTGTACAATAATTCTAAAAGCCATACAGATGATCTTAAAACTTATAATAAAATAAGTAATCTTAATTTATCCTCTAATCAAAAATCAAAGAAATTTGAATTCAAGTCAACGGATATTTACAATGATGGATATGAGACTGTGAGCTGTTTCCTAACAACAGATCTCAAAAAATACTGTCTTAACTGGAGATATGAATCAACGGCTCTATTTGGAGAAACTTGCAATCAAATATTTGGATTAAATAAATTGTTTAATTGGTTACATCCTCGTCTTGAAGGAAGTACAATCTATGTAGGTGATCCTTACTGTCCTCCATCAGATAAAGAACATATATCATTAGAGGATCACCCTGATTCTGGATTTTACGTTCATAACCCAAGAGGGGGTATAGAAGGATTTTGTCAAAAATTGTGGACACTTATATCCATAAGTGCAATACATCTAGCAGCTGTTAGGATAGGTGTGAGGGTGACTGCAATGGTTCAAGGAGACAATCAAGCCATAGCTGTAACCACAAGAGTACCTAACAATTATGACTACAGAGTTAAGAAGGAGATAGTTTATAAAGATGTGGTGAGATTCTTTGATTCATTAAGAGAGGTGATGGATGATCTAGGTCATGAACTTAAATTAAATGAAACGATTATAAGTAGCAAGATGTTCATATATAGCAAAAGAATATATTATGATGGGAGAATTCTTCCTCAAGCTCTGAAAGCATTATCTAGATGTGTCTTCTGGTCAGAAACAGTAATAGATGAAACAAGATCAGCATCTTCAAACTTGGCAACATCATTTGCAAAAGCAATTGAGAATGGTTATTCACCTGTTCTAGGATATGCATGCTCAATTTTTAAGAATATTCAACAACTGTATATTGCCCTTGGGATGAATATCAATCCAACTATAACACAGAATATCAAAGATCAATATTTTAGGAACCCAAATTGGATGCAATATGCTTCTTTAATACCTGCTAGTGTTGGGGGATTCAACTATATGGCCATGTCAAGATGTTTTGTAAGGAACATTGGTGATCCATCAGTTGCTGCATTAGCTGATATTAAAAGATTTATTAAGGCGAATCTATTGGACCGAAGTGTTCTTTATAGGATTATGAATCAAGAACCAGGTGAGTCATCTTTTTTGGACTGGGCTTCAGACCCATATTCATGCAATTTACCACAATCTCAGAATATAACCACCATGATTAAAAATATAACAGCAAGAAATGTATTACAAGATTCACCAAACCCATTATTATCTGGATTATTCACAAATACAATGATAGAAGAAGATGAAGAATTAGCCGAATTCTTGATGGACAGGAAGGTAATTCTCCCTAGAGTTGCACATGATATTCTAGATAATTCTCTCACAGGAATCAGAAATGCTATAGCTGGAATGTTAGATACGACAAAATCTTTAATTAGGGTTGGCATAAATAGAGGAGGACTGACATATAGTTTATTGAGGAAAATCAGTAATTATGATCTAGCACAATATGAAACACTAAGTAGGACTTTGAGATTAATTGTAAGCGATAAAATCAGGTATGAAGATATGTGTTCAGTAGACCTTGCCATAGCATTGCGACAAAAAATGTGGATTCATTTATCAGGAGGAAGGATGATAAGTGGGCTCGAAACACCTGACCCATTAGAATTATTATCTGGGGTAGTAATAACAGGATCAGAACATTGTAAAATATGTTATTCTTCAGATGGTACAAACCCATATACTTGGATGTATTTACCGGGTAATATTAAAATAGGATCAGTAGAAACAGGTATATCATCATTAAGAGTTCCTTATTTTGGATCAGTCACTGATGAAAGATCTGAGGCACAATTAGGATATATCAAAAATCTTAGTAAACCTGCAAAAGCCGCAATAAGAATAGCAATGATATATACATGGGCATTTGGTAATGATGAGATATCTTGGATGGAAGCCTCACAAATAGCACAAACACGCGCAAATTTCACACTAGACAATCTAAAAATTCTAACACCGGTAGCTACATCAACAAATTTATCACACAGATTAAAGGATACTGCAACTCAAATGAAGTTCTCCAGCACATCATTGATCAGAGTCAGTAGATTCATAACAATGTCCAATGATAACATGTCTATCAAGGAAGCTAACGAAACCAAAGATACCAATCTTATTTATCAACAAATCATGTTAACAGGATTAAGTGTTTTCGAATATTTATTTAGATTGAAAGAAACCACAGGACACAATCCCATAGTTATGCATCTGCATATAGAAGATGAGTGTTGTATTAAAGAAAGTTTTAACGATGAGCATATCAATCCAGAATCTACATTAGAATTAATTAGATACCCTGAAAGTAACGAATTTATTTATGATAAAGACCCGCTCAAAGATGTGGACTTATCAAGACTTATGGTTATTAAAGACCATTCTTATACAATTGATATGAATTATTGGGATGATACTGACATTATACATGCAATTTCAATATGTACTGCAATTACAATAGCAGATACTATGTCACAATTGGATCGAGATAATCTAAAAGAAATAATAGTAATTGCAAATGATGATGATATTAATAGCTTAATCACTGAATTTTTGACTCTTGATATACTCGTATTTCTCAAGACATTTGGTGGATTATTAGTAAATCAATTTGCATACACTCTTTATAGTTTAAAAATAGAAGGTAGGGACCTCATTTGGGATTATATAATGAGAACACTGAGAGATACCTCCCATTCAATATTAAAAGTACTATCTAATGCATTATCTCATCCTAAAGTATTCAAGAGGTTCTGGGATTGTGGAGTCCTAAATCCTATCTACGGTCCTAATACTGCTAGTCAAGACCAGATAAAGCTTGCCCTCTCTATATGTGAATATTCACTAGATCTATTTATGAGAGAGTGGTTGAATGGTGTATCACTTGAAATATACATTTGTGACAGTGATATGGAAGTAGCAAATGACAGGAAACAAGCCTTTATTTCTAGACATCTTTCATTTGTTTGCTGTTTAGCAGAAATTGCATCTTTTGGACCTAATCTGTTAAACTTAACATACTTAGAGAGACTTGATCTATTGAAACAATATCTTGAGTTAAATATCAAAGAAGATCCTACTCTTAAATATGTACAAATATCTGGATTATTAATTAAATCGTTCCCATCAACTGTAACATACGTGAGAAAGACTGCAATCAAATATTTAAGGATTCGCGGTATTAGTCCACCTGAGGTAATTGATGATTGGGATCCGATAGAAGATGAAAATATGCTGGATAACATTGTCAAATCTATAAATGATAACTGTAATAAAGATAATAAAGGAAATAAAATTAACAATTTCTGGGGACTAGCACTTAAGAACTATCAAGTCCTTAAAATCAGATCTATAACAAGTGATTCTGATAATAATGATGGACTAGATGTTAGTACAGGTGGTTTGACACTTCCTCAAGGGGGGAATTACCTATCACATCAATTGAGGTTATTTGGAATCAACAGCACTAGTTGTCTGAAAGCCCTTGAGTTATCACAAATTTTAATGAAGGAAGTTAATAAAGACAAAGACAGGCTCTTCCTGGGAGAAGGGGCAGGAGCTATGCTAGCATGTTATGATGCCACATTAGGACCTGCAGTTAATTATTATAATTCAGGTTTGAATATAACAGATGTAATTGGTCAACGAGAATTGAAAATATTTCCTTCAGAGGTATCATTAGTAGGTAAAAAATTAGGAAATGTGACACAGATTCTTAATAGGGTAAAAGTACTGTTCAATGGGAATCCAAATTCAACATGGATAGGAAATATGGAATGTGAGAGCTTAATATGGAGTGAATTAAATGATAAGTCTATCGGATTAGTACATTGTGATATGGAGGGAGCTATCGGTAAATCAGAAGAAACTGTTCTACATGAACACTATAGTGTTATAAGAATTACATACTTGATTGGAGATGATGATGTTGTTTTAGTTTCTAAAATTATACCTACAATCACTCCGAATTGGTCTAGAATACTTTATCTGTACAAGTTATATTGGAAAGATGTAAGTGTAATATCACTTAAAACTTCTAATCCTGCATCAACAGAATTATATCTGATCTCGAAAGACGCATATTGTACTATAATGGAACCTAGTGAAGTTGTTTTATCAAAACTTAAAAGATTGTCACTCTTGGAAGAAAATAATCTATTAAAATGGATCATTTTATCAAAGAAGAGGAATAATGAATGGTTACATCATGAAATCAAAGAAGGGGAAAGAGATTATGGAGTTATGAGACCATATCATATGGCACTACAAATCTTCGGATTTCAAATCAATTTAAATCATCTAGCGAAAGAATTTTTATCAACTCCAGATCTGACCAATATCAACAATATAATTCAAAGTTTTCAGAGAACAATTAAGGATGTTTTGTTCGAATGGATTAATATAACCCATGATGATAAGAGACATAAATTAGGCGGGAGATATAATATATTCCCACTGAAAAATAAGGGAAAGTTAAGACTGCTATCGAGAAGACTAGTATTAAGTTGGATTTCGTTATCATTATCGACTCGATTACTTACGGGTCGCTTCCCTGATGAAAAATTTGAACATAGAGCACAAACTGGATATGTATCATTAGCTGATACTGATTTAGAATCATTAAAGTTGTTGTCAAAAAACATTATTAAGAATTACAAAGAGTGTATAGGGTCAATATCATATTGGTTTCTAACCAAAGAAATTAAAATACTTATGAAATTGATTGGTGGTGCTAAATTATTAGGAATTCCTAGACAATATAAAGAACCCGAAGAACAGTTATTAGAAAACTACAATCAACATGATGAATTTGATATCGATTAAGACACAAATACAATAGAGATATATCTTAAC
>MH678678_128/02/UK/2013
AAGAAAAGGGAATTCTACAATTTCAAAAATGTTGAGCCTATTTGATACATTTAATGCACGTAGGCAAGAAAACATAACAAAATCAGCTGGTGGAGCTATCATCCCTGGACAGAAAAATACTGTCTCTATATTTGCTCTTGGACCGACAATAACCGATGATAATGAGAAAATGACATTAGCTCTTCTATTTTTATCTCATTCATTAGATAATGAGAAACAACATGCACAAAGAGCAGGGTTCTTGGTGTCTCTATTGTCAATGGCTTATGCTAATCCAGAACTCTACTTGACAACAAATGGAAGTAATGCAGATGTCAAGTATGTCATATACATGATTGAGAAAGATCTAAAACGGCAAAAGTATGGAGGGTTTGTGGTTAAGACGAGAGAGATGATATATGAGAAGACAACTGATTGGATATTTGGAAGTGATCTGGATTATGATCAGGAAACTATGTTGCAGAACGGCAGAAACAATTCGACAATTGAAGACCTTGTCCACACGTTTGGGTATCCATCATGTTTAGGAGCTATTATAATACAGATCTGGATAGTTTTGGTCAAAGCTATCACTAGCATCTCAGGGTTAAGAAAAGGCTTTTTCACTCGATTGGAAGCTTTCAGACAAGATGGAACAGTGCAGGCAGGGCTGGTGTTGAGCGGTGACACAGTGGATCAGATTGGGTCAATCATGCGGTCCCAACAGAGCTTGGTAACTCTTATGGTTGAGACATTAATAACAATGAATACTAGCAGAAATGATCTCACAACCATAGAAAAGAATATACAAATTGTTGGTAACTACATAAGAGATGCAGGTCTCGCTTCATTCTTCAATACAATCAGATATGGAATTGAGACTAGAATGGCAGCTTTGACTCTATCCACTCTCAGACCGGATATAAATAGATTAAAAGCTCTAATGGAACTGTATTTGTCAAAGGGACCACGCGCTCCATTCATCTGTATCCTCAGAGATCCCATACATGGTGAGTTCGCACCAGGCAACTATCCTGCCATATGGAGTTATGCAATGGGAGTGGCAGTTGTACAAAACAGAGCCATGCAACAGTATGTGACAGGAAGATCATATCTAGATATTGATATGTTCCAGCTAGGACAAGCAGTAGCACGTGATGCTGAAGCTCAGATGAGCTCAACACTGGAAGATGAACTTGGAGTGACACACGAAGCCAAAGAAAGCTTGAAAAGACATATAAGGAACATAAACAGTTCAGATACATCTTTCCACAAACCAACAGGTGGATCAGCCATAGAGATGGCAATAGATGAAGAGCCAGAACAATTTGAAAATAGAGTAGATCAAGAACAAGATGGGGGACCTCAATCATCCATAATCCAAYATGCTTGGGCAGAAGGAAACAGAAGTGACGACCGGACTGAGCAAGCTACAGAATCTGACAATATCAAGACTGAACAACAAAACATAAGAGACAGACTAAACAAGAGACTCAACGACAAGAAGAAACAAGGCAGTCAACCACCCACCAATCTTACAAACAGAACAAACCAGGACGAAATAGACGATCTGTTCAATGCATTTGGAAGCAACTGATCGAATCAATATTTTGATTCAAATCAATAATAAATAAGAAAAACTTAGGATTAAAGAATCCTATCACACCGGAATATAGAGTGGTAAATTTAGAGTCTGCTTGCAACTCAATTAATAGAGAATTGATGGAAAGCGATGCTAAAAACTATCAAATCATGGATTCTTGGGAAGAGGAATCAAGAGATAAATCAACTAATATCTCCTCGGCCCTCAACATCATTGAATTCATACTCAGCACCGACCCCCAAGAAGACTTATCGGAAAACGACCCAATCAACACAAGAACCCAGCAACTCAGTGCCACTATCTGTCAACCAGAAATCAAACCAACAGAAACAAGTGAAAAAGATAGTGGATCAACTGACAAAAATAGACAGTCTGGGTCATCACACGAATGTACAACAGAAGCAAAAGATAGAAATATTGATCAGGAAACTGTACAGGGAGGACCTGGGAGAAGAGGCAGCTCAGATAGTAGAGCTGAGACTGTGGTCTCTGGAGGARTCYCCAGAAGCATCACAGATTCTAAAAATGGAACCCAAAACACGGAGAATATTGATCTCAATGAAATTAGAAAGATGGATAAGGACTCTATTGAGGGGAAAATGCGACAATCTGCAGATGTTCCAAGCGAGATATCAGGAAGTGATGGCATATTTACAACAGAACAAAGTAGAAACAGTGATCATGGAAGAAGCTTGGAATCTATCGGTACACCTGATACAAGATCAATAAGTGTTGTCACTGCTGCAACACCAGATGATGAAGAAGAAATACTAATGAGAAATAGTAGGATGAAGAAAAGTTCTTCAACACACCAGGAAGATGACAAAAGAATTAAAAAAGGGGGAAAAGGGAAAGACTGGTTTAAGAAATCAAAAGACACTGACAACCAGACATCAACATCAGATCACAGATCTACATCAAAAGGGCAAAAGAAAATCTCAAAGACAACAACTACCAACACCGACACAAAGGGGCAAACAGAAACACAGACAGAACCATCAGAAACACAATCTCCATTATGGAGTCTCACCATTGACAACAACACTGACCGAGCTGAACAGACAAGCACAACTCATCCAACAGCCACTCCCAGATCAACTAGTACAAAAGAATCAACCCGAACAAACTCTGAATCCAAGCCCAAGACACAAAAGACAAATGGAAAGGAAAGGAAGGATACAGAAGAGAGCAATCGATTTACAGAGAGGGCAATTACTCTATTGCAGAATCTTGGTGTAATTCAATCCACATCAAAATTAGATTTATACCAAGACAAGCGGGTTGTATGTGTAGCCAATGTACTAAACAATGTAGACACTGCATCAAAGATAGACTTTCTGGCAGGATTAGTCATAGGGGTTTCAATGGACAACGACACAAAATTAATACAGATACAAAATGAAATGTTAAACCTCAAAGCGGATCTAAAGAAAATGGACGAATCACATAGAAGGTTGATAGAAAATCAAAGAGAACAATTATCATTGATCACGTCATTAATTTCAAATCTTAAAATTATGACTGAGAGAGGAGGAAAGAAAGACCAAAATGAATCCAATGAAAGAGTATCCATGATCAAGACAAAATTGAAAGAGGAAAAGATAAAGAAAACCAGGTTTGATCCGCTTATGGAAGCACAAGGCATCGACAAGAACATACCCGACCTATATCGACATGCAGGAAACACACCAGAAAATGATGCACAAGTCAAATCAGAGATATTAAGTTCATACAATGAGTCAAATGCAACAAGATTAATACCCAAAAAAGTGAGCAGTACAATGAGATCACTAGTTGCAGTCATCAACAACAGCAATCTCTCACAAAGCACAAAACAATCATATATAAACGAACTCAAACATTGCAAAAGTGATGAAGAAGTATCTGAATTAATGGACATGTTCAATGAGGATGTCAATAATTGCTAATGATCCAATAAAGAAACAACACCAAATAAATAGACAAGAAACAACAGTAGTTCAAAACCTGTCAATACACACGAAATCAAGCAGAACGAAACAATAGACATCAATCAATATACAAATAAGAAAAACTTAGGATTAAAGAATAAATTAATCCTTGTCCAAAATGAGTATAACTAACTCTGCAATATACACATTCCCAGAATCATCATTTTCCGAGAATGGTCATATAGAACCATTACCACTCAAAGTCAATGAACAGAGAAAGGCAGTACCTCACATTAGAGTTGCCAAAATTGGAAATCCACCAAAACACGGATCCCGGTATTTAGATGTCTTTCTACTTGGCTTCTTCGAGATGGAACGAATCAAAGATAAATACGGGAGTGTGAATGATCTTGACAGTGACCCGAGTTACAAAGTTTGTGGCTCTGGATCATTACCAATCGGACTGGCCAAATACACTGGGAATGACCAGGAATTATTGCAGGCTGCAACCAAACTAGATATAGAAGTGAGAAGAACAGTCAAAGCAAAAGAGATGGTTGTCTATACAGTACAAAATATAAAACCAGAACTGTACCCATGGTCTAGTAGACTAAGAAAAGGAATGCTGTTCGATGCCAACAAAGTTGCTCTTGCTCCTCAATGTCTTCCTCTAGATAGGAGCATAAAATTCAGAGTAATCTTTGTGAATTGTACGGCAATTGGATCAATAACCTTGTTCAAAATTCCTAAGTCAATGGCATCACTATCTCTACCTAACACAATATCAATCAATCTGCAGGTACATATCAAAACAGGGGTTCAGACTGACTCCAAAGGGGTAGTTCAGATTCTGGATGAGAAAGGTGAAAAATCACTAAATTTCATGGTCCATCTCGGATTAATCAAAAGAAAAGTAGGCAGAATGTACTCTGTTGAGTACTGTAAACAGAAAATCGAGAAAATGAGATTGATATTTTCTTTGGGATTAGTTGGAGGAATCAGTCTTCATGTCAATGCAACTGGATCCATATCAAAAACACTAGCAAGTCAGCTAGTATTCAAGAGGGAGATTTGTTATCCTTTAATGGACCTAAATCCGCATCTCAATCTAGTTATTTGGGCTTCATCAGTAGAGATTACAAGAGTGGATGCAATTTTCCAACCTTCTTTACCTGGCGAGTTCAGATACTATCCTAACATTATTGCAAAAGGAGTTGGGAAAATCAAACAATGGAATTAATAATCTTCACTTTGATCTAGATATACCCACTAAGCCAGAGCAAACAAAGGATAATCAAAAACTTAGGACAAAAGAAGTCAACACCAACAACTGTCAGCAGTCATACCCGTCGGAACAACAAAGAAAAGACAAAAAAAGTCAAATAGAAGAAATCAAAACAAAAAGCATAGAACACCAGAACAACAAGATCAAAACATCCAATTCACCTAAAACAAAAATTCCAAAAGAGACCGGCAACACAACAAGCACCGAACACAATGCCAATTTCAATACTGTTAATTATTACAACCATGATCATGGCATCACACTGCCAAATAGACATCACAAAACTACAGCATGTAGGTGTATTGGTCAACAGTCCCAAAGGGATGAAGATATCACAAAACTTCGAAACAAGATATCTAATCCTGAGTCTCATACCAAAAATAGAAGATTCTAACTCTTGTGGTGACCAACAGATCAAGCAATACAAGAGGTTATTGGATAGACTGATCATTCCTTTATATGATGGACTAAGATTACAGAAGGATGTGATAGTGACTAATCAAGAATCCAATGAAAACACTGATCCCAGAACARAACGATTCTTTGGAGGGGTAATTGGAACTATTGCTCTAGGAGTAGCAACCTCAGCACAAATTACAGCAGCAGTTGCTCTGGTTGAAGCCAAGCAGGCAAGATCAGACATTGAAAAACTCAAGGAAGCAATCAGGGACACAAATAAAGCAGTGCAGTCAGTTCAGAGCTCTGTAGGAAATTTGATAGTAGCAATTAAATCAGTCCAGGATTATGTCAACAAAGAAATCGTGCCATCGATTGCGAGACTAGGTTGTGAAGCAGCAGGACTTCAGTTAGGGATTGCATTAACACAGCATTACTCAGAATTAACAAATATATTTGGTGATAACATAGGATCGTTACAAGAAAAAGGAATAAAATTACAAGGTATAGCATCATTATACCGCACAAATATCACARAAATATTCACAACATCAACAGTTGACAAATATGATATTTATGATCTATTATTTACAGAATCAATAAAGGTGAGAGTTATAGATGTTGATTTGAATGATTACTCAATAACCCTCCAAGTCAGACTCCCTTTATTGACCAGACTGCTGAACACTCAAATCTACAAAGTAGATTCCATATCATACAATATCCAAAATAGAGAATGGTATATCCCTCTTCCCAGCCATATCATGACGAAAGGGGCATTTCTAGGTGGAGCAGATGTCAAAGAATGCATAGAAGCATTCAGCAGTTATATATGCCCTTCTGATCCAGGATTTGTACTAAACCATGAAATGGAGAGCTGTCTATCAGGAAACATATCCCAATGTCCAAGAACCACAGTCACATCAGACATAGTTCCTAGGTATGCATTTGTCAATGGAGGAGTGGTTGCGAATTGTATAACAACTACATGTACATGCAATGGTATCGGTAATAGAATCAACCAACCACCTGATCAAGGAGTCAAAATTATAACACATAAAGAATGTAATACAATAGGTATCAACGGAATGCTATTCAACACAAACAAAGAAGGAACTCTTGCATTCTACACACCAGACGACATAACATTAAACAATTCTGTTGCACTTGATCCGATTGACATATCAATCGAGCTCAACAAGGCCAAATCAGATCTAGAGGAATCAAAAGAATGGATAAGAAGGTCAAATCAAAAGCTAGATTCTATTGGAAGTTGGCATCAATCTAGCACTACAATCATAGTTATTTTGATAATGATGATTATATTGTTTATAATTAATATAACAATAATTACAATTGCAATTAAGTATTACAGAATTCAAAAGAGAAATCGAGTGGATCAAAATGATAAGCCATATGTATTAACAAACAAATGACACATCTGTAGATCATTAAATATTAAAATTATAAAAAACTTAGGAGTAAAGTTACGCAACTCAACTCCACTCGTATAATTGAGAAAGAACCCAACAGACGAATCCAAATTCGAAATGGAATACTGGAAGCACACCAACCACGGAAAGGATGCTGGTAATGAGCTGGAGACATCCACAGCCACTCATGGTAACAAGCTCACCAACAAGATAACATATATATTGTGGACGATAACCCTGGTGTTATTATCAATAGTCTTCATCATAGTGCTAACTAATTCCATCAAAAGTGAAAAGGCCCGCGAATCATTGCTACAAGACATAAATAATGAGCTTATGGAAGTTACAGAAAAGATCCAAGTGGCATCGGATAATACTAATGATCTAATACAATCAGGAGTGAATACAAGGCTTCTTACAATTCAGAGCCATGTCCAGAATTATATCCCAATATCATTGACACAACAAATATCGGATCTTAGGAAATTCATTAGTGAAATTACAATTAGAAATGATAATCAAGAAGTGCCACCACAAAGAATAACACATGATGTGGGTATAAAACCTTTAAATCCAGATGATTTCTGGAGATGCACGTCTGGTCTTCCATCTTTGATGAAAACTCCAAAAATAAGATYAATGCCGGGACCAGGATTATTAGCTATGCCAACGACCGTTGATGGCTGTGTCAGAACCCCGTCCTTAGTGATAAATGATCTGATTTATGCTTACACCTCAAATCTAATTACTCGAGGTTGCCAGGATATAGGGAAATCATATCAAGTATTACAGATAGGGATAATAACTGTAAACTCAGACTTGGTACCTGACTTAAATCCTAGGATCTCTCATACCTTCAACATAAATGACAATAGAAAGTCATGTTCTCTAGCACTCCTAAATACAGATGTATATCAACTGTGTTCAACTCCAAAAGTTGATGAAAGATCAGATTATGCATCATCAGGCATAGAAGATATTGTACTTGATATTGTCAATTATGATGGCTCAATCTCGACAACAAGATTTAAGAATAACAATATAAGTTTTGATCAACCATATGCGGCATTATACCCATCTGTTGGACCAGGGATATACTACAAAGGCAAAATAATATTTCTCGGGTATGGAGGTCTTGAACATCCAATAAATGAGAATGCAATCTGCAACACAACTGGGTGTCCTGGGAAAACACAGAGAGACTGTAATCAAGCATCTCATAGTCCATGGTTTTCAGATAGAAGGATGGTCAACTCTATAATTGTTGTTGACAAGGGCTTGAACTCAGTTCCAAAATTGAAGGTATGGACGATATCTATGAGACAAAATTACTGGGGGTCAGAAGGAAGATTACTTCTACTAGGTAACAAGATCTACATATACACAAGATCTACAAGTTGGCACAGCAAGTTACAATTAGGAATAATTGACATTACTGACTACAGTGATATAAGGATAAAATGGACATGGCATAATGTGCTATCAAGACCAGGAAACAATGAATGTCCATGGGGACATTCATGTCCGGATGGATGTATAACGGGAGTATATACCGATGCATATCCACTCAATCCCACAGGAAGCATTGTATCATCTGTCATATTGGACTCACAAAAATCGAGAGTCAACCCAGTCATAACTTACTCAACAGCAACCGAAAGGGTAAACGAGTTGGCTATCCGAAACAAAACACTCTCAGCTGGGTATACAACAACAAGCTGCATTACACACTATAACAAAGGGTATTGTTTTCATATAGTAGAAATAAATCATAAAAGCTTAAACACATTTCAACCCATGTTGTTCAAAACAGAGATTCCAAAAAGCTGCAGTTAATCATGATTAACCATAATATGTATTAACCTATCTATAATACAAGTATATGATAATTAATCAGCAATCAGACAATAGACAAAAGGGGAATATAAAAAACTTAGGAGCAAAGCGTGCTCGAAACATGGACACTGAATCTAACAATGGCACTGTGTCTGACATACTCTATCCTGAGTGTCACCTTAACTCTCCTATCGTTAAAGGTAAAATAGCACAATTACACACAATTATGAGTCTACCTCAACCTTATGATATGGATGACGACTCAATACTAGTTATCACTAGACAGAAAATAAAACTCAATAAATTAGATAAAAGACAACGATCAATTAGAAGATTAAAATTAATATTAATTGAGAAAGTGAGTGATTTAGGAAAATACACATTTATCAGATACCCAGAAATGTCAAAAGAAATGTTCAAATTACATATACCCGGCATTAACAGTAAAGTGACCGAACTATTACTTAAAGCAGATAGAACATATAGTCAAATGACTGATGGATTGAGAGATCTATGGATTAATGTGCTATCGAAATTAGCCTCAAAAAATGATGGAAGCAATTATGAGCTTAATGAAGAAATTAATAATATATCAAAAGTTCACACAACTTATAAATCAGATAAATGGTATAATCCATTCAAGACATGGTTTACCATCAAGTATGATATGAGGAGACTACAAAAAGCTCGAAATGAGGTCACCTTTAATATGGGAAAAGATTATAACCTGTTAGAAGACCAGAAGAATCTCTTATTGATACATCCAGAATTGGTTTTGATATTAGATAAACAAAACTATAATGGTTATCTAATTACTCCTGAATTAGTATTGATGTATTGTGACGTAATCGAAGGCCGATGGAATATAAGTGCATGCGCTAAGTTAGATCCAAAATTACAATCTATGTATCAGAAAGGTAATAATCTGTGGGAAGTGATAGATAAATTGTTTCCAATTATGGGAGAAAAGACATTTGATGTAATATCATTATTAGAACCACTTGCATTATCCCTAATTCAAACTCATGATCCTGTCAAACAACTAAGGGGAGCTTTTTTAAATCATGTGTTATCTGAGATGGAATTGATATTTGAATCTAGAGAATCGATCAAGGAATTTCTAAGTGTAGATTACATTGATAAAATTTTAGATATTTTTGATAAATCTACAATAGATGAAATAGCAGAGATTTTCTCTTTTTTTAGAACATTTGGGCATCCTCCATTAGAGGCTAGTATTGCAGCAGAAAAGGTTAGAAAATATATGTATATTGAGAAACAATTAAAATTTGACACTATTAATAAATGTCATGCTATTTTCTGTACAATAATAATTAATGGATATAGAGAGAGGCATGGTGGACAGTGGCCTCCTGTGACATTACCTGATCATGCACACGAATTCATCATAAATGCTTACGGTTCAAATTCTGCAATATCATATGAAAATGCTGTTGATTATTACCAGAGCTTTATAGGAATAAAATTTAATAAATTTATAGAACCTCAGTTAGATGAGGATTTGACAATTTATATGAAAGATAAAGCATTATCTCCAAAAAAATCAAACTGGGACACCGTTTATCCTGCATCTAATTTACTGTATCGTACTAATGCATCCAACGAATCACGAAGATTAGTTGAAGTATTTATAGCAGATAGTAAATTTGATCCTCATCAGATATTGGATTATGTAGAATCTGGGGATTGGTTAGATGATCCAGAATTTAATATTTCTTATAGTCTCAAAGAAAAGGAGATCAAACAAGAAGGTAGACTCTTTGCAAAAATGACATACAAAATGAGAGCTACACAGGTTTTATCAGAGACACTACTTGCAAACAATATAGGAAAATTCTTTCAAGAAAATGGGATGGTGAAGGGAGAGATTGAATTACTTAAGAGATTAACGACTATATCAATATCAGGAGTTCCACGATATAATGAAGTGTACAATAATTCTAAAAGCCATACAGATGATCTTAAAACTTATAATAAAATAAGTAATCTTAATTTATCCTCTAATCAAAAATCAAAGAAATTTGAATTCAAGTCAACGGATATTTACAATGATGGATATGAGACTGTGAGCTGTTTCCTAACAACAGATCTCAAAAAATACTGTCTTAACTGGAGATATGAATCAACGGCTCTATTTGGAGAAACTTGCAATCAAATATTTGGATTAAATAGATTGTTTAATTGGTTACATCCTCGTCTTGAAGGAAGTACAATCTATGTAGGTGATCCTTACTGTCCTCCATCAGATAAAGAACATATATCATTAGAGGATCACCCTGATTCTGGATTTTACGTTCATAACCCAAGAGGGGGTATAGAAGGATTTTGTCAAAAATTATGGACACTTATATCCATAAGTGCAATACATCTAGCAGCTGTTAGGATAGGTGTGAGGGTGACTGCAATGGTTCAAGGAGACAATCAAGCCATAGCTGTAACCACAAGAGTACCTAACAATTATGACTACAGAGTTAAGAAGGAGATAGTTTATAAAGATGTGGTGAGATTCTTTGATTCATTAAGAGAGGTGATGGATGATCTAGGTCATGAACTTAAATTAAATGAAACGATTATAAGTAGCAAGATGTTCATATATAGCAAAAGAATATATTATGATGGGAGAATTCTTCCTCAAGCTCTGAAAGCATTATCTAGATGTGTCTTCTGGTCAGAAACAGTAATAGATGAAACAAGATCAGCATCTTCAAACTTGGCAACATCATTTGCAAAAGCAATTGAGAATGGTTATTCACCTGTTCTAGGATATGCATGCTCAATTTTTAAGAATATTCAACAACTGTATATTGCCCTTGGGATGAATATCAATCCAACTATAACACAGAATATCAAAGATCAATATTTTAGGAACCCAAATTGGATGCAATATGCTTCTTTAATACCTGCTAGTGTTGGGGGATTCAACTATATGGCCATGTCAAGATGTTTTGTAAGGAACATTGGTGATCCATCAGTTGCTGCATTAGCTGATATTAAAAGATTTATTAAGGCGAATCTATTGGACCGAAGTGTTCTTTATAGGATTATGAATCAAGAACCAGGTGAGTCATCTTTTTTGGACTGGGCTTCAGACCCATATTCATGCAATTTACCACAATCTCAGAATATAACCACCATGATTAAAAATATAACAGCAAGAAATGTATTACAAGATTCACCAAACCCATTATTATCTGGATTATTCACAAATACAATGATAGAAGAAGATGAAGAATTAGCCGAATTCTTGATGGACAGGAAGGTAATTCTCCCTAGAGTTGCACATGATATTCTAGATAATTCTCTCACAGGAATCAGAAATGCTATAGCTGGAATGTTAGATACGACAAAATCTTTAATTAGGGTTGGCATAAATAGAGGAGGACTGACATATAGTTTATTGAGGAAAATCAGTAATTATGATCTAGCACAATATGAAACACTAAGTAGGACTTTGAGATTAATTGTAAGCGATAAAATCAGGTATGAAGATATGTGTTCAGTAGACCTTGCCATAGCATTGCGACAAAAAATGTGGATTCATTTATCAGGAGGAAGGATGATAAGTGGGCTCGAAACACCTGACCCATTAGAATTATTATCTGGGGTAGTAATAACAGGATCAGAACATTGTAAAATATGTTATTCTTCAGATGGTACAAACCCATATACTTGGATGTATTTACCGGGTAATATTAAAATAGGATCAGCAGAAACAGGTATATCATCATTAAGAGTTCCTTATTTTGGATCAGTCACTGATGAAAGATCTGAGGCACAATTAGGATATATCAAAAATCTTAGTAAACCTGCAAAAGCCGCAATAAGAATAGCAATGATATATACATGGGCATTTGGTAATGATGAGATATCTTGGATGGAAGCCTCACAAATAGCACAAACACGCGCAAATTTCACACTAGACAATCTAAAAATTCTAACACCGGTAGCTACATCAACAAATTTATCACACAGATTAAAGGATACTGCAACTCAAATGAAGTTCTCCAGCACATCATTGATCAGAGTCAGTAGATTCATAACAATGTCTAATGATAACATGTCTATCAAGGAAGCTAACGAAACCAAAGATACCAATCTTATTTATCAACAAATCATGTTAACAGGATTAAGTGTTTTCGAATATTTATTTAGATTGAAAGAAACCACAGGACACAATCCCATAGTTATGCATCTGCATATAGAAGATGAGTGTTGTATTAAAGAAAGTTTTAACGATGAGCATATCAATCCAGAATCTACATTAGAATTAATTAGATACCCTGAAAGTAACGAATTTATTTATGATAAAGACCCGCTCAAAGATGTGGACTTATCAAGACTTATGGTTATTAAAGACCATTCTTATACAATTGATATGAATTATTGGGATGATACTGACATTATACATGCAATTTCAATATGTACTGCAATTACAATAGCAGATACTATGTCACAATTGGATCGAGATAATCTAAAAGAAATAATAGTAATTGCAAATGATGATGATATTAATAGCTTAATCACTGAATTTTTGACTCTTGATATACTCGTATTTCTCAAGACATTTGGTGGATTATTAGTAAATCAATTTGCATACACTCTTTATAGTTTAAAAATAGAAGGTAGGGACCTCATTTGGGATTATATAATGAGAACACTGAGAGATACCTCCCATTCAATATTAAAAGTACTATCTAATGCATTATCTCATCCTAAAGTATTCAAGAGGTTCTGGGATTGTGGAGTCCTAAATCCTATCTACGGTCCTAATACTGCTAGTCAAGACCAGATAAAGCTTGCCCTCTCTATATGTGAATATTCACTAGATCTATTTATGAGAGAATGGTTGAATGGTGTATCACTTGAAATATACATTTGTGACAGTGATATGGAAGTAGCAAATGACAGGAAACAAGCCTTTATTTCTAGACATCTTTCATTTGTTTGCTGTTTAGCAGAAATTGCATCTTTTGGACCTAATCTGTTAAACTTAACATACTTAGAGAGACTTGATCTATTGAAACAATATCTTGAGTTAAATATCAAAGAAGATCCTACTCTTAAATATGTACAAATATCTGGATTATTAATTAAATCGTTCCCATCAACTGTAACATACGTGAGAAAGACTGCAATCAAATATTTAAGGATTCGCGGTATTAGTCCACCTGAGGTAATTGATGATTGGGATCCGATAGAAGATGAAAATATGCTGGATAACATTGTCAAATCTATAAATGATAACTGTAATAAAGATAATAAAGGAAATAAAATTAACAATTTCTGGGGACTAGCACTTAAGAACTATCAAGTCCTTAAAATCAGATCTATAACAAGTGATTCTGATAATAATGATGGACTAGATGTTAGTACAGGTGGTTTGACACTTCCTCAAGGGGGGAATTACCTATCACATCAATTGAGGTTATTTGGGATCAACAGCACTAGTTGTCTGAAAGCTCTTGAGTTATCACAAATTTTAATGAAGGAAGTTAATAAAGACAAAGACAGGCTCTTCCTGGGAGAAGGGGCAGGAGCTATGCTAGCATGTTATGATGCCACATTAGGACCTGCAGTTAATTATTATAATTCAGGCTTGAATATAACAGATGTAATTGGTCAACGAGAATTGAAAATATTTCCTTCAGAGGTATCATTAGTAGGTAAAAAATTAGGAAATGTGACACAGATTCTTAATAGGGTAAAAGTACTGTTCAATGGGAATCCAAATTCAACATGGATAGGAAATATGGAATGTGAGAGCTTAATATGGAGTGAATTAAATGATAAGTCTATCGGATTAGTACATTGTGATATGGAGGGAGCTATCGGTAAATCAGAAGAAACTGTTCTACATGAACACTATAGTGTTATAAGAATTACATACTTGATTGGAGATGATGATGTTGTTTTAGTTTCTAAAATTATACCTACAATCACTCCGAATTGGTCTAGAATACTTTATCTGTACAAGTTATATTGGAAAGATGTAAGTGTAATATCACTTAAAACTTCTAATCCTGCATCAACAGAATTATATCTGATCTCGAAAGACGCATATTGTACTATAATGGAACCTAGTGAAGTTGTTTTATCAAAACTTAAAAGATTGTCACTCTTGGAAGAAAATAATCTATTAAAATGGATCATTTTATCAAAGAAGAGGAATAATGAATGGTTACATCATGAAATCAAAGAAGGGGAAAGAGATTATGGAGTTATGAGACCATATCATATGGCACTACAAATCTTCGGATTTCAAATCAATTTAAATCATCTAGCGAAAGAATTTTTATCAACTCCAGATCTGACCAATATCAACAATATAATTCAAAGTTTTCAGAGAACAATTAAGGATGTTTTGTTCGAATGGATTAATATAACCCATGATGATAAAAGACATAAATTAGGCGGGAGATATAATATATTCCCACTGAAAAATAAGGGAAAGTTAAGACTGCTATCGAGAAGACTAGTATTAAGTTGGATTTCGTTATCATTATCGACTCGATTACTTACGGGTCGCTTCCCTGATGAAAAATTTGAACATAGAGCACAAACTGGATATGTATCATTAGCTGATACTGATTTAGAATTATTAAAGTTGTTGTCAAAAAACATTATTAAGAATTACAAAGAGTGTATAGGGTCAATATCATATTGGTTTCTAACCAAAGAAATTAAAATACTTATGAAATTGATTGGTGGTGCTAAATTATTAGGAATTCCTAGACAATATAAAGAACCCGAAGAACAGTTATTAGAAAACTACAATCAACATGATGAATTTGATATCGATTAAGACACAAATACAATAGAGATATATCTTAAC
>KX574706_SCH-7/USA/2016
AAGAAAAGGGAACTCTACAATTTCAAAAATGTTGAGCCTATTTGATACATTTAATGCACGTAGGCAAGAAAACATAACAAAATCAGCTGGTGGAGCTATCATCCCTGGACAGAAAAATACTGTCTCTATATTTGCTCTTGGACCGACAATAACCGATGATAATGAGAAAATGACATTAGCTCTTCTATTTTTATCTCATTCATTAGATAATGAGAAACAACATGCACAAAGAGCAGGGTTCTTGGTGTCTCTATTGTCAATGGCTTATGCTAATCCAGAACTCTACTTGACAACAAATGGAAGTAATGCAGATGTCAAGTATGTCATATACATGATTGAGAAAGATCTAAAACGGCAAAAGTATGGAGGGTTTGTGGTTAAGACGAGAGAGATGATATATGAGAAGACAACTGATTGGATATTTGGAAGTGATCTGGATTATGATCAGGAAACTATGTTGCAGAACGGAAGAAACAATTCGACAATTGAAGACCTTGTCCACACGTTTGGGTATCCATCATGTTTAGGAGCTATTATAATACAGATCTGGATAGTTTTGGTCAAAGCTATCACTAGCATCTCAGGGTTAAGAAAAGGCTTTTTCACTCGATTGGAAGCTTTCAGACAAGATGGAACAGTGCAGGCAGGGCTGGTGTTGAGCGGTGACACAGTGGATCAGATTGGGTCAATCATGCGGTCCCAACAGAGCTTGGTAACTCTTATGGTTGAGACATTAATAACAATGAATACTAGCAGAAATGATCTCACAACCATAGAAAAGAATATACAAATTGTTGGTAACTACATAAGAGATGCAGGTCTCGCTTCATTCTTCAATACAATCAGATATGGAATTGAGACTAGAATGGCAGCTTTGACTCTATCCACTCTCAGACCGGATATAAATAGATTAAAAGCTCTAATGGAACTATATTTGTCAAAGGGACCACGCGCTCCATTCATCTGTATCCTCAGAGATCCCATACATGGTGAGTTCGCACCAGGCAACTATCCTGCTATATGGAGTTATGCAATGGGAGTGGCAGTTGTACAAAACAGAGCCATGCAACAGTATGTGACAGGAAGATCATATCTAGATATTGATATGTTCCAGCTAGGACAAGCAGTAGCACGTGATGCTGAAGCTCAGATGAGCTCAACACTGGAAGATGAACTTGGAGTGACACACGAAGCCAAAGAAAGCTTGAAAAGACATATAAGGAACATAAACAGTTCAGATACATCTTTCCACAAACCAACAGGTGGATCAGCCATAGAGATGGCAATAGATGAAGAGCCAGAACAATTTGAAAATAGAGCAGATCAGGAACAAGATGGGGGACCTCAATCATCCATAATCCAATATGCTTGGGCAGAAGGAAACAGAAGTGACGACCGGACTGAGCAAGCTACAGAATCTGACAATATTAAGACTGAACAACAAAACATAAGAGACAGACTAAACAAGAGACTCAACGACAAGAAGAAACAAGGCAGTCAACCACCCACCAATCTTACAAACAGAACAAACCAGGACGAAATAGACGACCTGTTCAATGCATTTGGAAGCAACTGATCGAATCAATATTTTGATTCAAATCAATAATAAATAAGAAAAACTTAGGATTAAAGAATCCTATCACACCGGAATATAGAGTGGTAAATTTGGAGTCTGCTTGCAACTCAATCAATAGAGAATTGATGGAAAGCGATGCTAAAAACTATCAAATCATGGATTCTTGGGAAGAGGAATCAAGAGATAAATCAACTAATATCTCCTCGGCCCTCAACATCATTGAATTCATACTCAGCACCGACCCCCAAGAAGACCTATCGGAAAACGACCCAATCAACACAAGAACCCAGCAACTCAGTGCCACTATCTGTCAACCAGAAATCAAACCAACAGAAACAAGTGAAAAAGATAGTGGATCAACTGACAAAAATAGACAGTCTGGGTCATCACACGAATGTACAACAGAAGCAAAAGATAGAAATATTGATCAGGAAACTGTACAGAGAGGACCTGGGAGAAGAGGCAGCTCAGATAGTAGAGCTGAGACTGTGGTCTCTGGAGGAGTCTCCAGAAGCATCACAGATTCTAAAAATGGAACCCAAAACACGGAGAATATTGATCTCAATGAAATTAGAAAGATGGATAAGGACTCTATTGAGGGGGAAATGCGACAATCTGCAGATGTTCCAAGCGAGATATCAGGAAGTGATGGCATATTTACAACAGAACAAAGTAGAAACAGTGATCATGGAAGAAGCTTGGAATCTATCAGTACACCTGATACAAGATCAATAAGTGTTGTCACTGCTGCAACACCAGATGATGAAGAAGAAATACTAATGAGAAATAGCAGGATGAAGAAAAGTTCTTCAACACACCAGGAAGATGACAAAAGAATTAAAAAAGGGGGAAAAGGGAAAGACTGGTTTAAGAAATCAAAAGACACTGACAACCAGACATCAACATCAGATCACAGATCCACATCAAAAGGGCAAAAGAAAATCTCAAAGACAACAACTACCAACACCGACACAAAGGGGCAAACAGAAATACAGACAGAACCATCAGAAACACAATCTCCATTATGGAGTCTCACCATCGACAACAACACTGACCGAGCTGAACAGACAAGCACAACTTATCCAACAGCCACTCCCAGATCAACCAGTACAAAAGAATCAACCCGAACAAACTCTGAATCCAAGCCCAAGACACAAAAGACAAATGGAAAGGAAAGGAAGGATACAGAAGAGAGCAATCGATTTACAGAGAGGGCAATTACTCTATTGCAGAATCTTGGTGTAATTCAATCCACATCAAAATTAGATTTATACCAAGACAAGCGGGTTGTATGTGTAGCCAATGTACTAAACAATGTAGACACTGCATCAAAGATAGACTTCCTGGCAGGACTAGTCATAGGGGTTTCAATGGACAACGACACAAAATTAATACAGATACAAAATGAAATGTTAAACCTCAAAGCGGATCTAAAGAAAATGGACGAATCACATAGAAGGTTGATAGAAAATCAAAGAGAACAATTATCATTGATCACGTCATTAATTTCAAATCTTAAAATTATGACTGAGAGAGGAGGAAAGAAAGACCAAAATGAATCCAATGAAAGAGTATCCATGATCAAGACAAAATTGAAAGAGGAAAAGATCAAGAAAACCAGGTTTGATCCGCTTATGGAAGCACAAGGCATCGACAAGAACATACCCGACCTATATCGACATGCAGGAAACACACTAGAAAATGATGTACAAGTCAAATCAGAGATATTAAGTTCATACAATGAGTCAAATGCAACAAGATTAATACCCAAAAAAGTGAGCAGTACAATGAGATCACTAGTTGCAGTCATCAACAACAGCAATCTCTCACAAAGCACAAAACAATCATATATAAATGAACTCAAACATTGCAAAAGTGATGAAGAAGTATCTGAATTAATGGACATGTTCAATGAGGATGTCAATAATTGCTAATGATCCAATAAAGAAACAACACTAAATAAATAGACAAGAAACAACAGTAGTTCAAAACCTGTCAATACACACGAAATCAAGCAGAATGAAACAATAGACATCAATCAATATACAAATAAGAAAAACTTAGGATTAAAGAATAAATTAATCCTTGTCCAAAATGAGTATAACTAACTCTGCAATATACACATTCCCAGAATCATCATTTTCCGAGAATGGTCATATAGAACCATTACCACTCAAAGTCAATGAACAGAGAAAGGCAGTACCTCATATTAGAGTTGCCAAAATTGGAAATCCACCAAAACACGGATCCCGGTATTTAGATGTCTTTCTACTTGGCTTCTTCGAGATGGAACGAATCAAAGATAAATATGGGAGTGTGAATGATCTTGACAGTGACCCGAGTTACAAAGTTTGTGGCTCTGGATCATTACCAATTGGACTGGCCAAATACACTGGGAATGACCAGGAATTATTGCAGGCTGCAACCAAACTAGACATAGAAGTGAGAAGAACAGTCAAAGCAAAAGAGATGGTTGTCTATACAGTACAAAATATAAAACCAGAACTGTACCCATGGTCTAGTAGACTAAGAAAAGGAATGCTGTTCGATGCCAACAAAGTTGCTCTTGCTCCTCAATGTCTTCCACTAGATAGGAGCATAAAATTCAGAGTAATCTTCGTGAATTGTACGGCAATTGGATCAATAACCTTGTTCAAAATTCCTAAGTCAATGGCATCACTATCTCTACCCAACACAATATCAATCAATCTACAGGTACACATCAAAACAGGGGTTCAGACTGACTCCAAAGGGGTAGTTCAGATTCTGGATGAGAAAGGTGAAAAATCACTAAATTTCATGGTTCATCTCGGATTAATCAAAAGGAAAGTAGGCAGAATGTACTCTGTTGAGTACTGTAAACAGAAAATCGAGAAAATGAGATTGATATTTTCTTTGGGATTAGTTGGAGGAATCAGTCTTCATGTCAATGCAACTGGATCCATATCAAAAACACTAGCAAGTCAGCTAGTATTCAAGAGGGAGATTTGTTATCCTTTAATGGACCTAAATCCGCATCTCAATCTAGTTATTTGGGCTTCATCAGTAGAGATTACAAGAGTGGATGCAATTTTCCAACCTTCTTTACCTGGCGAGTTCAGATACTATCCTAACATTATTGCAAAAGGAGTTGGGAAAATCAAACAATGGAATTAACAATTTTCACCTTGATCTAGATATACCCACTAAGCCAGAGCAAACAAAGGATAATCAAAAACTTAGGACAAAAGAAGTCAACACCAACAACTGTCAGCAGTCATACCTGTCGGAACAACAAAGAAAAGACAAAAAAAGTCAAATAGAAGAAATCAAAACAAAAAGCATAGAACACCAGAACAACAAGATCAAAACATCCAATTCACTCAAAACAAAAATTCCAAAAGAGACCGGCAACACAACAAGCACCGAACACAATGCCAATTTCAATACTGTTAATTATTACAACCATGATCATGGCATCACACTGCCAAATAGACATCACGAAACTACAGCATGTAGGTGTATTGGTCAACAGTCCCAAAGGGATGAAGATATCACAAAACTTCGAAACAAGATATCTAATCCTGAGTCTCATACCAAAAATAGAAGATTCTAACTCTTGTGGTGACCAACAGATCAAGCAATACAAGAGGTTATTGGATAGACTGATCATTCCTTTATATGATGGACTAAGATTACAGAAAGATGTGATAGTGACTAATCAAGAATCCAATGAAAACACTGATCCCAGAACAGGACGATTCTTTGGAGGGGTAATTGGAACTATTGCTCTAGGAGTAGCAACCTCAGCACAAATTACAGCAGCAGTTGCTCTGGTTGAAGCCAAGCAGGCAAGATCAGACATTGAAAAACTCAAGGAAGCAATCAGGGACACAAATAAAGCAGTGCAGTCAGTTCAGAGCTCTGTAGGAAATTTGATAGTAGCAATTAAATCAGTTCAGGATTATGTCAACAAAGAAATCGTGCCATCGATTGCAAGACTAGGTTGTGAAGCAGCAGGACTTCAGTTAGGGATTGCATTAACACAGCATTACTCAGAATTAACAAATATATTTGGTGATAACATAGGATCGTTACAAGAAAAAGGAATAAAATTACAAGGTATAGCATCATTATACCGCACAAATATCACAGAAATATTCACAACATCAACAGTTGACAAATATGATATTTATGATCTATTATTTACAGAATCAATAAAGGTGAGAGTTATAGATGTTGATTTGAATGATTACTCAATAACCCTCCAAGTCAGACTCCCTTTATTGACCAGACTGCTGAACACTCAAATCTACAAAGTAGATTCCATATCATACAATATCCAAAATAGAGAATGGTATATCCCTCTTCCCAGCCATATCATGACGAAAGGGGCATTTCTAGGTGGAGCAGATGTCAAAGAATGCATAGAAGCATTCAGCAGTTATATATGCCCTTCTGATCCAGGATTTGTACTAAACCATGAAATGGAGAGTTGTCTATCAGGAAACATATCCCAATGTCCAAGAACCACAGTCACATCAGACATAGTTCCTAGGTATGCATTTGTCAATGGAGGAGTGGTTGCGAATTGTATAACAACTACATGTACATGCAATGGTATCGGCAATAGAATCAACCAACCACCTGATCAAGGAGTCAAAATTATAACACATAAAGAATGTAATACAATAGGTATCAACGGAATGCTATTCAACACAAACAAAGAAGGAACTCTTGCATTCTACACACCAGACGACATAACATTAAACAATTCTGTTGCACTTGATCCGATTGACATATCAATCGAGCTCAACAAGGCCAAATCAGATCTCGAGGAATCAAAAGAATGGATAAGAAGGTCAAATCAAAAGCTAGATTCTATTGGGAGTTGGCATCAATCTAGCACTACAATCATAGTTATTTTGATAATGATGATTATATTGTTTATAATTAATATAACAATAATTACAATTGCAATTAAGTATTACAGAATTCAAAAGAGAAATCGAGTGGATCAAAATGATAAGCCATATGTATTAACAAACAAATGACACATCTGTAGATCATTAAATATTAAAATTATAAAAAACTTAGGAGTAAAGTTACGCAACTCAACTCCACTCATATAATTGAGAAAGAACCCAACAGACGAATCCAAATTCGAAATGGAATACTGGAAGCACACCAACCACAGAAAGGATGCTGGTAATGAGCTGGAGACATCCACAGCCACTCATGGCAACAAGCTCACCAACAAGATAACATATATATTGTGGACGATAACCCTGGTGTTATTATCAATAGTCTTCATCATAGTGCTAACTAATTCCATCAAAAGTGAAAAGGCCCGCGAATCATTGCTACAAGACATAAATAATGAGTTTATGGAAGTTACAGAAAAGATCCAAGTGGCATCGGATAATACTAATGATCTAATACAGTCAGGAGTGAATACAAGGCTTCTTACAATTCAGAGTCATGTCCAGAATTATATACCAATATCATTGACACAACAAATATCGGATCTTAGGAAATTCATTAGTGAAATTACAATTAGAAATGATAATCAAGAAGTGCCACCACAAAGAATAACACATGATGTGGGTATAAAACCTTTAAATCCAGATGATTTCTGGAGATGCACGTCTGGTCTTCCATCTTTGATGAAAACTCCAAAAATAAGATTAATGCCGGGACCAGGATTATTAGCTATGCCAACGACTGTTGATGGCTGTGTCAGAACCCCGTCCTTAGTGATAAATGATCTGATTTATGCTTACACCTCAAATCTAATTACTCGAGGTTGCCAGGATATAGGGAAATCATATCAAGTATTACAGATAGGGATAATAACTGTAAACTCAGACTTGGTACCTGACTTAAATCCTAGGATCTCTCATACTTTCAACATAAATGACAATAGAAAGTCATGTTCTCTAGCACTCCTAAATACAGATGTATATCAACTGTGTTCAACTCCAAAAGTCGATGAAAGATCAGATTATGCATCACCAGGCATAGAAGATATTGTACTTGATATTGTCAATTATGATGGCTCAATCTCGACAACAAGATTTAAGAATAATAATATAAGTTTTGATCAACCATATGCGGCATTATACCCATCTGTTGGACCAGGGATATACTACAAAGGCAAAATAATATTTCTCGGGTATGGAGGTCTTGAACATCCAATAAATGAGAATGCAATCTGCAACACAACTGGGTGTCCTGGGAAAACACAGAGAGACTGTAATCAAGCATCTCATAGTCCATGGTTTTCAGATAGAAGGATGGTCAACTCTATAATTGTTGTTGACAAGGGCTTGAACTCAGTTCCAAAATTAAAGGTATGGACGATATCTATGAGACAAAATTACTGGGGGTCAGAAGGAAGATTACTTCTACTAGGTAACAAGATCTACATATACACAAGATCTACAAGTTGGCACAGCAAGTTACAATTAGGAATAATTGACATTACTGACTACAGTGATATAAGGATAAAATGGACATGGCATAATGTGCTATCAAGACCAGGAAACAATGAATGTCCATGGGGACATTCATGTCCGGATGGATGTATAACGGGAGTATATACCGATGCATATCCACTCAATCCCACAGGAAGCATTGTATCATCTGTCATATTGGACTCACAAAAATCGAGAGTCAACCCAGTCATAACTTACTCAACAGCAACCGAAAGGGTAAACGAGCTGGCTATCCGAAACAAAACACTCTCAGCTGGGTATACAACAACAAGCTGCATTACACACTATAACAAAGGGTATTGTTTTCATATAGTAGAAATAAATCATAAAAGCTTAAACACATTTCAACCCATGTTGTTCAAAACAGAGATTCCAAAAAGCTGCAGTTAATCATGATTAACTATAATATGTATTAACCTATCTATAATACAAGTATATGATAATTAATCAGCAATCAGACAATAGATAAAAGGGGAATATAAAAAACTTAGGAGCAAAGCGTGCTCGAAACATGGACACTGAATCTAACAATGGCACTGTGTCTGACATACTCTATCCTGAGTGTCACCTTAACTCTCCTATCGTTAAAGGTAAAATAGCACAATTACACACAATTATGAGTCTACCTCAACCTTATGATATGGATGACGACTCAATACTAGTTATCACTAGACAGAAAATAAAACTCAATAAATTAGATAAAAGACAACGATCAATTAGAAGATTAAAATTAATATTAATTGAGAAAGTGAGTGATTTAGGAAAATACACGTTTATCAGATACCCAGAAATGTCAAAAGAAATGTTCAAATTACATATACCCGGCATTAACAGTAAAGTGACCGAACTATTACTTAAAGCAGATAGAACATATAGTCAAATGACTGATGGATTGAGAGATCTATGGATTAATGTGCTATCGAAATTAGCCTCAAAAAATGATGGAAGCAATTATGATCTTAATGAAGAAATTAATAATATATCAAAAGTTCACACAACTTATAAATCAGATAAATGGTATAATCCATTCAAGACATGGTTTACCATCAAGTATGATATGAGGAGACTACAAAAAGCTCGAAGTGAGGTCACCTTTAATATGGGAAAAGATTATAACCTGTTAGAAGACCAGAAGAATCTCTTATTGATACATCCAGAATTGGTTTTGATATTAGATAAACAAAACTATAATGGTTATTTAATTACTCCTGAATTAGTATTGATGTATTGTGACGTAATCGAAGGCCGATGGAATATAAGTGCATGCGCTAAGTTAGATCCAAAATTACAATCTATGTATCAGAAAGGTAATAATCTGTGGGAAGTGATAGATAAATTGTTTCCAATTATGGGAGAAAAGACATTTGATGTAATATCATTATTAGAACCACTTGCATTATCCCTAATTCAAACTCATGATCCTGTCAAACAACTAAGGGGAGCTTTTTTAAATCATGTGTTATCTGAGATGGAATTGATATTTGAATCTAGAGAATCGATCAAGGAATTTCTAAGTGTAGATTACATTGATAAAATTTTAGATATTTTTGATAAATCTACAATAGATGAAATAGCAGAGATTTTCTCTTTTTTTAGAACATTTGGGCATCCTCCATTAGAGGCTAGTATTGCAGCAGAAAAGGTTAGAAAATATATGTATATTGAGAAACAATTAAAATTTGACACTATTAATAAATGTCATGCCATTTTCTGTACAATAATAATTAATGGATATAGAGAGAGGCATGGTGGACAGTGGCCTCCTGTGACATTACCTGATCATGCACACGAATTCATCATAAATGCTTACGGTTCAAATTCTGCAATATCATATGAAAATGCTGTTGATTATTACCAGAGCTTTATAGGAATAAAATTTAATAAATTTATAGAACCTCAGTTAGATGAGGATTTGACAATTTATATGAAAGATAAAGCATTATCTCCAAAAAAATCAAACTGGGACACCGTTTATCCTGCATCTAATTTACTGTATCGTACTAATGCATCCAACGAATCACGAAGATTAGTTGAAGTATTTATAGCAGATAGTAAATTTGATCCTCATCAGATATTAGATTATGTAGAATCTGGGGATTGGTTAGATGATCCAGAATTTAATATTTCTTATAGTCTCAAAGAAAAAGAGATCAAACAGGAAGGTAGACTCTTTGCAAAAATGACATACAAAATGAGAGCTACACAGGTTTTATCAGAGACACTACTTGCAAACAATATAGGAAAATTCTTTCAAGAAAATGGGATGGTGAAGGGAGAGATTGAATTACTTAAGAGATTAACGACTATATCAATATCAGGAGTTCCACGATATAATGAAGTGTACAATAATTCTAAAAGCCATACAGATGATCTTAAAACTTATAATAAAATAAGTAATCTTAATTTATCCTCTAATCAAAAATCAAAGAAATTTGAATTCAAGTCAACGGATATTTACAATGATGGATATGAGACCGTGAGCTGTTTCCTAACAACAGATCTCAAAAAATACTGTCTCAACTGGAGATATGAATCAACGGCTCTATTTGGAGAAACTTGCAATCAAATATTTGGATTAAATAAATTGTTTAATTGGTTACATCCTCGTCTTGAAGGAAGTACAATCTATGTAGGTGATCCTTACTGTCCTCCATCAGATAAAGAACATATATCATTAGAGGATCACCCTGATTCTGGATTTTACGTTCATAACCCAAGAGGGGGTATAGAAGGATTTTGTCAAAAATTGTGGACACTTATATCCATAAGTGCAATACATCTAGCAGCTGTTAGGATAGGTGTGAGGGTGACTGCAATGGTTCAAGGAGACAATCAAGCCATAGCTGTAACCACAAGAGTACCTAACAATTATGACTACAGAGTTAAGAAGGAGATAGTTTATAAAGATGTGGTGAGATTCTTTGATTCATTAAGAGAGGTGATGGATGATCTAGGTCATGAACTTAAATTAAATGAAACGATTATAAGTAGTAAGATGTTCATATATAGCAAAAGAATATATTATGATGGGAGAATTCTTCCTCAAGCTCTGAAAGCATTATCTAGATGTGTCTTCTGGTCAGAAACAGTAATAGATGAAACAAGATCAGCATCTTCAAACTTGGCAACATCATTTGCAAAAGCAATTGAGAATGGTTATTCACCTGTTCTAGGATATGCATGCTCAATTTTTAAGAATATTCAACAACTGTATATTGCCCTTGGGATGAATATCAATCCAACTATAACACAGAATATCAAAGATCAATATTTTAGGAACCCAAATTGGATGCAATATGCTTCTTTAATACCTGCTAGTGTTGGGGGATTCAACTATATGGCCATGTCAAGATGTTTTGTAAGGAACATTGGTGATCCATCAGTTGCTGCATTAGCCGATATTAAAAGATTTATTAAGGCGAATCTATTGGACCGAAGTGTTCTTTATAGGATTATGAATCAAGAACCAGGTGAGTCATCTTTTTTGGACTGGGCTTCAGACCCATATTCATGCAATTTACCACAATCTCAAAATATAACCACCATGATTAAAAATATAACAGCAAGAAATGTATTACAAGATTCACCAAACCCATTATTATCTGGATTATTCACAAATACAATGATAGAAGAAGATGAAGAATTAGCCGAATTCTTGATGGACAGGAAGGTAATTCTCCCTAGAGTTGCACATGATATTCTGGATAATTCTCTCACAGGAATCAGAAATGCTATAGCTGGAATGTTAGATACGACAAAATCTTTAATTAGGGTTGGCATAAATAGAGGAGGACTGACATATAGTTTATTGAGGAAAATCAGTAATTATGATCTAGCACAATATGAAACACTAAGTAGGACTTTGAGATTAATTGTAAGCGATAAAATCAGGTATGAAGATATGTGTTCAGTAGACCTTGCCATAGCATTGCGACAAAAAATGTGGATTCATTTATCAGGAGGAAGGATGATAAGTGGGCTCGAAACACCTGACCCATTAGAATTATTATCTGGGGTAGTAATAACAGGATCAGAACATTGTAAAATATGTTATTCTTCAGATGGTACAAACCCATATACTTGGATGTATTTACCGGGTAATATTAAAATAGGATCAGCAGAAACAGGTATATCATCATTAAGAGTTCCTTATTTTGGATCAGTCACTGATGAAAGATCTGAGGCACAATTAGGATATATCAAAAATCTTAGTAAACCTGCAAAAGCCGCAATAAGAATAGCAATGATATATACATGGGCATTTGGTAATGATGAGATATCTTGGATGGAAGCCTCACAAATAGCACAAACACGCGCAAATTTTACACTAGACAATCTAAAAATTCTAACACCGGTAGCTACATCAACAAATTTATCACACAGATTAAAGGATACTGCAACTCAAATGAAGTTCTCCAGCACATCATTGATCAGAGTCAGTAGATTCATAACAATGTCCAATGATAACATGTCTATCAAGGAAGCTAACGAAACCAAAGATACCAATCTTATTTATCAACAAATCATGTTAACAGGATTAAGTGTTTTCGAATATTTATTTAGATTGAAAGAAACCACAGGACACAATCCCATAGTTATGCATCTGCATATAGAAGATGAGTGTTGTATTAAAGAAAGTTTTAACGATGAGCATATCAATCCAGAATCTACATTAGAATTAATTAGATACCCTGAAAGTAACGAATTTATTTATGATAAAGACCCGCTCAAAGATGTGGACTTATCAAGACTTATGGTTATTAAAGACCATTCTTATACAATTGATATGAATTATTGGGATGATACTGACATTATACATGCAATTTCAATATGTACCGCAATTACAATAGCAGATACTATGTCACAATTGGATCGAGATAATCTAAAAGAAATAATAGTAATTGCAAATGATGATGATATTAATAGCTTAATCACTGAATTTTTGACTCTTGATATACTCGTATTTCTCAAGACATTTGGTGGATTATTAGTAAATCAATTTGCATACACTCTTTATAGTTTAAAAATAGAAGGTAGGGACCTCATTTGGGATTATATAATGAGAACACTGAGAGATACCTCCCATTCAATATTAAAAGTACTATCTAATGCATTATCTCATCCTAAAGTATTCAAGAGGTTCTGGGATTGTGGAGTCCTAAATCCTATCTACGGTCCTAATACTGCTAGTCAAGACCAGATAAAGCTTGCCCTCTCTATATGTGAATATTCACTAGATCTATTTATGAGAGAATGGTTGAATGGTGTATCACTTGAAATATACATTTGTGACAGTGATATGGAAGTAGCAAATGACAGGAAACAAGCCTTTATTTCTAGACATCTTTCATTTGTTTGCTGTTTAGCAGAAATTGCATCTTTTGGACCTAATCTGTTAAACTTAACATACTTAGAAAGACTTGATCTATTGAAACAATATCTTGAGTTAAATATCAAAGAAGATCCTACTCTTAAATATGTACAAATATCTGGATTATTAATTAAATCGTTCCCATCAACTGTAACATACGTGAGAAAGACTGCAATCAAATATTTAAGGATTCGCGGTATTAGTCCGCCTGAGGTAATTGATGATTGGGATCCGATAGAAGATGAAAATATGCTGGATAACATTGTCAAATCTATAAATGATAACTGTAATAAAGATAATAAAGGAAATAAAATTAACAATTTCTGGGGACTAGCACTTAAGAACTATCAAGTCCTTAAAATCAGATCTATAACAAGTGATTCTGATAATAATGATGGACTAGATGTTAGTACAGGTGGTTTGACACTTCCTCAAGGGGGGAATTACCTATCACATCAATTGAGGTTATTTGGAATCAACAGCACTAGTTGTCTGAAAGCCCTTGAGTTATCACAAATTTTAATGAAGGAAGTTAATAAAGACAAAGACAGGCTCTTCCTGGGAGAAGGGGCAGGAGCTATGCTAGCATGTTATGATGCCACATTAGGACCTGCAGTTAATTATTATAATTCAGGTTTGAATATAACAGATGTAATTGGTCAACGAGAATTGAAAATATTTCCTTCAGAGGTATCATTAGTAGGTAAAAAATTAGGAAATGTGACACAGATTCTTAATAGGGTAAAAGTACTGTTCAATGGGAATCCAAATTCAACATGGATAGGAAATATGGAATGTGAGAGCTTAATATGGAGTGAATTAAATGATAAGTCTATCGGATTAGTACATTGTGATATGGAGGGAGCTATCGGTAAATCAGAAGAAACTGTTCTACATGAACACTATAGTGTTATAAGAATTACATACTTGATTGGAGATGATGATGTTGTTTTAGTTTCTAAAATTATACCTACAATCACTCCGAATTGGTCTAGAATACTTTATCTGTACAAGTTATATTGGAAAGATGTAAGTGTAATATCACTTAAAACTTCTAATCCTGCATCAACAGAATTATATCTGATCTCGAAAGACGCATATTGTACTATAATGGAACCTAGTGAAGTTGTTTTATCAAAACTTAAAAGATTGTCACTCTTGGAAGAAAATAATCTATTAAAATGGATCATTTTATCAAAGAAGAGGAATAATGAATGGTTACATCATGAAATCAAAGAAGGGGAAAGAGATTATGGAGTTATGAGACCATATCATATGGCACTACAAATCTTTGGATTTCAAATCAATTTAAATCATCTAGCGAAAGAATTTTTATCAACTCCAGATCTGACCAATATCAACAATATAATTCAAAGTTTTCAGAGAACAATTAAGGATGTTTTATTCGAATGGATTAATATAACCCATGATGATAAGAGACATAAATTAGGCGGGAGATATAATATATTCCCACTGAAAAATAAGGGAAAGTTAAGACTGCTATCGAGAAGACTAGTATTAAGTTGGATTTCGTTATCATTATCGACTCGATTACTTACGGGTCGCTTCCCTGATGAAAAATTTGAACATAGAGCACAAACTGGATATGTATCATTAGCTGATACTGATTTAGAATCATTAAAGTTGTTGTCAAAAAACATTATTAAGAATTATAAAGAGTGTATAGGGTCAATATCATATTGGTTTCTAACCAAAGAAATCAAAATACTTATGAAATTGATTGGTGGTGCTAAATTATTAGGAATTCCTAGACAATATAAAGAACCCGAAGAACAGTTATTAGAAAACTACAATCAACATGATGAATTTGATATCGATTAAGACACAAATACAATGGAGATATATCTTAAC
>HPIV3/08/ZJ/CHN/2017
AAGAAAAGGGAACTCTACAATTTCAAAAATGTTGAGCCTATTTGATACATTTAATGCACGTAGGCAAGAAAACATAACAAAATCAGCTGGTGGAGCTATCATCCCTGGACAGAAAAATACTGTCTCTATATTTGCTCTTGGACCGACAATAACCGATGATAATGAGAAAATGACATTAGCTCTTCTATTTTTATCTCATTCATTAGATAATGAGAAACAACATGCACAAAGAGCAGGGTTCTTGGTGTCTCTATTGTCAATGGCTTATGCTAATCCAGAACTCTACTTGACAACAAATGGAAGTAATGCAGATGTCAAGTATGTCATATACATGATTGAGAAAGATCTAAAACGGCAAAAGTATGGAGGGTTTGTGGTTAAGACGAGAGAGATGATATATGAGAAGACAACTGATTGGATATTTGGAAGTGATCTGGATTATGATCAGGAAACTATGTTGCAGAACGGCAGAAACAATTCGACAATTGAAGACCTTGTCCACACGTTTGGGTATCCATCATGTTTAGGAGCTATTATAATACAGATCTGGATAGTTTTGGTCAAAGCTATCACTAGCATCTCAGGGTTAAGAAAAGGCTTTTTCACTCGATTGGAAGCTTTCAGACAAGATGGAACAGTGCAGGCAGGGCTGGTGTTGAGCGGTGACACAGTGGATCAGATTGGGTCAATCATGCGGTCCCAACAGAGCTTGGTAACTCTTATGGTTGAGACATTAATAACAATGAATACTAGCAGAAATGATCTCACAACCATAGAAAAGAATATACAAATTGTTGGTAACTACATAAGAGATGCAGGTCTCGCTTCATTCTTCAATACAATCAGATATGGAATTGAGACTAGAATGGCAGCTTTGACTCTATCCACTCTCAGACCGGATATAAATAGATTAAAAGCTCTAATGGAACTGTATTTGTCAAAGGGACCACGCGCCCCATTCATCTGTATCCTCAGAGATCCCATACATGGTGAGTTCGCACCAGGCAACTATCCTGCTATATGGAGTTATGCAATGGGAGTAGCAGTTGTACAAAACAGAGCCATGCAACAGTATGTGACAGGAAGATCATATCTAGATATTGATATGTTCCAGCTAGGACAAGCAGTAGCACGTGATGCTGAAGCTCAGATGAGCTCAACACTGGAAGATGAACTTGGAGTGACACACGAAGCCAAAGAAAGCTTGAAAAGACATATAAGGAACATAAACAGTTCAGATACATCTTTCCACAAACCAACAGGTGGATCAGCCATAGAGATGGCAATAGATGAAGAGCCAGAACAATTTGAAAATAGAGCAGATCAAGAACAAGATGGGGGACCTCAATCATCCATAATCCAATATGCTTGGGCAGAAGGAAACAGAAGTGACGACCGGACTGAGCAAGCTACAGAATCTGACAATATTAAGACTGAACAACAAAACATAAGAGACAGACTAAACAAGAGACTCAACGACAAGAAGAAACAAGGCAGTCAACCACCCACCAATCTTACAAACAGAACAAACCAGGACGAAATAGACGACCTGTTCAATGCATTTGGAAGCAACTGATCGAATCAATATTTTGATTCAAATCAATAATAAATAAGAAAAACTTAGGATTAAAGAATCCTATCACACCGGAATATAGAGTGGTAAATTTGGAGTCTGCTTGCAACTCAATCAATAGAGAATTGATGGAAAGCGATGCTAAAAACTATCAAATCATGGATTCTTGGGAAGAGGAATCAAGAGATAAATCAACTAATATCTCCTCGGCCCTCAACATCATTGAATTCATACTCAGCACCGACCCCCAAGAAGACCTATCGGAAAACGACCCAATCAACACAAGAACCCAGCAACTCAGTGCCACTATCTGTCAACCAGAAATCAAACCAACAGAAACAAGTGAAAAAGATAGTGGATCAACTGACAAAAATAGACAGTCTGGGTCATCACACGAATGTACAACAGAAGCAAAAGATAGAAATATTGATCAGGAAACTGTACAGAGAGGACCTGGGAGAAGAGGCAGCTCAAATAGTAGAGCTGAGACTGTGGTCTCTGGAGGAGTCTCCAGAAGCATCACAGATTCTAAAAATGGAACCCAAAACACGGAGAATATTGATCTCAATGAAATTAGAAAGATGGATAAGGACTCTATTGAGGGGGAAATGCGACAATCTGCAGATGTTCCAAGCGAGATATCAGGAAGTGATGGCATATTTACAACAGAACAAAGTAGAAACAGTGATCATGGAAGAAGCTTGGAATCTATCAGTACACCTGATACAAGATCAATAAGTGTTGTCACTGCTGCAACACCAGATGATGAAGAAGAAATACTAATGAGAAATAGCAGGATGAAGAAAAGTTCTTCAACACACCAGGAAGATGACAAAAGAATTAAAAAAGGGGGAAAAGGGAAAGACTGGTTTAAGAAATCAAAAGACACTGACAACCAGACATCAACATCAGATCACAGATCCACATCAAAAGGGCAAAAGAAAATCTCAAAGACAACAACTACCAACACCGACACAAAGGGGCAAACAGAAATACAGACAGAACCATCAGAAACACAATCTCCATTATGGAGTCTCACTATCGACAACAACACTGACCGAGCTGAACAGACAAGCACAACTCATCCAACAGCCACTCCTAGATCAACCAGTACAAAAGAATCAACCCGAACAAACTCTGAATCCAAGCCCAAGACACAAAAGACAAATGGAAAGGAAAGGAAGGATACAGAAGAGAGCAATCGATTTACAGAGAGGGCAATTACTCTATTGCAGAATCTTGGTGTAATTCAATCCACATCAAAATTAGATTTATACCAAGACAAGCGGGTTGTATGTGTAGCCAATGTACTAAACAATGTAGACACTGCATCAAAGATAGACTTCCTGGCAGGACTAGTCATAGGGGTTTCAATGGACAACGACACAAAATTAATACAGATACAAAATGAAATGTTAAACCTCAAAGCGGATCTAAAGAAAATGGACGAATCACATAGAAGGTTGATAGAAAATCAAAGAGAACAATTATCATTGATCACGTCATTAATTTCAAATCTTAAAATTATGACTGAGAGAGGAGGAAAGAAAGACCAAAATGAATCCAATGAAAGAGTATCCATGATCAAGACAAAATTGAAAGAGGAAAAGATCAAGAAAACCAGGTTTGATCCGCTTATGGAAGCACAAGGCATCGACAAGAACATACCCGACCTATATCGACATGCAGGAAACACACTAGAAAATGATGTACAAGTCAAATCAGAGATATTAAGTTCATACAATGAGTCAAATGCAACAAGATTAATACCCAAAAAAGTGAGCAGTACAATGAGATCACTAGTTGCAGTCATCAACAACAGCAATCTCTCACAAAGCACAAAACAATCATATATAAACGAACTCAAACATTGCAAAAGTGATGAAGAAGTATCTGAATTAATGGACATGTTCAATGAGGATGTCAATAATTGCTAATGATCCAATAAAGAAACAACACCAAACAAATAGACAAGAAACAACAGTAGTTCAAAACCTGTCAATACACACGAAATCAAGCAGAACGAAACAATAGACATCAATCAATATACAAATAAGAAAAACTTAGGATTAAAGAATAAATTAATCCTTGTCCAAAATGAGTATAACTAACTCTGCAATATACACATTCCCAGAATCATCATTTTCCGAGAATGGTCATATAGAACCATTACCACTCAAAGTCAATGAACAGAGAAAGGCAGTACCTCATATTAGAGTTGCCAAAATTGGAAATCCACCAAAACACGGATCCCGGTATTTAGATGTCTTTCTACTTGGCTTCTTCGAGATGGAACGAATCAAAGATAAATACGGGAGTGTGAATGATCTTGACAGTGACCCGAGTTACAAAGTTTGTGGCTCTGGATCATTACCAATTGGACTGGCCAAATACACTGGGAATGACCAGGAATTATTGCAGGCTGCAACCAAACTAGACATAGAAGTGAGAAGAACAGTCAAAGCAAAAGAGATGGTTGTCTATACAGTACAAAATATAAAACCAGAACTGTACCCATGGTCTAGTAGACTAAGAAAAGGAATGCTGTTCGATGCCAACAAAGTTGCTCTTGCTCCTCAATGTCTTCCACTAGATAGGAGCATAAAATTCAGAGTAATCTTCGTGAATTGTACGGCAATTGGATCAATAACCTTGTTCAAAATTCCTAAGTCAATGGCATCACTATCTCTACCCAACACAATATCAATCAATCTGCAGGTACACATCAAAACAGGGGTTCAGACTGACTCCAAAGGGGTAGTTCAGATTCTGGATGAGAAAGGTGAAAAATCACTAAATTTCATGGTTCATCTCGGATTAATCAAAAGGAAAGTAGGCAGAATGTACTCTGTTGAGTACTGTAAACAGAAAATCGAGAAAATGAGATTGATATTTTCTTTGGGATTAGTTGGAGGAATCAGTCTTCATGTCAATGCAACTGGATCCATATCAAAAACACTAGCAAGTCAGCTAGTATTCAAGAGGGAGATTTGTTATCCTTTAATGGACCTAAATCCGCATCTCAATCTAGTTATTTGGGCTTCATCAGTAGAGATTACAAGAGTGGATGCAATTTTCCAACCTTCTTTACCTGGCGAGTTCAGATACTATCCTAACATTATTGCAAAAGGAGTTGGGAAAATCAAACAATGGAATTAACAATTTTCACCTTGATCTAGATATACCCACTAAGCCAGAGCAAACAAAGGATAATCAAAAACTTAGGACAAAAGAAGTCAACACCAACAACTGTCAGCAGTCATACCTGTCGGAACAACAAAGAAAAGACAAAAAAAGTCAAATAGAAGAAATCAAAACAAAAAGCATAGAACACCAGAACAACAAGATCAAAACATCCAATTCACTCAAAACAAAAATTCCAAAAGAGACCGGCAACACAACAGGCACCGAACACAATGCCAATTTCAATACTGTTAATTATTACAACCATGATCATGGCATCACACTGCCAAATAGACATCACGAAACTACAGCATGTAGGTGTATTGGTCAACAGTCCCAAAGGGATGAAGATATCACAAAACTTCGAAACAAGATATCTAATCCTGAGTCTCATACCAAAAATAGAAGATTCTAACTCTTGTGGTGACCAACAGATCAAGCAATACAAGAGGTTATTGGATAGACTGATCATTCCTTTATATGATGGACTAAGATTACAGAAGGATGTGATAGTGACTAATCAAGAATCCAATGAAAACACTGATCCCAGAGCAGAACGATTCTTTGGAGGGGTAATTGGAACTATTGCTCTAGGAGTAGCAACCTCAGCACAAATTACAGCAGCAGTTGCTCTGGTTGAAGCCAAGCAGGCAAGATCAGACATCGAAAAACTCAAGGAAGCAATCAGGGACACAAATAAAGCAGTGCAGTCAGTTCAGAGCTCTGTAGGAAATTTGATAGTAGCAATTAAATCAGTTCAGGATTATGTCAACAAAGAAATCGTGCCATCGATTGCAAGACTAGGTTGTGAAGCAGCAGGACTTCAGTTAGGGATTGCATTAACACAGCATTACTCAGAATTAACAAATATATTTGGTGATAACATAGGATCGTTACAAGAAAAAGGAATAAAATTACAAGGTATAGCATCATTATACCGCACAAATATCACAGAAATATTCACAACATCAACAGTTGACAAATATGATATTTATGATCTATTATTTACAGAATCAATAAAGGTGAGAGTTATAGATGTTGATTTGAATGATTACTCAATAACCCTCCAAGTCAGACTCCCTTTATTGACCAGACTGCTGAACACTCAAATCTACAAAGTAGATTCCATATCATACAATATCCAAAATAGAGAATGGTATATCCCTCTTCCCAGCCATATCATGACGAAAGGGGCATTTCTAGGTGGAGCAGATGTCAAAGAATGCATAGAAGCATTCAGCAGTTATATATGCCCTTCTGATCCAGGATTTGTACTAAACCATGAAATGGAGAGTTGTCTATCAGGAAACATATCCCAATGTCCAAGAACCACAGTCACATCAGACATAGTTCCTAGGTATGCATTTGTCAATGGAGGAGTGGTTGCGAATTGTATAACAACTACATGTACATGCAATGGTATCGGCAATAGAATCAACCAACCACCTGATCAAGGAGTCAAAATTATAACACATAAAGAATGTAATACAATAGGTATCAACGGAATGCTATTCAACACAAACAAAGAAGGAACTCTTGCATTCTACACACCAGACGACATAACATTAAACAATTCTGTTGCACTTGATCCGATTGACATATCAATCGAGCTCAACAAGGCCAAATCAGATCTCGAGGAATCAAAAGAATGGATAAGAAGGTCAAATCAAAAGCTAGATTCTATTGGAAGTTGGCATCAATCTAGCACTACAATCATAGTTATTTTGATAATGATGATTATATTGGTTATGATTAATATAACAATAATTACAATTGCAATTAAGTATTACAGAATTCAAAAGAGAAATCGAGTGAATCAAAATGATAAGCCATATGTATTAACAAACAAATGACACATCTGTAGATCATTTAATATTAAAATTATAAAAAACTTAGGAGTAAAGTTACGCAACTCAACTCCACTCATATAATTGAGAAAGAACCCAACAGACGAATCCAAATTCGAAATGGAATACTGGAAGCACACCAACCACGGAAAGGATGCTGGTAATGAGCTGGAGACATCCACAGCCACTCATGGCAACAAGCTCACCAACAAGATAACATATATATTGTGGACGATAACCCTGGTGTTATTATCAATAGTCTTCATCATAGTGCTAACTAATTCCATCAAAAGTGAAAAGGCCCGCGAATCATTGCTACAAGATATAAATAATGAGTTTATGGAAGTTACAGAAAAGATCCAAGTGGCATCGGATAATACTAATGATCTAATACAGTCAGGAGTGAATACAAGGCTTCTTACAATTCAGAGTCATGTCCAGAATTATATACCAATATCATTGACACAACAAATATCGGATCTTAGGAAATTCATTAGTGAAATTACAATTAGAAATGATAATCAAGAAGTGCCACCACAAAGAATAACACATGATGTGGGTATAAAACCTTTAAATCCAGATGATTTCTGGAGATGCACGTCTGGTCTTCCATCTTTGATGAAAACTCCAAAAATAAGATTAATGCCGGGACCAGGATTATTAGCTATGCCAACGACTGTTGATGGCTGTGTCAGAACCCCGTCTTTAGTGATAAATGATCTGATTTATGCTTACACCTCAAATCTAATTACTCGAGGTTGCCAGGATATAGGGAAATCATATCAAGTATTACAGATAGGGATAATAACTGTAAACTCAGACTTGGTACCTGACTTAAATCCTAGGATCTCTCATACCTTCAACATAAATGACAATAGAAAGTCATGTTCTCTAGCACTCCTAAATACAGATGTATATCAACTGTGTTCAACTCCAAAAGTTGATGAAAGATCAGATTATGCATCACCAGGCATAGAAGATATTGTACTTGATATTGTCAATTATGATGGCTCAATCTTGACAACAAGATTTAAGAATAATAATATAAGTTTTGATCAACCATATGCGGCATTATACCCATCTGTTGGACCAGGGATATACTACAAAGGCAAAATAATATTTCTCGGGTATGGAGGTCTTGAACATCCAATAAATGAGAATGCAATCTGCAACACAACTGGGTGTCCTGGGAAAACACAGAGAGACTGTAATCAAGCATCTCATAGTCCATGGTTTTCAGATAGAAGGATGGTCAACTCTATAATTGTTGTTGACAAAGGCTTGAACTCAGTTCCAAAATTAAAGGTATGGACGATATCTATGAGACAAAATTACTGGGGGTCAGAAGGAAGATTACTTCTACTAGGTAACAAGATCTACATATACACAAGATCTACAAGTTGGCACAGCAAGTTACAATTAGGAATAATTGACATTACTGACTACAGTGATATAAGGATAAAATGGACATGGCATAATGTGCTATCAAGACCAGGAAACAATGAATGTCCATGGGGACATTCATGTCCGGATGGATGTATAACGGGAGTATATACCGATGCATATCCACTCAATCCCGCAGGAAGCATTGTGTCATCTGTCATATTGGACTCACAAAAATCGAGAGTCAACCCAGTCATAACTTACTCAACAGCAACCGAAAGGGTAAACGAGCTGGCTATCCGAAACAAAACACTCTCAGCTGGGTATACAACAACAAGCTGCATTACACACTATAACAAAGGGTATTGTTTTCATATAGTAGAAATAAATCATAAAAGCTTAAACACATTTCAACCCATGTTGTTCAAAACAGAGATTCCAAAAAGCTGCAGTTAATCATGATTAACTATAATATGTATTAACCTATCTATAATACAAGTATATGATAATTAATCAGCAATCAGACAATAGACAAAAGGGGAATATAAAAAACTTAGGAGCAAAGCGTGCTCGAAACATGGACACTGAATCTAACAATGGCACTGTGTCTGACATACTCTATCCTGAGTGTCACCTTAACTCTCCTATCGTTAAAGGTAAAATAGCACAATTACACACAATTATGAGTCTACCTCAACCTTATGATATGGATGACGACTCAATACTAGTTATCACTAGACAGAAAATAAAACTCAATAAATTAGATAAAAGACAACGATCAATTAGAAGATTAAAATTAATATTAATTGAGAAAGTGAGTGATTTAGGAAAATACACGTTTATCAGATACCCAGAAATGTCAAAAGAAATGTTCAAATTACATATACCCGGCATTAACAGTAAAGTGACCGAACTATTACTTAAAGCAGATAGAACATATAGTCAAATGACTGATGGATTGAGAGATCTATGGATTAATGTGCTATCGAAATTAGCCTCAAAAAATGATGGAAGCAATTATGATCTTAATGAAGAAATTAATAATATATCAAAAGTTCACACAACTTATAAATCAGATAAATGGTATAATCCATTCAAGACATGGTTTACCATCAAGTATGATATGAGGAGACTACAAAAAGCTCGAAGTGAGGTCACCTTTAATATGGGAAAAGATTATAACCTGTTAGAAGACCAGAAGAATCTCTTATTGATACATCCAGAATTGGTTTTGATATTAGATAAACAAAACTATAATGGTTATTTAATTACTCCTGAATTAGTATTGATGTATTGTGACGTAATCGAAGGCCGATGGAATATAAGTGCATGCGCTAAGTTAGATCCAAAATTACAATCTATGTATCAGAAAGGTAATAATCTGTGGGAAGTGATAGATAAATTGTTTCCAATTATGGGAGAAAAGACATTTGATGTAATATCATTATTAGAACCACTTGCATTATCCCTAATTCAAACTCATGATCCTGTCAAACAACTAAGGGGAGCTTTTTTAAATCATGTGTTATCTGAGATGGAATTGATATTTGAATCTAGAGAATCGATCAAGGAATTTCTAAGTGTAGATTACATTGATAAAATTTTAGATATTTTTGATAAATCTACAATAGATGAAATAGCAGAGATTTTCTCTTTTTTTAGAACATTTGGGCATCCTCCATTAGAGGCTAGTATTGCAGCAGAAAAGGTTAGAAAATATATGTATATTGAGAAACAATTAAAATTTGACACTATTAATAAATGTCATGCCATTTTCTGTACAATAATAATTAATGGATATAGAGAGAGGCATGGTGGACAGTGGCCTCCTGTGACATTACCTGATCATGCACACGAATTCATCATAAATGCTTACGGTTCAAATTCTGCAATATCATATGAAAATGCTGTTGATTATTACCAGAGCTTTATAGGAATAAAATTTAATAAATTTATAGAACCTCAGTTAGATGAGGATTTGACAATTTATATGAAAGATAAAGCATTATCTCCAAAAAAATCAAACTGGGACACCGTTTATCCTGCATCTAATTTACTGTATCGTACTAATGCATCCAACGAATCACGAAGATTAGTTGAAGTATTTATAGCAGATAGTAAATTTGATCCTCATCAGATATTAGATTATGTAGAATCTGGGGATTGGTTAGATGATCCAGAATTTAATATTTCTTATAGTCTCAAAGAAAAGGAGATCAAACAGGAAGGTAGACTCTTTGCAAAAATGACATACAAAATGAGAGCTACACAGGTTTTATCAGAGACACTACTTGCAAACAATATAGGAAAATTCTTTCAAGAAAATGGGATGGTGAAGGGAGAGATTGAATTACTTAAGAGATTAACGACTATATCAATATCAGGAGTTCCACGATATAATGAAGTGTACAATAATTCTAAAAGCCATACAGATGATCTTAAAACTTATAATAAAATAAGTAATCTTAATTTATCCTCTAATCAAAAATCAAAGAAATTTGAATTCAAATCAACGGATATTTACAATGATGGATATGAGACCGTGAGCTGTTTTCTAACAACAGATCTCAAAAAATACTGTCTCAACTGGAGATATGAATCAACGGCTCTATTTGGAGAAACTTGCAATCAAATATTTGGATTAAATAAATTGTTTAATTGGTTACATCCTCGTCTTGAAGGAAGTACAATCTATGTAGGTGATCCTTACTGTCCTCCATCAGATAAAGAACATATATCATTAGAGGATCACCCTGATTCTGGATTTTACGTTCATAACCCAAGAGGGGGTATAGAAGGATTTTGTCAAAAATTGTGGACACTTATATCCATAAGTGCAATACATCTAGCAGCTGTTAGGATAGGTGTGAGGGTGACTGCAATGGTTCAAGGAGACAATCAAGCCATAGCTGTAACCACAAGAGTACCTAACAATTATGACTACAGAGTTAAGAAGGAGATAGTTTATAAAGATGTGGTGAGATTCTTTGATTCATTAAGAGAGGTGATGGATGATCTAGGTCATGAACTTAAATTAAATGAAACGATTATAAGTAGCAAGATGTTCATATATAGCAAAAGAATATATTATGATGGGAGAATTCTTCCTCAAGCTCTGAAAGCATTATCTAGATGTGTCTTCTGGTCAGAAACAGTAATAGATGAAACAAGATCAGCATCTTCAAACTTGGCAACATCATTTGCAAAAGCAATTGAGAATGGTTATTCACCTGTTCTAGGATATGCATGCTCAATTTTTAAGAATATTCAACAACTGTATATTGCCCTTGGGATGAATATCAATCCAACTATAACACAGAATATCAAAGATCAATATTTTAGGAACCCAAATTGGATGCAATATGCTTCTTTAATACCTGCTAGTGTTGGGGGATTCAACTATATGGCCATGTCAAGATGTTTTGTAAGGAACATTGGTGATCCATCAGTTGCTGCATTAGCTGATATTAAAAGATTTATTAAGGCGAATCTATTGGACCGAAGTGTTCTTTATAGGATTATGAATCAAGAACCAGGTGAGTCATCTTTTTTGGACTGGGCTTCAGACCCATATTCATGCAATTTACCACAATCTCAGAATATAACCACCATGATTAAAAATATAACAGCAAGAAATGTATTACAAGATTCACCAAACCCATTATTATCTGGATTATTCACAAATACAATGATAGAAGAAGATGAAGAATTAGCTGAATTCTTGATGGACAGGAAGGTAATTCTCCCTAGAGTTGCACATGATATTCTGGATAATTCTCTCACAGGAATCAGAAATGCTATAGCTGGAATGTTAGATACGACAAAATCTTTAATTAGGGTTGGCATAAATAGAGGAGGACTGACATATAGTTTATTGAGGAAAATCAGTAATTATGATCTAGCACAATATGAAACACTAAGTAGGACTTTGAGATTAATTGTAAGCGATAAAATCAGGTATGAAGATATGTGTTCAGTAGACCTTGCCATAGCATTGCGACAAAAAATGTGGATTCATTTATCAGGAGGAAGGATGATAAGTGGGCTCGAAACACCTGACCCATTAGAATTATTATCTGGGGTAGTAATAACAGGATCAGAACATTGTAAAATATGTTATTCTTCAGATGGTACAAACCCATATACTTGGATGTATTTACCGGGTAATATTAAAATAGGATCAGCAGAAACAGGTATATCATCATTAAGAGTTCCTTATTTTGGATCAGTCACTGATGAAAGATCTGAGGCACAATTAGGATATATCAAAAATCTTAGTAAACCTGCAAAAGCCGCAATAAGAATAGCAATGATATATACATGGGCATTTGGTAATGATGAGATATCTTGGATGGAAGCCTCACAAATAGCACAAACACGCGCAAATTTTACACTAGACAATCTAAAAATTCTAACACCGGTAGCTACATCAACAAATTTATCACACAGATTAAAGGATACTGCAACTCAAATGAAGTTCTCCAGTACATCATTGATCAGAGTCAGTAGATTCATAACAATGTCCAATGATAACATGTCTATCAAGGAAGCTAACGAAACCAAAGATACCAATCTTATTTATCAACAAATCATGTTAACAGGATTAAGTGTTTTCGAATATTTATTTAGATTGAAAGAAACCACAGGACACAATCCCATAGTTATGCATCTGCATATAGAAGATGAGTGTTGTATTAAAGAAAGTTTTAACGATGAGCATATCAATCCAGAATCTACATTAGAATTAATTAGATACCCTGAAAGTAACGAATTTATTTATGATAAAGACCCGCTCAAAGATGTGGACTTATCAAGACTTATGGTTATTAAAGACCATTCTTATACAATTGATATGAATTATTGGGATGATACTGACATTATACATGCAATTTCAATATGTACCGCAATTACAATAGCAGATACTATGTCACAATTGGATCGAGATAATCTAAAAGAAATAATAGTAATTGCAAATGATGATGATATTAATAGCTTAATCACTGAATTTTTGACTCTTGATATACTCGTATTTCTCAAGACATTTGGTGGATTATTAGTAAATCAATTTGCATACACTCTTTATAGTTTAAAAATAGAAGGTAGGGACCTCATTTGGGATTATATAATGAGAACACTGAGAGATACCTCCCATTCAATATTAAAAGTACTATCTAATGCATTATCTCATCCTAAAGTATTCAAGAGGTTCTGGGATTGTGGAGTCCTAAATCCTATCTACGGTCCTAATACTGCTAGTCAAGACCAGATAAAGCTTGCCCTCTCTATATGTGAATATTCACTAGATCTATTTATGAGAGAATGGTTGAATGGTGTATCACTTGAAATATACATTTGTGACAGTGATATGGAAGTAGCAAATGACAGGAAACAAGCCTTTATTTCTAGACATCTTTCATTTGTTTGCTGTTTAGCAGAAATTGCATCTTTTGGACCTAATCTGTTAAACTTAACATACTTAGAAAGACTTGATCTATTGAAACAATATCTTGAATTAAATATCAAAGAAGATCCTACTCTTAAATATGTACAAATATCTGGATTATTAATTAAATCGTTCCCATCAACTGTAACATACGTGAGAAAGACTGCAATCAAATATTTAAGGATTCGCGGTATTAGTCCGCCTGAGGTAATTGATGATTGGGATCCGATAGAAGATGAAAATATGCTGGATAACATTGTCAAATCTATAAATGATAACTGTAATAAAGATAATAAAGGAAATAAAATTAACAATTTCTGGGGACTAGCACTTAAGAACTATCAAGTCCTTAAAATCAGATCTATAACAAGTGATTCTGATAATAATGATGGACTAGATGTTAGTACAGGTGGTTTGACACTTCCTCAAGGGGGGAATTACCTATCACATCAATTGAGGTTATTTGGAATCAACAGCACTAGTTGTCTGAAAGCCCTTGAGTTATCACAAATTTTAATGAAGGAAGTTAATAAAGACAAAGACAGGCTCTTCCTGGGAGAAGGGGCAGGAGCTATGCTAGCATGTTATGATGCCACATTAGGACCTGCAGTTAATTATTATAATTCAGGTTTGAATATAACAGATGTAATTGGTCAACGAGAATTGAAAATATTTCCTTCAGAGGTATCATTAGTAGGTAAAAAATTAGGAAATGTGACACAGATTCTTAATAGGGTAAAAGTACTGTTCAATGGGAATCCAAATTCAACATGGATAGGAAATATGGAATGTGAGAGCTTAATATGGAGTGAATTAAATGATAAGTCTATCGGATTAGTACATTGTGATATGGAGGGAGCTATCGGTAAATCAGAAGAAACTGTTCTACATGAACACTATAGTGTTATAAGAATTACATACTTGATTGGAGATGATGATGTTGTTTTAGTTTCTAAAATTATACCTACAATCACTCCGAATTGGTCTAGAATACTTTATCTGTACAAGTTATATTGGAAAGATGTAAGTGTAATATCACTTAAAACTTCTAATCCTGCATCAACAGAATTATATCTGATCTCGAAAGACGCATATTGTACTATAATGGAACCTAGTGAAGTTGTTTTATCAAAACTTAAAAGATTGTCACTCTTGGAAGAAAATAATCTATTAAAATGGATCATTTTATCAAAGAAGAGGAATAATGAATGGTTACATCATGAAATCAAAGAAGGGGAAAGAGATTATGGAGTTATGAGACCATATCATATGGCACTACAAATCTTCGGATTTCAAATCAATTTAAATCATCTAGCGAAAGAATTTTTATCAACTCCAGATCTGACCAATATCAACAATATAATTCAAAGTTTTCAGAGAACAATTAAGGATGTTTTATTCGAATGGATTAATATAACCCATGATGATAAGAGACATAAATTAGGCGGGAGATATAATATATTCCCACTGAAAAATAAGGGAAAGTTAAGACTGCTATCGAGAAGACTAGTATTAAGTTGGATTTCGTTATCATTATCGACTCGATTACTTACGGGTCGCTTCCCTGATGAAAAATTTGAACATAGAGCACAAACTGGATATGTATCATTAGCTGATACTGATTTAGAATCATTAAAGTTGTTGTCAAAAAACATTATTAAGAATTACAAAGAGTGTATAGGGTCAATATCATATTGGTTTCTAACCAAAGAAATCAAAATACTTATGAAATTGATTGGTGGTGCTAAATTATTAGGAATTCCTAGACAATATAAAGAACCCGAAGAACAGTTATTAGAAAACTACAATCAACATGATGAATTTGATATCGATTAAGACACAAAGACAATGGAGATATATCTTAAC
>KF530233_29111069/FRA/2009
AAGAAAAGGGAACTCTACAATTTCAAAAATGTTGAGCCTATTTGATACATTTAATGCACGTAGGCAAGAAAACATAACAAAATCAGCTGGTGGAGCTATCATCCCTGGACAGAAAAATACTGTCTCTATATTCGCTCTTGGACCGACAATAACCGATGATAATGAGAAAATGACATTAGCTCTTCTATTTCTATCTCATTCATTAGATAATGAGAAACAACATGCACAAAGAGCAGGGTTCTTGGTGTCTCTATTGTCAATGGCTTATGCTAATCCAGAACTCTACTTGACAACAAATGGAAGTAATGCAGATGTCAAGTATGTCATATACATGATTGAGAAAGATCTAAAACGGCAAAAGTATGGAGGGTTTGTGGTTAAAACGAGAGAGATGATATATGAGAAGACAACTGATTGGATATTTGGAAGTGACCTGGATTATGATCAAGAAACTATGTTGCAGAACGGCAGAAACAATTCGACAATTGAAGACCTTGTCCACACGTTTGGGTATCCATCATGTTTAGGAGCTATTATAATACAGATCTGGATAGTTTTGGTCAAAGCTATCACTAGCATCTCAGGGTTAAGAAAAGGCTTTTTCACTCGATTGGAAGCTTTCAGACAAGATGGAACAGTGCAGGCAGGGCTGGTGTTGAGCGGTGACACAGTGGATCAGATTGGGTCAATCATGCGGTCCCAACAGAGCTTGGTAACTCTTATGGTTGAGACGTTAATAACAATGAATACTAGCAGAAATGATCTCACAACCATAGAAAAGAATATACAAATTGTTGGTAACTACATAAGAGATGCAGGTCTCGCTTCATTCTTCAATACAATCAGATATGGAATTGAGACTAGAATGGCAGCTTTGACTTTGTCCACTCTCAGACCGGATATCAATAGATTAAAAGCTCTAATGGAACTGTATTTGTCAAAAGGACCACGCGCTCCATTCATCTGTATCCTCAGAGATCCCATACATGGTGAGTTCGCACCAGGCAACTATCCTGCCATATGGAGTTATGCAATGGGAGTGGCAGTTGTACAAAACAGAGCCATGCAACAGTATGTGACAGGAAGATCATATCTAGATATTGATATGTTCCAGCTAGGACAAGCAGTAGCACGTGATGCTGAAGCTCAGATGAGCTCAACACTGGAAGATGAACTTGGAGTGACACACGAAGCCAAAGAAAGCTTGAAAAGACATATAAGGAACATAAACAGTTCAGAGACATCTTTCCACAAACCAACAGGTGGATCAGCCATAGAGATGGCAATAGATGAAGAGCCAGAACAATTTGAAAATAGAGCAGATCAAGAACAAGATGGGGAACCTCGATCATCCATAATCCAATATGCTTGGGCAGAAGGAAACAGAAGTGACGACCGGACTGAGCAAGCTACAGAATCTGACAATATTAAGACTGAACAACAAAACATCAGAGACAGACTAAACAAGAGACTCAACGACAAGAAGAAACAAGGCAGTCAACCACCCACCAATCCCACAAACAGAACAAACCAGGACGAAATAGACGATCTGTTCAATGCATTTGGAAGCAACTGATCGAATCAATATTTTGATTCAAATCAATAATAAATAAGAAAAACTTAGGATTAAAGAATCCTATCACACCGGAATATAGAGTGGTAAATTTAGAATCTGCTTGCAACTCAATCAATAGAGAATTGATGGAAAGCGATGCTAAAAACTATCAAATCATGGATTCTTGGGAAGAGGAATCAAGAGATAAATCAACTAATATCTCCTCGGCCCTCAACATCATTGAATTCATACTCAGCACCGACCCCCAAGAAGACCTATCGGAAAACGACACAATCAACACAAGAACCCAGCAACTCAGTGCCACTATCTGTCAACCAGAAATCAAACCAACAGAAACAAGTGAAAAAGATAGTGGATCAACTGACAAAAATAGACAGTCTGGGTCATCACACGAATGTACAACAGAAGCAAAAGATAGAAATATTGATCAGGAAACTGTACAGAGAGGACCTGGGAGAAGAGGCAGCTCAGATAGTAGAGCTGAGACTGTGGTCTCTGGAGGAATCTCCAGAAGCATCACAGATTCTAAAAATGGAACCCAAAACACGGAGAATATTGATCTCAATGAAATTAGAAAGATGGATAAGGACTCTATTGAGGGGAAAATGCGACAATCTGCAGATGTTCCAAGCGAGATATCAGGAAGTGATGGCATATTTACAACAGAACAAAGTAGAAACAGTGATCATGGAAGAAGCTTGGAATCTATCGGTACACCTGATACAAGATCAATAAGTGTTGTTACTGCTGCAACACCAGATGATGAAGAAGAAATACTAATGAGAAATAGTAGAATGAAGAAAAGTTCTTCAACACACCAGGAAGATGACAAAAGAATTAAAAAAGGGGGAAAAGGGAAAGACTGGTTTAAGAAATCAAAAGACACTGACAACCAGACATCAACATCAGATCACAGATCTACATCAAAAGGGCAAAAGAAAATCTCAAAGACAACAACTACCAACACCGACACAAAGGGGCAAACAGAAATACAGACAGAACCATCAGAAACACAATCTCCATCATGGAGTCTCACCATCGACAACAACACTGACCGAGCTGAACAGACAAGCACAACTCATCCAACAGCCACTCCCAGATCAACCAGTACAAAAGAATCAATCCGAACAAACTCTGAATCCAAGCCCAAGACACAAAAGACAAATGGAAAGGAAAGGAAGGATACAGAAGAGAGCAATCGATTTACAGAGAGGGCAATTACTCTATTGCAGAATCTTGGTGTAATTCAATCCACATCAAAATTAGATTTATACCAAGACAAGCGAGTTGTATGTGTAGCCAATGTACTAAACAATGTAGACACTGCATCAAAGATAGACTTCCTGGCAGGATTAGTCATAGGGGTTTCAATGGACAACGACACAAAATTAATACAGATACAAAATGAAATGTTAAACCTCAAAGCGGATCTAAAGAAAATGGACGAATCACATAGAAGGTTGATAGAAAATCAAAGAGAACAATTGTCATTGATCACGTCATTAATTTCAAATCTTAAAATTATGACTGAGAGAGGAGGAAAGAAAGACCAAAATGAATCCAATGAAAGAGTATCCATGATCAAGACAAAATTGAAAGAGGAAAAGATCAAGAAAACCAGGTTTGACCCGCTTATGGAAGCACAAGGCATCGACAAGAACATACCCGACCTATATCGACATGCAGGAAACACAATAGAGAATGATGTACAAGTCAAATCAGAGATATTAAGTTCATACAATGAGTCAAATGCAACAAGACTAATACCCAAAAAAGTGAGCAGTACAATGAGATCACTAGTTGCAGTCATCAACAACAGCAATCTCTCCCAAAGCACAAAACAATCATATATAAACGAACTCAAACATTGCAAAAGTGATGAAGAAGTATCTGAATTAATGGACATGTTCAATGAGGATGTCAATAATTGCTAATGATCCAATAAAGAAACAACACCGAACAAATAGACAAGAAACAACAGTAGTTCAAAACCTGTCAACACACATGAAATCAAGCAGAACGAAACAATAGACATCAATCAATATACAAATAAGAAAAACTTAGGATTAAAGAATAAATTAATCCTTGTCCAAAATGAGTATAACTAACTCTGCAATATACACATTCCCAGAATCATCATTTTCCGAGAATGGTCATATAGAACCATTACCACTCAAAGTCAATGAACAGAGAAAGGCAGTACCTCACATTAGAGTTGCCAAAATCGGAAATCCACCAAAACACGGATCCCGGTATTTAGATGTCTTTCTACTCGGTTTCTTCGAGATGGAACGAATCAAAGATAAATACGGGAGTGTGAATGATCTTGACAGTGACCCGAGTTACAAAGTTTGTGGCTCTGGATCATTACCAATCGGACTGGCCAAATACACTGGGAATGACCAGGAATTATTGCAGGCTGCAACCAAACTAGATATAGAAGTGAGAAGAACAGTCAAAGCAAAAGAAATGGTTGTTTATACAGTACAAAATATAAAACCAGAACTGTACCCATGGTCTAGTAGACTAAGAAAAGGAATGCTGTTCGATGCCAACAAAGTTGCTCTTGCTCCTCAATGTCTTCCACTAGATAGGAGCATAAAATTCAGAGTAATCTTCGTGAATTGTACGGCAATTGGATCAATAACCTTGTTCAAAATTCCTAAGTCAATGGCATCACTATCTCTACCTAACACAATATCAATCAATCTGCAGGTACACATCAAAACAGGGGTTCAGACTGACTCCAAAGGGGTAGTTCAGATTCTGGATGAGAAAGGTGAAAAATCACTGAATTTCATGGTCCATCTCGGATTGATCAAAAGAAAAGTAGGCAGAATGTACTCTGTTGAGTACTGCAAACAGAAAATCGAGAAAATGAGATTGATATTTTCTTTGGGATTGGTTGGAGGAATCAGTCTTCATGTCAATGCAACTGGATCTATATCAAAAACACTAGCAAGTCAGCTAGTATTCAAGAGGGAGATTTGTTATCCTTTAATGGACCTAAATCCGCATCTCAATCTAGTTATCTGGGCTTCATCAGTAGAGATTACAAGAGTGGATGCAATTTTCCAACCTTCTTTACCTGGCGAATTCAGATACTATCCTAACATTATTGCAAAAGGAGTTGGGAAAATCAAACAATGGAATTAATAATCTTTACTTTGATCTAGATATACCCACTAAGCCAGAGCAAATAAAGGATAATCAAAAACTTAGGACAAAAGAAGTCAACACCAACAACTGTCAGCAGTCACACCTGTCGGAACAACAAAGAAAAGACAAAAAAAGTCAAATAGAAGAAATCAAAACAAAAAGCATAGAACACCAGAACAACAATATCAAAACATCCAATTCACTCAAAACAAAAATTCCAAAAGAGACCGGCAACACAACAAGCACCGAACACAATGCTAATTTCAATATTGTTAATCATTACAACCATGATCATGGCATCACACTGCCAAATAGACATCACAAAACTACAGCATGTAGGTGTACTGGTCAACAGTCCCAAAGGGATGAAGATATCACAAAACTTCGAAACAAGATATCTAATCCTGAGTCTCATACCAAAAATAGAAGATTCTAACTCTTGTGGTGACCAACAGATCAAGCAATACAAGAGGTTATTGGATAGACTGATCATTCCTTTATATGATGGACTAAGATTACAGAAGGATGTGATAGTGACTAATCAAGAATCCAATGAAAACACTGATCCCAGAACAGAACGATTCTTTGGAGGGGTAATTGGAACCATTGCTCTAGGAGTAGCAACCTCAGCACAAATTACAGCAGCAGTTGCTCTGGTTGAAGCCAAGCAGGCAAGATCAGACATTGAAAAACTCAAGGAAGCAATCAGGGACACAAATAAAGCAGTGCAGTCAGTTCAGAGCTCTATAGGAAATTTGATAGTAGCAATTAAATCAGTCCAGGATTATGTCAACAAAGAAATCGTGCCATCGATTGCGAGACTAGGTTGTGAAGCAGCAGGACTTCAGTTAGGGATTGCATTAACACAGCATTACTCAGAATTAACAAATATATTTGGTGATAACATAGGATCGTTACAAGAAAAAGGAATAAAATTACAAGGTATAGCATCATTATACCGCACAAATATCACAGAAATATTCACAACATCAACAGTTGACAAATATGATATTTATGATCTATTATTTACAGAATCAATAAAGGTGAGAGTTATAGATGTTGATTTGAATGATTACTCAATAACCCTCCAAGTCAGACTCCCTTTATTGACCAGACTGCTGAACACCCAAATCTACAAAGTAGATTCCATATCATATAATATCCAAAATAGAGAATGGTATATCCCTCTTCCCAGCCATATCATGACGAAAGGGGCATTTCTAGGTGGAGCAGATGTCAAAGAATGCATAGAAGCATTCAGCAGTTATATATGCCCTTCTGATCCAGGATTTGTACTAAACCATGAAATGGAAAGCTGTCTATCAGGAAACATATCCCAATGTCCAAGAACCACAGTCACATCAGACATAGTTCCCAGATATGCATTTGTCAATGGAGGAGTGGTTGCGAATTGTATAACAACTACATGTACATGCAATGGTATCGGTAATAGAATCAACCAACCACCTGATCAAGGGGTCAAAATTATAACACATAAAGAATGTAATACAATAGGTATCAACGGAATGCTATTCAACACAAACAAAGAAGGAACTCTTGCATTCTACACACCAGACGACATAACATTAAATAATTCTGTTGCACTTGATCCAATTGACATATCAATCGAGCTCAACAAGGCCAAATCGGATCTAGAGGAATCAAAAGAATGGATAAGAAGGTCAAATCAAAAGCTAGATTCTATTGGAAGTTGGCATCAATCTAGCACTACAATCATAGTTATTTTGATAATGATGATTATATTGTTTATAATTAATATAACAATAATTACAATTGCAATTAAGTATTACAGAATTCAAAAGAGAAATCGAGTGGATCAAAATGATAAGCCATATGTATTAACAAACAAATGACACATCTGTAGATCATTAAATATTAAAATTATAAAAAACTTAGGAGTAAAGTTACGCAACTCAACTCCACTCATATAATTGAGAAAGAACCCAACAGACGAATCCAAATTCGAAATGGAATACTGGAAGCACACCAACCACGGAAAGGATGCTGGTAATGAGCTGGAGGCATCCACAGCCACTCATGGCAACAAGCTCACCAACAAGATAACATATATATTATGGACGATAACCCTGGTGTTATTATCAATAGTCTTCATCATAGTGCTAACTAATTCCATCAAAAGTGAAAAGGCCCGCGAATCATTGCTACAAGACATAAATAATGAGTTTATGGAAGTTACAGAAAAGATCCAAGTGGCATCGGATAATACTAATGATCTAATACAGTCAGGAGTGAATACAAGGCTTCTTACAATTCAGAGTCATGTCCAGAATTATATACCAATATCATTGACACAACAAATATCGGATCTTAGGAAATTCATTAGTGAAATTACAATTAGAAATGATAATCAAGAAGTGCCACCACAAAGAATAACACATGATGTGGGTATAAAACCTTTAAGTCCAGATGATTTCTGGAGATGCACGTCTGGTCTTCCATCTTTGATGAGAACTCCAAAAATAAGATTAATGCCGGGACCAGGATTATTAGCTATGCCAACGACTGTTGATGGCTGTGTCAGAACCCCGTCCTTAGTGATAAATGATCTGATTTATGCTTACACCTCAAATCTAATTACTCGAGGTTGCCAGGATATAGGGAAATCATATCAAGTATTACAGATAGGGATAATAACTGTAAACTCAGACTTGGTACCTGACTTAAATCCTAGGATCTCTCATACCTTCAACATAAATGACAATAGAAAGTCATGTTCTCTAGCACTCCTAAATACAGATGTATATCAACTGTGTTCAACTCCAAAAGTTGATGAAAGATCAGATTATGCATCATCAGGTATAGAAGATATTGTACTTGATATTGTCAATTATGATGGCTCAATCTCAACAACAAGATTTAAGAATAATAATATAAGTTTTGATCAACCATATGCGGCATTATACCCATCTGTTGGACCAGGGATATACTACAAAGGCAAAATAATATTTCTCGGGTATGGAGGTCTTGAACATCCAATAAATGAGAATGCAATCTGCAACACAACTGGGTGTCCTGGGAAAACACAGAGAGACTGCAATCAGGCATCTCATAGTCCATGGTTTTCAGATAGAAGGATGGTCAACTCTATAATTGTTGTTGACAAAGGCTTGAACTCAGTTCCAAAATTGAAGGTATGGACGATATCTATGAGACAAAATTACTGGGGGTCAGAAGGAAGATTACTTCTACTAGGTAACAAGATCTACATATACACAAGATCTACAAGTTGGCACAGCAAGTTACAATTAGGAATAATTGACATTACTGACTACAGTGATATAAGGATAAAATGGACATGGCATAATGTGCTATCAAGACCAGGAAACAATGAATGTCCATGGGGACATTCATGTCCGGATGGATGTATAACAGGAGTATATACTGATGCATATCCACTCAATCCCACAGGGAGCATTGTATCATCTGTCATATTGGACTCACAAAAATCGAGAGTCAACCCAGTCATAACTTACTCAACAGCAACCGAAAGGGTAAACGAGCTGGCCATCCGAAACAAAACACTCTCAGCTGGGTATACAACAACAAGCTGCATTACACACTATAACAAAGGGTATTGTTTTCATATAGTAGAAATAAATCATAAAAGCTTAAACACATTTCAACCCATGTTGTTCAAAACAGAGATTCCAAAAAGCTGCAGTTAATCATGATTAACCATAATATGTATTAACCTATCTATAATACAAGTATATGATAATTAATCAGCAATCAGACAATAGACAAAAGGGGAATATAAAAAACTTAGGAGCAAAGCGTGCTCGAAACATGGACACTGAATCTAACAATGGCACTGTGTCTGACATACTCTATCCTGAGTGTCACCTTAACTCTCCTATCGTTAAAGGTAAAATAGCACAATTACACACAATTATGAGTCTACCTCAACCTTATGATATGGATGACGACTCAATACTAGTTATCACTAGACAGAAAATAAAACTCAATAAATTAGATAAAAGACAACGATCAATTAGAAGATTAAAATTAATATTAATTGAGAAAGTGAGTGATTTAGGAAAATACACGTTTATCAGATACCCAGAAATGTCAAAAGAAATGTTCAAATTACATATACCCGGCATTAACAGTAAAGTGACCGAACTATTACTTAAAGCAGATAGAACATATAGTCAAATGACTGATGGATTGAGAGATCTATGGGTTAATGTGCTATCGAAATTAGCCTCAAAAAATGATGGAAGCAATTATGATCTTAATGAAGAAATTAATAATATATCAAAAGTTCACACAACTTATAAATCAGATAAATGGTATAATCCATTCAAGACATGGTTTACCATCAAGTATGATATGAGGAGACTACAAAAAGCTCGAAATGAGGTCACCTTTAATATGGGGAAAGATTATAACCTGTTAGAAGACCAGAAGAATCTCTTATTGATACATCCAGAATTGGTTTTGATATTAGATAAACAAAACTATAATGGTTATCTAATTACTCCTGAATTAGTATTGATGTATTGTGACGTAATCGAAGGCCGATGGAATATAAGTGCATGCGCTAAGTTAGATCCAAAATTACAATCTATGTATCAGAAAGGTAATAATCTGTGGGAAGTGATAGATAAATTGTTTCCAATTATGGGAGAAAAGACATTTGATGTAATATCATTATTAGAACCACTTGCATTATCCCTAATTCAAACTCATGATCCTGTCAAACAACTAAGGGGAGCTTTTTTAAATCATGTGTTATCTGAGATGGAATTGATATTTGAATCTAGAGAATCGATTAAGGAATTTCTGAGTGTAGATTACATTGATAAAATTTTAGATATTTTTGATAAATCTACAATAGATGAAATAGCAGAGATTTTCTCTTTTTTTAGAACATTTGGGCATCCTCCATTAGAGGCTAGTATTGCAGCAGAAAAGGTTAGAAAATATATGTATATTGAGAAACAATTAAAATTTGACACTATTAATAAATGTCATGCTATTTTCTGTACAATAATAATTAATGGATATAGAGAGAGGCATGGTGGACAGTGGCCTCCTGTGACATTACCTGATCATGCACACGAATTCATCATAAATGCTTACGGTTCAAATTCTGCAATATCATATGAAAATGCTGTTGATTATTACCAGAGCTTTATAGGAATAAAATTTAATAAATTTATAGAACCTCAGTTAGATGAGGATTTGACAATTTATATGAAAGATAAAGCATTATCTCCAAAAAAATCAAACTGGGACACCGTTTATCCTGCATCTAATTTACTGTATCGTACTAATGCATCCAACGAATCACGAAGATTAGTTGAAGTATTTATAGCAGATAGTAAATTTGATCCTCATCAGATATTGGATTATGTAGAATCTGGAGATTGGTTAGATGATCCAGAATTTAATATTTCTTATAGTCTTAAAGAAAAGGAGATCAAACAAGAAGGTAGACTCTTTGCAAAAATGACATACAAAATGAGAGCTACACAGGTTTTATCAGAGACACTACTTGCAAACAATATAGGAAAATTCTTTCAAGAAAATGGGATGGTGAAGGGAGAGATTGAATTACTTAAGAGATTAACGACTATATCAATATCAGGAGTTCCACGATATAATGAAGTGTACAATAATTCTAAAAGCCATACAGATGATCTTAAAACTTATAATAAAATAAGTAATCTTAATTTATCCTCTAATCAGAAATCAAAGAAATTTGAATTCAAGTCAACGGATATTTACAATGATGGATATGAGACTGTGAGCTGTTTCCTAACAACAGATCTCAAAAAATACTGTCTTAACTGGAGATATGAATCAACGGCTCTATTTGGAGAAACTTGCAATCAAATATTTGGATTAAATAAATTGTTTAATTGGTTACATCCTCGTCTTGAAGGAAGTACAATCTATGTAGGTGATCCTTACTGTCCTCCATCAGATAAAGAACATATATCATTAGAGGATCACCCTGATTCTGGATTTTACGTTCATAACCCAAGAGGGGGTATAGAAGGATTTTGTCAAAAATTGTGGACACTTATATCCATAAGTGCAATACATCTAGCAGCTGTTAGGATAGGTGTGAGGGTGACTGCAATGGTTCAAGGAGACAATCAAGCCATAGCTGTAACCACAAGAGTACCTAACAATTATGACTACAGAGTTAAGAAGGAGATAGTTTATAAAGATGTGGTGAGATTTTTTGATTCATTAAGAGAGGTGATGGATGATCTAGGTCATGAACTTAAATTAAATGAAACGATTATAAGTAGCAAGATGTTCATATATAGCAAAAGAATATATTATGATGGGAGAATTCTTCCTCAAGCTCTGAAAGCATTATCTAGATGTGTCTTCTGGTCAGAAACAGTAATAGATGAAACAAGATCAGCATCTTCAAACTTGGCAACATCATTTGCAAAAGCAATTGAGAATGGTTATTCACCTGTTCTAGGATATGCATGTTCAATTTTTAAGAATATTCAACAACTGTATATTGCCCTTGGGATGAATATCAATCCAACTATAACACAGAATATCAAAGATCAATATTTTAGGAACCCAAATTGGATGCAATATGCTTCTTTAATACCTGCTAGTGTTGGGGGATTCAATTACATGGCCATGTCAAGATGTTTTGTAAGGAACATTGGTGATCCATCAGTTGCTGCATTAGCTGATATTAAAAGATTTATTAAGGCGAATCTATTGGACCGAAGTGTTCTTTATAGGATTATGAATCAAGAACCAGGTGAGTCATCTTTTTTGGACTGGGCTTCAGACCCATATTCATGCAATTTACCACAATCTCAGAATATAACCACCATGATTAAAAATATAACAGCAAGAAATGTATTACAAGATTCACCAAACCCATTATTGTCTGGATTATTCACAAATACAATGATAGAAGAAGATGAAGAATTAGCCGAATTCTTGATGGACAGGAAGGTAATTCTCCCTAGAGTTGCACATGATATTCTAGATAATTCTCTCACAGGAATCAGAAATGCTATAGCTGGAATGTTAGATACGACAAAATCTTTAATTCGGGTTGGCATAAATAGAGGAGGACTGACATATAGTTTATTGAGGAAAATCAGTAATTATGATCTAGCACAATATGAAACACTAAGTAGGACTTTGAGATTAATTGTAAGCGATAAAATCAGGTATGAAGATATGTGTTCAGTAGACCTTGCCATAGCATTGCGACAAAAAATGTGGATTCATTTATCAGGAGGAAGGATGATAAGTGGGCTCGAAACACCTGACCCATTAGAATTATTATCTGGGGTAGTAATAACAGGATCAGAACATTGTAAAATATGTTATGCTTCAGATGGTACAAACCCATATACTTGGATGTATTTACCGGGTAATATTAAAATAGGATCAGCAGAAACAGGTATATCATCATTAAGAGTTCCTTATTTTGGATCAGTCACTGATGAAAGATCTGAGGCACAATTAGGATATATCAAGAATCTTAGTAAACCTGCAAAAGCCGCAATAAGAATAGCAATGATATATACATGGGCATTTGGTAATGATGAGATATCTTGGATGGAAGCCTCACAAATAGCACAAACACGCGCAAATTTCACACTAGACAATCTTAAAATTCTAACACCGGTAGCTACATCAACAAATTTATCACACAGATTAAAGGATACTGCAACTCAAATGAAGTTCTCCAGCACATCATTGATCAGAGTCAGTAGATTCATAACAATGTCCAATGATAACATGTCTATCAAGGAAGCTAACGAAACCAAAGATACCAATCTTATTTATCAACAAATCATGTTAACAGGATTAAGTGTTTTCGAATATTTATTTAGATTGAAAGAAACCACAGGACACAATCCCATAGTTATGCATCTGCATATAGAAGATGAGTGTTGTATTAAAGAAAGTTTTAACGATGAGCATATCAATCCAGAATCTACACTAGAATTAATTAGATACCCTGAAAGTAACGAATTTATTTATGATAAAGACCCGCTCAAAGACGTGGACTTATCAAGACTTATGGTTATTAAAGACCATTCTTATACAATTGATATGAATTATTGGGATGATACTGACATTATACATGCAATTTCAATATGTACTGCAATTACAATAGCAGATACTATGTCACAATTAGATCGAGATAATCTAAAAGAAATAATAGTCATTGCAAATGATGATGATATTAATAGTTTAATCACTGAATTTTTGACTCTTGATATACTCGTATTTCTCAAGACATTTGGTGGATTATTAGTAAATCAATTTGCATACACTCTTTATAGTTTAAAAATAGAAGGTAGGGACCTCATTTGGGATTATATAATGAGAACACTGAGAGATACCTCCCATTCAATATTAAAAGTGCTATCTAATGCATTATCTCATCCTAAAGTATTCAAGAGGTTCTGGGATTGTGGAGTCCTAAACCCTATCTACGGTCCTAATACTGCTAGTCAAGACCAGATAAAACTTGCCCTCTCTATATGTGAATATTCACTAGATCTATTTATGAGAGAATGGTTGAATGGTGTATCACTTGAAATATACATTTGTGACAGCGATATGGAAGTAGCAAATGACAGGAAACAAGCCTTTATTTCTAGACATCTTTCATTTGTTTGCTGTTTAGCAGAAATTGCATCTTTTGGACCTAATCTGTTAAACTTAACATACTTAGAGAGACTTGATCTATTGAAACAATATCTTGAGTTAAATATCAAAGAAGATCCTACTCTTAAATATGTACAAATATCTGGATTATTAATTAAATCGTTCCCATCAACTGTAACATACGTAAGAAAGACTGCAATCAAATATTTAAGGATTCGCGGTATTAGTCCACCTGAGGTAATTGATGATTGGGATCCGATAGAAGATGAAAATATGCTGGATAACATTGTCAAATCTATAAATGATAACTGTAATAAAGATAATAAAGGAAATAAAATTAACAATTTCTGGGGACTAGCACTTAAGAACTATCAAGTCCTTAAAATCAGATCTATAACAAGTGATTCTGATAATAATGATGGACTAGATGTTAGTACAGGTGGTTTGACACTTCCTCAAGGAGGGAATTACCTATCACATCAATTGAGGTTATTTGGAATCAACAGCACTAGTTGTCTGAAAGCCCTTGAGTTATCACAAATTTTAATGAAGGAAGTTAATAAAGACAAAGACAGGCTCTTCCTGGGAGAAGGGGCAGGAGCTATGCTAGCATGTTATGATGCCACATTAGGACCTGCAGTTAATTATTATAATTCAGGTTTGAATATAACGGATGTAATTGGTCAACGAGAATTGAAAATATTTCCTTCAGAGGTATCATTAGTAGGTAAAAAATTAGGAAATGTGACACAGATTCTTAATAGGGTAAAAGTACTGTTCAATGGGAATCCAAATTCAACATGGATAGGAAATATGGAATGTGAGAGCTTAATATGGAGTGAATTAAATGATAAGTCTATCGGATTAGTACATTGTGATATGGAGGGAGCTATCGGTAAATCAGAAGAAACTGTTCTACATGAACATTATAGTGTTATAAGAATTACATACTTGATTGGAGATGATGATGTTGTTTTAGTTTCTAAAATTATACCTACAATCACTCCGAATTGGTCTAGAATACTTTATCTGTACAAGTTATATTGGAAAGATGTAAGTGTAATATCACTTAAAACTTCTAATCCTGCATCAACAGAATTATATCTGATCTCGAAAGACGCATATTGTACTATAATGGAACCTAGTGAAGTTGTTTTATCAAAACTTAAAAGATTGTCACTCTTGGAAGAAAATAATCTATTAAAATGGATCATTTTATCAAAGAAGAGGAATAATGAATGGTTACATCATGAAATCAAAGAAGGGGAAAGAGATTATGGAGTTATGAGACCATATCATATGGCACTACAAATCTTCGGATTTCAAATCAATTTAAATCATCTGGCGAAAGAATTTTTATCAACTCCAGATCTGACTAATATCAACAATATAATTCAAAGTTTTCAGAGAACAATTAAGGATGTTTTGTTCGAATGGATTAATATAACCCATGATGATAAGAGACATAAATTAGGCGGGAGATATAATATATTCCCACTGAAAAATAAGGGAAAGTTAAGACTGCTATCGAGAAGACTAGTATTAAGTTGGATTTCATTATCATTATCGACTCGATTACTTACGGGTCGCTTTCCTGATGAAAAATTTGAACATAGAGCACAAACTGGATATGTGTCATTAGCTGATACTGATTTAGAATCATTAAAGTTGTTGTCGAAGAACATTATTAAGAATTACAAAGAGTGTATAGGGTCAATATCATATTGGTTTCTAACCAAAGAAATTAAAATACTTATGAAATTGATTGGTGGTGCTAAATTATTAGGAATTCCTAGACAATATAAAGAACCCGAAGAACAGTTATTAGAAAACTACAATCAACATGATGAATTTGATATCGATTAAGACACAAATACAATAGAAATATATCTTAAC
>MH006672_094/VNM/2010
AAGAAAAGGGAACTCTACAATTTCAAAAATGTTGAGCCTATTTGATACATTTAATGCACGTAGGCAAGAAAACATAACAAAATCAGCTGGTGGAGCTATCATCCCTGGACAGAAAAATACTGTCTCTATATTCGCTCTTGGACCGACAATAACCGATGATAATGAGAAAATGACATTAGCTCTTCTATTTTTATCTCATTCGTTAGATAATGAGAAACAACATGCACAAAGAGCAGGGTTCTTGGTGTCTCTATTGTCAATGGCTTATGCCAATCCAGAACTCTACTTGACAACAAATGGAAGTAATGCAGATGTCAAGTATGTCATATACATGATTGAGAAAGATCTAAAACGGCAAAAGTATGGAGGATTTGTGGTTAAGACGAGAGAGATGATATATGAGAAGACAACTGATTGGATATTTGGAAGTGACCTGGATTATGATCAGGAAACTATGTTGCAGAATGGCAGAAACAATTCGACAATTGAAGACCTTGTCCACACGTTTGGGTATCCATCATGCTTAGGAGCTATCATAATACAGATCTGGATAGTTTTGGTCAAAGCTATCACTAGCATCTCAGGGTTAAGAAAAGGCTTCTTCACTCGATTGGAAGCTTTCAGACAAGATGGAACAGTGCAGGCAGGACTGGTGTTAAGTGGTGACACAGTGGATCAGATTGGGTCAATCATGCGGTCCCAACAGAGCTTGGTAACTCTTATGGTTGAGACGTTAATAACAATGAATACTAGCAGAAATGATCTCACAACCATAGAAAAGAATATACAAATTGTTGGTAACTACATAAGAGATGCAGGTCTTGCTTCATTCTTCAATACAATCAGATATGGAATTGAGACTAGAATGGCAGCTTTGACTCTATCCACTCTCAGACCGGATATCAATAGATTAAAAGCTCTAATGGAACTGTATTTGTCAAAGGGACCACGCGCTCCATTCATCTGTATCCTCAGAGATCCCATACATGGTGAGTTCGCACCAGGCAACTATCCTGCCATATGGAGTTATGCAATGGGAGTGGCAGTTGTACAAAACAGAGCCATGCAACAGTATGTGACAGGAAGATCATATCTAGATATTGATATGTTCCAGCTAGGACAAGCAGTAGCACGTGATGCTGAAGCTCAGATGAGTTCAACACTAGAAGATGAACTTGGAGTGACACACGAAGCCAAAGAAAGCTTGAAAAGACATATAAGGAACATAAACAGTTCAGAGACATCTTTCCACAAACCAACAGGTGGATCAGCCATAGAGATGGCAATAGATGAAGAACCAGAACAATTTGAAAATAGAGCAGATCAAGAACAAGATGGGGAACCTCAATCATCCATAATCCAATATGCTTGGGCAGAAGGAAACAGAAGCGACGACCGGACTGAGCAAGCTACAGAATCTGACAATATTAAGACTGAACAACAAAACATCAGAGACAGACTAAACAAGAGACTCAACGACAAGAAGAGACAAGGCAGTCAACCACCCACCAATCCTACAAACAGAACAAACCAGGACGAAATAGACGATCTGTTCAATGCATTTGGAAGCAACTAATCGAATCAATATTTTGATTCAAATCAATAATAAATAAGAAAAACTTAGGATTAAAGAATCCTATCACACCGGAATATAGAGTGGTAAATTCAAAATCTGCTTGCAACTCAATCAATAGAGAGTTGATGGAAAGCGATGCTAAAAACTATCAAATCATGGATTCTTGGGAAGAGGAATCAAGAGATAAATCAACTAATATCTCCTCGGCCCTCAACATCATTGAATTCATACTCAGCACCGACCCCCAAGAAGACCTATCGGAAAACGACACAATCAACACAAGAACCCAACAACTCAGTGCCACTATCTGTCAACCAGAAATCAAACCAACAGAAACAAGTGAAAAAGATAGTGGATCAACTGACAAAAATAGACAGTCTGGGTCATCACACGAATGTACAACAGAAGCAAAAGATAGAAATATTGATCAGGAAACTGTACAGAGAGGACCTGGGAGAAGAGGCAGCTCAGATAGTAGAGCTGAGACTGTGGTCTCTGGAGGAATCTCCAGAAGCATCACAGATTCTAAAAATGGAACCCAAAACACGGAGAATATTGATCTCAATGAAATTAGAAAGATGGATAAGGACTCTATTGAGGGGAAAATGCGACAATCTACAGATGTTCCAAGCGAGATATCAGGAAGTGATGGCATATTTAAAACAGAACAAAGTAGAAACAGTGATCATGGAAGAAGCTTGGAATCTATCGGTACACCTGATACAAGATCAATAAGTGTTGTTACTGCTGCAACACCAGATGATGAAGAAGAAATACTAATGAGAAATAGTAGGATGAAGAAAAGTTCTTCAACACACCAGGAAGATGACAAAAGAATTAAAAAAGGGGGAAAAGGGAAAGACTGGTTTAAGAAATCAAAAGACACTGACAACCAGACATCAACATCAGATCACAGATCTACATCAAAAGGGCAAAAGAAAATCTCGAAGACAACAACTACCAGCACCGACACAAAGGGGCAAACAGAAATACAGACAGAACCATCAGAAACACAATCTTCATCATGGAGTCTCACCATCGACAACAACACTGACCGAGCTGAACAGACAAGCACAACTCCTCCAACAGCCACTCCCAGATCAACCAGTACAAAAGAATCAATCCGAACAAACTCTGAATCCAAGCCCAAGACACAAAAGACAAATGGAAAGGAAAGGAAGGATACAGAAGAGAGCAATCGATTTACAGAGAGGGCAATTACTCTATTGCAGAATCTTGGTGTAATTCAATCCACATCAAAATTAGATTTATACCAAGACAAGCGAGTTGTATGTGTAGCCAATGTACTAAATAATGTAGACACTGCATCAAAGATAGACTTCCTGGCAGGATTAGTCATAGGGGTTTCAATGGATAATGACACAAAATTAATACAGATACAAAATGAAATGTTAAACCTCAAAGCGGATTTAAAGAAAATGGACGAATCACATAGAAGGTTGATAGAAAATCAAAGAGAACAATTGTCATTGATCACGTCATTAATTTCAAATCTTAAAATTATGACTGAGAGAGGAGGAAAGAAAGATCAAAATGAATCCAATGAAAGAGTATCCATGATCAAGACAAAATTGAAAGAGGAAAAGATCAAGAAAACCAGGTTTGACCCGCTTATGGAAGCACAAGGCATCGACAAGAACATACCCGACCTATATCGACATGCAGGAAATACACTAGAGAATGATGTACAAGTCAAATCAGAGATATTAAGTTCGTACAATGAGTCAAATGCAACAAGACTAATACCCAAAAAAGTGAGCAGTACAATGAGATCACTAGTTGCAGTCATCAACAACAGCAATCTCTCACAAAGCACAAAACAATCATATATAAACGAACTCAAACATTGCAAAAGTGATGAAGAAGTATCTGAATTAATGGACATGTTCAATGAGGATGTCAATAATTGCTAATGATCCAATAAAGAAACAACACCGAATAAATAGACAAGAAACAACAGTAGTTCAAAACCTGTCAATACACACGAAATCAAGCAGAACGAAACAATAGATATTAATCAATATACAAATAAGAAAAACTTAGGATTAAAGAATAAATTAATCCTTGTCCAAAATGAGTATAACTAACTCTGCAATATACACATTCCCAGAATCATCATTTTCCGAGAATGGTCATATAGAACCATTACCACTCAAAGTCAATGAACAGAGAAAGGCAGTACCTCACATTAGGGTTGCCAAAATTGGAAATCCACCAAAACACGGATCCCGGTATTTAGATGTCTTTCTACTCGGCTTCTTCGAGATGGAACGAATCAAAGATAAATACGGGAGTGTGAATGATCTTGACAGTGACCCGAGTTACAAAGTTTGTGGCTCTGGATCATTACCAATCGGACTGGCTAAATACACTGGGAATGACCAAGAATTATTGCAGGCTGCAACCAAACTAGACATAGAAGTGAGAAGAACAGTCAAAGCAAAAGAGATGGTTGTTTATACAGTACAAAATATAAAACCAGAACTGTACCCATGGTCTAGTAGACTAAGAAAAGGAATGCTGTTCGATGCCAACAAAGTAGCTCTTGCTCCTCAATGCCTTCCACTAGATAGGAGCATAAAATTCAGAGTAATCTTCGTGAATTGTACGGCAATTGGATCAATAACCTTGTTCAAAATTCCTAAGTCAATGGCATCACTATCTCTACCTAATACAATATCAATCAATCTGCAGGTACACATCAAAACAGGGGTTCAGACTGACTCTAAAGGGGTAGTTCAGATTCTGGATGAGAAAGGTGAAAAATCACTGAATTTCATGGTCCATCTCGGATTGATCAAAAGAAAAGTAGGCAGAATGTACTCTGTTGAGTACTGTAAACAGAAAATCGAGAAAATGAGATTGATATTTTCTTTGGGATTAGTTGGAGGAATCAGTCTTCATGTCAATGCAACTGGATCTATATCAAAAACACTAGCAAGTCAGCTAGTATTCAAGAGGGAGATTTGTTATCCTTTAATGGACCTAAATCCGCATCTCAATCTAGTTATCTGGGCTTCATCAGTAGAGATTACAAGAGTGGATGCAATTTTCCAACCTTCTTTACCTGGCGAGTTCAGATACTATCCTAACATTATTGCAAAAGGAGTTGGGAAAATCAAACAATGGAATTAATAATCTTTACTTTGATCTAGATATACCCACTAAGCCAGAGCAAATAAAGGATAATCAAAAACTTAGGACAAAAGAAGTCAACACTAACAACCGTCAGCAGTCATACCTGTCGGAACAATAAAGAAAGGACAAAAAAAGTCAAATAGAAGAAATCAAAACAAAAAGCATAGAACACCAGAACAACAAGATCAAAACATCCAATCAACTCAAAATAAAAATTCCAAAAGAGACCGGCAACACAACAAGCACCTAACACAATGCTAATTTCAATATTGTTAATTATTACAACCATGATCATGGCATCACACTGCCAAATAGACATCACAAAACTACAGCATGTAGGTGTATTGGTCAACAGTCCCAAAGGGATGAAGATATCACAAAACTTTGAAACAAGATATCTAATCTTGAGTCTCATACCAAAAATAGAAGATTCTAACTCTTGTGGTGACCAACAGATCAAGCAATACAAGAGGTTATTGGATAGACTGATCATTCCTTTATATGATGGACTAAGATTACAGAAGGATGTGATAGTAACCAATCAAGAATCCAATGAAAACACTGATCCCAGAACAGAACGATTCTTTGGAGGGGTAATTGGAACTATTGCTCTAGGAGTAGCAACCTCAGCACAAATTACAGCAGCAGTTGCTCTGGTTGAAGCCAAGCAGGCAAGATCAGACATTGAAAAACTCAAGGAAGCAATCAAGGACACAAATAAAGCAGTGCAGTCAGTTCAGAGCTCTATAGGAAATTTGATAGTAGCAATTAAATCAGTCCAGGATTATGTCAACAAAGAAATCGTGCCATCGATTGCGAGACTAGGTTGTGAAGCAGCAGGACTTCAGTTAGGGATTGCATTAACACAGCATTACTCAGAATTAACAAACATATTTGGTGATAACATAGGATCGTTACAAGAAAAAGGAATAAAATTACAAGGTATAGCATCATTATACCGCACAAATATCACAGAAATATTCACAACATCGACAGTTGATAAATATGATATTTATGATCTATTATTTACAGAATCAATAAAGGTGAGAGTTATAGATGTTGATTTGAATGATTACTCAATAACCCTCCAAGTCAGACTCCCTTTATTAACCAGACTGCTGAACACTCAAATCTACAAAGTAGATTCCATATCATATAATATCCAAAATAGAGAATGGTATATCCCTCTTCCCAGCCATATCATGACGAAAGGGGCATTTCTAGGTGGAGCAGATGTCAAAGAATGCATAGAAGCATTCAGCAGTTATATATGCCCTTCTGATCCAGGATTTGTACTAAACCATGAAATGGAGAGCTGTCTATCAGGAAACATATCCCAATGTCCAAGAACCACAGTCACATCAGACATAGTTCCCAGGTATGCATTTGTCAATGGAGGAGTGGTTGCGAATTGTATAACAACTACATGTACATGCAATGGTATCGGCAATAGAATCAACCAACCACCTGATCAAGGAGTAAAAATTATAACACATAAAGAATGTAATACAATAGGTATCAACGGAATGCTATTCAACACAAACAAAGAAGGAACTCTTGCATTCTACACACCAGACGACATAACATTAAACAATTCTGTTGCACTTGATCCAATTGACATATCAATCGAGCTCAACAAGGCCAAATCAGATCTAGAGGAATCAAAAGAATGGATAAGAAGGTCAAATCAAAAGCTAGACTCCATTGGAAGTTGGCATCAATCTAGCACTACAATCATAGTTATTTTGATAATGATGATTATATTGTTTATAATTAATATAACAATAATTACAATTGCAATTAAGTATTACAGAATTCAAAAGAGAAATCGAGTGGATCAAAATGATAAGCCATATGTATTAACAAACAAATAACACATCTGTAGATCATTAAATATTAAAATTATAAAAAACTTAGGAGTAAAGTTACGCAACTCAACTCCACTCATATAATTAAGAAAGAACCCAACAGACGAATCCAAATTCGAAATGGAATACTGGAAGCACACCAACCACGGAAAGGATGCTGGTAATGAGCTGGAGACATCCACAGCCACTCATGGCAACAAGCTCACCAACAAGATAACATACATATTATGGACGATAACCCTGGTGTTATTATCAATAGTCTTCATCATAGTGCTAACTAATTCCATCAAAAGTGAAAAGGCCCGCGAATCATTGCTACAAGACATAAATAATGAGTTTATGGAAGTTACAGAAAAGATCCAAGTGGCATCGGATAATACTAATGATCTAATACAGTCAGGAGTGAATACAAGGCTTCTTACAATTCAGAGTCATGTCCAGAATTACATACCAATATCATTGACACAACAAATATCGGATCTTAGGAAATTCATTAGTGAAATTACAATTAGAAATGATAATCAAGAAGTGCCACCACAAAGAATAACACATGATGTGGGTATAAAACCTTTAAATCCAGATGATTTCTGGAGATGCACGTCTGGTCTTCCATCTTTGATGAAAACTCCAAAAATAAGATTAATGCCGGGACCAGGATTATTAGCTATGCCAACGACTGTTGATGGCTGTGTCAGAACCCCGTCCTTAGTGATAAATGATCTGATTTATGCTTACACCTCAAATCTAATTACTCGAGGTTGCCAGGATATAGGGAAATCATATCAAGTATTACAGATAGGAATAATAACTGTAAACTCAGACTTGGTACCTGATTTAAATCCTAGGATCTCTCATACCTTCAACATAAATGACAATAGAAAGTCATGTTCTCTAGCACTCCTAAATACAGATGTATATCAACTGTGTTCAACTCCAAAAGTTGATGAAAGATCAGATTATGCATCATCAGGCATAGAAGATATTGTACTTGATATTGTCAATTATGATGGCTCAATCTCAACAACAAGATTTAAGAATAATAATATAAGTTTTGATCAACCATATGCGGCATTATACCCATCTGTTGGACCAGGGATATACTACAAAGGCAAAATAATATTTCTCGGGTATGGAGGTCTTGAACATCCAATAAATGAGAATGCAATCTGCAACACAACTGGGTGTCCTGGGAAAACACAGAGAGACTGCAATCAGGCATCTCATAGTCCATGGTTTTCAGATAGAAGGATGGTCAACTCTATAATTGTTGTTGACAAGGGCCTAAACTCAGTTCCAAAATTGAAGGTATGGACGATATCTATGAGACAAAATTACTGGGGGTCAGAAGGAAGATTACTTCTACTAGGTAACAAGATCTACATATACACAAGATCTACAAGTTGGCACAGCAAGTTACAATTAGGAATAATTGACATTACTGACTACAGTGATATAAGGATAAAATGGACATGGCATAATGTGCTATCAAGACCAGGAAACAATGAATGCCCATGGGGACATTCATGTCCGGATGGGTGTATAACAGGAGTATATACTGATGCATATCCACTCAATCCCACAGGAAGCATTGTATCATCTGTCATATTGGACTCACAAAAATCGAGAGTCAACCCAGTCATAACTTACTCAACAGCAACTGAAAGGGTAAACGAGCTGGCCATCCGGAACAAAACACTCTCAGCTGGGTATACAACAACAAGCTGCATTACACACTATAACAAAGGATATTGTTTTCATATAGTAGAAATAAATCATAAAAGCTTAAACACATTTCAACCCATGTTGTTCAAAACAGAGATTCCAAAAAGCTGCAGTTAATTATAATTAACCATAATATGTATTAACCTATCTATAATACAAGTATATGATAATTAATCAGCAATCAGACAATAGACAAAAGGGGAATATAAAAAACTTAGGAGCAAAGCGTGCTCGAAACATGGACACTGAATCTAACAATGGCACTGTGTCTGACATACTCTATCCTGAGTGTCACCTTAACTCTCCTATCGTTAAAGGTAAAATAGCACAGTTACACACAATTATGAGTCTACCTCAACCTTATGATATGGATGACGACTCAATACTAGTTATCACTAGACAGAAGATAAAACTCAATAAATTAGATAAAAGACAACGATCAATTAGAAGATTAAAATTAATATTAATTGAGAAAGTGAGTGATTTAGGAAAATACACATTTATCAGATACCCAGAAATGTCAAAAGAAATGTTCAAATTACATATACCCGGCATTAACAGTAAAGTGACCGAACTATTACTTAAAGCAGATAGAACATATAGTCAAATGACTGATGGATTGAGAGATCTATGGATTAATGTGCTATCGAAATTAGCCTCAAAAAATGATGGAAGCAATTATGATCTTAATGAAGAAATTAATAATATATCAAAAGTTCACACAACTTATAAATCAGATAAATGGTATAATCCGTTCAAGACATGGTTTACCATCAAGTATGATATGAGGAGACTACAAAAAGCTCGAAATGAGGTTACCTTTAATATGGGAAAAGATTATAACCTGTTAGAAGACCAGAAGAATCTCTTATTGATACATCCAGAATTGGTTTTGATATTAGATAAACAAAACTATAATGGTTATCTAATTACTCCTGAATTAGTATTGATGTATTGTGACGTAATCGAAGGCCGATGGAATATAAGTGCATGCGCTAAGCTAGATCCCAAATTACAATCTATGTATCAGAAAGGTAATAATCTGTGGGAAGTGATAGATAAATTGTTTCCAATTATGGGAGAAAAGACATTTGATGTAATATCATTATTAGAACCACTTGCATTATCCCTAATTCAAACTCATGATCCTGTCAAACAACTAAGGGGAGCTTTTTTAAATCATGTGTTATCTGAGATGGAATTGATATTTGAATCTAGAGAATCAATTAAGGAATTTCTGAGTGTAGATTACATTGATAAAATTTTAGATATTTTTGATAAATCTACAATAGATGAAATAGCAGAGATTTTCTCTTTTTTTAGAACATTTGGGCATCCTCCATTAGAGGCTAGTATTGCAGCAGAAAAGGTTAGAAAATATATGTATATTGAGAAACAATTAAAATTTGACACTATTAATAAATGTCATGCTATTTTCTGTACAATAATAATTAATGGATATAGAGAGAGGCATGGTGGACAGTGGCCTCCTGTGACATTACCTGATCATGCACACGAATTCATCATAAATGCTTACGGTTCAAATTCCGCAATATCATATGAAAATGCTGTTGATTATTACCAGAGCTTTATAGGAATAAAATTTAATAAATTTATAGAACCTCAGTTAGATGAGGATTTGACAATTTATATGAAAGATAAAGCATTATCTCCAAAAAAATCAAACTGGGACACTGTTTATCCTGCATCTAATTTACTGTATCGTACTAATGCATCCAACGAATCACGAAGATTAGTTGAAGTATTTATAGCAGATAGTAAATTTGATCCTCATCAGATATTGGATTATGTAGAATCTGGGGATTGGTTAGATGATCCAGAATTTAATATTTCTTATAGTCTCAAAGAAAAGGAGATCAAACAAGAAGGAAGACTCTTTGCAAAAATGACATACAAAATGAGAGCTACACAGGTTTTATCAGAGACACTACTTGCAAACAATATAGGAAAATTCTTTCAAGAAAATGGGATGGTGAAGGGAGAGATTGAATTACTTAAGAGATTAACGACTATATCAATATCAGGAGTTCCACGATATAATGAAGTGTACAATAATTCTAAAAGCCATACAGATGATCTTAAAACTTATAATAAAATAAGTAATCTTAATTTATCCTCTAATCAGAAATCAAAGAAATTTGAATTCAAGTCAACGGATATTTACAATGATGGATATGAGACTGTGAGCTGTTTCCTAACAACAGATCTCAAAAAATATTGTCTTAACTGGAGATATGAATCAACAGCTCTATTTGGAGAAACCTGCAATCAAATATTTGGATTAAATAAATTGTTTAATTGGTTACATCCTCGTCTTGAAGGAAGTACAATCTATGTAGGTGATCCTTACTGTCCTCCATCAGATAAAGAACATATATCATTAGAGGATCACCCTGATTCTGGATTTTACGTTCATAACCCAAGAGGGGGTATAGAAGGATTTTGTCAAAAATTGTGGACACTTATATCCATAAGTGCAATACATCTAGCAGCTGTTAGAATAGGTGTGAGGGTGACTGCAATGGTTCAAGGAGACAATCAAGCCATAGCTGTAACCACAAGAGTACCCAACAATTATGACTACAGAGTTAAGAAGGAGATAGTTTATAAAGATGTGGTGAGATTTTTTGATTCATTAAGAGAGGTGATGGATGATTTAGGTCATGAACTTAAATTAAATGAAACGATTATAAGTAGCAAGATGTTCATATATAGCAAAAGAATATATTATGATGGGAGAATTCTTCCTCAAGCTCTGAAAGCATTATCTAGATGTGTCTTCTGGTCAGAAACAGTAATAGATGAAACAAGATCAGCATCTTCAAACTTGGCAACATCATTTGCAAAAGCAATTGAGAATGGTTATTCACCTGTTCTAGGATATGCATGCTCAATTTTTAAGAATATTCAACAACTGTATATTGCCCTTGGGATGAATATCAATCCAACTATAACACAGAATATCAAAGATCAATATTTTAGGAACCCAAATTGGATGCAATATGCTTCTTTAATACCTGCTAGTGTTGGGGGATTCAACTATATGGCCATGTCAAGATGTTTTGTAAGGAACATTGGTGATCCATCAGTTGCTGCATTAGCTGATATTAAAAGATTTATTAAGGCGAACCTATTGGACCGAAGTGTTCTTTATAGGATTATGAATCAAGAACCAGGTGAGTCATCTTTTTTGGACTGGGCTTCAGACCCATATTCATGCAATTTACCACAATCTCAGAATATAACTACCATGATAAAAAATATAACAGCAAGAAATGTATTACAAGATTCACCAAACCCATTATTATCTGGATTATTCACAAATACAATGATAGAAGAAGATGAAGAATTAGCCGAATTCTTGATGGACAGGAAGGTAATTCTCCCTAGAGTTGCACATGATATTCTAGATAATTCTCTCACAGGAATCAGAAATGCTATAGCTGGAATGTTAGATACGACAAAATCTTTAATTCGGGTTGGCATAAATAGAGGAGGACTGACATATAGTTTATTGAGGAAAATCAGTAATTATGATCTAGCACAATATGAAACACTAAGTAGGACTTTGAGACTAATTGTAAGCGATAAAATCAGGTATGAAGATATGTGTTCAGTAGACCTTGCCATAGCATTGCGACAAAAAATGTGGATTCATTTATCAGGAGGAAGGATGATAAGTGGGCTCGAAACACCTGACCCATTAGAATTATTATCTGGGGTAGTAATAACAGGATCAGAACATTGTAAAATATGTTATTCTTCAGATGGTACAAACCCATATACTTGGATGTATTTACCGGGTAATATTAAAATAGGATCAGCAGAAACAGGTATATCATCATTAAGAGTTCCTTATTTTGGATCAGTCACTGATGAAAGATCTGAGGCACAATTAGGATATATCAAGAATCTTAGTAAACCTGCAAAAGCCGCAATAAGAATAGCAATGATATATACATGGGCATTTGGTAATGATGAGATATCTTGGATGGAAGCCTCACAAATAGCACAAACACGCGCAAATTTCACACTAGACAATCTTAAAATTCTAACACCGGTAGCTACATCAACAAATTTATCACACAGATTAAAGGATACTGCAACTCAAATGAAGTTCTCCAGCACATCATTGATCAGAGTCAGTAGATTCATAACAATGTCTAATGATAACATGTCTATCAAAGAAGCTAACGAAACCAAAGATACCAATCTTATTTATCAACAAATCATGTTAACAGGATTAAGTGTTTTCGAATATTTATTTAGATTGAAAGAAACCACAGGACACAATCCCATAGTTATGCATCTGCATATAGAAGATGAGTGTTGTATCAAAGAAAGTTTTAACGATGAGCATATCAATCCAGAATCTACATTAGAATTAATTAGATATCCTGAAAGTAACGAATTTATTTATGATAAAGACCCGCTCAAAGATGTGGACTTATCAAGACTTATGGTTATTAAAGACCATTCTTATACAATTGATATGAATTATTGGGATGATACTGACATTATACATGCAATTTCAATATGTACTGCAATTACAATAGCAGACACTATGTCACAATTAGATCGAGATAATCTAAAAGAAATAATAGTCATTGCAAATGATGATGATATTAATAGCTTAATCACTGAATTTTTGACTCTTGATATACTCGTATTTCTCAAGACATTTGGTGGATTATTAGTAAATCAATTTGCATACACTCTTTATAGTTTAAAAATAGAAGGTAGGGACCTCATTTGGGATTATATAATGAGAACACTGAGAGATACCTCCCATTCAATATTAAAAGTACTATCTAATGCATTATCTCATCCTAAAGTATTCAAGAGGTTCTGGGATTGTGGAGTCCTAAACCCTATCTACGGTCCTAATACTGCTAGTCAAGACCAGATAAAACTTGCCCTCTCTATATGTGAATATTCACTAGATCTATTTATGAGAGAATGGTTGAATGGTGTATCACTTGAAATATACATTTGTGACAGCGATATGGAAGTAGCAAATGACAGGAAACAAGCCTTTATTTCTAGACATCTTTCATTTGTTTGCTGTTTAGCAGAAATTGCATCTTTTGGACCTAATCTGTTAAACTTAACATACTTAGAGAGACTTGATCTATTGAAACAATATCTTGAATTAAATATCAAAGAGGATCCTACTCTTAAATATGTACAAATATCTGGATTATTAATTAAATCGTTCCCATCAACTGTAACATACGTAAGAAAGACTGCAATCAAATATTTAAGGATTCGCGGTATTAGTCCACCTGAGGTAATTGATGATTGGGATCCGATAGAAGATGAAAATACGCTGGATAACATTGTCAAATCTATAAATGATAACTGTAATAAAGATAATAAAGGGAATAAAATTAACAATTTCTGGGGACTAGCACTTAAGAACTATCAAGTCCTTAAAATCAGATCTATAACAAGCGATTCTGATAATAATGATGGACTAGATGTTAGTACAGGTGGTTTGACACTTCCTCAAGGAGGGAATTACCTATCACATCAATTGAGGTTATTTGGAATCAACAGCACTAGTTGTCTGAAAGCCCTTGAGTTATCACAAATTTTAATGAAGGAAGTTAATAAAGACAAGGACAGGCTCTTCCTGGGAGAAGGGGCAGGAGCTATGCTAGCATGTTATGATGCCACATTAGGACCTGCAGTTAATTATTATAATTCAGGTTTGAATATAACAGATGTAATTGGTCAACGAGAATTGAAAATATTTCCTTCAGAGGTATCATTAGTAGGTAAAAAATTAGGAAATGTGACACAGATTCTTAATAGGGTAAAAGTACTGTTCAATGGGAATCCAAATTCAACATGGATAGGAAATATGGAATGTGAGAGCTTAATATGGAGTGAATTAAATGATAAGTCTATCGGATTAGTACATTGTGATATGGAGGGAGCTATCGGTAAATCAGAAGAAACTGTTCTACATGAACACTATAGTGTTATAAGAATTACATACTTGATTGGAGATGATGATGTTGTTTTAGTTTCTAAAATTATACCTACAATCACTCCGAATTGGTCTAGAATACTTTATCTGTACAAGTTATATTGGAAAGATGTAAGTATAATATCACTTAAAACTTCTAATCCTGCATCAACAGAATTATATCTGATCTCGAAAGACGCATATTGTACTATAATGAAACCTAGTGAAGTTGTTTTATCAAAACTTAAAAGACTGTCACTCTTAGAAGAAAACAATCTATTAAAATGGATCATTTTATCAAAGAAGAGGAATAATGAATGGTTACATCATGAAATCAAAGAAGGGGAAAGAGATTATGGAGTTATGAGACCATACCACATGGCACTACAAATCTTCGGATTTCAAATCAATTTAAATCATCTGGCAAAAGAATTTTTATCAACTCCAGATCTGACTAATATTAACAATATAATTCAAAGTTTTCAGAGAACAATTAAGGATGTTTTGTTCGAATGGATTAATATAACCCATGATGATAAGAGACATAAATTAGGCGGGAGATATAATATATTCCCACTGAAAAATAAGGGAAAGTTAAGACTGCTATCGAGAAGACTAGTATTAAGTTGGATTTCGTTATCATTATCGACTCGATTACTTACGGGTCGCTTTCCTGATGAAAAATTTGAACATAGAGCACAAACTGGATATGTGTCATTAGCTGATACTGATTTAGAATCATTAAAGTTGTTGTCGAAAAACATTATTAAGAATTACAAAGAGTGTATAGGGTCAATATCATATTGGTTTCTAACCAAAGAAATTAAAATACTTATGAAATTGATTGGTGGTGCTAAATTATTAGGAATTCCTAGACAATATAAAGAACCCGAAGAACAGTTATTAGAAAACTACAATCAACATGATGAATTTGATATCGATTAAGACACAAATACAATAGAGATATATCCTAAC
>HPIV3/06/ZJ/CHN/2017
AAGAAAAGGGAACTCTACAATTTCAAAAATGTTGAGCCTATTTGATACATTTAATGCACGTAGGCAAGAAAACATAACAAAATCAGCTGGTGGAGCTATCATCCCTGGACAGAAAAATACTGTCTCTATATTCGCTCTTGGACCGACAATAACCGATGATAATGAGAAAATGACATTAGCTCTTCTATTTTTATCTCATTCATTAGATAATGAGAAACAACATGCACAAAGAGCAGGGTTCTTGGTGTCTCTATTGTCAATGGCTTATGCCAATCCAGAACTCTACTTAACAACAAATGGAAGTAATGCAGATGTCAAGTATGTCATATACATGATTGAGAAAGATCCAAAACGGCAAAAGTATGGAGGATTTGTGGTTAAGACGAGAGAGATGATATATGAGAAGACAACTGATTGGATATTTGGAAGTGACCTGGATTATGATCAGGAAACTATGTTGCAGAACGGCAGAAACAATTCGACAATTGAAGACCTTGTCCACACGTTTGGGTATCCATCATGTTTAGGAGCTATTATAATACAGATCTGGATAGTTTTGGTCAAAGCTATCACTAGCATCTCAGGGTTAAGAAAAGGCTTCTTCACTCGATTGGAAGCTTTCAGACAAGATGGAACAGTGCAGGCAGGACTGGTGTTGAGCGGTGACACAGTGGATCAGATTGGGTCAATCATGCGGTCCCAACAGAGCTTGGTAACTCTTATGGTTGAGACGTTAATAACAATGAATACTAGCAGAAATGATCTCACAACCATAGAAAAGAATATACAAATTGTTGGTAACTACATAAGGGATGCAGGTCTCGCTTCATTCTTCAATACAATCAGATATGGAATTGAGACTAGAATGGCAGCTTTGACTCTATCCACTCTTAGACCAGATATCAATAGATTAAAAGCTCTAATGGAACTGTATTTGTCAAAGGGACCACGCGCTCCATTCATCTGTATCCTCAGAGATCCCATACATGGTGAGTTCGCACCAGGCAACTATCCTGCCATATGGAGTTATGCAATGGGAGTGGCAGTTGTACAAAACAGAGCCATGCAACAGTATGTGACAGGAAGATCATATCTAGATATTGAAATGTTCCAGCTAGGACAAGCAGTAGCACGTGATGCTGAAGCTCAGATGAGCTCAACACTAGAAGATGAACTTGGAGTGACACATGAAGCCAAAGAAAGCTTGAAAAGACATATAAGGAACATAAACAGTTCAGATACATCTTTCCACAAACCAACAGGTGGATCAGCCATAGAGATGGCAATAGATGAAGAGCCAGAACAATTTGAAAATAGAGCAGATCAAGAACAAGATGGGGAACCTCAATCATCCATAATCCAATATGCTTGGGCAGAAGGAAACAGGAGCGACGACCGGATTGAGCAAGCTACAGAATCTGACAATATTAAGACTGAACAACAAAACATCAGAGACAGACTAAACAAGAGACTCAACGACAAGAAGAAACAAGGCAGTCAACCACCCACTAATTCTACAAACAGAACAAACCAGGACGAAATAGACGATCTGTTCAATGCATTTGGAAGCAATTAATCGAATCAATATTTTGATTCAAATCAATAATAAATAAGAAAAACTTAGGATTAAAGAATCCTATCACACCGGAATATAGAGTGGTAAATTTAAAATCTGCTTGCAACTCAATCAATAGAGAGTTGATGGAAAGCGATGCTAAGAACTATCAAATCATGGATTCTTGGGAAGAGGAATCAAGAGATAAATCAACTAATATCTCCTCGGCCCTCAACATCATTGAATTCATACTCAGCACCGACCCCCAAGAAGACCTATCGGAAAACGACACAATCAACACAAGAACCCAACAACTCAGTGCCACCATCTGTCAACCAGAAATCAAACCAACAGAAACAAGTGAAAAAGATAGTGGATCAACTGACAAAAATAGACAGTCTGGGTCATCACACGAATGTACAACAGAAGCAAAAGATAGAAATATTGATCAGGAAACTGTACAGAGAGGACCTGGGAGAAGAGGCAGCTCAGATAGTAGAGCTGAGACTGTGGTCTCTGGAGGAATCTCCAGAAGCATCACAGATTCTAAAAATGGAACCCAAAACACGGAGAATATTGATCTCAATGAAATTAGAAAGATGGATAAGGACTCTATTGAGGGGAAAATGCGACAATCTGCAGATGTTCCAAGCGAGATATCAGGAAGTGATGGCATATTTACAACAGAACAAAGTAGAGACAGTGATCATGGAAGAAGCTTGGAATCTATCGGTACACCTGATACAAGATCAATAAGTGTTGTTACTGCTGCAACACCAGATGATGAAGAAGAAATACTAATGAGAAATAGTAGGATGAAGAAAAGTTCTTCAACACACCAAGAAGATGACAAAAGAATTAAAAAAGGGGGAAAAGGGAAAGACTGGTTTAAGAAATCAAAAGACACCGACAACCAGACATCAACATCAGATCACAGACCTACATCAAAAGGGCAAAAGAAAATCTCAAAGACAACAACTATCAACACCGACACAAAGGGGCAAACAGAAACACAGACAGAATCATCAGAAATACAATCCTCATCATGGAGTCTCACCATTGACAACAACACTGACCGAGCTGAACAGACAAGCACAACTCCTCCAACAGCCACTCCCAGATCAACCAGCACAAAAGAATCAATCCGAACAAACTCTGAATCCAAGCCCAAGACACAAAAGACAAATGGAAAGGAAAGGAAGGATACAGAAGAGAGCAATCGATTTACAGAGAGGGCAATTACTCTATTGCAGAATCTTGGTGTAATTCAATCCACATCAAAACTAGATTTATACCAAGACAAGCGAGTTGTATGTGTAGCCAATGTACTAAACAATGTAGACACTGCATCAAAGATAGACTTCCTGGCAGGATTAGTCATAGGGGTTTCAATGGATAATGACACAAAATTAATACAGATACAAAATGAAATGTTAAACCTCAAAGCGGATTTAAAGAAAATGGACGAATCACATAGAAGGTTGATAGAAAATCAAAGAGAACAATTGTCATTGATCACGTCATTAATTTCAAATCTTAAAATTATGACTGAGAGAGGAGGAAAGAAAGACCAAAATGAATCCAATGAAAGAGTATCCATGATCAAGACAAAATTGAAAGAGGAAAAGATCAAGAAAACCAGGTTTGACCCGCTTATGGAAGCGCAAGGCATCGACAAGAACATACCCGATCTATATCGACATGCAGGAAACACACTAGAGAATGATGTACAAGTCAAATCAGAGATATTAAGTTCGTACAATGAGTCAAATGCAACAAGACTAATACCCAAAAAAGTGAGCAGTACAATGAGATCACTAGTTGCAGTCATCAACAACAGCAATCTCTCACAAAGCACAAAACAATCATATATAAACGAACTCAAACATTGCAAAAGTGATGAAGAAGTATCTGAATTAATGGACATGTTCAATGAGGATGTCAATAATTGCTAATGATCCAATAAAGAAACAACACCGAATAAATAGACAGGAAACAACAGTAGTTCAAAACCTGTCAATACACACGAAATCAAGCAGAACGAAATAATAGACATCAATCAATATACAAATAAGAAAAACTTAGGATTAAAGAATAAATTAATCCTTGTCCAAAATGAGTATAACTAACTCTGCAATATACACATTCCCAGAGTCATCATTTTCCGAGAATGGTCATATAGAACCATTACCACTCAAAGTCAATGAACAGAGAAAGGCAGTACCTCACATTAGGGTTGCCAAAATTGGAAATCCACCAAAACACGGATCCCGGTATTTAGATGTCTTTCTACTCGGCTTCTTCGAGATGGAACGAATCAAAGATAAATACGGGAGTGTGAATGATCTTGACAGTGACCCGAGTTATAAAGTTTGTGGCTCTGGATCATTACCAATCGGTCTGGCCAAATACACTGGGAATGATCAAGAATTATTGCAGGCTGCAACCAAACTAGACATAGAAGTGAGAAGAACAGTCAAAGCAAAAGAGATGGTTGTTTATACAGTACAAAATATAAAACCAGAACTGTACCCATGGTCTAGTAGATTAAGAAAAGGAATGCTGTTCGATGCCAACAAAGTTGCTCTTGCTCCTCAATGTCTTCCACTAGATAGGAGCATAAAATTCAGAGTAATCTTCGTGAATTGTACGGCAATTGGATCAATAACCTTGTTCAAAATTCCTAAGTCAATGGCATCACTATCTCTACCTAATACAATATCAATAAATCTGCAGGTACACATCAAAACAGGGGTTCAGACTGACTCTAAAGGGGTAGTTCAGATTCTGGATGAGAAAGGTGAAAAATCACTGAATTTCATGGTCCATCTTGGATTGATCAAAAGAAAAGTAGGCAGAATGTACTCTGTTGAGTACTGTAAACAGAAAATCGAGAAAATGAGATTGATATTTTCTTTGGGATTAGTTGGAGGAATCAGTCTTCATGTCAATGCAACTGGATCTATATCAAAAACACTAGCAAGTCAGCTAGTATTCAAGAGGGAGATTTGTTATCCTTTAATGGACCTAAATCCGCATCTTAATCTAGTTATCTGGGCTTCATCAGTAGAGATTACAAGAGTGGATGCAATTTTCCAACCTTCTTTACCTGGCGAGTTCAGATACTATCCCAACATTATTGCAAAGGGAGTTGGGAAAATCAAACAATGGAATTAATAATCTTTACTTTGATCTAGATATACCCACTAAGCCAGAGCAAATAAAGGATAATCAAAAACTTAGGACAAAAGAAGTCAACACCAACAACCGTCAGCAGTCATACCTGTCGGAACAATAAAGAAAGGACAAAAAAAGTCAAATAAAAGAAATCAAAACAAAAAGCATAGAACACCAGAATAACAAGATCAAAACATCCAATTAACTCAAAATAAAAATTCCAAAAGAGACCGGCAACACAACAAGCACCGAACACAATGCTAATTTCAATATTGTTAATTATTACAACCATGATCATGGCATCACACTGCCAAATAGACATCACAAAACTACAGCATGTAGGTGTATTGGTCAACAGTCCCAAAGGGATGAAAATATCACAAAACTTTGAAACAAGATATCTAATCTTGAGTCTCATACCAAAAATAGAAGATTCTAACTCTTGTGGTGACCAACAGATCAAGCAATACAAGAGGTTATTGGATAGACTGATCATTCCTTTATATGATGGACTAAGATTACAGAAGGATGTGATAGTGACCAATCAAGAATCTAATGAAAACACTGATCCCAGAACAGAACGATTCTTTGGAGGGGTAATTGGAACTATTGCTCTAGGAGTAGCAACCTCAGCACAAATTACAGCAGCAGTTGCTCTGGTTGAAGCCAAGCAGGCAAGATCAGACATTGAAAAACTCAAGGAAGCAATCAGGGACACAAATAAAGCAGTGCAGTCAGTTCAGAGCTCTGTAGGAAATTTGATAGTAGCAATTAAATCAGTCCAGGATTATGTCAACAAAGAAATCGTGCCATCGATTGCGAGACTAGGTTGTGAAGCAGCAGGACTTCAGTTAGGGATTGCATTAACACAGCATTACTCAGAATTAACAAACATATTTGGTGATAACATAGGATCGTTACAAGAAAAAGGAATAAAATTACAAGGTATAGCATCATTATACCGCACAAATATCACAGAAATATTCACAACATCAACAGTTGATAAATATGATATTTATGATCTATTATTTACAGAATCAATAAAGGTGAGAGTTATAGATGTTGATTTGAATGATTACTCAATAACCCTCCAAGTCAGACTCCCTTTATTAACCAGACTGCTGAACACTCAAATCTACAAAGTAGATTCCATATCATATAATATCCAAAATAGAGAATGGTATATCCCTCTTCCCAGCCATATCATGACGAAAGGGGCATTTCTAGGTGGAGCAGATGTCAAAGAATGCATAGAAGCATTCAGCAGTTATATATGCCCTTCTGATCCAGGATTTGTACTAAACCATGAAATGGAGAGCTGTCTATCAGGAAACATATCCCAATGTCCAAGAACCACAGTCACATCAGACATAGTTCCCAGGTATGCATTTGTCAATGGAGGAGTGGTTGCGAATTGTATAACAACTACATGCACATGTAATGGTATCGGCAATAGAATCAACCAACCACCTGATCAAGGAGTCAAAATTATAACACATAAAGAATGTAATACAATAGGTATCAACGGAATGCTATTCAACACAAACAAAGAAGGAACTCTTGCATTCTACACACCAGACGACATAACATTAAACAATTCTGTTGCACTTGATCCAATTGACATATCAATTGAGCTCAACAAGGCCAAATCAGATCTAGAGGAATCAAAAGAATGGATAAGAAGGTCAAATCAAAAGCTAGACTCCATTGGAAGTTGGCATCAATCTAGCACTACAATCATAGTTATTTTGATAATGATGATTATATTGTTTATAATTAATATAACAATAATTACAATTGCAATTAAGTATTACAGAATTCAAAAGAGAAATCGAGTGGATCAAAATGATAAGCCATATGTATTAACAAACAAATAACACATCTGTAGATCATTAAATATTAAAATTATAAAAAACTTAGGAGTAAAGTTACGCAACTCAACTCCACTCATACAATTGAGAAAGAACCCAACAGACGAATCCAAATTCGAAATGGAATACTGGAAGCACACCAACCATGGAAAGGATGCTGGTAATGAGCTGGAGACATCCACAGCTACTCATGGCAACAAGCTCACCAACAAGATAACATATATATTATGGACGATAACCCTGGTGTTATTATCAATAGTCTTCATCATAGTGCTAACTAATTCCATCAAAAGTGAAAAGGCCCGCGAATCATTGCTACAAGACATAAATAATGAGTTTATGGAAGTTACTGAAAAGATCCAAGTGGCATCGGATAATACTAATGATCTAATACAGTCAGGAGTGAATACAAGGCTTCTTACAATTCAGAGTCATGTCCAGAATTACATACCAATATCATTGACACAACAAATATCGGATCTTAGGAAATTCATTAGTGAAATTACAATTAGAAATGATAATCAAGAAGTGCCACCACAAAGAATAACACATGATGTGGGTATAAAACCTTTAAATCCAGATGATTTCTGGAGATGCACGTCTGGTCTTCCATCTTTGATGAAAACTCCAAAAATAAGATTAATGCCGGGACCAGGATTATTAGCTATGCCAACGACTGTTGATGGCTGTGTCAGAACCCCGTCCTTAGTGATAAATGATCTGATTTATGCTTACACCTCAAATCTAATTACTCGAGGTTGCCAGGATATAGGGAAATCATATCAAGTATTACAGATAGGAATAATAACTGTAAACTCAGACTTGGTACCTGACCTAAATCCTAGGATCTCTCATACCTTCAACATAAATGACAATAGAAAGTCATGTTCTCTAGCACTCCTAAATACAGATGTATATCAACTGTGTTCAACTCCAAAAGTTGATGAAAGATCAGATTATGCATCATCGGGCATAGAAGATATTGTACTTGATATTGTCAATTATGATGGCTCAATCTCAACAACAAGATTTAAGAATAATAATATAAGTTTTGATCAACCGTATGCGGCATTATACCCATCTGTTGGACCAGGGATATACTACAAAGGCAAAATAATATTTCTCGGGTATGGAGGTCTTGAACATCCAATAAATGAGAATGCAATCTGCAACACAACTGGGTGTCCTGGGAAAACACAGAGAGACTGCAATCAGGCATCTCATAGTCCATGGTTTTCGGATAGAAGGATGGTCAACTCTATAATTGTTGTTGACAAGGGCTTAAACTCAGTTCCAAAATTGAAGGTATGGACGATATCTATGAGACAAAATTACTGGGGGTCAGAAGGAAGATTACTTCTACTAGGTAACAAGATCTACATATACACAAGATCTACAAGTTGGCACAGCAAGTTACAATTAGGAATAATTGACATTACTGACTACAGTGATATAAGGATAAAATGGACATGGCATAATGTGCTATCAAGACCAGGAAACAATGAATGTCCATGGGGACATTCATGTCCGGATGGGTGTATAACAGGAGTATATACTGATGCATATCCACTCAATCCTACAGGAAGCATTGTATCATCTGTTATATTGGACTCACAAAAATCGAGAGTCAACCCAGTCATAACTTACTCAACAGCAACTGAAAGGGTAAACGAGCTGGCCATCCGGAACAAAACACTCTCAGCTGGGTATACAACAACAAGCTGCATTACACACTATAACAAAGGGTATTGTTTTCATATAGTAGAAATAAATCATAAAAGCTTAAACACATTTCAACCCATGTTGTTCAAAACAGAGATTCCAAAAAGCTGCAGTTAATCATAATTAACCATAATATGTATTAATCTATCTATAATACAAGTATATGATACTTAATCAGCAATCAGACAATAGACAAAAAGGGAATATAAAAAACTTAGGAGCAAAGCGTGCTCGAAACATGGACACTGAATCTAATAATGGCACTGTGTCTGACATACTCTATCCTGAGTGTCACCTTAACTCTCCTATCGTTAAAGGTAAAATAGCACAATTACACACAATTATGAGTCTACCTCAACCTTATGATATGGATGACGACTCAATATTAGTTATCACTAGACAGAAAATAAAACTCAATAAATTAGATAAAAGACAACGATCAATTAGAAGATTGAAATTAATATTAGTTGAGAAAGTGAGTGATTTAGGAAAATACACGTTTATCAGATACCCAGAAATGTCAAAAGAAATGTTCAAATTACATATACCCGGCATTAACAGTAAAGTGACCGAACTATTACTTAAAGCAGATAGAACATATAGTCAAATGACTGATGGATTGAGAGATCTATGGATTAATGTGCTATCGAAATTAGCCTCAAAAAATGATGGAAGCAATTATGATCTTAATGAAGAAATTAACAATATATCAAAAGTTCACACAACTTATAAATCAGATAAATGGTATAATCCATTCAAGACATGGTTTACCATCAAGTATGATATGAGGAGACTACAAAAAGCTCGAAATGAGGTTACCTTTAATATGGGAAAAGATTATAACCTGTTAGAAGACCAGAAGAATCTCTTATTGATACATCCAGAATTGGTTTTAATATTAGATAAACAAAACTATAATGGTTATCTAATTACTCCTGAATTAGTATTGATGTATTGTGACGTAATCGAAGGCCGATGGAATATAAGTGCATGCGCTAGGCTAGATCCCAAATTACAATCTATGTATCAGAAAGGTAATAATCTGTGGGAAGTGATAGATAAATTGTTTCCAATTATGGGAGAAAAGACATTTGATGTAATATCATTATTAGAACCACTTGCATTATCCCTAATTCAAACTCATGATCCTGTCAAACAACTAAGGGGAGCTTTTTTAAATCATGTGTTATCTGAGATGGAATTGATATTTGAATCTAGAGAATCAATTAAGGAATTTCTGAGTGTAGATTACATTGATAAAATTTTAGATATTTTTGATAAATCTACAATAGATGAAATAGCAGAGATTTTCTCTTTTTTTAGAACATTTGGGCATCCTCCATTAGAAGCTAGTATTGCAGCAGAAAAGGTTAGAAAATATATGTATATTGAGAAACAATTAAAATTTGACACTATTAATAAATGTCATGCTATTTTCTGTACAATAATAATTAATGGATATAGAGAGAGGCATGGTGGACAGTGGCCTCCTGTGACATTACCTGATCATGCACACGAATTCATCATAAATGCTTACGGTTCAAATTCTGCAATATCATATGAAAATGCTGTTGATTATTACCAGAGCTTTATAGGAATAAAATTTAATAAATTTATAGAACCTCAGTTAGATGAGGATTTGACAATTTATATGAAAGATAAAGCATTATCTCCAAAAAAATCAAACTGGGACACTGTTTATCCTGCATCTAATTTACTGTATCGTACTAATGCATCCAACGAATCACGAAGATTAGTTGAAGTATTTATAGCAGATAGTAAATTTGATCCTCATCAGATATTGGATTATGTAGAATCTGGGGATTGGTTAGATGATCCAGAATTTAATATTTCTTATAGTCTCAAAGAAAAGGAGATCAAACAAGAAGGTAGACTCTTTGCAAAAATGACATACAAAATGAGAGCTACACAGGTTTTATCAGAGACACTACTTGCAAACAATATAGGAAAATTCTTTCAAGAAAATGGGATGGTGAAGGGAGAGATTGAATTACTTAAGAGATTAACGACTATATCAATATCAGGAGTTCCACGATATAATGAAGTGTACAATAATTCTAAAAGCCATACAGATGATCTTAAGACTTATAATAAAATAAGTAATCTTAATTTATCCTCTAATCAGAAATCAAAGAAATTTGAATTCAAGTCAACAGATATTTACAATGATGGATATGAGACTGTGAGCTGTTTCTTAACAACAGATCTCAAAAAATATTGTCTTAACTGGAGATATGAATCAACAGCTCTATTTGGAGAAACTTGCAATCAAATATTTGGATTAAATAAATTGTTTAATTGGTTACATCCTCGTCTTGAAGGAAGTACAATCTATGTAGGTGATCCTTACTGTCCTCCATCAGATAAAGAACATATATCATTAGAGGATCACCCTGATTCTGGATTTTACGTTCATAACCCAAGAGGGGGTATAGAAGGATTTTGTCAAAAATTGTGGACACTTATATCCATAAGTGCAATACATCTAGCAGCTGTTAGAATAGGTGTGAGGGTGACTGCAATGGTCCAAGGAGACAATCAAGCCATAGCTGTAACCACAAGAGTACCCAACAATTATGACTACAGAATTAAGAAGGAGATAGTTTATAAAGATGTGGTGAGATTTTTTGATTCATTAAGAGAGGTGATGGATGATCTAGGTCATGAACTTAAATTAAATGAAACGATTATAAGTAGCAAGATGTTCATATATAGCAAAAGAATATATTATGATGGGAGAATTCTTCCTCAAGCTCTGAAAGCATTATCTAGATGTGTCTTCTGGTCAGAAACAGTAATAGATGAAACAAGATCAGCATCTTCAAACTTGGCAACATCATTTGCAAAAGCAATTGAGAATGGTTATTCACCTGTTCTAGGATATGCATGCTCAATTTTTAAGAATATTCAACAACTGTATATTGCCCTTGGGATGAATATTAATCCAACTATAACACAGAATATCAAAGATCAATATTTTAGGAACCCAAATTGGATGCAATATGCTTCTTTAATACCTGCTAGTGTTGGAGGATTCAACTACATGGCTATGTCAAGATGTTTTGTAAGGAACATTGGTGATCCATCAGTTGCTGCATTAGCTGATATTAAAAGATTTATTAAGGCGAATCTATTGGACCGAAGTGTTCTTTATAGGATTATGAATCAAGAACCAGGTGAGTCATCTTTTTTGGACTGGGCTTCAGACCCATATTCATGCAATTTACCACAATCTCAGAATATAACTACCATGATAAAAAATATAACAGCAAGAAATGTATTACAAGATTCACCAAACCCATTATTATCTGGATTATTCACAAATACAATGATAGAAGAAGATGAAGAATTAGCCGAATTCTTGATGGACAGGAAGGTAATTCTCCCTAGAGTTGCACATGATATTCTAGATAATTCCCTCACAGGAATCAGAAATGCTATAGCTGGAATGTTAGATACGACAAAATCTTTAATTCGGGTTGGCATAAATAGAGGAGGACTGACATATAGTTTGTTGAGAAAAATCAGTAATTATGATCTAGCACAATATGAAACACTAAGTAGGACTTTGAGACTAATTGTAAGCGATAAAATCAGGTATGAGGATATGTGTTCAGTAGACCTTGCCATAGCATTGCGACAAAAAATGTGGATTCATTTATCAGGAGGAAGGATGATAAGTGGGCTCGAAACACCTGACCCATTAGAATTATTATCTGGGGTAGTAATAACAGGATCAGAACATTGTAAAATATGTTATTCCTCAGATGGTACAAACCCATATACTTGGATGTATTTACCGGGTAATATTAAAATAGGATCAGCAGAAACAGGTATATCATCATTAAGAGTTCCTTATTTTGGATCAGTCACTGATGAAAGATCTGAGGCACAACTAGGATATATCAAGAATCTTAGTAAACCTGCAAAAGCTGCAATAAGAATAGCAATGATATATACATGGGCATTTGGTAATGATGAGATATCTTGGATGGAAGCCTCACAAATAGCACAAACACGCGCAAATTTCACACTAGATAGTCTTAAAATTCTAACACCGGTAGCTACATCAACAAATTTATCACACAGATTAAAGGATACTGCAACTCAAATGAAGTTCTCCAGCACATCATTGATCAGAGTCAGTAGATTCATAACAATGTCTAATGATAACATGTCTATCAAGGAAGCTAACGAAACCAAAGACACCAATCTTATTTATCAACAAATCATGTTAACAGGATTAAGTGTTTTCGAATATTTATTTAGATTGAAAGAAACCACAGGACACAATCCCATAGTTATGCATCTGCATATAGAAGATGAGTGTTGTATTAAAGAAAGTTTTAACGATGAGCATATTAATCCAGAATCCACATTAGAATTAATTAGATATCCTGAAAGTAACGAATTTATTTATGATAAAGACCCGCTTAAAGATGTGGACTTATCAAGACTTATGGTTATTAAAGACCATTCTTATACAATTGATATGAATTATTGGGATGATACTGACATTATACATGCAATTTCAATATGTACTGCAATTACAATAGCAGATACTATGTCACAATTAGATCGAGATAATCTAAAAGAGATAATAGTCATTGCAAATGATGATGATATTAATAGCTTAATCACTGAATTTTTGACTCTTGATATACTCGTATTTCTCAAGACATTTGGTGGATTATTAGTAAATCAATTTGCATACACTCTTTATAGTTTAAAAATAGAAGGTAGGGACCTCATTTGGGATTATATAATGAGAACACTGAGAGATACCTCCCATTCAATATTAAAAGTACTATCTAATGCATTATCTCATCCTAAAGTATTCAAGAGGTTCTGGGATTGTGGAGTCCTAAACCCTATCTACGGTCCTAATACTGCTAGTCAAGACCAGATAAAACTTGCCCTCTCTATATGTGAATATTCACTAGATCTATTTATGAGAGAATGGTTGAATGGTGTATCACTTGAAATATACATTTGTGACAGCGATATGGAAGTAGCAAATGACAGGAAACAAGCCTTCATTTCTAGACATCTTTCATTTGTTTGCTGTTTAGCAGAAATTGCATCTTTTGGACCTAATCTGTTAAATTTAACATACTTAGAGAGACTTGATCTATTGAAACAATATCTTGAGTTAAATATCAAAGAAGATCCTACTCTTAAATATGTACAAATATCTGGATTATTAATTAAATCGTTCCCATCAACTGTAACTTACGTAAGAAAGACTGCAATCAAATATTTAAGGATTCGCGGTATTAGTCCACCTGAGGTAATTGATGACTGGGACCCGATAGAAGATGAAAATATGCTGGATAACATTGTCAAATCTATAAATGATAACTGTAATAAAGATAATAAAGGGAATAAAATTAACAATTTCTGGGGACTAGCACTTAAGAACTATCAAGTCCTTAAAATCAGATCTATAACAAGTGATTCTGATAATAATGATGGACTAGATGTTAGTACAGGTGGTTTGACACTTCCTCAAGGAGGGAATTACCTATCACATCAATTGAGGTTATTTGGAATCAACAGCACTAGTTGTCTGAAAGCCCTTGAGTTATCACAAATTTTAATGAAGGAAGTTAACAAAGACAAGGACAGGCTCTTCCTGGGAGAAGGGGCAGGAGCTATGCTAGCATGTTATGATGCCACATTAGGACCTGCAGTTAATTATTATAATTCAGGTTTGAATATAACAGATGTAATTGGTCAACGAGAATTGAAAATATTTCCTTCAGAGGTGTCATTAGTAGGTAAAAAATTAGGAAATGTGACACAGATTCTTAATAGGGTAAAAGTACTGTTCAATGGGAATCCAAATTCAACATGGATAGGAAATATGGAATGTGAGAGCTTAATATGGAGTGAATTAAATGATAAGTCTATCGGATTAGTACATTGTGATATGGAGGGAGCTATCGGTAAATCAGAAGAAACTGTTCTACATGAACACTATAGTGTTATAAGGATTACATACTTGATTGGAGATGACGATGTTGTTTTAGTTTCTAAAATTATACCTACAATCACTCCGAATTGGTCTAGAATACTTTATCTGTACAAGTTATATTGGAAAGATGTAAGTATAATATCACTTAAAACTTCTAATCCTGCATCAACAGAATTATATCTGATCTCGAAAGACGCATATTGTACTATAATGGAACCTAGTGAAGTTGTTTTATCAAAACTTAAAAGATTGTCACTCTTGGAAGAAAATAATCTATTAAAATGGATCATTTTATCAAAGAAGAGGAATAATGAATGGTTACATCATGAAATCAAAGAAGGGGAAAGAGATTATGGAGTTATGAGACCATATCACATGGCACTACAAATCTTCGGATTTCAAATCAATTTAAATCATCTGGCAAAAGAATTTTTATCAACTCCAGATCTGACTAATATCAACAATATAATTCAAAGTTTTCAGAGAACAATTAAGGATGTCTTGTTCGAATGGATTAATATAACCCATGATGATAAGAGACATAAATTAGGCGGGAGATATAATATATTCCCACTGAAAAATAAGGGAAAGTTAAGACTGCTATCGAGAAGACTAGTATTAAGTTGGATTTCGTTGTCATTATCGACTCGATTACTTACGGGTCGCTTTCCTGATGAAAAATTTGAACATAGAGCACAAACTGGATATGTGTCATTAGCTGATACTGATTTAGAATCATTAAAGTTGTTGTCGAAAAACATTATTAAGAATTACAAAGAGTGTATAGGGTCAATATCATATTGGTTTCTAACCAAAGAAATTAAAATACTTATGAAATTGATTGGTGGTGCTAAATTATTAGGAATTCCTAGACAATATAAAGAACCCGAAGAACAGTTATTAGAAAACTACAATCAACATGATGAATTTGATATTGATTAAGACACAAATACAATAGAGATATATCCTAAC
>MH006674_096/VNM/2009
AAGAAAAGGGAACTCTACAATTTCAAAAATGTTGAGCCTATTTGATACATTTAATGCACGTAGGCAAGAAAACATAACAAAATCAGCTGGTGGAGCTATCATCCCTGGACAGAAAAATACTGTCTCTATATTCGCTCTTGGACCAACAATAACCGATGATAATGAGAAAATGACATTAGCTCTTCTATTTCTATCTCATTCATTAGACAATGAGAAACAACATGCACAAAGAGCAGGGTTCTTGGTGTCTTTATTGTCAATGGCTTATGCCAATCCAGAACTCTACTTGACAACAAATGGAAGTAATGCAGATGTCAAGTATGTCATATACATGATTGAGAAAGATCTAAAACGGCAAAAGTATGGAGGATTTGTGGTTAAGACGAGAGAGATGATATATGAGAAGACAACTGATTGGATATTTGGAAGTGACCTGGATTATGATCAGGAAACTATGTTGCAGAACGGCAGAAACAATTCAACAATTGAAGATCTTGTCCACACGTTTGGGTATCCATCATGTTTAGGAGCTATTATAATACAGATCTGGATAGTTTTGGTCAAAGCTATCACTAGCATCTCAGGGTTAAGAAAAGGCTTTTTCACTCGATTGGAAGCTTTCAGACAAGATGGAACAGTGCAGGCAGGGCTGGTGTTGAGCGGTGACACAGTAGATCAGATTGGGTCAATCATGCGGTCCCAACAGAGCTTGGTAACTCTTATGGTTGAGACGTTAATAACAATGAATACTAGCAGAAATGATCTCACAACCATAGAAAAGAATATACAAATTGTTGGTAACTACATAAGAGATGCAGGTCTCGCTTCATTCTTCAATACAATCAGATATGGAATTGAAACTAGAATGGCAGCTTTGACTCTATCCACTCTCAGACCGGATATCAATAGATTAAAAGCTCTAATGGAACTGTATTTGTCAAAGGGGCCACGCGCTCCATTCATCTGTATCCTCAGAGATCCCATACATGGTGAGTTCGCACCAGGCAACTATCCTGCAATATGGAGTTATGCAATGGGAGTGGCAGTTGTACAAAACAGAGCCATGCAACAGTATGTGACGGGAAGATCATATCTAGATATTGATATGTTCCAGCTAGGACAAGCAGTAGCACGTGATGCTGAAGCTCAGATGAGCTCAACACTGGAAGATGAGCTAGGAGTGACACACGAAGCCAAAGAAAGCTTGAAAAGACATATAAGGAACATAAACAGTTCAGAGACATCTTTCCACAAACCAACAGGTGGATCAGCCATAGAGATGGCAATAGATGAAGAGCCAGAACAATTTGAAAATAGAGCAGATCAAGAACAAGATGGGGAACCTCAATCATCCATAATCCAATATGCTTGGGCAGAAGGAAACAGAAGCGACGACCGGACTGAGCAAGCCACAGAATCTGACAATATTAAGACTGAACAACAAAACATCAGAGACAGACTAAACAAGAGACTCAACGACAAGAAGAAACAAGGCAGTCAACCACCCACCAATCCCACAAACAGAACAAACCAGGACGAAATAGACGATCTGTTCAATGCATTTGGAAGCAACTAATCGAATCAATATTTTGATTCAAATCAATAATAAATAAGAAAAACTTAGGATTAAAGAATCCTATCACACCGGAATATAGAGTGGTAAATTTAAAATCTGCTTGCAACTCAATCAATAGAGAGTTGATGGAAAGCGATGCTAAAAACTATCAAATCATGGATTCTTGGGAAGAGGAATCAAGAGATAAATCAACTAATATCTCCTCGGCCCTCAACATCATTGAATTCATACTCAGCACCGACCCCCAAGAAGACCTATCGGAAAACGACACAATCAACACAAGAACCCAACAACTCAGTGCCACCATCTGTCAACCAGAAATCAAACCAACAGAAACAAGTGAAAAAGATAGTAGATCAACTGACAAAAATAGACAGTCTGGGTCATCACACGAATGTACAACAGAAGCAAAAGATAGAAATATTGATCAGGAAACTGTACAGAGAGGACCTGGGAGAAGAGGCAGCTCAGATAGTAGAGCTGAGACTGTGGTCTCTGGAGGAATCTCCAGAAGCATCACAGATTCTAAAAATGGAACCCAAAACACGGAGAATATTGATCTCAATGAAATTAGAAAGATGGATAAGGACTTTATTGAGGGGAAAATGCGACAATCTGCAGATGTTCCAAGCGAGATATCAGGAAGTGATGGCATATTTACAACAGAACAAAGTAGAAACAGTGATCATGGAAGAAGCTTGGAATCTATCGGTACACCTGATACAAGATCAATAAGTGTTGTTACTGCTGCAACACCAGATGATGAAGAAGAAATACTAATGAGAAATAGTAGGATGAAGAAAAGTTCTTCAATACACCAGGAAGATGACAAAAGAATTAAAAAAGGGGGAAAAGGGAAAGACTGGTTTAAGAAATCAAAAGACACTGACAACCAGACATCAACATCAGATCACAGATCAATATCAAAAGGGCAAAAGAAAATCTCAAAGACAACAACCACCAACACCGACACAAAGGGGCAAACAGAAACACAGACAGAACCATCAGAAACACAATCTCCATCATGGAATCTCACCATTGACAACAACACTGACCGAGCTGAACAAACAAGCACAACTCCTCCAACAGCCACTCCCAGATCAACCAGTACAAAAGAATCAATCCGAACAAACTCTGAATCCAAGCCCAAGACACAAAAGACAAATGGAAAGGAAAGGAAGGATACAGAAGAGAGCAATCGATTTACAGAGAGGGCAATTACTCTATTGCAGAATCTTGGTGTAATTCAATCCACATCAAAATTAGATTTATACCAAGACAAGCGAGTTGTATGTGTAGCCAATGTACTAAACAATGTAGACACTGCATCAAAGATAGACTTCCTGGCAGGATTAGTCATAGGGGTTTCAATGGATAATGACACAAAATTAATACAGATACAAAATGAAATGTTAAACCTCAAAGCGGATCTAAAGAAAATGGACGAATCACATAGAAGATTGATAGAAAACCAAAGAGAACAATTGTCATTGATCACGTCATTAATTTCAAATCTTAAAATTATGACTGAGAGAGGAGGAAAGAAAGACCAAAATGAATCCAATGAAAGAGTATCCATGATCAAGACAAAATTGAAAGAGGAGAAGATCAAGAAAACCAGGTTTGACCCGCTTATGGAAGCACAAGGCATCGACAAGAACATACCCGACCTATATCGACATGCAGGAAACACACTAGAGAATGATGTACAAGTCAAATCAGAGATATTAAGTTCATACAATGAGTCGAATGCAACAAGACTAATACCCAAAAAAGTGAGCAGTACAATGAGATCACTAGTTGCAGTCATCAACAACAGCAATCTCTCACAAAGCACAAAACAATCATATATAAACGAACTCAAACATTGCAAAAGTGATGAAGAAGTATCCGAATTAATGGACATGTTCAATGAGGATGTCAATAATTGCTAATGATCCAATAAAGAAACAACACCAAATAAATAGAAAAGAAACAACAGTAGTTCAAAACCTGTCAATACACACGAAATCAAGCAGAACGAAACAATAGACATCAATCAATATACAAATAAGAAAAACTTAGGATTAAAGAATAAATTAATCCTTGTCCAAAATGAGTATAACTAACTCTGCAATATACACATTCCCAGAGTCATCATTTTCCGAGAATGGTCATATAGAACCATTACCACTCAAAGTCAATGAACAGAGAAAGGCAGTACCTCACATTAGAGTTGCCAAAATTGGAAATCCACCAAAACATGGATCCCGGTATTTAGATGTCTTTTTACTCGGCTTCTTCGAGATGGAACGAATCAAAGATAAATACGGGAGTGTGAATGATCTTGACAGTGACCCGAGTTACAAAGTTTGTGGCTCTGGATCATTACCAATCGGACTGGCCAAGTACACTGGGAATGACCAGGAATTATTACAGGCTGCAACCAAACTAGATATAGAAGTGAGAAGAACAGTCAAAGCAAAAGAGATGGTTGTTTATACAGTACAGAATATAAAACCAGAACTGTACCCATGGTCTAGTAGACTAAGAAAAGGAATGCTGTTTGATGCCAATAAAGTTGCTCTTGCTCCTCAATGTCTTCCACTAGATAGGAGCATAAAATTCAGAGTAATCTTCGTGAATTGTACGGCAATTGGATCAATAACCTTGTTCAAAATTCCTAAGTCAATGGCATCACTATCTCTACCCAACACAATATCAATCAATCTGCAGGTATACATCAAAACAGGGGTTCAGACTGACTCTAAAGGGGTAGTTCAGATTCTGGATGAGAAAGGTGAAAAATCACTGAATTTCATGGTCCATCTTGGATTGATCAAAAGAAAAGTAGGCAGAATGTACTCTGTTGAGTACTGTAAACAGAAAATCGAGAAAATGAGATTGATATTTTCTTTGGGATTAGTTGGAGGAATCAGTCTTCATGTCAATGCAACTGGATCTATATCAAAAACACTAGCAAGTCAGCTAGTATTCAAGAGGGAGATTTGTTATCCTTTAATGGACCTAAATCCGCATCTCAATCTAGTTATCTGGGCTTCATCAGTAGAGATTACAAGAGTGGATGCAATTTTCCAACCTTCTTTACCTGGCGAGTTCAGATACTATCCTAACATTATTGCAAAAGGAGTTGGGAAAATCAAACAATGGAATTAATAATCTTTACTTTGATCTAGATATACCCACTAAGCCAGAGCAAATAAAGGATAATCAAAAACTTAGGACAAAAGAAGTCAACACCAACAACTGTCAGCAGTCATACCTGTCGGAACAATAAATAAAGGACAAAAAAAGTCAAATAGAAGAAATTAAAACAAAAAGCATAGAACACCAGAACAATAAGATCAAAACATCCAATTCACTCAAAATAAAAATTCCAAAAGAGACCGGCAACACAACAAGCACCGAACACAATGCTAATTTCAATATTGTCAATTATTACAACCATGATCATGGCATCACACTGCCAAATAGACATCACAAAACTACAGCATGTAGGTGTATTGGTCAACAGTCCCAAAGGGATGAAGATATCACAAAACTTCGAAACAAGATATCTAATCTTGAGTCTCATACCAAAAATAGAAGATTCTAACTCTTGTGGTGACCAACAGATCAAGCAATACAAGAGGTTATTGGATAGACTGATCATTCCCCTATATGATGGACTAAAATTACAGAAGGATGTGATAGTGACTAATCAAGAATCCAATGAAAACACTGATCCCAGAACAGAACGATTCTTTGGAGGGGTAATTGGAACTATTGCTCTAGGAGTAGCAACCTCAGCACAAATTACAGCAGCAGTTGCTCTGGTTGAAGCCAAGCAGGCAAGATCAGACATTGAAAAACTCAAGGAAGCAATCAGGGACACAAACAAAGCAGTGCAGTCAGTTCAGAGCTCCATAGGAAATTTGATAGTAGCAATTAAATCAGTCCAGGATTATGTCAACAAAGAAATCGTGCCATCGATTGCGAGACTAGGTTGTGAAGCAGCAGGACTTCAGTTAGGGATTGCATTAACACAGCATTACTCAGAATTAACAAACATATTTGGTGATAACATAGGATCGTTACAAGAAAAAGGAATAAAATTGCAAGGTATAGCATCATTATACCGCACAAATATCACAGAAATATTCACAACATCAACAGTTGATAAATATGATATTTATGATCTATTATTTACAGAATCAATAAAGGTGAGAGTTATAGATGTTGATTTGAATGATTACTCAATCACCCTCCAAGTCAGACTCCCTTTATTAACCAGACTGCTGAACACTCAAATCTACAAAGTAGATTCTATATCATATAATATCCAAAATAGAGAATGGTATATCCCTCTTCCCAGCCATATCATGACGAAAGGGGCATTTCTAGGTGGAGCAGATGTCAAAGAATGCATAGAAGCATTCAGCAGTTATATATGCCCCTCTGATCCAGGATTTGTACTAAACCATGAAATGGAGAGCTGTCTATCAGGAAACATATCCCAATGTCCAAGAACCACAGTCACATCAGACATAGTTCCAAGGTATGCATTTGTCAATGGAGGAGTGGTTGCGAATTGTATAACAACTACATGTACATGCAATGGTATCGGTAATAGAATCAACCAACCACCTGATCAAGGAGTCAAAATTATAACACATAAAGAATGTAATACAATAGGTATTAACGGAATGCTGTTCAACACAAACAAAGAAGGAACTCTTGCATTCTACACACCAGACGACATAACATTAAACAATTCTGTTGCACTTGATCCAATTGACATATCAATCGAGCTCAACAAGGCTAAATCAGACCTAGAGGAATCAAAAGAATGGATAAGAAGGTCAAATCAAAAGCTAGATTCTATTGGAAGTTGGCATCAATCTAGCACTACAATCATAATTATTTTGATAATGATGATTATATTGTTTATAATTAATATAACAATAATTACAATTGCAATTAAGTATTACAGAATTCAAAAGAGAAATCGAGTGGATCAAAATGATAAGCCATATGTATTAACAAACAAATGACACATCTGTAGATCATTAAATATTAAAATTATAAAAAACTTAGGAGTAAAGTTACGCAACCCAACTCCACTCATATAATTGAGAAAGAACCCAACAGACAAATCCAAATTCGAAATGGAATACTGGAAGCACACCAACCACGGAAAGGATGTTGGCAATGAGCTGGAAACATCCACAGCCACTCATAGCAACAAGCTCACCAACAAGATAACATATATATTATGGACGATAACCCTGGTGTTATTATCAATAGTCTTCATCATAGTGCTAACTAATTCCATCAAAAGTGAAAAGGCCCGCGAATCATTGCTCCAAGACATAAATAATGAGTTTATGGAAGTTACAGAAAAGATCCAAGTGGCATCTGATAATACTAATGATCTAATACAGTCAGGAGTGAATACAAGGCTTCTTACAATTCAGAGTCATGTCCAGAATTATATACCAATATCATTGACACAACAAATATCGGATCTTAGGAAATTCATTAGTGAAATTACAATTAGAAATGATAATCAAGAAGTGCCACCACAAAGAATAACACATGATGTGGGTATAAAACCTTTAAATCCAGATGATTTCTGGAGATGCACGTCTGGTCTTCCATCTTTGATGAAAACTCCAAAAATAAGATTAATGCCGGGACCAGGATTATTAGCTATGCCAACGACTGTTGATGGCTGTGTCAGAACCCCGTCCTTAGTGATAAATGATCTGATTTATGCTTACACCTCAAATCTAATTACTCGAGGTTGCCAGGATATAGGGAAATCATATCAAGTATTACAGATAGGGATAATAACTGTAAACTCAGACTTGGTACCTGACTTAAATCCTAGGATCTCTCATACCTTCAACATAAATGACAATAGAAAGTCATGTTCTCTAGCACTCCTAAATACAGATGTATATCAACTGTGTTCAACTCCAAAAGTTGATGAAAGATCAGATTATGCATCATCAGGCATAGAAGATATTGTACTTGATATTGTCAATTATGATGGCTCAATCTCAACAACAAGATTTAAGAATAATAATATAAGTTTTGACCAACCATATGCGGCATTATACCCATCTGTTGGACCAGGGATATACTACAAAGGCAAAATAATATTTCTTGGGTATGGAGGTCTTGAACATCCAATAAATGAGAATGCAATCTGCAACACAACTGGGTGTCCTGGGAAAACACAGAGAGACTGCAATCAGGCATCTCATAGTCCATGGTTTTCAGATAGAAGGATGGTCAACTCTATAATTGTTGTTGACAAAGGTTTAAACTCAGTTCCAAAATTGAAGGTATGGACGATATCTATGAGACAAAATTACTGGGGGTCAGAAGGAAGATTGCTTCTACTAGGTAACAAGATCTACATATACACAAGATCTACAAGTTGGCACAGCAAGTTACAATTAGGAATAATTGACATTACTGACTACAGTGATATAAGGATAAAATGGACATGGCATAATGTGCTATCAAGACCAGGAAACAATGAATGTCCATGGGGACATTCATGTCCGGATGGATGTATAACGGGAGTATATACTGATGCATATCCACTCAATCCCACAGGAAGCATTGTATCATCTGTCATATTGGACTCACAAAAATCGAGAGTCAACCCAGTCATAACTTACTCAACAGCAACCGAAAGGGTAAACGAGCTGGCCATCCGAAACAAAACACTCTCAGCTGGGTATACAACAACAAGCTGCATTACACACTATAACAAAGGGTATTGTTTTCATATAGTAGAAATAAATCATAAAAGCTTAAACACATTTCAACCCATGTTGTTCAAAACAGAGATTCCAAAAAGCTGCAGTTAATCATAATTAACTATAATATGTATTAACCTATCTATAATACAAGTATATGATAATCAATCAGCAATCAGACAATAGATAAAAGGGGAATATAAAAAACTTAGGAGCAAAGCGTGCTCGAAACATGGACACTGAATCTAACAATGGCACTGTGTCTGACATACTCTATCCTGAGTGTCACCTTAACTCTCCTATCGTTAAAGGTAAAATAGCACAATTACACACAATTATGAGTCTACCTCAACCTTACGATATGGATGATGACTCAATACTAGTTATCACTAGACAGAAAATAAAACTCAATAAATTAGATAAAAGACAACGATCAATTAGAAGATTAAAATTAATACTAACTGAGAAAGTGAGTGATTTAGGAAAATACACGTTTATCAGATACCCAGAAATGTCAAAAGAAATGTTCAAATTACATATACCTGGCATTAACAGTAAAGTGACTGAACTATTGCTTAAAGCAGATAGAACATATAGTCAAATGACTGATGGATTGAGAGATCTATGGATTAATGTGCTATCGAAATTAGCCTCAAAAAATGATGGAAGCAATTATGATCTTAATGAAGAAATTAATAATATATCAAAAGTTCACACAACTTATAAATTAGATAAATGGTATAATCCATTCAAGACATGGTTTACCATTAAGTATGATATGAGGAGACTACAAAAAGCTCGAAATGAGGTCACCTTTAATATGGGGAAAGATTATAACCTGTTAGAAGACCAGAAGAATCTCTTATTGATACATCCAGAATTGGTTTTGATATTAGATAAACAAAACTATAATGGTTATCTAATTACTCCTGAATTAGTATTGATGTATTGTGACGTAATCGAAGGCCGATGGAATATAAGTGCATGCGCTAAGTTAGATCCAAAATTACAATCTATGTATCAGAAAGGTAATAATCTGTGGGAAGTGATAGATAAATTGTTTCCAATTATGGGAGAAAAGACATTTGATGTAATATCATTATTAGAACCACTTGCATTATCCCTAATTCAAACTCATGATCCTGTCAAACAACTAAGGGGAGCTTTTTTAAATCATGTGTTATCCGAGATGGAATTGATATTTGAATCTAGAGAATCGATTAAGGAATTTCTGAGTGTAGATTACATTGATAAAATTTTAGATATTTTTGATAAATCTACAATAGATGAAATAGCAGAGATTTTCTCTTTTTTTAGAACATTTGGGCATCCTCCATTAGAGGCTAGTATTGCAGCAGAAAAGGTTAGAAAATATATGTATATTGAGAAACAATTAAAATTTGACACTATTAATAAATGTCATGCTATTTTCTGTACAATAATAATTAATGGATATAGAGAAAGGCATGGTGGACAGTGGCCTCCTGTGACATTACCTGATCATGCACACGAATTCATCATAAATGCTTACGGTTCAAATTCTGCAATATCATATGAAAATGCTGTTGATTATTATCAGAGCTTTATAGGAATAAAATTTAATAAATTTATAGAACCTCAGTTAGATGAGGATTTGACAATTTATATGAAAGATAAAGCATTATCTCCAAAAAAATCAAACTGGGACACCGTTTATCCTGCATCTAATTTACTGTATCGTACTAATGCATCCAACGAATCACGAAGATTAGTTGAAGTATTTATAGCAGATAGTAAATTTGATCCTCATCAGATATTGGATTATGTAGAATCTGGGGATTGGTTAGATGATCCAGAATTTAATATTTCTTATAGTCTCAAAGAAAAGGAGATCAAACAAGAAGGCAGACTCTTTGCAAAAATGACATACAAAATGAGAGCTACACAGGTTTTATCAGAGACACTACTTGCAAACAATATAGGAAAATTCTTTCAAGAAAATGGGATGGTGAAGGGAGAGATTGAATTACTTAAGAGATTAACGACTATATCAATATCAGGAGTTCCACGATATAATGAAGTGTACAATAATTCTAAAAGCCATACAGATGATCTTAAAACTTATAATAAAATAAGTAATCTTAATTTATCCTCTAATCAGAAATCAAAGAAATTTGAATTCAAGTCAACGGATATTTACAATGATGGATATGAGACTGTGAGCTGTTTCCTAACAACAGATCTCAAAAAATACTGTCTTAACTGGAGATATGAATCAACGGCTCTATTTGGAGAAACTTGCAATCAAATATTTGGATTAAATAAATTGTTTAATTGGTTACATCCTCGTCTTGAAGGAAGTACAATCTATGTAGGTGATCCTTACTGTCCTCCATCAGATAAAGAACATATATCATTAGAGAATCATCCTGATTCTGGATTCTACGTTCACAACCCAAGAGGGGGTATAGAAGGATTTTGTCAAAAATTGTGGACACTTATATCCATAAGTGCAATACATCTAGCAGCTGTTAGGATAGGTGTGAGGGTGACTGCAATGGTTCAAGGGGACAATCAAGCCATAGCTGTAACCACAAGAGTACCCAACAATTATGATTACAGAGTTAAGAAGGAGATAGTTTATAAAGATGTGGTGAGATTTTTTGATTCATTAAGAGAGGTGATGGATGATCTAGGTCATGAACTTAAATTAAATGAAACGATTATAAGTAGCAAGATGTTCATATATAGCAAAAGAATATATTATGATGGGAGAATTCTTCCTCAAGCTCTGAAAGCATTATCTAGATGTGTCTTCTGGTCAGAAACAGTAATAGATGAAACAAGATCAGCATCTTCAAACTTGGCAACATCATTTGCAAAAGCAATTGAAAATGGTTATTCACCTGTTCTAGGATATGCATGCTCAATTTTTAAGAATATTCAACAACTGTATATTGCCCTTGGGATGAATATCAATCCAACTATAACACAGAATATCAAAGATCAATATTTTAGGAACCCAAATTGGATGCAATATGCTTCTTTAATACCTGCTAGTGTTGGGGGATTCAACTACATGGCCATGTCAAGATGTTTTGTAAGGAACATTGGTGATCCATCAGTTGCTGCATTAGCTGATATTAAAAGATTTATTAAGGCGAATCTATTGGACCGAAGTGTTCTTTATAGGATTATGAATCAAGAACCAGGTGAGTCATCTTTTTTGGACTGGGCTTCAGACCCATATTCATGCAATTTACCACAATCTCAGAATATAACCACCATGATAAAAAATATAACAGCAAGAAATGTATTACAAGATTCACCAAACCCATTATTATCTGGATTATTCACAAATACAATGATAGAAGAAGATGAAGAATTAGCCGAATTCTTGATGGACAGGAAGGTAATTCTCCCTAGAGTTGCACATGATATTCTAGATAATTCTCTCACAGGAATTAGAAATGCTATAGCTGGAATGTTAGATACGACAAAATCTCTAATTCGGGTTGGCATAAATAGAGGAGGACTGACATATAGTTTATTGAGGAAAATCAGTAATTATGACCTAGCACAATATGAAACACTAAGTAGGACTTTGAGATTAATTGTAAGCGATAAAATCAGGTATGAAGATATGTGTTCAGTAGACCTTGCCATAGCATTGCGACAAAAAATGTGGATTCATTTATCAGGAGGAAGGATGATAAGTGGGCTCGAAACACCTGACCCATTAGAATTATTATCTGGGGTAGTAATAACAGGATCAGAACATTGTAAAATATGTTATTCTTCAGATGGTACAAACCCATATACTTGGATGTATTTACCGGGTAATATTAAAATAGGATCAGCAGAAACAGGTATATCATCATTAAGAGTTCCTTATTTTGGATCAGTCACTGATGAAAGATCTGAGGCACAATTAGGATATATCAAGAATCTTAGTAAACCTGCAAAAGCCGCAATAAGAATAGCAATGATATATACATGGGCATTTGGTAATGATGAGATATCTTGGATGGAAGCCTCACAAATAGCACAAACACGCGCAAATTTCACACTAGACAGTCTTAAAATTCTAACACCAGTAGCTACATCAACAAATTTATCGCACAGATTAAAGGATACTGCAACTCAAATGAAGTTCTCCAGCACATCATTGATCAGAGTCAGTAGATTCATAACAATGTCTAATGATAATATGTCTATCAAGGAAGCTAACGAAACCAAAGATACCAATCTTATTTATCAACAAATCATGTTAACAGGATTAAGTGTTTTCGAATATTTATTCAGATTGAAAGAAACCACAGGACACAATCCCATAGTTATGCATCTGCATATAGAAGATGAGTGTTGTATTAAAGAAAGTTTTAACGATGAGCATATCAATCCAGAATCTACATTAGAATTAATTAGATATCCTGAAAGTAACGAATTTATTTATGATAAAGACCCGCTCAAAGATGTGGACTTATCAAGACTTATGGTTATTAAAGACCATTCTTATACAATTGATATGAATTATTGGGATGATACTGACATTATACATGCAATTTCAATATGTACTGCAATTACAATAGCAGATACTATGTCACAATTAGATCGAGATAATCTAAAAGAAATAATAGTCATTGCAAATGATGATGATATTAATAGCTTAATCACTGAATTTTTGACTCTTGATATACTTGTATTTCTTAAGACATTTGGTGGATTATTAGTAAATCAATTTGCATACACTCTTTATAGTTTAAAAATAGAAGGTAGGGACCTCATTTGGGATTATATAATGAGAACACTAAGAGATACCTCCCATTCAATATTAAAAGTACTATCTAATGCATTATCTCATCCTAAAGTATTCAAGAGGTTCTGGGATTGTGGAGTCTTAAACCCTATCTACGGTCCTAATACTGCTAGTCAAGACCAGATAAAACTTGCCCTCTCTATATGTGAATATTCACTAGATCTATTTATGAGAGAATGGTTGAATGGTGTATCACTTGAAATATACATTTGTGACAGTGATATGGAAGTAGCAAATGACAGGAAACAAGCCTTTATTTCTAGACACCTTTCATTTGTTTGCTGTTTAGCAGAAATTGCATCTTTTGGACCTAATCTGTTAAACTTAACATACTTAGAGAGACTTGATCTATTGAAACAATATCTTGAGTTAAATATCAAAGAAGATCCTACTCTTAAATATGTACAAATATCTGGATTATTAATTAAGTCGTTCCCATCAACTGTAACATACGTAAGAAAGACTGCAATTAAATATTTAAGGATTCGCGGTATTAGTCCACCTGAGATAATTGATGATTGGGATCCGATAGAAGATGAAAATATGCTGGATAACATTGTCAAATCTATAAATGATAACTGTAATAAAGATAATAAAGGGAATAAAATTAACAATTTCTGGGGACTAGCACTTAAGAACTATCAAGTCCTTAAAATCAGATCTATAACAAGTGATTCTGATAATAATGATGGACTAGATGTTAGTACAGGTGGTTTGACACTTCCTCAAGGAGGGAATTACCTATCACACCAATTGAGGTTATTTGGAATCAACAGCACTAGTTGTCTGAAAGCCCTTGAGTTATCACAAATTTTAATGAAGGAAGTTAATAAAGACAAGGACAGGCTCTTCCTGGGAGAAGGGGCAGGAGCAATGCTAGCATGTTATGATGCCACATTAGGACCTGCAGTTAATTATTATAATTCAGGTTTGAATATAACAGATGTAATTGGTCAACGAGAATTGAAAATATTTCCTTCAGAGGTATCATTAGTAGGTAAAAAATTAGGAAATGTGACACAGATTCTTAACAGGGTAAAAGTACTGTTCAATGGGAATCCAAATTCAACATGGATAGGAAATATGGAATGTGAGAGCTTAATATGGAGTGAATTAAATGATAAGTCTATTGGATTAGTACATTGTGATATGGAGGGAGCTATCGGTAAATCAGAAGAAACTGTTCTACATGAACACTATAGTGTTATAAGAATTACATACTTGATTGGAGATGATGATGTTGTTTTAGTTTCTAAAATTATACCTACAATCACTCCGAATTGGTCTAGAATACTTTATCTGTACAGGTTATATTGGAAAGATGTAAGTATAATATCACTTAAAACTTCTAATCCTGCATCAACAGAATTATATCTGATCTCGAAAGACGCATATTGTACTATAATGGAACCTAGTGAAGTTGTCTTATCAAAACTTAAAAGATTGTCACTCTTGGAGGAAAATAATCTATTAAAATGGATCATTTTATCAAAGAAGAGGAATAATGAATGGTTGCATCATGAAATCAAAGAAGGAGAAAGAGATTATGGAGTTATGAGACCATATCATATGGCACTACAAATCTTCGGATTTCAAATCAATTTAAATCATCTGGCAAAAGAATTTTTATCAACTCCAGATCTGACTAATATCAACAATATAATTCAAAGTTTCCAGAGAACAATCAAAGATGTTTTGTTCGAATGGATTAATATAACCCATGATGATAAGAGACATAAATTAGGCGGGAGATATAATATATTCCCATTGAAAAATAAGGGAAAGTTAAGACTGCTATCGAGAAGACTAGTATTAAGTTGGATTTCGTTATCATTATCGACTCGATTACTTACGGGTCGCTTTCCTGATGAAAAATTTGAACATAGAGCACAAACTGGATATGTGTCATTAGCTGATACTGATTTAGAATCATTAAAGTTGTTGTCAAAAAATATTATTAAGAATTACAAAGAGTGTATAGGGTCAATATCATATTGGTTTCTAACTAAAGAAATTAAAATACTTATGAAATTGATTGGTGGTGCTAAATTATTAGGAATTCCTAGACAATATAAAGAACCTGAAGAACAGTTATTAGAAAACTACAATCAACATGATGAATTTGATATCGATTAAGACACAAATACAATAGAGATATATCCTAAC
>MF987836_STA762/BR/2010
AAGAAAAGGGAACTCTACAATTTCAAAAATGTTGAGCCTATTTGATACATTTAATGCACGTAGGCAAGAAAACATAACAAAATCAGCTGGTGGAGCTATCATCCCTGGACAGAAAAATACTGTCTCTATATTTGCTCTTGGACCGACAATAACCGATGATAATGAGAAAATGACATTAGCTCTTCTATTTCTATCTCATTCATTAGATAATGAGAAACAACATGCACAAAGAGCAGGGTTCTTGGTGTCTTTATTGTCAATGGCTTATGCCAATCCAGAACTCTACTTGACAACAAATGGAAGTAATGCAGATGTCAAGTATGTCATATACATGATTGAGAAAGATCTAAAACGGCAAAAGTATGGAGGATTTGTGGTTAAGACGAGAGAGATGATATATGAGAAGACAACTGATTGGATATTTGGAAGTGACCTGGATTATGATCAGGAAACTATGTTGCAGAACGGCAGAAACAATTCAACAATTGAAGACCTTGTCCACACGTTTGGGTATCCATCATGTTTAGGAGCTATTATAATACAGATCTGGATAGTTTTGGTCAAAGCTATCACTAGCATCTCAGGGTTAAGAAAAGGCTTTTTCACTCGATTGGAAGCTTTCAGACAAGATGGAACAGTGCAGGCAGGGCTGGTGTTGAGCGGTGACACAGTGGATCAGATTGGGTCAATCATGCGGTCCCAGCAGAGCTTGGTAACTCTCATGGTTGAGACGTTAATAACAATGAATACTAGCAGAAATGATCTCACAACCATAGAAAAGAATATACAAATTGTTGGTAACTACATAAGAGATGCAGGTCTCGCTTCATTCTTCAATACAATCAGATATGGAATTGAGACTAGAATGGCAGCTTTGACTCTATCCACTCTTAGACCGGATATCAATAGATTAAAAGCTCTAATGGAACTGTATTTGTCAAAGGGACCACGCGCTCCATTCATCTGTATCCTCAGAGATCCCATACATGGTGAGTTCGCACCAGGCAACTATCCTGCCATATGGAGTTATGCAATGGGAGTGGCAGTTGTACAAAACAGAGCCATGCAACAGTATGTGACAGGAAGATCATATCTAGATATTGATATGTTCCAGCTAGGACAAGCAGTAGCACGTGATGCTGAAGCTCAGATGAGCTCAACACTGGAAGATGAACTTGGAGTGACACACGAAGCCAAAGAAAGCTTGAAAAGACATATAAGGAACATAAACAGTTCAGAGACATCTTTCCACAAACCAACAGGTGGATCAGCCATAGAGATGGCAATAGATGAAGAGCCAGAACAATTTGAACATAGAGCAGATCAAGAACAAGATGGGGAACCTCAATCATCCATAATCCAATATGCTTGGGCAGAAGGAAACAGAAGCGACGATCGGACTGAGCAAGCCACAGAATCTGACAATATTAAGACTGAACAACAAAACATCAGAGACAGATTAAACAAGAGACTCAACGACAAGAAGAAACAAGGCAGTCAACCACCCACCAATCCTACAAACAGAACAAACCAGGACGAAATAGACGATCTGTTTAATGCATTTGGAAGCAACTAATCGAGTCAATATTTTGATTCAAATCAATAATAAATAAGAAAAACTTAGGATTAAAGAATCCTATCACACCGGAATATAGAGTGGTAAATTTAGAATCTGCTTGCAACTCAATCAATAGAGAGTTGATGGAAAGCGATGCTAAAAACTATCAAATCATGGATTCTTGGGAAGAGGAATCAAGAGATAAATCAACTAATATCTCCTCGGCCCTCAACATCATTGAATTCATACTCAGCACCGACCCCCAAGAAGACCTATCGGAAAACGACACAATCAACACAAGAACCCAACAACTCAGTGCCACCATCTGTCAACCAGAAATCAAACCAACAGAAACAAGTGAAAAAGATAGTGGATCAACTGACAAAAATAGACAGTCTGGGTCATCACACGAATGTACAACAGAAGCAAAAGATAGAAATATTGATCAGGAAACTGTACAGAGAGGACCTGGGAGAAGAGGCAGCTCAGATAGTAGAGCTGAGACTGTGGTCTCTGGAGGAATCTCCAGAAGCATCACAGATTCTAAAAATGGAACCCAAAACACGGAGAATATTGATCTCAATGAAATTAGAAAGATGGATAAGGACTCTATTGAGGGGAAAATGCGACAATCTGCAGATGTTCCAAGCGAGATATCAGGAAGTGATGGTATATTTACAACAGAACAAAGTAGAAACAGTAATCATGGAAGAAGCTTGGAATCTATCGGTACACCTGATACAAGATCAATAAGTGTTGTTACTGCTGCAACACCAGATGATGAAGAAGAAATACTAATGAGAAATAGTAGGATGAAGAAAAGTTCTTCAACACACCAGGAAGATGACAAAAGAATTAAAAAAGGGGGAAAAGGGAAAGACTGGTTTAAGAAATCAAAAGACACTGACAACCAGACATCAACATCAGATCACAGATCCACATCAAAAGGGCAAAAGAAAATCTCAAAGACAACAACTACCAACGCCGACACAAAGGGGCAAACAGAAATACAGACAGAACCATCAGAAACACAATCTCCATCATGGAATCTCACCATCGACAACAACACTGACCGAGCTGAACAAACAAGCACAACTCCTCCAACAGCCACTCCTAGATCAACCAGTACAAAAGAATCAATCCGAACAAACTCTGAATCCAAGCCCAAGACACAAAAGACAAATGGAAAGGAAAGGAAGGATACAGAAGAGAGCAATCGATTTACAGAGAGGGCAATTACTCTATTGCAGAATCTTGGTGTAATTCAATCCACATCAAAATTAGATTTATACCAAGACAAGCGAGTTGTATGTGTAGCCAATGTACTAAACAATGTAGACACTGCATCAAAGATAGACTTCCTGGCAGGATTAGTCATAGGGGTTTCAATGGATAATGACACAAAATTAATACAGATACAAAATGAAATGTTAAACCTTAAAGCGGATCTAAAGAAAATGGACGAATCACATAGAAGGTTGATAGAAAATCAAAGAGAACAATTGTCATTGATCACGTCATTAATTTCAAATCTTAAAATTATGACTGAGAGAGGAGGAAAGAAAGACCAAAATGAATCCAATGAAAGAGTATCCATGATCAAGACAAAATTGAAAGAAGAAAAGATCAAGAAAACCAGGTTTGACCCACTTATGGAAGCACAAGGCATCGACAAGAACATACCCGACCTATATCGACATGCAGGAAACACACTAGAGAATGATGTACAAGTCAAATCAGAGATATTAAGTTCATACAATGAGTCAAATGCAACAAGACTAATACCCAAAAAAGTGAGCAGTACAATGAGATCACTAGTTGCAGTCATCAACAACAGCAATCTCTCACAAAGCACAAAACAATCATATATAAACGAACTCAAACATTGCAAAAGTGATGAAGAAGTATCTGAATTAATGGACATGTTCAATGAGGATGTCAACAATTGCTAATGATCCAACAAAGAAACAACACTGAACAAATAGACAAGAAACAACAGTAGTTCAAAACCTGTCAATACACACGAAACCAAGCAGAACGAAACAATAGACATCAATCAATATACAAATAAGAAAAACTTAGGATTAAAGAATAAATTAATCCTTGTTCAAAATGAGTATAACTAACTCTGCAATATACACATTCCCAGAGTCATCATTTTCTGAGAATGGTCATATAGAACCATTACCACTCAAAGTCAATGAACAGAGAAAGGCAGTACCTCACATTAGAGTTGCCAAAATTGGAAATCCACCAAAACACGGATCCCGGTATTTAGATGTCTTTCTACTCGGCTTCTTCGAGATGGAACGAATCAAAGATAAATACGGGAGTGTGAATGATCTTGACAGTGACCCGGGTTACAAAGTTTGTGGCTCTGGATCATTACCAATCGGACTGGCCAAATACACTGGGAATGACCAGGAATTATTACAGGCTGCAACCAAACTAGACATAGAAGTGAGAAGAACAGTCAAAGCAAAAGAGATGGTTGTTTATACAGTACAAAATATAAAACCAGAACTGTACCCATGGTCTAGTAGACTAAGAAAAGGAATGCTGTTCGATGCCAACAAAGTTGCTCTTGCTCCTCAATGTCTTCCACTAGATAGGAGCATAAAATTCAGAGTAATCTTCGTGAATTGTACGGCAATTGGATCAATAACTTTGTTCAAAATTCCCAAGTCAATGGCATCACTATCTCTACCCAACACAATATCAATCAATCTGCAGGTACACATCAAAACAGGAGTTCAGACTGACTCTAAAGGAGTAGTTCAAATTCTGGATGAGAAAGGTGAAAAATCACTGAATTTCATGGTCCATCTCGGATTGATCAAAAGAAAAGTAGGCAGAATGTACTCTGTTGAGTACTGTAAACAGAAAATCGAGAAAATGAGATTGATATTTTCTTTGGGATTAGTTGGAGGAATCAGTCTTCATGTCAATGCAACTGGATCTATATCAAAAACACTAGCAAGTCAGCTAGTATTCAAGAGGGAGATTTGTTATCCTTTAATGGACCTAAATCCGCATCTAAATCTAGTTATCTGGGCTTCATCAGTAGAGATTACAAGAGTGGATGCAATTTTCCAACCTTCTTTACCTGGCGAGTTCAGATACTATCCTAACATTATTGCAAAAGGAGTTGGGAAAATCAAACAATGGAATTAATAATCTTCACTTTGATCTAGATATACCCACTAAACCAGAGCAAATAAGGGATAATCAAAAACTTAGGACAAAAGAGGTCAACACCAATAACTGTCAGCAGTCATACCTGTCGGAACAATAAAGAAAGGACAAAAAAAGTCAAATAGAAGAAATAAAAACAAAAAGCATAGAACACCAGAACAACAAGATCAAAACATCCAATTCACTCAAAATAAAAATTCCAAAAGAGACCGACAACACAACAAGCACCGAACACAATGTTAATTTCAATATTGTCAATTATTACAACCATGATCATGGCATCACACTGCCAAATAGACATTACAAAACTACAGCATGTAGGTGTATTGGTCAACAGTCCCAAAGGGATGAAGATATCACAAAACTTCGAAACAAGATATCTAATCTTGAGTCTCATACCAAAAATAGAAGATTCTAACTCTTGTGGTGACCAACAGATCAAGCAATACAAGAGGTTATTGGATAGACTGATCATTCCTTTATATGATGGACTAAGATTACAGAAGGATGTGATAGTGACTAATCAAGAATCCAATGAAAACACTGATCCTAGAACAGAACGATTCTTTGGAGGGGTAATTGGAACTATTGCTCTAGGAGTAGCAACCTCAGCACAAATTACAGCAGCAGTTGCTCTGGTTGAAGCCAAGCAGGCAAGATCAGACATTGAAAAACTCAAGGAAGCAATCAGGGACACAAACAAAGCAGTGCAGTCAGTTCAGAGCTCCATAGGAAATTTGATAGTAGCAATTAAATCAGTCCAGGATTATGTCAACAAAGAAATCGTGCCATCGATTGCGAGACTAGGTTGTGAAGCAGCAGGACTTCAGTTAGGGATTGCATTAACACAGCATTACTCAGAATTAACAAACATATTTGGTGATAACATAGGATCGTTACAAGAAAAAGGAATAAAATTACAAGGTATAGCATCATTATACCGCACAAATATCACAGAAATATTCACAACATCAACAGTTGATAAATATGATATTTATGATCTATTATTTACAGAATCAATAAAAGTGAGAGTTATAGATGTTGATTTGAATGATTACTCAATCACCCTCCAAGTCAGACTCCCTTTATTAACCAGACTGCTAAACACTCAAATCTACAAAGTAGATTCCATATCATATAATATCCAAAATAGAGAATGGTATATCCCTCTTCCCAGCCATATCATGACGAAAGGGGCATTTCTAGGTGGAGCAGATGTCAAAGAATGCATAGAAGCATTCAGCAGTTATATATGCCCTTCTGATCCAGGATTTGTACTAAACCATGAAATGGAGAGCTGTCTATCAGGAAACATATCCCAATGTCCAAGAACCACAGTCACATCAGACATAGTTCCAAGGTATGCATTTGTCAATGGAGGAGTGGTTGCGAATTGTATAACAACTACATGTACATGCAATGGTATCGGTAATAGAATCAACCAACCACCTGATCAAGGAGTCAAAATTATAACACATAAAGAATGCAATACAATAGGCATTAACGGAATGCTGTTCAACACAAACAAAGAAGGAACTCTTGCATTCTACACACCAGACGATATAACATTAAACAATTCTGTTGCACTTGATCCAATTGACATATCAATCGAGCTCAACAAGGCCAAATCAGATCTAGAGGAATCAAAAGAATGGATAAGAAGATCAAATCAAAAGCTAGATTCTATTGGAAGTTGGCATCAATCTAGCACTACAATCATAGTTATTTTGATAATGATGATTATATTGTTTATAATTAATATAACAATAATTACGATTGCAATTAAGTATTACAGAATTCAAAAGAGAAATCGAGTGGATCAAAATGATAAGCCATATGTATTAACAAATAAATGACACATCTATAGATCATTAAATATTAAAATTATAAAAAACTTAGGAGTAAAGTTACACAACTCAACTCCACTCATATAATTGAAAAAGAACCCAACAGACAAATCCAAATTCGAAATGGAATACTGGAAGCACACCAACCACGGAAAGGATGTTGGTAATGAGTTGGAGACATCCACAGCCACTCATGGCAACAAGCTCACCAACAAGATAACGTATATATTATGGACGATAACTCTGGTGTTATTATCAATAGTCTTCATCATAGTGCTAACTAATTCCATCAAAAGTGAAAAAGCCCGCGAATCATTGCTACAAGACATAAATAATGAGTTTATGGAAGTTACAGAAAAGATCCAAGTGGCATCGGATAATACTAATGATCTAATACAGTCAGGAGTGAATACAAGGCTTCTTACAATTCAGAGTCATGTCCAGAATTATATACCAATATCATTGACACAACAAATATCGGATCTTAGGAAATTCATTAGTGAAATTACAATTAGAAATGATAATCAAGAAGTGCCACCACAAAGAATAACACATGATGTGGGTATAAAACCTTTAAATCCAGATGATTTCTGGAGATGCACGTCTGGTCTTCCATCTTTGATGAAAACTCCAAAAATAAGATTAATGCCGGGACCAGGATTATTAGCTATGCCAACTACTGTTGATGGCTGTGTCAGAACCCCGTCCTTAGTGATAAATGATCTGATTTATGCTTACACCTCAAATCTAATTACTCGAGGTTGCCAGGATATAGGGAAATCATATCAAGTATTACAGATAGGGATAATAACTGTAAACTCAGACTTGGTACCTGACTTAAATCCTAGGATCTCTCATACCTTCAACATAAATGACAATAGAAAGTCATGTTCTCTAGCACTCCTAAACACAGATGTATATCAACTGTGTTCAACTCCAAAAGTTGATGAAAGATCAGATTATGCATCATCAGGCATAGAAGACATTGTACTTGATATTGTCAATTATGATGGCTCAATCTCAACAACAAGATTTAAGAATAATAATATAAGTTTTGATCAACCATATGCGGCATTATACCCATCTGTTGGACCAGGGATATACTACAAAGGCAAAATAATATTTCTCGGGTATGGAGGTCTTGAACATCCAATAAATGAGAATGCAATCTGCAACACAACTGGGTGTCCTGGGAAAACACAGAGAGATTGCAATCAGGCATCTCATAGTCCATGGTTTTCAGATAGAAGGATGGTCAACTCTATAATTGTTGTTGACAAGGGTTTAAACTCAGTTCCAAAATTGAAGGTATGGACGATATCTATGAGACAAAATTACTGGGGGTCAGAAGGAAGATTACTTCTACTAGGTAACAAGATCTACATATACACAAGATCTACAAGTTGGCACAGCAAGTTACAATTAGGAATAATTGACATTACTGACTACAGTGATATAAGGATAAAATGGACATGGCATAATGTGCTATCAAGACCAGGAAACAATGAATGTCCATGGGGACATTCATGTCCGGATGGATGTATAACGGGAGTATATACTGATGCATATCCACTCAATCCCACAGGAAGCATTGTATCATCTGTCATATTGGACTCACAAAAATCGAGAGTCAACCCAGTCATAACTTACTCAACAGCAACCGAAAGGGTAAACGAGCTGGCCATCCGAAACAAAACACTCTCAGCCGGGTATACAACAACAAGCTGCATTACACACTATAACAAAGGGTATTGTTTTCATATAGTAGAAATAAATCATAAAAGCTTAAACACATTTCAACCCATGTTGTTCAAAACAGAGATTCCAAAAAGCTGCAGTTAATCATAATTAACCATAATATGTATTAACCTATCTATAATACAAGTATATGATAATTAATCATCAATCAGACAATAGACAAAAGGGGAATATAAAAAACTTAGGAGCAAAGCGTGCTCGAAACATGGACACTGAATCTAACAATGGCACTGTGTCTGACATACTCTATCCTGAGTGTCACCTTAACTCTCCTATCGTTAAAGGTAAAATAGCACAATTACACACAATTATGAGTCTACCTCAACCTTACGATATGGATGATGACTCAATACTAGTTATAACTAGACAGAAAATAAAACTCAATAAATTAGATAAAAGACAACGATCAATTAGAAGATTAAAATTAATATTAACTGAGAAAGTGAGTGATTTAGGAAAATACACGTTTATCAGATACCCAGAAATGTCAAAAGAAATGTTCAAATTACATATACCCGGCATTAACAGTAAAGTGACTGAACTATTACTTAAAGCAGATAGAACATATAGTCAAATGACTGATGGATTAAGAGATCTATGGATTAATGTGCTATCGAAATTAGCCTCAAAGAATGATGGAAGCAATTATGATCTTAATGAAGAAATTAACAATATATCAAAAGTTCACACAACTTATAAATCAGATAAATGGTATAATCCATTCAAGACATGGTTTACCATCAAGTATGATATGAGGAGACTACAAAAAGCTCGAAATGAGGTAACCTTTAATATGGGGAAAGATTATAACCTGTTAGAAGACCAGAAGAATCTCTTACTGATACATCCAGAATTGGTTTTGATATTAGATAAACAAAACTATAATGGTTATCTAATTACTCCTGAATTAGTATTGATGTATTGTGACGTAATCGAAGGCCGATGGAATATAAGTGCATGCGCTAAGTTAGATCCAAAATTACAATCTATGTATCAGAAAGGTAATAATCTGTGGGAAGTGATAGATAAATTGTTTCCAATTATGGGAGAAAAGACATTTGATGTAATATCATTGTTAGAACCACTTGCATTATCCCTAATTCAGACTCATGATCCTGTCAAACAACTAAGGGGGGCTTTTTTAAATCATGTGTTATCTGAGATGGAATTGATATTTGAATCTAGAGAATCGATTAAGGAATTTCTGAGTGTAGATTACATTGATAAAATTTTAGATATTTTTGATAAATCTACAATAGATGAAATAGCAGAGATTTTCTCTTTTTTTAGAACATTTGGGCATCCTCCATTAGAGGCTAGTATTGCAGCAGAAAAGGTTAGAAAATATATGTATATTGAGAAACAATTAAAATTTGACACTATTAATAAATGTCATGCTATTTTCTGTACAATAATAATTAATGGATATAGAGAGAGGCATGGTGGACAGTGGCCTCCTGTGACATTACCTGATCATGCACACGAATTCATCATAAATGCTTACGGTTCAAACTCTGCAATATCATATGAAAATGCTGTTGATTATTATCAGAGCTTTATAGGAATAAAATTTAATAAATTTATAGAACCTCAGTTAGATGAGGATTTGACAATTTATATGAAAGATAAAGCATTATCTCCAAAAAAATCAAACTGGGACACCGTTTATCCTGCATCTAATTTATTGTATCGTACTAATGCATCCAACGAATCACGAAGATTAGTTGAAGTATTTATAGCAGATAGTAAATTTGATCCTCATCAGATATTGGATTATGTAGAATCTGGGGACTGGTTAGATGATCCAGAGTTTAATATTTCTTATAGTCTAAAAGAAAAGGAGATCAAACAAGAAGGTAGACTCTTTGCAAAAATGACATACAAAATGAGAGCTACACAGGTTTTATCAGAGACACTACTTGCAAACAATATAGGAAAATTCTTTCAAGAAAATGGGATGGTGAAGGGAGAGATTGAATTACTTAAGAGATTAACAACTATATCTATATCAGGAGTTCCACGATATAATGAAGTGTACAATAATTCTAAAAGCCATACAGATGATCTTAAAACTTATAATAAAATAAGTAATCTTAATTTATCCTCTAATCAGAAATCAAAGAAATTTGAATTCAAGTCAACGGATATTTACAATGATGGATATGAGACTGTGAGCTGTTTCCTAACAACAGATCTCAAAAAATACTGTCTTAACTGGAGATATGAATCAACGGCTCTATTTGGAGAAACTTGCAATCAAATATTTGGATTAAATAAATTGTTTAATTGGTTACATCCTCGTCTTGAAGGAAGTACAATCTATGTAGGTGATCCTTACTGTCCTCCATCAGATAAAGAACATATATCATTAGAGGATCACCCTGATTCTGGATTTTATGTTCATAACCCAAGAGGAGGTATAGAAGGATTTTGTCAAAAATTGTGGACACTTATATCCATAAGTGCAATACATCTAGCAGCTGTTAGGATAGGTGTGAGGGTGACTGCAATGGTTCAAGGAGACAATCAAGCCATAGCTGTAACCACAAGAGTACCCAACAATTATGACTACAGAGTTAAGAAGGAGATAGTTTATAAAGATGTGGTGAGATTTTTTGATTCATTAAGAGAGGTGATGGATGATCTAGGTCATGAACTTAAATTAAATGAAACGATTATAAGTAGCAAGATGTTCATATATAGCAAAAGAATATATTATGATGGGAGAATTCTTCCTCAAGCTCTGAAAGCATTATCTAGATGTGTCTTCTGGTCAGAAACAGTAATAGATGAAACAAGATCAGCATCTTCAAACTTGGCAACATCATTTGCAAAAGCAATTGAGAATGGTTATTCACCTGTTTTAGGATATGCATGCTCAATTTTTAAGAATATTCAACAACTGTATATTGCCCTTGGGATGAATATCAATCCAACTATAACACAGAATATCAAAGATCAATATTTTAGGAACCCAAATTGGATGCAATATGCTTCTTTAATACCTGCTAGTGTTGGGGGATTCAACTACATGGCCATGTCAAGATGTTTTGTAAGGAACATTGGTGATCCATCAGTTGCTGCATTAGCTGATATTAAAAGATTTATTAAGGCGAATCTATTGGACCGAAGTGTTCTTTATAGGATTATGAATCAAGAACCAGGTGAGTCATCCTTTTTGGACTGGGCTTCAGACCCATATTCATGCAATTTACCACAATCTCAGAATATAACCACCATGATTAAAAATATAACAGCAAGAAATGTATTACAAGATTCACCAAACCCATTGTTATCTGGATTATTCACAAATACAATGATAGAAGAAGATGAAGAATTAGCCGAATTCTTGATGGATAGGAAGGTAATTCTCCCTAGAGTTGCACATGATATTCTAGATAATTCTCTCACAGGAATCAGAAATGCTATAGCTGGAATGTTAGATACGACAAAATCTCTAATTCGGGTTGGCATAAATAGAGGAGGACTGACATATAGTCTATTGAGGAAAATCAGTAATTATGATCTAGCACAATATGAAACACTAAGTAGGACTTTGAGACTAATTGTAAGCGATAAAATCAGGTATGAAGATATGTGTTCAGTAGACCTTGCCATAGCATTGCGACAAAAAATGTGGATTCATTTATCAGGAGGAAGGATGATAAGTGGGCTCGAAACACCTGACCCATTAGAATTATTATCTGGAGTAGTAATAACAGGATCAGAACATTGTAAAATATGTTATTCTTCAGATGGTACAAACCCATATACTTGGATGTATTTACCGGGTAATATTAAAATAGGATCAGCAGAAACAGGTATATCATCATTAAGAGTTCCTTATTTTGGATCAGTCACTGATGAAAGATCTGAGGCACAATTAGGATATATCAAGAATCTTAGTAAACCTGCAAAAGCTGCAATAAGAATAGCAATGATATATACATGGGCATTTGGTAATGATGAGATATCTTGGATGGAAGCCTCACAAATAGCACAAACACGCGCAAATTTCACACTAGACAATCTTAAAATTCTAACACCGGTAGCTACATCAACAAATTTATCACACAGATTAAAAGATACTGCAACTCAAATGAAGTTCTCCAGCACATCATTGATCAGAGTCAGTAGATTCATAACAATGTCCAATGATAACATGTCTATCAAGGAAGCTAACGAAACAAAAGATACCAATCTTATTTATCAACAAATCATGTTAACAGGATTAAGTGTTTTCGAATATTTATTTAGATTGAAAGAAACCACAGGACACAATCCCATAGTTATGCATCTGCATATAGAAGATGAGTGTTGTATTAAAGAAAGTTTTAACGATGAGCATATCAATCCAGAATCTACATTAGAATTAATTAGATATCCTGAAAGTAACGAATTTATTTATGATAAAGACCCGCTCAAAGATGTGGACTTATCAAGACTTATGGTTATTAAAGACCATTCTTATACAATTGATATGAATTATTGGGATGATACTGACATTATACATGCAATTTCAATATGTACTGCAATTACAATAGCAGATACTATGTCACAATTAGATCGAGATAATCTAAAAGAAATAATAGTCATTGCAAATGATGATGATATTAATAGCTTAATCACTGAATTTTTGACTCTTGATATACTTGTATTTCTCAAGACATTTGGTGGATTATTAGTAAATCAATTTGCATACACTCTTTATAGTTTAAAAATAGAAGGTAGGGACCTCATTTGGGATTATATAATGAGAACACTGAGAGATACCTCCCATTCAATATTAAAAGTACTATCTAATGCATTATCTCATCCTAAAGTATTCAAGAGGTTCTGGGATTGTGGAGTCTTAAACCCTATCTACGGTCCTAATACTGCTAGTCAAGACCAGATAAAACTTGCCCTCTCTATATGTGAATATTCACTAGATCTATTTATGAGAGAATGGTTGAATGGTGTATCACTTGAAATATATATTTGTGACAGCGATATGGAAGTAGCAAATGACAGGAAACAAGCCTTTATTTCTAGACACCTTTCATTTGTTTGCTGTTTAGCAGAAATTGCATCTTTTGGACCTAATCTGTTAAACTTAACATACTTAGAGAGACTTGATCTATTGAAACAATATCTTGAGTTAAATATCAAAGAAGATCCTACTCTTAAATATGTACAAATATCTGGATTATTAATTAAATCGTTCCCATCAACTGTAACATACGTAAGAAAGACTGCAATCAAATATTTAAGGATTCGCGGTATTAGTCCACCTGAGGTAATTGATGATTGGGATCCGATTGAAGATGAAAATATGCTAGATAACATTGTTAAATCTATAAATGATAACTGTAATAAAGATAATAAAGGGAATAAAATTAACAATTTCTGGGGACTAGCACTTAAGAACTATCAAGTCCTTAAAATCAGATCTATAACAAGTGATTCTGATAATAATGATGGACTAGATGTTAGTACAGGTGGTTTGACACTTCCTCAAGGAGGGAATTACCTATCACATCAATTGAGGTTATTTGGAATCAACAGCACTAGTTGTCTGAAAGCCCTTGAGTTATCACAAATTTTAATGAAGGAAGTTAATAAAGACAAGGACAGGCTCTTCTTAGGAGAAGGGGCAGGAGCAATGCTAGCATGTTATGATGCCACATTAGGACCTGCAGTTAATTATTATAATTCAGGTTTGAATATAACAGATGTAATTGGTCAACGAGAATTGAAAATATTTCCTTCAGAAGTATCATTAGTAGGTAAAAAATTAGGAAATGTGACACAGATCCTTAATAGGGTAAAAGTACTGTTCAATGGAAATCCAAATTCAACATGGATAGGAAATATGGAATGTGAGAGCTTAATATGGAGTGAATTAAATGATAAGTCTATTGGATTAGTACATTGTGATATGGAGGGAGCTATCGGTAAATCAGAAGAAACTGTTCTACATGAACACTATAGTGTTATAAGAATTACATACTTGATTGGAGATGATGATGTTGTTTTAGTTTCTAAAATCATACCTACAATCACTCCGAATTGGTCTAGAATACTTTATCTGTACAAGTTATATTGGAAAGATGTAAGTATAATATCACTTAAAACTTCTAATCCTGCATCAACAGAATTATATCTGATCTCGAAAGACGCATATTGTACTATAATGGAACCTAGTGAAGTTGTTTTATCAAAACTTAAAAGATTGTCACTCTTGGAAGAAAATAATCTATTGAAATGGATCATTTTATCAAAGAAGAGGAATAATGAATGGTTACATCATGAAATCAAAGAAGGGGAAAGAGATTATGGAGTTATGAGACCATATCATATGGCACTACAAATCTTCGGATTTCAAATCAATTTAAATCATCTGGCGAAAGAGTTTTTATCAACTCCAGATCTGACTAATATCAACAATATAATTCAAAGTTTTCAGAGAACAATCAAAGATGTTTTGTTCGAATGGATTAATATAACCCATGATGATAAGAGACATAAATTAGGCGGGAGATATAATATATTCCCACTGAAAAATAAGGGAAAGTTAAGACTGCTATCGAGAAGACTAGTACTAAGTTGGATTTCGTTATCATTATCGACTCGATTACTTACGGGTCGCTTTCCTGATGAAAAATTTGAACATAGAGCACAAACTGGATATGTGTCATTAGCTGATACTGATTTAGAATCATTAAAGTTGTTGTCGAAAAACATTATTAAGAATTACAAAGAGTGTATAGGGTCAATATCATATTGGTTTCTAACCAAAGAAATTAAAATACTTATGAAATTGATTGGTGGTGCTAAATTATTAGGAATTCCTAGACAATATAAAGAACCCGAGGAACAGTTATTAGAAAACTACAATCAACATGATGAATTTGATATCGATTAAGACACAAACACAATAGAGATATATCCTAAC
>KY973570_SC2565/USA/2015
AAGAAAAGGGAACTCTATAATTTCAAAAATGTTGAGCCTATTTGATACATTTAATGCACGTAGGCAAGAAAACATAACAAAATCAGCTGGTGGAGCTATTATCCCTGGACAGAAAAATACTGTCTCTATATTTGCCCTTGGACCGACAATAACTGATGATAATGAGAAAATGACATTAGCCCTTCTATTTCTGTCTCATTCATTAGATAATGAGAAACAACATGCACAAAGAGCAGGGTTCTTGGTGTCTTTATTGTCAATGGCTTATGCCAACCCAGAGCTCTACCTAACAACAAATGGAAGTAATGCAGATGTCAAGTATGTCATATACATGATTGAGAAAGATCTAAAACGGCAAAAGTATGGAGGATTTGTGGTTAAGACGAGAGAGATGATATATGAGAAGACAACTGATTGGATATTTGGAAGTGACCTGGATTATGATCAAGAAACTATGTTGCAGAACGGCAGAAACAATTCAACAATTGAAGACCTTGTCCACACATTTGGGTATCCATCATGTTTAGGAGCTATTATAATACAGATCTGGATAGTTTTGGTCAAAGCTATTACTAGCATCTCAGGGTTAAGAAAAGGCTTTTTCACTCGATTGGAAGCTTTCAGACAAGATGGAACAGTGCAGGCAGGACTGGTGTTGAGTGGTGACACAGTGGATCAGATTGGGTCAATCATGCGGTCCCAACAGAGCTTAGTAACTCTTATGGTTGAGACGTTAATAACAATGAATACTAGCAGAAATGATCTCACAACCATAGAAAAGAATATACAAATTGTTGGTAACTACATAAGAGATGCAGGTCTCGCTTCATTCTTCAATACAATCAGATATGGAATTGAGACCAGAATGGCAGCTTTGACTCTATCCACTCTCAGACCGGATATCAATAGATTAAAAGCTCTAATGGAATTGTATTTATCAAAGGGACCACGCGCTCCTTTCATTTGTATCCTCAGAGATCCCATACATGGTGAGTTCGCACCAGGCAACTATCCTGCCATATGGAGCTATGCAATGGGAGTGGCAGTTGTACAAAACAGAGCCATGCAACAGTATGTGACGGGAAGATCATATCTAGACATTGATATGTTCCAGCTAGGACAAGCAGTAGCACGTGATGCTGAAGCTCAGATGAGCTCAACACTGGAAGATGAACTCGGAGTAACACACGAAGCCAAAGAAAGCTTGAAAAGACATATAAGGAACATAAACAGTTCAGAGACATCTTTCCACAAACCAACAGGTGGATCAGCCATAGAGATGGCAATAGATGAAGAACCAGAACAATTCGAACATAGAGCAGATCAAGAACAAGATGGGGAGCCTCAATCATCAATAATCCAATATGCTTGGGCAGAAGGAAGCAGAAGCGACGACCGGACTGAGCAAGCCACAGAATCTGACAATATTAATACTGAACAACAAAACATCAGAGACAGATTAAATAAGAGACTCAACGACAAGAAGAAACAAGGCAGTCAACCACCCACCAATCCTACAAACAGAACAAACCAGGACGAGATAGACGATCTGTTTAATGCATTTGGAAGCAACTAATCGAATCAATACTTTGATTCAAATCAATAATAAATAAGAAAAACTTAGGATTAAAGAATCCTATCATACCAGAATATAGAGTGGTAAATTTAGAATCTGCTTGCAACTCAATCAATAGAGAGTTGATGGAAAGCGATGCTAAAAACTATCAAATCATGGATTCTTGGGAAGAGGAATCAAGAGATAAATCAACTAATATCTCCTCGGCCCTCAACATCATTGAATTCATACTCAGCACCGACCCCCAAGAAGACCTATCGGAAAACGACACAATTAACACAAGAACCCAACAACTCAGTGCCACCATCTGTCAACCAGAAATCAAACCAACAGAAACAAGTGAAAAAGATAGTGGATCAACTGACAAAAATAGACAGTCTGGGTCATCACACGAATGTACAACAGAAGCAAAAGATAGAAATATTGATCAGGAAACTGTACAGAGAGGACCTGGGGGAAGAGGCGGCTCAGATAGTAGAGCTGAGACTGTGGTCCCTGGAGGAATCTCCAGAAGCATCACAGATTCTAAAGATGGAACCCAAAACACGGAGAATATTGATCTCAATGAAATTAGAAAGATGGATAAGGACTCTACTGAGGGGAAAATGCGACAATCTGCAGATGTTCCAAGCGAGATATCAGGAAGTAATGTTATATTTACAACAGAACAAAGTAGAAACAGTGATCATGGAAGAAGCTTGGAATCTATCAGTACACCTGATACAAGATCAATAAGTGTTATTACTGCTGCAACGCCGGATGATGAAGAAGAAATACTAATGAGAAATAGTAGGATGAAGAAAAGCTCTTCAACACACCAGGAAGATGACAAAAGAATTAAAAAAGGGGGAAAAGGGAAAGACTGGTTCAAGAAATCAAAAGATACTGACAACCAGATATCAACATCAGATCACAGATCCACATCAAAAGGGCAAAAGAAAATCCCAAAGACAACAGCCACCAACACCGATACAAAGGGGCAAACAGAAACACAGACAGAACCATCAGAAACACAATCTCCATCATGGAATCTCACCATCGACAACAACACCGAACGAGCTGAACAGACAAATACAGCTCCTCCAACAGCCACTCCCAGATCAACCAATACAAAAGAATCAATCCGAACAAATTCTGAATCCAAGCCCAAGACACAAAAGACAAATGGAAAGGAAAGGAAGGATACAGAAGAGAGCAATCGATTTACAGAGAGGGCAATTACTCTATTGCAGAATCTTGGTGTAATTCAATCCACATCAAAACTAGATTTATATCAAGACAAACGAGTTGTATGTGTAGCAAATGTACTAAACAATGTAGACACTGCATCAAAGATAGACTTCCTGGCAGGATTAGTCATAGGGGTTTCAATGGATAACGATACAAAATTAATACAGATACAAAATGAAATGTTAAACCTCAAAGCGGATCTAAAGAAAATGGACGAATCACATAGAAGGTTGATAGAAAATCAAAGAGAACAACTGTCATTGATCACGTCATTAATTTCAAATCTTAAAATTATGACTGAGAGAGGAGGAAAGAAAGACCAAAATGAATCCAATGAAAGAGTATCTATGATCAAGACAAAATTAAAAGAGGAAAAGATCAAGAAGACCAGGTTTGATCCGCTCATGGAGGCACAAGGCATCGACAAGAACATACCCGATCTATATCGACATGCAGGAAATACACTAGAGAACGATGTACAGGTCAAATCAGAGATATTAAGTTCATACAATGAGTCAAATGCAACAAGACTAATACCCAAAAAAGTGAGCAGTACAATGAGATCACTAGTTGCAGTCATCAACAACAGCAATCTCCCTCAAAGTACAAAGCAATCATATATAAACGAACTCAAGCATTGCAAAAATGATGAAGAAGTGTCTGAACTAATGGACATGTTCAATGAGGATGTCAACAATTGCTAATGATCTAATAAAGAAACAACACCGAATAAATAGACAAGAGACAGCAGTAGTTCAAAACCTGTCAATACACACGAAATCAAGCAAAATGAAACAATAGACATCAATAAATATACAAATAAGAAAAACTTAGGATTAAAGAATAAATTAATCCTTGTCCAAAATGAGTATAACTAACTCCGCAATATACACATTCCCAGAATCATCATTTTCCGAGAATGGTCAGATAGAACCACTACCACTTAAAGTCAATGAACAGAGAAAGGCAGTACCTCACATTAGAGTTGCCAAAATTGGAAATCCACCAAAACATGGATCCCGGTATTTAGATGTCTTTCTACTAGGTTTCTTCGAGATGGAACGAATCAAAGACAAATACGGGAGTGTGAATGATCTTGACAGTGATCCGAGTTACAAAGTTTGTGGCTCTGGATCATTACCAATCGGACTGGCTAAATACACTGGGAATGACCAGGAATTACTACAGGCTGCAACCAAACTAGATATAGAAGTGAGAAGAACAGTCAAAGCAAAGGAGATGATTGTTTATACAGTACAAAATATAAAACCAGAACTGTACCCATGGTCTAGTAGACTAAGAAAAGGAATGCTGTTCGATGCCAACAAAGTAGCTCTTGCTCCTCAATGTCTTCCACTAGATAGGAGCATAAAATTCAGAGTAATCTTTGTGAATTGTACGGCAATTGGATCAATAACCTTGTTCAAAATTCCTAAGTCAATGGCATCACTGTCTTTACCTAACACAATATCAATCAATCTGCAGGTACACATCAAAACAGGGGTTCAGACTGACTCCAAAGGGGTAGTTCAGATTCTAGATGAGAAAGGCGAAAAATCATTGAATTTCATGGTCCATCTCGGATTGATCAAAAGAAAAGTAGGCAGAATGTACTCTGTTGAGTACTGTAAACAGAAAATCGAGAAAATGAGATTGATATTTTCTTTGGGATTAGTTGGAGGAATTAGTCTTCATGTCAATGCAACTGGATCTATATCAAAAACACTAGCAAGTCAGCTGGTATTCAAGAGGGAGATTTGTTATCCTTTAATGGACCTAAATCCGCATCTCAATCTAGTTATCTGGGCTTCATCAGTAGAGATTACAAGAGTGGATGCAATTTTCCAACCTTCCTTACCTGGCGAGTTCAGATACTATCCCAACATTATTGCAAAAGGAGTTGGGAAAATCAAACAATGGAATTAATAATCTCCATTTTGATCTAGATATACCCATTAAGCCAGAGTAAATAAGGGATAATCAAAAACTTAGGACAAAAGAAGTCAACACCAACAACTATTAGCAATCATACTTGTCGGAGCAAGAAAGAAGGGACAAAAAAAGCCAAATAGAAGAAATTGAAACAAAAAGTACAGAACACCAGAACAACAAGATCAAAACACCCAATCCACTCAGAACAAAAACCCCAGAGGAGACCAGCAACACAGCAAACACCGAACACAATGCTAGCTTCAACATTGTCAATTGTTGCAACCATGATTGTGGCATCACACTGCCAAATAGACATCACAAAACTACAACATGTAGGTGTATTGGTCAACAGTCCTAAAGGGATGAAGATATCACAAAACTTCGAAACAAGATATCTAATTTTAAGTCTCATACCAAAAATAGAAGACTCTAACTCTTGTGGTGACCAACAGATCAAGCAATACAAGAGACTATTGGATAGACTGATCATTCCTTTATATGATGGACTAAGATTACAGAAGGATGTGATAGTGACCAATAAAGAATCCAATGAAAACACTGATCCCAGAACAGAACGATTCTTTGGAGGGGTAATTGGAACTATTGCTCTGGGAGTAGCAACATCAGCACAAATTACAGCAGCAGTTGCTCTGGTTGAAGCCAAGCAGGCAAGATCAGACATTGAAAAACTCAAGGAAGCAATCAGGGACACCAATAAAGCAGTGCAGTCAGTTCAGAGCTCTATAGGAAATTTGATAGTAGCAATTAAATCAGTCCAGGATTATGTCAACAACGAAATCGTGCCATCGATTGAGAGACTAGGGTGTGAAGCAGCAGGACTTCAGTTAGGAATTGCATTAACACAGCATTACTCAGAGTTAACAAACATATTTGGTGATAACATAGGATCGTTACAAGAAAAAGGAATAAAATTACAAGGTATAGCATCATTATACCGCACAAATATCACAGAAATATTCACAACATCAACAGTTGATAAATATGATATTTATGATCTATTATTTACAGAATCAATAAAGGTAAGAGTCATAGATGTTGATTTGAATGATTACTCAATCACCCTCCAAGTCAGACTCCCTTTATTAACTAGATTGCTGAACACTCAAATCTACAAAGTAGATTCCATATCATACAATATCCAAAACAGAGAATGGTATATCCCCCTTCCCAGCCATATCATGACTAAAGGGGCATTTCTAGGTGGAGCAGATGTTAAAGAATGTATAGAAGCATTCAGCAGTTATATATGCCCTTCTGATCCAGGATTTGTACTAAACCATGAAATGGAGAGCTGTTTATCAGGAAACATATCTCAATGTCCAAGAACCACAGTTACATCAGACATAGTTCCAAGGTATGCATTCGTCAATGGAGGAGTGGTTGCGAATTGTATAACAACCACATGTACATGCAATGGTATCGGTAATAGAATCAACCAACCACCTGATCAAGGAGTAAAAATTATAACACACAAAGAATGCAATACAATAGGTATCAACGGAATGCTGTTCAACACAAACAAAGAAGGAACTCTTGCATTCTACACACCAGATGACATAACACTAAACAATTCTGTTGCTCTTGATCCGATTGACATATCAATCGAGCTCAACAAGGCCAAATCAGATCTAGAGGAATCAAAAGAATGGATAAGAAGGTCAAATCAAAAGCTAGATTCTATTGGAAGTTGGCATCAATCCAGCGCTACAATTATAGTTATTTTGATAATGATGATTATATTGTTTATAATTAATGTAACGATTATTACAATTGCAATTAAGTATTACAGAATTCAAAAGAGAAATCGAGTGGATCAAAATGAAAAGCCATATGTATTAACGAACAAATGACATATCTGTAGATCATTAAATATTAAAATTATAAAAAACTTAGGAGTAAAGTTACTCAACTCAACTCCATTCATATAATTGAGAAAGAACCCAACAGACGAATCCAAATTCGAAATGGAATACTGGAAGCACACCAACCACGGAAAGGACACTGGCAATGAGCTGGAGACATCCACAGCCACCCATGGCAACAGGCTCACCAACAAGATAACATATATATTATGGACGATAACCCTGGTGTTACTATCAATAGTCTTCATCATCGTGCTAATTAATTCCATCAAAAGTGAAAAGGCCCACGAATCATTGCTACAAGAAATAAATAATGAGTTTATGGAAGTTACAGAAAAGATCCAAGTGGCATCGGATAATACTAATGATCTAATACAGTCAGGAGTGAATACAAGGCTTCTCACAATTCAGAGTCATGTCCAGAATTATATACCAATATCATTAACACAACAAATATCGGATCTTAGGAAATTCATCAGTGAAATTACAATTAGAAATGATAATCAAGAAGTGCTACCACAAAGAATAACACACGATGTAGGTATAAAACCTCTAAATCCAGATGATTTCTGGAGATGCACGTCTGGTCTTCCATCTTTGATGAGAACTCCAAAAATAAGATTAATGCCGGGGCCGGGATTACTAGCTATGCCAACGACTGTTGATGGTTGTATTAGAACTCCGTCCTTAGTGATAAATGATCTGATTTATGCTTACACCTCAAATCTAATTACTCGAGGTTGCCAGGATATAGGAAAATCATATCAAGTATTACAGATAGGGATAATAACTGTAAACTCAGACTTAGTACCTGACTTAAACCCCAGGATCTCTCATACCTTCAACATAAATGACAATAGAAAGTCATGTTCTCTAGCACTCCTAAATACAGATGTATATCAACTGTGTTCAACTCCCAAAGTTGATGAAAGATCAGATTATGCATCATCAGGCATAGAAGATATTGTACTTGATATTGTCAATTATGATGGCTCAATCTCAACAACAAGATTTAAAAATAATAATATAAGTTTTGATCAACCATATGCGGCATTATACCCATCTGTTGGACCAGGGATATACTACAAAGGCAAAATAATATTTCTTGGGTATGGAGGTCTTGAACATCCAATAAATGAGAATGCAATCTGTAACACAACTGGGTGTCCTGGGAAAACACAGAGAGACTGCAATCAGGCATCTCATAGTCCATGGTTTTCAGATAGAAGGATGGTCAACTCCATCATTGTTGTTGACAAGGGTTTAAACTCAGTTCCAAAATTGAAGGTATGGACGATATCCATGAGACAAAATTACTGGGGATCAGAAGGAAGATTACTTCTACTAGGTAACAAGATCTACATATATACAAGATCTACAAGTTGGCACAGCAAGTTACAATTAGGAATAATTGATATTACTGACTACAGTGATATAAGGATAAAATGGACATGGCATAATGTGCTATCAAGACCAGGAAACAATGAATGTCCATGGGGACATTCATGTCCAGATGGATGCATAACAGGAGTGTACACTGATGCATATCCGCTCAATCCCACAGGAAGCATTGTGTCATCTGTCATATTAGACTCACAAAAATCGAGGGTTAACCCAGTCATAACTTACTCAACAGCCACCGAACGGGTAAACGAGCTGGCCATCCGAAACAAAACACTCTCAGCTGGATATACAACAACAAGCTGCATTACACACTATAACAAAGGATATTGTTTTCACATAGTAGAAATAAATCATAAAAGCTTAAACACATTTCAACCCATGTTGTTCAAAACAGAGATTCCAAAAAGCTGCAGTTAATCACAATTAACCATAATATGTATTAACCTATCTATAATACAAGTATATGATAATTAATCAGCAATCAGACAATAGACAAAAAGGGAATATAAAAAACTTAGGAGCAAAGCGTGCTCGAAACATGGACACTGAATCTAACAATGGCACTGTGTCTGACATACTCTATCCTGAATGTCACCTTAATTCTCCTATCGTTAAAGGTAAAATAGCACAATTACACACAATTATGAGTCTACCTCAACCTTACGATATGGATGACGACTCAATACTAGCTATCACCAGACAGAAAATAAAACTCAATAAATTAGATAAAAGACAACGATCTATTAGAAGATTAAAATTAATATTAACTGAGAAAGTGAATGACTTAGGAAAATATACATTTGTCAGATACCCAGAAATGTCAAAAGAAATGTTCAAATTACATATACCCGGTATTAACAGTAAAGTGACCGAATTATTACTTAAAGCAGACAGAACATATAGTCAAATGACTGATGGATTAAGAGATCTATGGATTAATGTGCTATCGAAATTAGCCTCAAAAAATGATGGAAGTAATTATGATCTTAATGAAGAAATTAATAATATATCAAAAGTTCACACTACCTATAAATCAGACAAATGGTACAATCCATTCAAGACATGGTTCACCATCAAATATGATATGAGGAGATTACAAAAAGCTCGAAATGAGGTAACTTTTAATATGGGGAAAGATTATAACTTGTTGGAAGACCAGAAGAATTTCTTATTGATACATCCGGAACTGGTTTTGATATTAGATAAGCAAAACTATGATGGTTACTTAATTACTCCTGAATTAGTATTGATGTATTGTGACGTAGTCGAAGGCCGATGGAATATAAGTGCATGTGCTAAGTTAGATCCAAAATTACAATCTATGTATCAAAAAGGTAATAATTTGTGGGAAGTGATAGATAAACTGTTTCCAATTATGGGAGAAAAGACATTTGATGTAATATCATTATTAGAACCACTTGCATTATCCCTGATTCAAACTCATGATCCTGTCAAACAACTAAGGGGAGCTTTTTTAAATCATGTGTTATCCGAAATGGAATTGATATTTGAATCTAGAGAATCAATTAAGGAATTTCTGAGTGTAGATTACATTGATAAAATCTTAGATATATTTAATAAATCTACAATAGATGAAATAGCAGAGATTTTCTCTTTTTTTAGAACATTTGGGCATCCTCCATTAGAGGCTAGTATTGCAGCAGAAAAGGTTAGAAAATATATGTATATTGAGAAACAATTAAAATTTGACACTATTAATAAATGTCATGCTATTTTCTGTACAATAATAATTAACGGATACAGAGAGAGACATGGTGGACAGTGGCCTCCTGTGACATTACCTGATCATGCACACGAATTCATCATAAACGCTTATGGTTCAAACTCTGCAATATCATATGAAAATGCTGTTGATTATTACCAGAGCTTTATAGGAATAAAATTTAATAAATTCATAGAACCTCAGTTAGATGAGGATTTGACAATTTATATGAAAGATAAAGCATTATCTCCAAAAAAATCAAACTGGGACACAGTTTATCCTGCATCCAATTTACTGTATCGTACTAATGCATCCAACGAATCACGAAGATTAGTTGAAGTATTTATAGCAGATAGTAAATTTGATCCTCATCAGATATTGGATTATGTAGAATCTGGGGACTGGTTAGATGATCCAGAATTTAATATTTCTTATAGTCTCAAAGAAAAAGAGATCAAACAAGAAGGTAGACTCTTTGCAAAAATGACATACAAAATGAGAGCTACACAGGTTTTATCAGAGACACTACTTGCAAACAATATAGGAAAATTCTTTCAAGAAAATGGGATGGTGAAAGGAGAGATTGAATTACTTAAGAGATTAACGACCATATCAATATCAGGAGTTCCACGGTATAATGAAGTGTACAATAATTCTAAAAGCCATACAGATGATCTTAAAAATTACAATAAACTAAGTAATCTTAATTTATCTACTAATCAGAAATCAAAGAAATTTGAATTCAAATCAACGGATATTTACAATGATGGATACGAGACTGTGAGCTGTTTCTTAACCACAGATCTCAAAAAATACTGTCTTAATTGGAGATATGAATCAACAGCTCTATTTGGAGAAACTTGCAATCAAATATTTGGATTAAATAAATTGTTTAATTGGTTACATCCTCGTCTTGAAGGAAGTACAATCTATGTAGGTGATCCTTACTGTCCTCCATCAGATAAAGAACATATATCATTAGAAGATCACCCTGATTCTGGATTTTACGTTCATAACCCAAGAGGAGGTATAGAAGGATTTTGTCAAAAATTGTGGACACTCATATCCATAAGTGCAATCCATCTAGCAGCTGTTAGGATAGGTGTGAGGGTGACTGCAATGGTTCAAGGAGACAATCAAGCCATAGCTGTAACCACAAGAGTACCCAACAATTATGACTACAGGGTTAAGAAGGAGATAGTTTATAAAGATGTAGTGAGATTTTTTGATTCATTAAGAGAAGTGATGGATGATCTAGGTCATGAACTTAAATTAAATGAAACGATCATAAGTAGCAAGATGTTCATATATAGCAAAAGAATATACTATGATGGGAGAATTCTTCCTCAAGCTCTGAAAGCATTATCCAGATGTGTCTTCTGGTCAGAGACAGTAATAGATGAAACAAGATCAGCATCTTCAAACTTGGCAACATCATTTGCAAAAGCAATTGAGAATGGTTATTCACCTGTTCTAGGATATGCATGCTCAATTTTTAAGAATATTCAACAACTATATATTGCCCTTGGGATGAATATCAATCCAACTATAACACAGAATATCAAAGATCAATATTTTAGGAACCCAAATTGGATGCAATATGCCTCTTTAATACCTGCTAGTGTTGGGGGATTCAATTACATGGCCATGTCAAGATGTTTTGTAAGGAATATTGGTGATCCATCAGTTGCTGCATTAGCTGATATCAAAAGATTTATTAAGGCGAATCTATTAGACCGAAGTGTTCTTTATAGGATTATGAATCAAGAACCAGGTGAGTCATCTTTCTTAGACTGGGCTTCAGACCCGTATTCATGCAATTTACCACAATCTCAGAATATAACCACCATGATAAAAAATATAACAGCAAGAAATGTATTACAAGATTCACCAAATCCATTATTATCTGGATTATTCACGAATACAATGATAGAAGAAGATGAAGAATTAGCTGAGTTTTTGATGGACAGGAAAGTAATTCTCCCTAGAGTTGCACATGATATTCTAGATAATTCTCTCACAGGAATCAGAAATGCTATAGCTGGAATGTTAGATACGACAAAATCTCTAATTCGGGTTGGCATAAATAGAGGAGGACTAACGTATAGTTTGTTGAGGAAAATCAGTAATTATGATTTAGCACAATATGAAACACTAAGTAGGACTTTGCGACTAATTGTAAGCGATAAAATCAGGTATGAAGATATGTGTTCAGTAGACCTTGCCATAGCATTACGACAAAAGATGTGGATTCATTTATCAGGAGGAAGGATGATAAGTGGACTCGAAACACCTGACCCATTAGAATTGTTATCTGGGGTAGTAATAACAGGATCAGAACATTGTAAAATATGTTATTCTTCAGACGGTACAAACCCATATACTTGGATGTATTTACCAGGAAATATTAAAATAGGATCAGCAGAAACAGGTATATCATCATTAAGAGTTCCTTATTTTGGATCAGTCACTGATGAAAGATCTGAAGCACAATTAGGATATATCAAGAATCTTAGTAAACCTGCAAAAGCCGCAATAAGAATAGCAATGATATATACATGGGCATTTGGTAATGATGAGATATCTTGGATGGAAGCCTCACAAATAGCACAAACACGCGCAAATTTCACACTAGATAATCTTAAGATTCTAACACCGGTAGCTACATCAACAAATTTATCACACAGATTAAAGGATACTGCAACTCAGATGAAGTTCTCTAGTACATCATTGATCAGAGTCAGTAGATTCATAACAATGTCTAATGATAACATGTCTATCAAGGAAGCCAATGAAACCAAAGATACCAATCTTATTTATCAACAAATAATGTTAACAGGATTAAGTGTTTTCGAATATTTATTTAGATTGAAAGAAACCACAGGACACAATCCCATAGTTATGCATCTGCACATAGAAGATGAGTGTTGTATTAAAGAAAGTTTTAACGATGAGCATATTAATCCAGAATCTACATTAGAGTTAATTAGATATCCCGAAAGTAACGAATTTATTTATGATAAAGACCCGCTCAAAGATGTGGACTTATCAAGACTTATGGTTATTAAAGACCATTCTTATACAATTGATATGAATTATTGGGATGATACTGACATCATACATGCAATTTCAATATGTACTGCAATTACAATAGCAGATACTATGTCACAATTAGATCGAGATAATTTAAAAGAGATAATAGTCATTGCAAATGATGATGATATTAATAGTTTAATCACTGAATTTTTGACTCTTGATATACTCGTATTTCTTAAGACATTTGGTGGATTATTAGTAAATCAATTTGCATACACTCTTTATAGTTTAAAAATAGAAGGTAGGGACCTCATTTGGGATTATATAATGAGAACACTGAGAGATACTTCCCATTCAATATTAAAAGTATTATCTAATGCATTATCTCACCCTAAAGTATTCAAGAGATTCTGGGATTGTGGAGTCTTAAATCCTATCTATGGTCCTAATACTGCTAGTCAAGATCAGATAAAACTCGCCCTCTCTATATGTGAATATTCACTAGATCTATTTATGAGAGAATGGTTGAATGGTGTATCACTTGAAATCTACATTTGTGACAGCGATATGGAAGTAGCAAATGATAGGAAACAAGCATTTATTTCTAGACACCTTTCATTTGTTTGTTGTTTAGCAGAAATTGCATCTTTTGGACCTAACCTGTTAAACTTAACATATTTAGAGAGACTTAACCTATTGAAACAGTATCTTGAATTAAATATCAAAGAAGATCCTACTCTTAAATATGTACAAATATCTGGATTATTAATTAAATCGTTCCCATCAACTGTAACGTACGTAAGAAAGACTGCAATCAAATATTTAAGGATTCGAGGTATTAGTCCACCTGAGGTAATTGATGATTGGGATCCGATAGAAGATGAAAATATGCTAGATAACATTGTCAAATCTGTAAATGATAACTGTAATAAAGATAATAAAGGAAATAAAATTAACAATTTCTGGGGACTAGCATTTAAGAACTATCAAGTCCTTAAAATCAGATCTATAACAAGTGATTCTGATAGTAATGATGAATTAGATGTTAGTACAGGTGGTTTGACACTTCCTCAAGGAGGGAATTACCTATCACATCAATTGAGGTTATTTGGAATCAACAGCACTAGTTGTCTGAAAGCTCTTGAGTTATCACAAATTTTAATGAAGGAGGTTAATAAAGACAAGGACAGGCTCTTCCTGGGAGAAGGGGCAGGAGCTATGCTAGCATGTTATGATGCCACATTAGGACCTGCAGTTAATTATTATAATTCAGGTTTGAATATAACAGATGTAATTGGTCAACGAGAATTGAAAATATTTCCTTCAGAGGTATCATTAGTAGGTAAAAAATTAGGAAATGTGACACAGATTCTTAGTAGGGTTAAAGTACTGTTCAATGGGAATCCAAATTCAACATGGATAGGAAATATGGAATGTGAGAGCTTAATATGGAGTGAATTAAATGATAAGTCTATTGGATTAGTACATTGTGATATGGAAGGAGCTATCGGTAAATCAGAAGAAACTGTTCTACATGAACATTATAGTGTTATAAGAATTACATACTTGATTGGGGATGATGATGTTATTTTAGTTTCTAAAATTATACCTACAATCACTCCGAATTGGTCTAGAATACTTTATCTGTATAAGTTATATTGGAAAGATGTAAGTATAATATCACTTAAAACTTCTAATCCTGCATCAACAGAATTATATTTAATTTCGAAAGACGCATATTGTACTATAATGGAACCTAGTGAAGTTGTTTTATCAAAACTTAAAAGGTTGTCACTCTTGGAAGAAAATAATCTATTAAAATGGATTATTTTATCAAAGAAGAGGAATAATGAATGGTTACATCATGAAATCAAAGAAGGGGAAAGAGATTATGGAGTTATGAGACCATATCATATGGCACTACAAATCTTCGGATTTCAAATCAATTTGAATCATCTGGCGAAAGAATTTTTATCAACTCCAGATCTGACTAATATCAACAATATAATTCAAAGTTTTCAGAGAACAATCAAGGATGTTTTATTCGAATGGATTAATATAACTCATGATGATAAGAGACATAAATTAGGTGGAAGATATAACATATTCCCACTGAAAAATAAGGGAAAGTTAAGGCTACTATCAAGAAGACTAGTATTAAGTTGGATCTCGTTATCATTATCGACTCGATTACTTACGGGTCGCTTTCCTGATGAAAAATTTGAACATAGAGCACAGACTGGATATGTGTCATTGGCTGATACTGATTTAGAATCATTAAAGTTATTGTCGAAAAACATCATTAAGAATTACAGAGAGTGTATAGGGTCAATATCGTATTGGTTTCTAACCAAGGAAATCAAAATACTTATGAAATTGATTGGTGGTGCTAAATTATTAGGAATTCCTAGGCAATATAAAGAACCCGAAGAACAGTTATTAGAAAACTACAATCAACATGATGAATTTGATATCGATTAAGATGTAAATACAATAAAGATATATCTGAAC
>HPIV3/38/ZJ/CHN/2018
AAGAAAAGGGAACTCTATAATTTCAAAAATGTTGAGCCTATTTGATACATTTAATGCACGTAGGCAAGAAAACATAACAAAATCAGCTGGTGGAGCTATTATCCCTGGACAGAAAAATACTGTCTCTATATTTGCCCTTGGACCGACAATAACTGATGATAATGAGAAAATGACATTAGCCCTTCTATTTCTGTCTCATTCATTAGATAATGAGAAACAACATGCACAAAGAGCAGGGTTCTTGGTGTCTTTATTGTCAATGGCTTATGCCAACCCAGAGCTCTACCTAACAACAAATGGAAGTAATGCAGATGTCAAGTATGTCATATACATGATTGAGAAAGATCTAAAACGGCAAAAGTATGGAGGATTTGTGGTTAAGACGAGAGAGATGATATATGAGAAGACAACTGATTGGATATTTGGAAGTGACCTGGATTATGATCAAGAAACTATGTTGCAGAACGGCAGAAACAATTCAACAATTGAAGACCTTGTCCACACATTTGGGTATCCATCATGTTTAGGAGCTATTATAATACAGATCTGGATAGTTTTGGTCAAAGCTATTACTAGCATCTCAGGGTTAAGAAAAGGCTTTTTCACTCGATTGGAAGCTTTCAGACAAGATGGAACAGTGCAGGCAGGACTGGTGTTGAGTGGTGACACAGTGGATCAGATTGGGTCAATCATGCGGTCCCAACAGAGCTTAGTAACTCTTATGGTTGAGACGTTAATAACAATGAATACTAGCAGAAATGATCTCACAACCATAGAAAAGAATATACAAATTGTTGGTAACTACATAAGAGATGCAGGTCTCGCTTCATTCTTCAATACAATCAGATATGGAATTGAGACCAGAATGGCAGCTTTGACTCTATCCACTCTCAGACCGGATATCAATAGATTAAAAGCTCTAATGGAATTGTATTTATCAAAGGGACCACGCGCTCCTTTCATTTGTATCCTCAGAGATCCTATACATGGTGAGTTCGCACCAGGCAACTATCCTGCCATATGGAGCTATGCAATGGGAGTGGCAGTTGTACAAAACAGAGCCATGCAACAGTATGTGACGGGAAGATCATATCTAGACATTGATATGTTCCAGCTAGGACAAGCAGTAGCACGTGATGCTGAAGCTCAGATGAGCTCAACACTGGAAGATGAACTCGGAGTAACACACGAAGCCAAAGAAAGCTTGAAAAGACATATAAGGAACATAAACAGTTCAGAGACATCTTTCCACAAACCAACAGGTGGATCAGCCATAGAGATGGCAATAGATGAAGAACCAGAACAATTCGAACATAGAGCAGATCAAGAACAAGATGGGGAGCCTCAATCATCAATAATCCAATATGCTTGGGCAGAAGGAAGCAGAAGCGACGACCGGACTGAGCAAGCCACAGAATCTGACAATATTAATACTGAACAACAAAACATCAGAGACAGATTAAATAAGAGACTCAACGACAAGAAGAAACAAGGCAGTCAACCACCCACCAATCCTACAAACAGAACAAACCAGGACGAGATAGACGATCTGTTCAATGCATTTGGAAGCAACTAATCGAATCAATATTTTGATTCAAATCAATAATAAATAAGAAAAACTTAGGATTAAAGAATCCTATCATACCAGAATATAGAGTGGTAAATTTAGAATCTGCTTGCAACTCAATCAATAGAGAGTTGATGGAAAGCGATGCTAAAAACTATCAAATCATGGATTCTTGGGAAGAGGAATCAAGAGATAAATCAACTAATATCTCCTCGGCCCTCAACATCATTGAATTCATACTCAGCACCGACCCCCAAGAAGACCTATCGGAAAACGACACAATTAACACAAGAACCCAACAACTCAGTGCCACCATCTGTCAACCAGAAATCAAACCAACAGAAACAAGTGAAAAAGATAGTGGATCAACTGACAAAAATAGACAGTCTGGGTCATCACACGAATGTACAACAGAAGCAAAAGATAGAAATATTGATCAGGAAACTGTACAGAGAGGACCTGGGGGAAGAGGCGGCTCAGATAGTAGAGCTGAGACTGTGGTCTCTGGAGGAATCTCCAGAAGCATCACAGATTCTAAAGATGGAACCCAAAACACGGAGAATATTGATCTCAATGAAATTAGAAAGATGGATAAGGACTCTACTGAGGGGAAAATGCGACAATCTGCAGATGTTCCAAGCGAGATATCAGGAAGTAATGTTATATTTACAACAGAACAAAGTAGAAACAGTGATCATGGAAGAAGCTTGGAATCTATCAGTACACCTGATACAAGATCAATAAGTGTTATTACTGCTGCAACGCCGGATGATGAAGAAGAAATACTAATGAGAAATAGTAGGATGAAGAAAAGCTCTTCAACACACCAGGAAGATGACAAAAGAATTAAAAAAGGGGGAAAAGGGAAAGACTGGTTCAAGAAATCAAAAGATACTGACAACCAGATATCAACATCAGATCACAGATCTACATCAAAAGGGCAAAAGAAAATCCCAAAGACAACAGCCACCAACACCGATACAAAGGGGCAAACAGAAACACAGACAGAACCATCAGAAACACAATCTCCATCATGGAATCTCACCATCGACAACAACACCGAACGAGCTGAACAGACAAATACAGCTCCTCCAACAGCCACTCCCAGATCAACCAATACAAAAGAATCAATCCGAACAAATTCTGAATCCAAGCCCAAGACACAAAAGACAAATGGAAAGGAAAGGAAGGATACAGAAGAGAGCAATCGATTTACAGAGAGGGCAATTACTCTATTGCAGAATCTTGGTGTAATTCAATCCACATCAAAACTAGATTTATATCAAGACAAACGAGTTGTATGTGTAGCAAATGTACTAAACAATGTAGACACTGCATCAAAGATAGACTTCCTGGCAGGATTAGTCATAGGGGTTTCAATGGATAACGATACAAAATTAATACAGATACAAAATGAAATGTTAAACCTCAAAGCGGATCTAAAGAAAATGGACGAATCACATAGAAGGTTGATAGAAAATCAAAGAGAACAACTGTCATTGATCACGTCATTAATTTCAAATCTTAAAATTATGACTGAGAGAGGAGGAAAGAAAGACCAAAATGAATCCAATGAAAGAGTATCTATGATCAAGACAAAATTAAAAGAGGAAAAGATCAAGAAGACCAGGTTTGATCCGCTCATGGAGGCACAAGGCATCGACAAGAACATACCCGATCTATATCGACATGCAGGAAATACACTAGAGAACGATGTACAAGTCAAATCAGAGATATTAAGTTCATACAATGAGTCAAATGCAACAAGACTAATACCCAAAAAAGTGAGCAGTACAATGAGATCACTAGTTGCAGTCATCAACAACAGCAATCTCCCTCAAAGTACAAAGCAATCATATATAAATGAACTCAAGCATTGCAAAAATGATGAAGAAGTGTCTGAACTAATGGACATGTTCAATGAGGATGTCAACAATTGCTAATGATCTAATAAAGAAACAACACCGAAGAAATAGACAAGAGACAGCAGTAGTTCAAAACCTGTCAATACACACGAAATCAAGCAAAATGAAACAATAGACATCAATAAATATACAAATAAGAAAAACTTAGGATTAAAGAATAAATTAATCCTTGTCCAAAATGAGTATAACTAACTCCGCAATATACACATTCCCAGAATCATCATTTTCCGAGAATGGTCAGATAGAACCACTACCACTTAAAGTCAATGAACAGAGAAAGGCAGTACCTCACATTAGAGTTGCCAAAATTGGAAATCCACCAAAACATGGATCCCGGTATTTAGATGTCTTTCTACTAGGTTTCTTCGAGATGGAACGAATCAAAGACAAATACGGGAGTGTGAATGATCTTGACAGTGATCCGAGTTACAAAGTTTGTGGCTCTGGATCATTACCAATCGGACTGGCTAAATACACTGGGAATGACCAGGAATTACTACAGGCTGCAACCAAACTAGATATAGAAGTGAGAAGAACAGTCAAAGCAAAGGAGATGATTGTTTATACAGTACAAAATATAAAACCAGAACTGTACCCATGGTCTAGTAGACTAAGAAAAGGAATGCTGTTCGATGCCAACAAAGTTGCTCTTGCTCCTCAATGTCTTCCACTAGATAGGAGCATAAAATTCAGAGTAATCTTTGTGAATTGTACGGCAATTGGATCAATAACCTTGTTCAAAATTCCTAAGTCAATGGCATCACTGTCTTTACCTAACACAATATCAATCAATCTGCAGGTACACATCAAAACAGGGGTTCAGACTGACTCCAAAGGGGTAGTTCAGATTCTAGATGAGAAAGGCGAAAAATCATTGAATTTCATGGTCCATCTCGGATTGATCAAAAGAAAAGTAGGCAGAATGTACTCTGTTGAGTACTGTAAACAGAAAATCGAGAAAATGAGATTGATATTTTCTTTGGGATTAGTTGGAGGAATTAGTCTTCATGTCAATGCAACTGGATCTATATCAAAAACACTAGCAAGTCAGCTGGTATTCAAGAGGGAGATTTGTTATCCTTTAATGGACCTAAATCCGCATCTCAATCTAGTTATCTGGGCTTCATCAGTAGAGATTACAAGAGTGGATGCAATTTTCCAACCTTCCTTACCTGGCGAGTTCAGATACTATCCCAACATTATTGCAAAAGGAGTTGGGAAAATCAAACAATGGAATTAATAATCTCCATTTTGATCTAGATATACCCATTAAGCCAGAGTAAATAAGGGATAATCAAAAACTTAGGACAAAAGAAGTCAACACCAACAACTATTAGCAATCATACTTGTCGGAGCAAGAAAGAAGGGACAAAAAAAGCCAAATAGAAGAAATTGAAACAAAAAGTACAGAACACCAGAACAACAAGATCAAAACACCCAATCCACTCAGAACAAAAACCCCAGAGGAGACCAGCAACACAGCAAACACCGAACACAATGCTAGCTTCAACATTGTCAATTGTTGCAACCATGATTGTGGCATCACACTGCCAAATAGACATCACAAAACTACAACATGTAGGTGTATTGGTCAACAGTCCTAAAGGGATGAAGATATCACAAAACTTCGAAACAAGATATCTAATTTTAAGTCTCATACCAAAAATAGAAGACTCTAACTCTTGTGGTGACCAACAGATCAAGCAATACAAGAGACTATTGGATAGACTGATCATTCCTTTATATGATGGACTAAGATTACAGAAGGATGTGATAGTGACCAATAAAGAATCCAATGAAAACACTGATCCCAGAACAGAACGATTCTTTGGAGGGGTAATTGGAACTATTGCTCTGGGAGTAGCAACATCAGCACAAATTACAGCAGCAGTTGCTCTGGTTGAAGCCAAGCAGGCAAGATCAGACATTGAAAAACTCAAGGAAGCAATCAGGGACACCAATAAAGCAGTGCAGTCAGTTCAGAGCTCTATAGGAAATTTGATAGTAGCAATTAAATCAGTCCAGGATTATGTCAACAACGAAATCGTGCCATCGATTGAGAGACTAGGGTGTGAAGCAGCAGGACTTCAGTTAGGAATTGCATTAACACAGCATTACTCAGAGTTAACAAACATATTTGGTGATAACATAGGATCGTTACAAGAAAAAGGAATAAAATTACAAGGTATAGCATCATTATACCGCACAAATATCACAGAAATATTCACAACATCAACAGTTGATAAATATGATATTTATGATCTATTATTTACAGAATCAATAAAGGTAAGAGTCATAGATGTTGATTTGAATGATTACTCAATCACCCTCCAAGTCAGACTCCCTTTATTAACTAGATTGCTGAACACTCAAATCTACAAAGTAGATTCCATATCATACAATATCCAAAACAGAGAATGGTATATCCCCCTTCCCAGCCATATCATGACTAAAGGGGCATTTCTAGGTGGAGCAGATGTTAAAGAATGTATAGAAGCATTCAGCAGTTATATATGCCCTTCTGATCCAGGATTTGTACTAAACCATGAAATGGAGAGCTGTTTATCAGGAAACATATCTCAATGTCCAAGAACCACAGTTACATCAGACATAGTTCCAAGGTATGCATTCGTCAATGGAGGAGTGGTTGCGAATTGTATAACAACCACATGTACATGCAATGGTATCGGTAATAGAATCAACCAACCACCTGATCAAGGAGTAAAAATTATAACACACAAAGAATGCAATACAATAGGTATCAACGGAATGCTGTTCAACACAAACAAAGAAGGAACTCTTGCATTCTACACACCAGATGACATAACACTAAACAATTCTGTTGCTCTTGATCCGATTGACATATCAATCGAGCTCAACAAGGCCAAATCAGATCTAGAGGAATCAAAAGAATGGATAAGAAGGTCAAATCAAAAGCTAGATTCTATTGGAAGTTGGCATCAATCCAGCGCTACAATTATAGTTATTTTKATAATGATGATTATATTGTTTATAATTAATGTAACGATTATTACAATTGCAATTAAGTATTACAGAATTCAAAAGAGAAATCGAGTGGATCAAAATGAAAAGCCATATGTATTAACGAACAAATGACATATCTGTAGATCATTAAATATTAAAATTATAAAAAACTTAGGAGTAAAGTTACTCAACTCAACTCCATTCATATAATTGAGAAAGAACCCAACAGACGAATCCAAATTCGAAATGGAATACTGGAAGCACACCAACCACGGAAAGGACACTGGCAATGAGCTGGAGACATCCACAGCCACCCATGGCAACAGGCTCACCAACAAGATAACATATATATTATGGACGATAACCCTGGTGTTACTATCAATAGTCTTCATCATCGTGCTAATTAATTCCATCAAAAGTGAAAAGGCCCACGAATCATTGCTACAAGAAATAAATAATGAGTTTATGGAAGTTACAGAAAAGATCCAAGTGGCATCGGATAATACTAATGATCTAATACAGTCAGGAGTGAATACAAGGCTTCTCACAATTCAGAGTCATGTCCAGAATTATATACCAATATCATTAACACAACAAATATCGGATCTTAGGAAATTCATCAGTGAAATTACAATTAGAAATGATAATCAAGAAGTGCTACCACAAAGAATAACACACGATGTAGGTATAAAACCTCTAAATCCAGATGATTTCTGGAGATGCACGTCTGGTCTTCCATCTTTGATGAGAACTCCAAAAATAAGATTAATGCCGGGGCCGGGATTACTAGCTATGCCAACGACTGTTGATGGTTGTATTAGAACTCCGTCCTTAGTGATAAATGATCTGATTTATGCTTACACCTCAAATCTAATTACTCGAGGTTGCCAGGATATAGGAAAATCATATCAAGTATTACAGATAGGGATAATAACTGTAAACTCAGACTTAGTACCTGACTTAAACCCCAGGATCTCTCATACCTTCAACATAAATGACAATAGAAAGTCATGTTCTCTAGCACTCCTAAATACAGATGTATATCAACTGTGTTCAACTCCCAAAGTTGATGAAAGATCAGATTATGCATCATCAGGCATAGAAGATATTGTACTTGATATTGTCAATTATGATGGCTCAATCTCAACAACAAGATTTAAAAATAATAATATAAGTTTTGATCAACCATATGCGGCATTATACCCATCTGTTGGACCAGGGATATACTACAAAGGCAAAATAATATTTCTTGGGTATGGAGGTCTTGAACATCCAATAAATGAGAATGCAATCTGTAACACAACTGGGTGTCCTGGGAAAACACAGAGAGACTGCAATCAGGCATCTCATAGTCCATGGTTTTCAGATAGAAGGATGGTCAACTCCATCATTGTTGTTGACAAGGGTTTAAACTCAGTTCCAAAATTGAAGGTATGGACGATATCCATGAGACAAAATTACTGGGGATCAGAAGGAAGATTACTTCTACTAGGTAACAAGATCTACATATATACAAGATCTACAAGTTGGCACAGCAAGTTACAATTAGGAATAATTGATATTACTGACTATAGTGATATAAGGATAAAATGGACATGGCATAATGTGCTATCAAGACCAGGAAACAATGAATGTCCATGGGGACATTCATGTCCAGATGGATGCATAACAGGAGTGTACACTGATGCATATCCGCTCAATCCCACAGGAAGCATTGTGTCATCTGTCATATTAGACTCACAAAAATCGAGGGTTAACCCAGTCATAACTTACTCAACAGCCACCGAAAGGGTAAACGAGCTGGCCATCCGAAACAAAACACTCTCAGCTGGATATACAACAACAAGCTGCATTACACACTATAACAAAGGATATTGTTTTCACATAGTAGAAATAAATCATAAAAGCTTAAACACATTTCAACCCATGTTGTTCAAAACAGAGATTCCAAAAAGCTGCAGTTAATCACAATTAACCATAATATGTATTAACCTATCTATAATACAAGTATATGATAATTAATCAGCAATCAGACAATAGACAAAAAGGGAATATAAAAAACTTAGGAGCAAAGCGTGCTCGAAACATGGACACTGAATCTAACAATGGCACTGTGTCTGACATACTCTATCCTGAGTGTCACCTTAATTCTCCTATCGTTAAAGGTAAAATAGCACAATTACACACAATTATGAGTCTACCTCAACCTTACGATATGGATGACGACTCAATACTAGCTATCACCAGACAGAAAATAAAACTCAATAAATTAGATAAAAGACAACGATCTATTAGAAGATTAAAATTAATATTAACTGAGAAAGTGAATGACTTAGGAAAATATACATTTGTCAGATACCCAGAAATGTCAAAAGAAATGTTCAAATTACATATACCCGGTATTAACAGTAAAGTGACCGAATTATTACTTAAAGCAGACAGAACATATAGTCAAATGACTGATGGATTAAGAGATCTATGGATTAATGTGCTATCGAAATTAGCCTCAAAAAATGATGGAAGTAATTATGATCTTAATGAAGAAATTAATAATATATCAAAAGTTCACACTACCTATAAATCAGACAAATGGTACAATCCATTCAAGACATGGTTCACCATCAAATATGATATGAGGAGATTACAAAAAGCTCGAAATGAGGTAACTTTTAATATGGGGAAAGATTATAACTTGTTGGAAGACCAGAAGAATTTCTTATTGATACATCCGGAACTGGTTTTGATATTAGATAAGCAAAACTATGATGGTTACTTAATTACTCCTGAATTAGTATTGATGTATTGTGACGTAGTCGAAGGCCGATGGAATATAAGTGCATGTGCTAAGTTAGATCCAAAATTACAATCTATGTATCAAAAAGGTAATAATTTGTGGGAAGTGATAGATAAACTGTTTCCAATTATGGGAGAAAAGACATTTGATGTAATATCATTATTAGAACCACTTGCATTATCCCTGATTCAAACTCATGATCCTGTCAAACAACTAAGGGGAGCTTTTTTAAATCATGTGTTATCCGAAATGGAATTGATATTTGAATCTAGAGAATCAATTAAGGAATTTCTGAGTGTAGATTACATTGATAAAATCTTAGATATATTTAATAAATCTACAATAGATGAAATAGCAGAGATTTTCTCTTTTTTTAGAACATTTGGGCATCCTCCATTAGAGGCTAGTATTGCAGCAGAAAAGGTTAGAAAATATATGTATATTGAGAAACAATTAAAATTTGACACTATTAATAAATGTCATGCTATTTTCTGTACAATAATAATTAACGGATACAGAGAGAGACATGGTGGACAGTGGCCTCCTGTGACATTACCTGATCATGCACACGAATTCATCATAAACGCTTATGGTTCAAACTCTGCAATATCATATGAAAATGCTGTTGATTATTACCAGAGCTTTATAGGAATAAAATTTAATAAATTCATAGAACCTCAGTTAGATGAGGATTTGACAATTTATATGAAAGATAAAGCATTATCTCCAAAAAAATCAAACTGGGACACAGTTTATCCTGCATCCAATTTACTGTATCGTACTAATGCATCCAACGAATCACGAAGATTAGTTGAAGTATTTATAGCAGATAGTAAATTTGATCCTCATCAGATATTGGATTATGTAGAATCTGGGGACTGGTTAGATGATCCAGAATTTAATATTTCTTATAGTCTCAAAGAAAAAGAGATCAAACAAGAAGGTAGACTCTTTGCAAAAATGACATACAAAATGAGAGCTACACAGGTTTTATCAGAGACACTACTTGCAAACAATATAGGAAAATTCTTTCAAGAAAATGGGATGGTGAAAGGAGAGATTGAATTACTTAAGAGATTAACGACCATATCAATATCAGGAGTTCCACGGTATAATGAAGTGTACAATAATTCTAAAAGCCATACAGATGATCTTAAAACTTACAATAAACTAAGTAATCTTAATTTATCTACTAATCAGAAATCAAAGAAATTTGAATTCAAATCAACAGATATTTACAATGATGGATACGAGACTGTGAGCTGTTTCTTAACCACAGATCTCAAAAAATACTGTCTTAATTGGAGATATGAATCAACAGCTCTATTTGGAGAAACTTGCAATCAAATATTTGGATTAAATAAATTGTTTAATTGGTTACATCCTCGTCTTGAAGGAAGTACAATCTATGTAGGTGATCCTTACTGTCCTCCATCAGATAAAGAACATATATCATTAGAAGATCACCCTGATTCTGGATTTTACGTTCATAACCCAAGAGGAGGTATAGAAGGATTTTGTCAAAAATTGTGGACACTCATATCCATAAGTGCAATCCATCTAGCAGCTGTTAGGATAGGTGTGAGGGTGACTGCAATGGTTCAAGGAGACAATCAAGCCATAGCTGTAACCACAAGAGTACCCAACAATTATGACTACAGGGTTAAGAAGGAGATAGTTTATAAAGATGTAGTGAGATTTTTTGATTCATTAAGAGAAGTGATGGATGATCTAGGTCATGAACTTAAATTAAATGAAACGATCATAAGTAGCAAGATGTTCATATATAGCAAAAGAATATACTATGATGGGAGAATTCTTCCTCAAGCTCTGAAAGCATTATCCAGATGTGTCTTCTGGTCAGAGACAGTAATAGATGAAACAAGATCAGCATCTTCAAACTTGGCAACATCATTTGCAAAAGCAATTGAGAATGGTTATTCACCTGTTCTAGGATATGCATGCTCAATTTTTAAGAATATTCAACAACTATATATTGCCCTTGGGATGAATATCAATCCAACTATAACACAGAATATCAAAGATCAATATTTTAGGAACCCAAATTGGATGCAATATGCCTCTTTAATACCTGCTAGTGTTGGGGGATTCAATTACATGGCCATGTCAAGATGTTTTGTAAGGAATATTGGTGATCCATCAGTTGCTGCATTAGCTGATATCAAAAGATTTATTAAGGCGAATCTATTAAACCGAAGTGTTCTTTATAGGATTATGAATCAAGAACCAGGTGAGTCATCTTTCTTAGACTGGGCTTCAGACCCGTATTCATGCAATTTACCACAATCTCAGAATATAACCACCATGATAAAAAATATAACAGCAAGAAATGTATTACAAGATTCACCAAATCCATTATTATCTGGATTATTCACGAATACAATGATAGAAGAAGATGAAGAATTAGCTGAGTTTTTGATGGACAGGAAAGTAATTCTCCCTAGAGTTGCACATGATATTCTAGATAATTCTCTCACAGGAATCAGAAATGCTATAGCTGGGATGTTAGATACGACAAAATCTCTAATTCGGGTTGGCATAAATAGAGGAGGACTAACGTATAGTTTGTTGAGGAAAATCAGTAATTATGATTTAGCACAATATGAAACACTAAGTAGGACTTTGCGACTAATTGTAAGCGATAAAATCAGGTATGAAGATATGTGTTCAGTAGACCTTGCCATAGCATTACGACAAAAGATGTGGATTCATTTATCAGGAGGAAGGATGATAAGTGGACTCGAAACACCTGACCCATTAGAATTGTTATCTGGGGTAGTAATAACAGGATCAGAACATTGTAAAATATGTTATTCTTCAGACGGTACAAACCCATATACTTGGATGTATTTACCAGGAAATATTAAAATAGGATCAGCAGAAACAGGTATATCATCATTAAGAGTTCCTTATTTTGGATCAGTCACTGATGAAAGATCTGAAGCACAATTAGGATATATCAAGAATCTTAGTAAACCTGCAAAAGCCGCAATAAGAATAGCAATGATATATACATGGGCATTTGGTAATGATGAGATATCTTGGATGGAAGCCTCACAAATAGCACAAACACGCGCAAATTTCACACTAGATAATCTTAAGATTCTAACACCGGTAGCTACATCAACAAATTTATCACACAGATTAAAGGATACTGCAACTCAAATGAAGTTCTCTAGTACATCATTGATCAGAGTCAGTAGATTCATAACAATGTCTAATGATAACATGTCTATCAAGGAAGCCAATGAAACCAAAGATACCAATCTTATTTATCAACAAATAATGTTAACAGGATTAAGTGTTTTCGAATATTTATTTAGATTGAAAGAAACCACAGGACACAATCCCATAGTTATGCATCTGCACATAGAAGATGAGTGTTGTATTAAAGAAAGTTTTAACGATGAGCATATTAATCCAGAATCTACATTAGAGTTAATTAGATATCCCGAAAGTAACGAATTTATTTATGATAAAGACCCGCTCAAAGATGTGGACTTATCAAGACTTATGGTTATTAAAGACCATTCTTATACAATTGATATGAATTATTGGGATGATACTGACATCATACATGCAATTTCAATATGTACTGCAATTACAATAGCAGATACTATGTCACAATTAGATCGAGATAATTTAAAAGAGATAATAGTCATTGCAAATGATGATGATATTAATAGTTTAATCACTGAATTTTTGACTCTTGATATACTCGTATTTCTTAAGACATTTGGTGGATTATTAGTAAATCAATTTGCATACACTCTTTATAGTTTAAAAATAGAAGGTAGGGACCTCATTTGGGATTATATAATGAGAACACTGAGAGATACTTCCCATTCAATATTAAAAGTATTATCTAATGCATTATCTCACCCTAAAGTATTCAAGAGATTCTGGGATTGTGGAGTCTTAAATCCTATCTATGGTCCTAATACTGCTAGTCAAGATCAGATAAAACTCGCCCTCTCTATATGTGAATATTCACTAGATCTATTTATGAGAGAATGGTTGAATGGTGTATCACTTGAAATCTACATTTGTGACAGCGATATGGAAGTAGCAAATGATAGGAAGCAAGCATTTATTTCTAGACACCTTTCATTTGTTTGTTGTTTAGCAGAAATTGCATCTTTTGGACCTAACCTGTTAAACTTAACATATTTAGAGAGACTTGACCTATTGAAACAGTATCTTGAATTAAATATCAAAGAAGATCCTACTCTTAAATATGTACAAATATCTGGATTATTAATTAAATCGTTCCCATCAACTGTAACGTACGTAAGAAAGACTGCAATCAAATATTTAAGGATTCGAGGTATTAGTCCACCTGAGGTAATTGATGATTGGGATCCGATAGAAGATGAAAATATGCTAGATAACATTGTCAAATCTGTAAATGATAACTGTAATAAAGATAATAAAGGAAATAAAATTAACAATTTCTGGGGACTAGCATTTAAGAACTATCAAGTCCTTAAAATCAGATCTATAACAAGTGATTCTGATAGTAATGATGAATTAGATGTTAGTACAGGTGGTTTGACACTTCCTCAAGGAGGGAATTACCTATCACATCAATTGAGGTTATTTGGAATCAACAGCACTAGTTGTCTGAAAGCTCTTGAGTTATCACAAATTTTAATGAAGGAGGTTAATAAAGACAAGGACAGGCTCTTCCTGGGAGAAGGGGCAGGAGCTATGCTAGCATGTTATGATGCCACATTAGGACCTGCAGTTAATTATTATAATTCAGGTTTGAATATAACAGATGTAATTGGTCAACGAGAATTGAAAATATTTCCTTCAGAGGTATCATTAGTAGGTAAAAAATTAGGAAATGTGACACAGATTCTTAGTAGGGTTAAAGTACTGTTCAATGGGAATCCAAATTCAACATGGATAGGAAATATGGAATGTGAGAGCTTAATATGGAGTGAATTAAATGATAAGTCTATTGGATTAGTACATTGTGATATGGAAGGAGCTATCGGTAAATCAGAAGAAACTGTTCTACATGAACATTATAGTGTTATAAGAATTACATACTTGATTGGGGATGATGATGTTATTTTAGTTTCTAAAATTATACCTACAATCACTCCGAATTGGTCTAGAATACTTTATCTGTATAAGTTATATTGGAAAGATGTAAGTATAATATCACTTAAAACTTCTAATCCTGCATCAACAGAATTATATTTAATTTCGAAAGACGCATATTGTACTATAATGGAACCTAGTGAAGTTGTTTTATCAAAACTTAAAAGGTTGTCACTCTTGGAAGAAAATAATCTATTAAAATGGATTATTTTATCAAAGAAGAGGAATAATGAATGGTTACATCATGAAATCAAAGAAGGGGAAAGAGATTATGGAGTTATGAGACCATATCATATGGCACTACAAATCTTCGGATTTCAAATCAATTTGAATCATCTGGCGAAAGAATTTTTATCAACTCCAGATCTGACTAATATCAACAATATAATTCAAAGTTTTCAGAGAACAATCAAGGATGTTTTATTCGAATGGATTAATATAACTCATGATGATAAGAGACATAAATTAGGTGGAAGATATAACATATTCCCACTGAAAAATAAGGGAAAGTTAAGGCTACTATCAAGAAGACTAGTATTAAGTTGGATCTCGTTATCATTATCGACTCGATTACTTACGGGTCGCTTTCCTGATGAAAAATTTGAACATAGAGCACAGACTGGATATGTGTCATTGGCTGATACTGATTTAGAATCATTAAAGTTATTGTCGAAAAACATCATTAAGAATTACAGAGAGTGTATAGGGTCAATATCGTATTGGTTTCTAACCAAGGAAATCAAAATACTTATGAAATTGATTGGTGGTGCTAAATTATTAGGAATTCCTAGGCAATATAAAGAACCCGAAGAACAGTTATTAGAAAACTACAATCAACATGATGAATTTGATATCGATTAAGATGTAAATACAATAAAGATATATCTGAAC
>MF795097_SC2288/USA
AAGAAAAGGGAACTCTATAATTTCAAAAATGTTGAGCCTATTTGATACATTTAATGCACGTAGGCAAGAAAACATAACAAAATCAGCTGGTGGAGCTATTATCCCTGGACAGAAAAATACTGTCTCTATATTTGCCCTTGGACCGACAATAACTGATGATAATGAGAAAATGACATTAGCCCTTCTATTTCTGTCTCATTCATTAGATAATGAGAAACAACATGCACAAAGAGCGGGGTTCTTGGTGTCTTTATTGTCAATGGCTTATGCCAACCCAGAGCTCTACCTAACAACAAATGGAAGTAATGCAGATGTCAAGTATGTCATATACATGATTGAGAAAGATCTAAAACGGCAAAAGTATGGAGGATTTGTGGTTAAGACGAGAGAGATGATATATGAGAAGACAACTGATTGGATATTTGGAAGTGACCTGGATTATGATCAAGAAACTATGTTGCAGAACGGCAGAAACAATTCAACAATTGAAGACCTTGTCCACACATTTGGGTATCCATCATGTTTAGGAGCTATTATAATACAGATCTGGATAGTTTTGGTCAAAGCTATTACTAGCATCTCAGGGTTAAGAAAAGGCTTTTTCACTCGATTGGAAGCTTTCAGACAAGATGGAACAGTGCAGGCAGGACTGGTGTTGAGTGGTGACACAGTGGATCAGATTGGGTCAATCATGCGGTCCCAACAGAGCTTAGTAACTCTTATGGTTGAGACGTTAATAACAATGAATACTAGCAGAAATGATCTCACAACCATAGAAAAGAATATACAAATTGTTGGTAACTACATAAGAGATGCAGGTCTCGCTTCATTCTTCAATACAATCAGATATGGAATTGAGACCAGAATGGCAGCTTTGACTCTATCCACTCTCAGACCAGATATCAATAGATTAAAAGCTCTAATGGAATTGTATTTATCAAAGGGACCACGCGCTCCTTTCATTTGTATCCTCAGAGATCCTATACATGGTGAGTTTGCACCAGGCAACTATCCTGCCATATGGAGCTATGCAATGGGAGTGGCAGTTGTACAAAACAGAGCCATGCAACAGTATGTGACGGGAAGATCATATCTAGACATTGATATGTTCCAGCTAGGACAAGCAGTAGCACGTGATGCTGAAGCTCAGATGAGCTCAACACTGGAAGATGAACTCGGAGTAACACACGAAGCCAAAGAAAGCTTGAAAAGACATATAAGGAACATAAACAGTTCAGAGACATCTTTCCACAAACCAACAGGTGGATCAGCCATAGAGATGGCAATAGATGAAGAACCAGAACAATTCGAACATAGAGCAGATCAAGAACAAGATGGGGAGCCTCAATCATCAATAATCCAATATGCTTGGGCAGAAGGAAGCAGAAGCGACGACCGGACTGAGCAAGCCACAGAATCTGACAATATTAATACTGAACAACAAAACATCAGAGACAGATTAAATAAGAGACTCAACGACAAGAAGAAACAAGGCAGTCAACCACCCACCAATCCTACAAACAGAACAAACCAGGACGAAATAGACGATCTGTTCAATGCATTTGGAAGCAACTAATCGAATCAATATTTTGATTCAAATCAATAATAAATAAGAAAAACTTAGGATTAAAGAATCCTATCATACCAGAATATAGAGTGGTAAATTTAGAATCTGCTTGCAACTCAATCAATAGAGAGTTGATGGAAAGCGATGCTAAAAACTATCAAATCATGGATTCTTGGGAAGAGGAATCAAGAGATAAATCAACTAATATCTCCTCGGCCCTCAACATCATTGAATTCATACTCAGCACCGACCCCCAAGAAGACTTATCGGAAAACGACACAATTAACACAAGAACCCAGCAACTCAGTGCCACCATCTGTCAACCAGAAATCAAACCAACAGAAACAAGTGAAAAAGATAGTGGATCAACTGACAAAAATAGACAGTCTGGGTCATCACACGAATGTACAACAGAAGCAAAAGATAGAAATATTGATCAGGAAACTGTACAGAGAGGACCTGGGGGAAGAGGCGGCTCAGATAGTAGAGCTGAGACTGTGGTCCCTGGAGGAATCTCCAGAAGCATCACAGATTCTAAAAATGGAACCCAAAACACGGAGAATATTGATCTCAATGAAATTAGAAAGATGGATAAGGACTCTACTGAGGGGAAAATGCGACAATCTGCAGATGTTCCAAGCGAGATATCAGGAAGTAATGTTATATTTACAACAGAACAAAGTAGAAACAGTGATCATGGAAGAAGCTTGGAATCTATCAGTACACCTGATACAAGATCAATAAGTGTTATTACTGCTGCAACGCCGGATGATGAAGAAGAAATACTAATGAAAAATAGTAGGATGAAGAAAAGCTCTTCAACACACCAGGAAGATGACAAAAGAATTAAAAAAGGGGGAAAAGGGAAAGACTGGTTCAAGAAATCAAAAGATACTGACAACCAGATATCAACATCAGATCACAGATCCACATCAAAAGGGCAAAAGAAAATCTCAAAGACAACAGCCACCAACACCGATACAAAGGGGCAAACAGAAACACAGACAGAACCATCAGAGACACAATCTCCATCATGGAATCTCACCATCGACAACAACACCGACCGAGCTGAACAGACAAACACAGCTCCTCCAACAGCCACCCCCAGATCAACCAACACAAGAGAATCAATCCGAACAAATTCTGAATCCAAGCCCAAGACACAAAAGACAAATGGAAAGGAAAGGAAGGATACAGAAGAGAGCAATCGATTTACAGAGAGGGCAATTACTCTATTGCAGAATCTTGGTGTAATTCAATCCACATCAAAACTAGATTTATATCAAGACAAACGAGTTGTATGTGTAGCAAATGTACTAAACAATGTAGACACTGCATCAAAGATAGACTTCCTGGCAGGATTAGTCATAGGGGTTTCAATGGATAACGATACAAAATTAATACAGATACAAAATGAAATGTTAAACCTCAAAGCGGATCTAAAGAAAATGGATGAATCACATAGAAGGTTGATAGAAAATCAAAGAGAACAACTGTCATTGATCACGTCATTAATTTCAAATCTTAAAATTATGACTGAGAGAGGAGGAAAGAAAGACCAAAATGAATCCAATGAAAGAGTATCTATGATCAAGACAAAATTAAAAGAGGAAAAGATCAAGAAAACCAGGTTTGATCCGCTCATGGAGGCACAAGGCATCGACAAGAACATACCCGATCTATATCGACATGCAGGAAACACACTAGAGAACGATGTACAAGTCAAATCAGAGATATTAAGTTCATACAATGAGTCAAATGCAACAAGACTAATACCCAAAAAAGTGAGCAGTACAATGAGATCACTAGTTGCAGTTATCAACAACAGCAATCTCCCTCAAAGCACAAAGCAATCATATATAAACGAACTCAAGCATTGCAAAAATGATGAAGAAGTGTCTGAGCTAATGGACATGTTCAATGAGGATGTCAACAATTGCTAATGATCCAATAAAGAAACAACACCGAATAAATAGACAAGAGACAGCAGTAGTTCAAAACCCGTCAATACACACGAAATCAAGCAAAATGAAACAATAGACATCAATAAATATACAAATAAGAAAAACTTAGGATTAAAGAATAAATTAATCCTTGTCCAAAATGAGTATAACTAACTCCGCAATATACACATTCCCAGAATCATCATTTTCCGAGAATGGTCAGATAGAACCACTACCACTTAAAGTCAATGAACAGAGAAAGGCAGTACCTCACATTAGAGTTGCCAAAATTGGAAATCCACCAAAACATGGATCCCGGTATTTAGATGTCTTTCTACTCGGCTTCTTCGAGATGGAACGAATCAAAGACAAATACGGGAGTGTGAATGATCTTGACAGTGATCCGAGTTACAAAGTTTGTGGCTCTGGATCATTACCAATCGGACTGGCTAAATACACTGGGAATGACCAGGAATTACTACAGGCTGCAACCAAACTAGATATAGAAGTGAGAAGAACAGTCAAAGCAAAAGAGATGATTGTTTATACAGTACAAAATATAAAACCAGAACTGTACCCATGGTCTAGTAGACTAAGAAAAGGAATGCTGTTCGATGCCAACAAAGTTGCTCTTGCTCCTCAATGTCTTCCACTAGATAGGAGCATAAAATTCAGAGTAATCTTCGTGAATTGTACGGCAATTGGATCAATAACCTTGTTCAAAATTCCTAAGTCAATGGCATCACTGTCTTTACCTAACACAATATCAATCAATCTGCAGGTACACATCAAAACAGGGGTTCAGACTGACTCCAAAGGGGTAGTTCAGATTCTAGATGAGAAAGGCGAAAAATCATTGAATTTCATGGTCCATCTCGGATTGATCAAAAGAAAAGTAGGCAGAATGTACTCTGTTGAGTACTGTAAACAGAAAATCGAGAAAATGAGATTGATATTTTCTTTGGGATTAGTTGGAGGAATTAGTCTTCATGTCAATGCAACTGGATCTATATCAAAAACACTAGCAAGTCAGCTGGTATTCAAAAGGGAGATTTGTTATCCTTTAATGGACCTAAATCCACATCTCAATCTAGTTATCTGGGCTTCATCAGTAGAGATTACAAGAGTGGATGCAATTTTCCAACCTTCCTTACCTGGCGAGTTCAGATACTATCCCAACATTATTGCAAAAGGAGTTGGGAAAATCAAACAATGGAATTAATAATCTCCATTTTGATCTAGATATACCCATTAAGCCAGAGTAAATAAGGGATAATCAAAAACTTAGGACAAAAGAAGTCAACACCAACAACTATTAGCAGTCATACTTGTCGGAGCAAGAAAGAAGGGACAAAAAAAGCCAAATAGAAGAAATTGAAACAAAAAGTACAGAACACCAGAACAACAAGATCAAAACACCCAATCCACTCAGAACAAAAACCCCAGAGGAGACCGGCAACACAGCAAACACCGAACACAATGCTAGCTTCAACATTGTCAATTGTTGCAATCATGATTGTGGCATCACACTGCCAAATAGACATCACAAAACTACAACATGTAGGTGTATTGGTCAACAGTCCTAAAGGGATGAAGATATCACAAAACTTCGAAACAAGATATCTAATTTTAAGTCTCATACCAAAAATAGAAGACTCTAACTCTTGTGGTGACCAACAGATCAAGCAATACAAGAGACTATTGGATAGACTGATCATTCCTTTATATGATGGACTAAGATTACAGAAGGATGTGATAGTGACCAATCAAGAATCCAATGAAAACACTGATCCCAGAACAGAACGATTCTTTGGAGGGGTAATTGGAACTATTGCTCTGGGAGTAGCAACATCAGCACAAATCACAGCAGCAGTTGCTCTGGTTGAAGCCAAGCAGGCAAGATCAGACATTGAAAAACTCAAGGAAGCAATCAGGGACACAAACAAAGCAGTGCAGTCAGTTCAGAGCTCTATAGGAAATTTGATAGTAGCAATTAAATCAGTCCAGGATTATGTCAACAACGAAATCGTGCCATCGATTGAGAGACTAGGTTGTGAAGCAGCAGGACTTCAGTTAGGAATTGCATTAACACAGCATTACTCAGAATTAACAAACATATTTGGTGATAACATAGGATCGTTACAAGAAAAAGGAATAAAATTACAAGGTATAGCATCATTATACCGCACAAATATCACAGAAATATTCACAACATCAACAGTTGATAAATATGATATTTATGATCTATTATTTACAGAATCAATAAAGGTAAGAGTTATAGATGTTGATTTGAATGATTACTCAATCACCCTCCAAGTCAGACTCCCTTTATTAACTAGATTGCTGAACACTCAAATCTACAAAGTAGATTCCATATCATACAATATCCAAAACAGAGAATGGTATATCCCCCTTCCCAGCCATATCATGACCAAAGGGGCATTTCTAGGTGGAGCAGATGTTAAAGAATGTATAGAAGCATTCAGCAGTTATATATGCCCTTCTGATCCAGGATTTGTACTAAACCATGAAATGGAGAGCTGTTTATCAGGAAACATATCTCAATGTCCAAGAACCACAGTTACATCAGACATAGTTCCAAGGTATGCATTCGTCAATGGAGGAGTGGTTGCGAATTGTATAACAACCACATGTACATGCAATGGTATCGGTAATAGAATCAACCAACCACCTAATCAAGGAGTAAAAATTATAACACACAAAGAATGCAATACAATAGGTATCAACGGAATGCTGTTCAACACAAACAAAGAAGGAACTCTTGCATTCTACACACCAGATGACATAACACTAAACAATTCTGTTGCTCTTGATCCGATTGACATATCAATCGAGCTCAACAAGGCCAAATCAGATCTAGAGGAATCAAAAGAATGGATAAGAAGGTCAAATCAAAAGCTAGATTCTATTGGAAGTTGGCATCAATCCAGCGCTACAATTATAGTTATTTTGATAATGATGATTATATTGTTTATAATTAATGTAACGATTATTACAATTGCAATTAAGTATTACAGAATTCAAAAGAGAAATCGAGTGGATCAAAATGAAAAGCCATATGTATTAACGAACAAATGACATATCTGTAGATCATTAAATATTAAAATTATAAAAAACTTAGGAGTAAAGTTACGCAACTCAACTCCACTCATATAATTGAGAAAGAACCCAACAGACGAATCCAAATTCGAAATGGAATACTGGAAGCACACCAACCACGGAAAGGACACTGGCAATGAGTTGGAGACATCCACAGCCACCCATGGCAACAGGCTCACCAACAAGATAACATATATATTATGGACGATAACCCTGGTGTTACTATCAATAGTCTTCATCATCGTGCTAATTAATTCCATCAAAAATGAAAAGGCCCACGAATCATTGCTACAAGATATAAATAATGAGTTTATGGAAGTTACAGAAAAGATCCAAGTGGCATCGGATAATACTAATGATCTAATACAGTCAGGAGTGAATACAAGGCTTCTCACAATTCAGAGTCATGTCCAGAATTATATACCAATATCATTAACACAACAAATATCGGATCTTAGGAAATTCATCAGTGAAATTACAATTAGAAATGATAATCAAGAAGTGCTACCACAAAGAATAACACACGATGTAGGTATAAAACCTCTAAATCCAGATGATTTCTGGAGATGCACGTCTGGTTTTCCATCTTTGATGAGAACTCCAAAAATAAGATTAATGCCGGGGCCGGGATTACTAGCTATGCCAACGACTGTTGATGGTTGTATTAGAACTCCGTCCTTAGTGATAAATGATCTGATTTATGCTTACACCTCAAATCTAATTACTCGAGGTTGCCAGGATATAGGAAAATCATATCAAGTATTACAGATAGGGATAATAACTGTAAACTCAGACTTAGTACCTGACTTAAACCCCAGGATCTCTCATACCTTCAACATAAATGACAATAGAAAGTCATGTTCTCTAGCACTCCTAAATACAGATGTATATCAACTGTGTTCAACTCCCAAAGTTGATGAAAGATCAGATTATGCATCATCAGGCATAGAAGATATTGTACTTGATATTGTCAATTATGATGGCTCAATCTCAACAACAAGATTTAAAAATAATAATATAAGTTTTGATCAACCATATGCGGCATTATACCCATCTGTTGGACCAGGGATATACTACAAAGGCAAAATAATATTTCTTGGGTATGGAGGTCTTGAACATCCAATAAATGAGAATGCAATCTGTAACACAACTGGGTGTCCTGGGAAAACACAGAGAGACTGCAATCAGGCATCTCATAGTCCATGGTTTTCAGACAGAAGGATGGTCAACTCCATCATTGTTGTTGACAAGGGTTTAAACTCAGTTCCAAAATTGAAGGTATGGACGATATCCATGAGACAAAATTACTGGGGATCAGAAGGAAGATTACTTCTACTAGGTAACAAGATCTACATATATACAAGATCTACAAGTTGGCACAGCAAGTTACAATTAGGAATAATTGATATTACTGACTACAGTGATATAAGGATAAAATGGACATGGCATAATGTGCTATCAAGACCAGGAAACAATGAATGTCCATGGGGACATTCATGTCCAGATGGATGCATAACAGGAGTGTACACTGATGCATATCCGCTCAATCCCACAGGAAGCATTGTGTCATCTGTCATATTAGACTCACAAAAATCGAGGGTTAACCCAGTCATAACTTACTCAACAGCCACCGAAAGGGTAAACGAGCTGGCCATCCGAAACAAAACACTCTCAGCTGGGTATACAACAACAAGCTGCATTACACACTATAACAAAGGATATTGTTTTCACATAGTAGAAATAAATCATAAAAGCTTAAACACATTTCAACCCATGTTGTTCAAAACAGAGATTCCAAAAAGCTGCAGTTAATCATAATTAACCATAATATGTATTAACCTATCTATAATACAAGTATATGATAATTAATCAGCAATCAGACAATAGACAAAAAGGGAATATAAAAAACTTAGGAGCAAAGCGTGCTCGAAACATGGACACTGAATCTAACAATGGCACTGTGTCTGACATACTCTATCCTGAGTGTCACCTTAATTCTCCTATCGTTAAAGGTAAAATAGCACAATTACACACAATTATGAGTCTACCTCAACCTTACGATATGGATGACGACTCAATACTAGCTATCACCAGACAGAAAATAAAACTCAATAAATTAGATAAAAGACAACGATCTATTAGAAGATTAAAATTAATATTAACTGAGAAAGTGAGTGACTTAGGAAAATATACATTTATCAGATACCCAGAAATGTCAAAAGAAATGTTCAAATTACATATACCCGGTATTAACAGTAAAGTGACCGAATTATTACTTAAAGCAGACAGAACATATAGTCAAATGACTGATGGATTAAGAGATCTATGGATTAATGTGCTATCGAAATTAGCCTCAAAAAATGATGGAAGTAATTATGATCTTAATGAAGAAATTAATAATATATCAAAAGTTCACACAACCTATAAATCAGACAAATGGTACAATCCATTCAAGACATGGTTTACCATCAAATATGATATGAGGAGATTACAAAAAGCTCGAAATGAGGTAACTTTTAATATGGGGAAAGATTATAACTTGTTGGAAGACCAGAAGAATTTCTTATTGATACATCCAGAACTGGTTTTGATATTAGATAAGCAAAACTATGATGGTTACTTAATTACTCCTGAATTAGTATTGATGTATTGTGACGTAGTCGAAGGCCGATGGAATATAAGTGCATGTGCCAAGTTAGATCCAAAATTACAATCTATGTATCAAAAAGGTAATAATTTGTGGGAAGTGATAGATAAACTGTTTCCAATTATGGGAGAAAAGACATTTGATGTAATATCATTATTAGAACCACTTGCATTATCCCTGATTCAAACTCATGATCCTGTCAAACAACTAAGGGGAGCTTTTTTAAATCATGTGTTATCCGAAATGGAATTGATATTTGAATCTAGAGAATCAATTAAGGAATTTCTGAGTGTAGATTATATTGATAAAATCTTAGATATATTTAATAAATCTACAATAGATGAAATAGCAGAGATTTTCTCTTTTTTTAGAACATTTGGGCATCCTCCATTAGAGGCTAGTATTGCAGCAGAAAAGGTTAGAAAATATATGTATATTGAGAAACAATTAAAATTTGACACTATTAATAAATGTCATGCTATTTTCTGTACAATAATAATTAACGGATACAGAGAGAGACATGGTGGACAGTGGCCTCCTGTGACATTACCTGATCATGCACACGAATTCATCATAAACGCTTATGGTTCAAACTCTGCAATATCATATGAAAATGCTGTTGATTATTACCAGAGCTTTATAGGAATAAAATTTAATAAATTCATAGAACCTCAGTTAGATGAGGATTTGACAATTTATATGAAAGATAAAGCATTATCTCCAAAAAAATCAAACTGGGACACAGTTTATCCTGCATCCAATTTACTGTATCGTACTAATGCATCCAACGAATCACGAAGATTAGTTGAAGTATTTATAGCAGATAGTAAATTTGATCCTCATCAGATATTGGATTATGTAGAATCTGGGGACTGGTTAGATGATCCAGAATTTAATATTTCTTATAGTCTCAAAGAAAAAGAGATCAAACAAGAAGGTAGACTCTTTGCAAAAATGACATACAAAATGAGAGCTACACAGGTTTTATCAGAGACACTACTTGCAAACAATATAGGAAAATTCTTTCAAGAAAATGGGATGGTGAAAGGAGAGATTGAATTACTTAAGAGATTAACGACCATATCAATATCAGGAGTTCCGCGGTATAATGAAGTGTACAATAATTCTAAAAGCCATACAGATGATCTTAAAACTTACAATAAACTAAGTAATCTTAATTTATCTACTAATCAGAAATCAAAGAAATTTGAATTCAAATCAACGGATATTTACAATGATGGATACGAGACTGTGAGCTGTTTCTTAACCACAGATCTCAAAAAATACTGTCTTAATTGGAGATATGAATCAACAGCTCTATTTGGAGAAACTTGCAATCAAATATTTGGATTAAATAAATTGTTTAATTGGTTACATCCTCGTCTAGAAGGAAGTACAATCTATGTAGGTGATCCTTACTGTCCTCCATCAGATAAAGAACATATATCATTAGAAGATCACCCTGATTCTGGATTTTACGTTCATAACCCAAGAGGAGGTATAGAAGGATTTTGTCAAAAATTGTGGACACTCATATCCATAAGTGCAATCCATCTAGCAGCTGTTAGGATAGGTGTGAGGGTGACTGCAATGGTTCAAGGAGACAATCAAGCCATAGCTGTAACCACAAGAGTACCCAACAATTATGACTACAGAGTTAAGAAGGAGATAGTTTATAAAGATGTAGTGAGATTTTTTGATTCATTAAGAGAAGTGATGGATGATCTAGGTCATGAACTTAAATTAAATGAAACGATCATAAGTAGCAAGATGTTCATATATAGCAAAAGAATATACTATGATGGGAGAATTCTTCCTCAAGCTCTGAAAGCATTATCCAGATGTGTCTTCTGGTCAGAGACAGTAATAGATGAAACAAGATCAGCATCTTCAAACTTAGCAACATCATTTGCAAAAGCAATTGAGAATGGTTATTCACCTGTTCTAGGATATGCATGCTCAATTTTTAAGAATATTCAACAACTATATATTGCCCTTGGGATGAATATCAATCCAACTATAACACAGAATATCAAAGATCAATATTTTAGGAACCCAAATTGGATGCAATATGCCTCTTTAATACCTGCTAGTGTTGGGGGATTCAATTACATGGCCATGTCAAGATGTTTTGTAAGGAATATTGGTGATCCATCAGTTGCTGCATTAGCTGATATCAAAAGATTTATTAAGGCGAATCTATTAGACCGAAGTGTTCTTTATAGGATTATGAATCAAGAACCAGGTGAGTCATCTTTCTTAGACTGGGCTTCAGACCCGTATTCATGCAATTTACCACAATCTCAGAATATAACCACCATGATAAAAAATATAACAGCAAGAAATGTATTACAAGATTCACCAAATCCATTATTATCTGGATTATTCACGAATACAATGATAGAAGAAGATGAAGAATTAGCTGAGTTCTTGATGGACAGGAAAGTAATTCTCCCTAGAGTTGCACATGATATTCTAGATAATTCTCTCACAGGAATCAGAAATGCTATAGCTGGGATGTTAGATACGACAAAATCTCTAATTCGAGTTGGCATAAATAGAGGAGGACTAACGTATAGTTTGTTGAGGAAAATCAGTAATTATGATTTAGCACAATATGAAACACTAAGTAGGACTTTGCGACTGATTGTAAGCGATAAAATCAGGTATGAAGATATGTGTTCAGTAGACCTTGCCATAGCATTGCGACAAAAGATGTGGATTCATTTATCAGGAGGAAGGATGATAAGTGGACTCGAAACACCTGACCCATTAGAATTGTTATCTGGGGTAGTAATAACAGGATCAGAACATTGTAAAATATGTTATTCTTCAGATGGTACAAACCCATATACTTGGATGTATTTACCAGGAAATATTAAAATAGGATCAGCAGAAACAGGTATATCATCATTAAGAGTTCCTTATTTTGGATCAGTCACTGATGAAAGATCTGAAGCACAATTAGGATATATCAAAAATCTTAGTAAACCTGCAAAAGCCGCAATAAGAATAGCAATGATATATACATGGGCATTTGGTAATGATGAGATATCTTGGATGGAAGCTTCACAAATAGCACAAACACGCGCAAATTTCACACTAGATAATCTTAAGATTCTAACACCGGTAGCTACATCAACAAATTTATCACACAGATTAAAGGATACTGCAACTCAGATGAAGTTCTCTAGTACATCATTGATCAGAGTCAGTAGATTCATAACAATGTCTAATGATAACATGTCTATCAAGGAAGCCAACGAAACCAAAGATACCAATCTTATTTATCAACAAATAATGTTAACAGGATTAAGTGTTTTCGAATATTTATTTAGATTGAAAGAAACCACAGGACACAATCCCATAGTTATGCATCTGCACATAGAAGATGAGTGTTGTATTAAAGAAAGTTTTAACGATGAGCATATTAATCCAGAATCTACATTAGAGTTAATTAGATATCCCGAAAGTAACGAATTTATTTATGATAAAGACCCGCTCAAAGATGTGGACTTATCAAGACTTATGGTTATTAAAGACCATTCTTATACAATTGATATGAATTATTGGGATGATACTGACATCATACATGCAATTTCAATATGTACTGCAATTACAATAGCAGATACTATGTCACAATTAGATCGAGATAATTTAAAAGAGATAATAGTCATTGCAAATGATGATGATATTAATAGTTTAATCACTGAATTTTTGACTCTTGATATACTCGTATTTCTTAAGACATTTGGTGGATTATTAGTAAATCAATTTGCATACACTCTTTATAGTTTAAAAATAGAAGGTAGGGACCTCATTTGGGATTATATAATGAGAACACTGAGAGATACTTCCCATTCAATATTAAAAGTATTATCTAATGCATTATCTCACCCTAAAGTATTCAAGAGATTCTGGGATTGTGGAGTCTTAAATCCTATCTATGGTCCTAATACTGCTAGTCAAGATCAGATAAAACTCGCCCTCTCTATATGTGAATATTCACTAGATCTATTTATGAGAGAATGGTTGAATGGTGTATCACTTGAAATCTACATTTGTGACAGCGATATGGAAGTAGCAAATGATAGGAAACAAGCATTTATTTCTAGACACCTTTCATTTGTTTGTTGTTTAGCAGAAATTGCATCTTTTGGACCTAACCTGTTAAACTTAACATATTTAGAGAGACTTGACCTATTGAAACAGTATCTTGAATTAAATATCAAAGAAGATCCTACTCTTAAATATGTACAAATATCTGGATTATTAATTAAATCTTTCCCATCAACTGTAACGTACGTAAGAAAGACTGCAATCAAATATTTAAGGATTCGAGGTATTAGTCCACCTGAGGTAATTGATGATTGGGATCCGATAGAAGATGAAAATATGCTGGATAACATTGTCAAATCTGTAAATGATAACTGTAATAAAGATAATAAAGGAAATAAAATTAACAATTTCTGGGGACTAGCACTTAAGAACTATCAAGTCCTTAAAATCAGATCTATAACAAGTGATTCTGATAGTAATGATGAATTAGATGTTAGTACAGGTGGTTTGACACTTCCTCAAGGAGGGAATTACCTATCACATCAATTGAGGTTATTTGGAATCAACAGCACTAGTTGTCTGAAAGCTCTTGAGTTATCACAAATTTTAATGAAGGAAGTTAATAAAGACAAGGACAGGCTCTTCCTGGGAGAAGGGGCAGGAGCTATGCTAGCATGTTATGATGCCACATTAGGACCTGCAGTTAATTATTATAATTCAGGTTTGAATATAACAGATGTAATTGGTCAACGAGAATTGAAAATATTTCCTTCAGAGGTATCATTAGTAGGTAAAAAATTAGGAAATGTGACACAGATTCTTAGTAGGGTTAAAGTACTGTTCAATGGGAATCCAAATTCAACATGGATAGGAAATATGGAATGTGAGAGCTTAATATGGAGTGAATTAAATGATAAGTCTATTGGATTAGTACATTGTGATATGGAAGGAGCTATCGGTAAATCAGAAGAAACTGTTCTACATGAACATTATAGTGTTATAAGAATTACATACTTGATTGGGGATGATGATGTTATTTTAGTTTCTAAAATTATACCTACAATCACTCCGAATTGGTCTAGAATACTTTATCTGTATAAGTTATATTGGAAAGATGTGAGTATAATATCACTTAAAACTTCCAATCCTGCATCAACAGAATTATATTTAATTTCGAAAGACGCATATTGTACTATAATGGAACCTAGTGAAGTTGTTTTATCAAAACTTAAAAGGTTGTCACTCTTGGAAGAAAATAATCTATTAAAGTGGATCATTTTATCAAAGAAGAGGAATAATGAATGGTTACATCATGAAATCAAAGAAGGGGAAAGAGATTATGGAGTTATGAGACCATATCATATGGCACTACAAATCTTCGGATTTCAAATCAATTTGAATCATCTGGCGAAAGAATTTTTATCAACTCCAGATCTGACTAATATCAACAATATAATTCAAAGTTTTCAGAGAACAATCAAGGATGTTTTATTCGAATGGATTAATATAACTCATGATGATAAGAGACATAAATTAGGTGGAAGATATAACATATTCCCACTGAAAAATAAGGGAAAGTTAAGGCTTCTATCAAGAAGACTAGTATTAAGTTGGATCTCGTTATCATTATCGACTCGATTACTTACGGGTCGCTTTCCTGATGAAAAATTTGAACATAGAGCACAGACTGGATATGTGTCATTGGCTGATACTGATTTAGAATCATTAAAGTTATTGTCGAAAAACATCATTAAGAATTACAGAGAGTGTATAGGGTCAATATCGTATTGGTTTCTAACCAAGGAAATCAAAATACTTATGAAATTGATTGGTGGTGCTAAATTATTAGGAATTCCTAGGCAATATAAAGAACCCGAAGAACAGTTATTAGAAAACTACAATCAACATGATGAATTTGATATCGATTAAGATGTAAATACAATAAAGATATATCTGAAC
>KY684754_9M6/USA/2009
AAGAAAAGGGAACTCTATAATTTCAAAAATGTTGAGCCTATTTGATACATTTAATGCACGTAGGCAAGAAAACATAACAAAATCAGCTGGTGGAGCTATCATCCCTGGACAGAAAAATACTGTCTCTATATTTGCCCTTGGACCGACAATAACTGATGATAATGAGAAAATGACATTAGCCCTTCTATTTCTATCTCATTCATTAGATAATGAGAAACAACATGCACAAAGAGCAGGGTTCTTGGTGTCTTTATTGTCAATGGCTTATGCCAATCCAGAGCTCTACCTAACAACAAATGGAAGTAATGCAGATGTCAAGTATGTCATATACATGATTGAGAAAGATCTAAAACGGCAAAAGTATGGAGGATTTGTGGTTAAGACGAGAGAGATGATATATGAGAAGACAACTGATTGGATATTTGGAAGTGACCTGGATTATGATCAGGAAACTATGTTGCAGAACGGCAGAAACAATTCAACAATTGAAGACCTTGTCCACACATTTGGGTATCCATCATGTTTAGGAGCTATTATAATACAGATCTGGATAGTTTTGGTCAAAGCTATTACTAGCATCTCAGGGTTAAGAAAAGGCTTTTTCACTCGATTGGAAGCTTTCAGACAAGATGGAACAGTGCAGGCAGGACTGGTGTTGAGTGGTGACACAGTGGATCAGATTGGGTCAATCATGCGGTCCCAACAGAGCTTAGTAACTCTTATGGTTGAGACGTTAATAACAATGAATACTAGCAGAAATGATCTCACAACCATAGAAAAGAATATACAAATTGTTGGTAACTACATAAGAGATGCAGGTCTCGCTTCATTTTTCAATACAATCAGATATGGAATTGAGACCAGAATGGCAGCTTTGACTCTATCCACTCTCAGACCGGATATCAATAGATTAAAAGCTCTAATGGAATTGTATTTATCAAAGGGACCACGCGCTCCCTTCATTTGTATCCTCAGAGATCCTATACATGGTGAGTTCGCACCAGGCAACTATCCTGCCATATGGAGCTATGCAATGGGAGTGGCAGTTGTACAAAACAGAGCCATGCAACAGTATGTGACGGGAAGATCATATCTAGACATTGATATGTTCCAGCTAGGACAAGCAGTAGCACGTGATGCTGAAGCTCAGATGAGCTCAACACTGGAAGATGAACTCGGAGTAACACACGAAGCCAAAGAAAGCTTGAAAAGACATATAAGGAACATAAACAGTTCAGAGACATCTTTCCACAAACCAACAGGTGGATCAGCCATAGAGATGGCAATAGATGAAGAGCCAGAACAATTCGAACATAGAGCAGATCAAGAACAAGATGGGGAGCCTCAATCATCAATAATCCAATATGCTTGGGCAGAAGGAAGCAGAAGCGACGACCGGACTGAGCAAGCCACAGAATCTGACAATATTAATACTGAACAACAAAACATCAGAGACAGATTAAATAAGAGACTCAACGACAAGAAGAAACAAGGCAGTCAACCACCCACCAATCCTACAAACAGAACAAACCAGGACGAAATAGACGATCTGTTCAATGCATTTGGAAGCAACTAATCGAATCAATATTTTGATTCAAATCAATAATAAATAAGAAAAACTTAGGATTAAAGAATCCTATCACACCAGAATATAGAGTGGTAAATTTAGAATCTGCTTGCAACTCAATCAATAGAGAGTTGATGGAAAGCGATGCTAAAAACTATCAAATCATGGATTCTTGGGAAGAGGAATCAAGAGATAAATCAACTAATATCTCCTCGGCCCTCAACATCATTGAATTCATACTCAGCACCGACCCCCAAGAAGACCTATCGGAAAACGACACAATTAACACAAGAACCCAGCAACTCAGTGCCACCATCTGTCAACCAGAAATCAAACCAACAGAAACAAGTGAAAAAGATAGTGGATCAACTGACAAAAATAGACAGTCTGGGTCATCACACGAATGTACAACAGAAGCAAAAGATAGAAATATTGATCAGGAAACTGTACAGAGAGGACCTGGGGGAAGAGGCGGCTCAGATAGTAGAGCTGAGACTGTGGTCCCTGGAGGAATCTCCAGAAGCATCACAGATTCTAAAAATGGAACCCAAAACACGGAGAATATTGATCTCAATGAAATTAGAAAGATGGATAAGGACTCTACTGAGGGGAAAATGCGACAATCTGCAGATGTTCCAAGCGAGATATCAGGAAGTAATGTTATATTTACAACAGAACAAAGTAGAAACAGTGATCATGGAAGAAGCTTGGAATCTATCAGTACACCTGATACAAGATCAATAAGTGTTATTACTGCTGCAACGCCGGATGATGAAGAAGAAATACTAATGAGAAATAGTAGGATGAAGAAAAGTTCTTCAACACACCAGGAAGATGACAAAAGAATTAAAAAAGGGGGAAAAGGGAAAGACTGGTTCAAGAAATCAAAAGATACTGACAACCAGATATCAACATCAGATCACAGATCCACATCAAAAGGGCAAAAGAAAATCTCAAAGACAACAGCCACCAACACCGATACAAAGGGGCAAACAGAAACACAGACAGAACCATCAGAAACACAATCTCCATCATGGAATCTCACCATCGACAACAACACCGACCGAGCTGAACAGACAAATACAGCTCCTCCAACAGCCACTCCCAGATCAACCAATACAAAAGAATCAATCCGAACAAACTCTGAATCCAAGCCCAAGACACAAAAGACAAATGGAAAGGAAAGGAAGGATACAGAAGAGAGCAATCGATTTACAGAGAGGGCAATTACTCTATTGCAGAATCTTGGTGTAATTCAATCCACATCAAAACTAGATTTATATCAAGACAAACGAGTTGTATGTGTAGCAAATGTACTAAACAATGTAGACACTGCATCAAAGATAGACTTCCTGGCAGGATTAGTCATAGGGGTTTCAATGGATAACGATACAAAATTAATACAGATACAAAATGAAATGTTAAACCTCAAAGCGGATCTAAAGAAAATGGATGAATCACATAGAAGGTTGATAGAAAATCAAAGAGAACAACTGTCATTGATCACGTCATTAATTTCAAATCTTAAAATTATGACTGAGAGAGGAGGAAAGAAAGACCAAAATGAATCCAATGAAAGAGTATCTATGATCAAGACAAAATTAAAAGAGGAAAAGATCAAGAAGACCAGGTTTGATCCGCTTATGGAGGCACAAGGCATCGACAAGAACATACCCGATCTATATCGACATGCAGGAAACACACTAGAGAATGATGTACAAGTCAAATCAGAGATATTAAGTTCATACAATGAGTCAAATGCAACAAGACTAATACCCAAAAAAGTGAGCAGTACAATGAGATCACTAGTTGCAGTCATCAACAACAGCAATCTCCCTCAAAGCACAAAGCAATCATATATAAACGAACTCAAGCATTGCAAAAATGATGAAGAAGTGTCTGAACTAATGGACATGTTCAATGAGGATGTCAACAATTGCTAATGATCCAATAAAGAAACAACACCGAATAAATAGACAAGAGACAGCAGTAGTTCAAAACCTGTCAATACATACGAAATCAAGCAAAATGAAACAATAGACATCAATAAATATACAAATAAGAAAAACTTAGGATTAAAGAATAAATTAATCCTTGTCCAAAATGAGTATAACTAACTCCGCAATATACACATTCCCAGAATCATCATTTTCCGAGAATGGTCAGATAGAACCACTACCACTTAAAGTCAATGAACAGAGAAAGGCAGTACCTCACATTAGAGTTGCCAAAATTGGAAATCCACCAAAACATGGATCCCGGTATTTAGATGTCTTTCTACTCGGCTTCTTCGAGATGGAACGAATCAAAGACAAATACGGGAGTGTGAATGATCTTGACAGTGATCCGAGTTACAAAGTTTGTGGCTCTGGATCATTACCAATCGGACTGGCTAAATACACTGGGAATGACCAGGAATTACTACAGGCTGCAACCAAACTAGATATAGAAGTGAGAAGAACAGTCAAAGCAAAAGAGATGATTGTTTATACAGTACAAAATATAAAACCAGAACTGTACCCATGGTCTAGTAGACTAAGAAAAGGAATGCTGTTCGATGCCAACAAAGTTGCTCTTGCTCCTCAATGTCTTCCACTAGATAGGAGCATAAAATTCAGAGTAATCTTCGTGAATTGTACGGCAATTGGATCAATAACCTTGTTCAAAATTCCTAAGTCAATGGCATCACTGTCTTTACCTAACACAATATCAATCAATCTGCAGGTACACATCAAAACAGGGGTTCAGACTGACTCCAAAGGGGTAGTTCAGATTCTAGATGAGAAAGGCGAAAAATCATTGAATTTCATGGTCCATCTCGGATTGATCAAAAGAAAAGTAGGCAGAATGTACTCTGTTGAGTACTGTAAACAGAAAATCGAGAAAATGAGATTGATATTTTCTTTGGGATTAGTTGGAGGAATTAGTCTTCATGTCAATGCAACTGGATCTATATCAAAAACACTAGCAAGTCAGCTGGTATTCAAGAGGGAGATTTGTTATCCTTTAATGGACCTAAATCCGCATCTCAATCTAGTTATCTGGGCTTCATCAGTAGAGATTACAAGAGTGGATGCAATTTTCCAACCTTCCTTACCTGGCGAGTTCAGATACTATCCCAACATTATTGCAAAAGGAGTTGGAAAAATCAAACAATGGAATTAATAATCTCCATTTTGATCTAGATATACCCATTAAGCCAGAGTAAATAAGGGATAATCAAAAACTTAGGACAAAAGAAGTCAACACCAACAACTATTAGCAGTCATACTTGTCGGAGCAAGAAAGAAGGGACAAAAAAAGCCAAATAGAAGAAATTGAAACAAAAAGTACAGAACACCAGAACAACAAGATCAAAACACCCAATCCACTCAGAACAAAAACCCCAGAGGAGACCGGCAACACAGCAAACACCGAACACAATGCTAGCTTCAACATTGTCAATTGTTGCAACCATGATTGTGGCATCACACTGCCAAATAGACATCACAAAGCTACAGCATGTAGGTGTATTGGTCAACAGTCCCAAAGGGATGAAGATATCACAAAACTTCGAAACAAGATATCTAATTTTGAGTCTCATACCAAAAATAGAAGACTCTAACTCTTGTGGTGACCAACAGATCAAGCAATACAAGAGATTATTGGATAGACTGATCATTCCTTTATATGATGGACTAAGATTACAGAAGGATGTGATAGTGACCAATCAAGAATCCAATGAAAACACTGATCCCAGAACAGAACGATTCTTTGGAGGGGTAATTGGAACTATTGCTCTGGGAGTAGCAACATCAGCACAAATTACAGCAGCAGTTGCTCTGGTTGAAGCCAAGCAGGCAAGATCAGACATTGAAAAACTCAAGGAAGCAATCAGGGACACAAATAAAGCAGTGCAGTCGGTTCAGAGCTCTATAGGAAATTTGATAGTAGCAATTAAATCAGTCCAGGATTATGTCAACAACGAAATCGTGCCATCGATTGAGAGACTAGGTTGTGAAGCAGCAGGACTTCAGTTAGGAATTGCATTAACACAGCATTACTCAGAATTAACAAACATATTTGGTGATAACATAGGATCGTTACAAGAAAAAGGAATAAAATTACAAGGTATAGCATCATTATACCGCACAAATATCACAGAAATATTCACAACATCAACAGTTGATAAATATGATATTTATGATCTATTATTTACAGAATCAATAAAGGTGAGAGTCATAGATGTTGATTTGAATGATTACTCAATCACCCTCCAAGTCAGACTCCCTTTATTAACTAGACTGTTGAACACTCAAATCTACAAATTAGATTCCATATCATACAATATCCAAAACAGAGAATGGTATATCCCCCTTCCCAGCCACATCATGACTAAAGGGGCATTTCTAGGTGGAGCAGATGTTAAAGAATGTATAGAAGCATTCAGCAGTTATATATGCCCTTCTGATCCAGGATTTGTACTAAACCATGAAATGGAGAGCTGTTTATCAGGAAACATATCTCAATGTCCAAGAACCACAGTCACATCAGACATAGTTCCAAGGTATGCATTCGTCAATGGAGGAGTGGTTGCGAATTGTATAACAACCACATGTACGTGCAATGGTATCGGTAATAGAATCAACCAACCACCTGATCAAGGAGTAAAAATTATAACACACAAAGAATGCAATACAATAGGTATCAACGGAATGCTGTTCAACACAAACAAAGAAGGAACTCTTGCATTCTACACACCAGATGACATAACACTAAACAATTCTGTTGCTCTTGATCCAATTGACATATCAATCGAGCTCAACAAGGCCAAATCAGATCTAGAGGAATCAAAAGAATGGATAAGAAGGTCAAATCAAAAGCTAGATTCTATTGGAAGTTGGCATCAATCCAGCGCTACAATTATAGTTATTTTGATAATGATGATTATATTGTTTATAATTAATGTAACGATTATTACAATTGCAATTAAGTATTACAGAATTCAAAAGAGAAATCGAGTGGATCAAAATGAAAAGCCATATGTATTAACAAACAAATGACATATCTGTAGATCATTAAATATTAAAATTATAAAAAACTTAGGAGTAAAGTTACGCAACTCAACTCCACTCATATAATTGAGAAAGAACCCAACAGACGAATCCAAATTCGAAATGGAATACTGGAAGCACACCAATCACGGAAAGGACACTGGCAATGAGCTGGAGACATCCACAGCCACCCATGGCAACAGGCTCACCAACAAGATAACATATATATTATGGACGATAACCCTGGTGTTACTATCAATAGTCTTCATCATCGTGCTAATTAATTCCATCAAAAGTGAAAAGGCCCACAAATCATTGCTACAAGACATAAATAATGAGTTTATGGAAGTTACAGAAAAGATCCAAGTGGCATCGGATAATACTAATGATCTAATACAGTCAGGAGTGAATACAAGGCTTCTTACAATTCAGAGTCATGTCCAGAATTATATACCAATATCATTAACACAACAAATATCGGATCTTAGGAAATTCATCAGTGAAATTACAATTAGAAATGATAATCAAGAAGTGCTACCACAAAGAATAACACATGATGTAGGTATAAAACCTCTAAATCCAGATGATTTCTGGAGATGCACGTCTGGTCTTCCATCTTTGATGAGAACTCCAAAAATAAGATTAATGCCGGGGCCGGGATTACTAGCTATGCCAACGACTGTTGATGGTTGTATTAGAACTCCGTCCTTAGTGATAAATGATCTGATTTATGCTTACACCTCAAATCTAATTACTCGAGGTTGCCAGGATATAGGAAAATCATATCAAGTATTACAGATAGGGATAATAACTGTAAACTCAGACTTGGTACCTGACTTAAACCCCAGGATCTCTCATACCTTCAACATAAATGACAATAGAAAGTCATGTTCTCTAGCACTCCTAAATACAGATGTATATCAACTGTGTTCAACTCCCAAAGTTGATGAAAGATCAGATTATGCATCATCAGGCATAGAAGATATTGTACTTGATATTGTCAATTATGATGGCTCAATCTCAACAACAAGATTTAAAAATAATAATATAAGTTTTGATCAACCATATGCGGCATTATACCCATCTGTTGGACCAGGGATATACTACAAAGGCAAAATAATATTTCTTGGGTATGGAGGTCTTGAACATCCAATAAATGAGAATGCAATCTGTAACACAACTGGGTGTCCTGGGAAAACACAGAGAGACTGCAATCAGGCATCTCATAGTCCATGGTTTTCAGATAGAAGGATGGTCAACTCCATCATTGTTGTTGACAAGGGTTTAAACTCAGTTCCAAAATTGAAGGTATGGACGATATCCATGAGACAAAATTACTGGGGATCAGAAGGAAGATTACTTCTACTAGGTAACAAGATCTACATATATACAAGATCTACAAGTTGGCACAGCAAGTTACAATTAGGAATAATTGATATTACTGACTACAGTGATATAAGGATAAAATGGACATGGCATAATGTGCTATCAAGACCAGGAAACAATGAATGTCCATGGGGACATTCATGTCCAGATGGATGCATAACAGGAGTGTACACTGATGCATATCCGCTCAATCCCACAGGAAGCATTGTGTCATCTGTCATATTAGACTCACAAAAATCGAGGGTTAACCCAGTCATAACTTACTCAACAGCCACCGAAAGGGTAAACGAGCTGGCCATCCGAAACAAAACACTCTCAGCTGGATATACAACAACAAGCTGCATTACACACTATAACAAAGGATATTGTTTTCACATAGTAGAAATAAATCATAAAAGCTTAAACACATTTCAACCCATGTTGTTCAAAACAGAGATTCCAAAAAGCTGCAGTTAATCATAATTAACCATAATATGTATTAACCTATCTATAATACAAGTATATGATAATTAATCAGCAATCAGACAATAGACAAAAAGGGAATATAAAAAACTTAGGAGCAAAGCGTGCTCGGAACATGGACACTGAATCTAACAATGGCACTGTGTCTGACATACTCTATCCTGAGTGTCACCTTAATTCTCCTATCGTTAAAGGTAAAATAGCACAATTACACACAATTATGAGTCTACCTCAACCTTACGATATGGATGACGACTCAATACTAGCTATCACCAGACAGAAAATAAAACTCAATAAATTAGATAAAAGACAACGATCTATTAGAAGATTAAAATTAATATTAACTGAGAAAGTGAGTGACTTAGGAAAATATACATTTATCAGATACCCAGAAATGTCAAAAGAAATGTTCAAATTACATATACCCGGTATTAACAGTAAAGTGACCGAATTATTACTTAAAGCAGACAGAACATATAGTCAAATGACTGATGGATTAAGAGATCTATGGATTAATGTGCTATCGAAATTAGCCTCAAAAAATGATGGAAGTAATTATGATCTTAATGAAGAAATTAATAATATATCAAAAGTTCACACAACCTATAAATCAGACAAATGGTACAATCCATTCAAGACATGGTTTACCATCAAATATGATATGAGGAGATTACAAAAAGCTCGAAATGAGGTAACTTTTAATATGGGGAAAGATTATAACTTGTTGGAAGACCAGAAGAATTTCTTATTGATACATCCGGAACTGGTTTTGATATTAGATAAGCAAAACTATGATGGTTACTTAATTACTCCTGAATTAGTATTGATGTATTGTGACGTAGTCGAAGGCCGATGGAATATAAGTGCATGTGCTAAGTTAGATCCAAAATTACAATCTATGTATCAAAAAGGTAATAATCTGTGGGAAGTGATAGATAAACTGTTTCCAATTATGGGAGAAAAGACATTTGATGTAATATCATTATTAGAACCACTTGCATTATCCCTGATTCAAACTCATGATCCTGTCAAACAACTAAGGGGAGCTTTTTTAAATCATGTGTTATCCGAGATGGAATTGATATTTGAATCTAGAGAATCAATTAAGGAATTTCTGAGTGTAGATTACATTGATAAAATCTTAGATATATTTAATAAATCTACAATAGATGAAATAGCAGAGATTTTCTCTTTTTTTAGAACATTTGGGCATCCTCCATTAGAGGCTAGTATTGCAGCAGAAAAGGTTAGAAAATATATGTATATTGAGAAACAATTAAAATTTGACACTATTAATAAATGTCATGCTATTTTCTGTACAATAATAATTAACGGATACAGAGAGAGACATGGTGGACAGTGGCCTCCTGTGACATTACCTGATCATGCACACGAATTCATCATAAACGCTTATGGTTCAAACTCTGCAATATCATATGAAAATGCTGTTGATTATTACCAGAGCTTTATAGGAATAAAATTTAATAAATTCATAGAACCTCAGTTAGATGAGGATTTGACAATTTATATGAAAGATAAAGCATTATCTCCAAAAAAATCAAACTGGGACACAGTTTATCCTGCATCCAATTTACTGTATCGTACTAATGCATCCAACGAATCACGAAGATTAGTTGAAGTATTTATAGCAGATAGTAAATTTGATCCTCATCAGATATTGGATTATGTAGAATCTGGGGACTGGTTAGATGATCCAGAATTTAATATTTCTTATAGTCTCAAAGAAAAAGAGATCAAACAAGAAGGTAGACTCTTTGCAAAAATGACATACAAAATGAGAGCTACACAGGTTTTATCAGAGACACTACTTGCAAACAATATAGGAAAATTCTTTCAAGAAAATGGGATGGTGAAAGGAGAGATTGAATTACTTAAGAGATTAACGACCATATCAATATCAGGAGTTCCACGGTATAATGAAGTGTACAATAATTCTAAAAGCCATACAGATGATCTTAAAACTTACAATAAACTAAGTAATCTTAATTTATCTACTAATCAGAAATCAAAGAAATTTGAATTCAAGTCAACGGATATTTACAATGATGGATACGAGACTGTGAGCTGTTTCTTAACCACAGATCTCAAAAAATACTGTCTTAATTGGAGATATGAATCAACAGCTCTATTTGGAGAAACTTGCAATCAAATATTTGGATTAAATAAATTGTTTAATTGGTTACATCCTCGTCTTGAAGGAAGTACAATCTATGTAGGTGATCCTTACTGTCCTCCATCAGATAAAGAACATATATCATTAGAAGATCACCCTGATTCTGGATTTTACGTTCATAACCCAAGAGGAGGTATAGAAGGATTTTGTCAAAAATTGTGGACACTCATATCCATAAGTGCAATCCATCTAGCAGCTGTTAGGATAGGTGTGAGGGTGACTGCAATGGTTCAAGGAGACAATCAAGCCATAGCTGTAACCACAAGAGTACCCAACAATTATGACTACAGAGTTAAGAAGGAGATAGTTTATAAAGATGTAGTGAGATTTTTTGATTCATTAAGAGAAGTGATGGATGATCTAGGTCATGAACTTAAATTAAATGAAACGATTATAAGTAGCAAGATGTTCATATATAGCAAAAGAATATACTATGATGGGAGAATTCTTCCTCAAGCTCTGAAAGCATTATCCAGATGTGTCTTCTGGTCAGAGACAGTAATAGATGAAACAAGATCAGCATCTTCAAACTTGGCAACATCATTTGCAAAAGCAATTGAGAATGGTTATTCACCTGTTCTAGGATATGCATGCTCAATTTTTAAGAATATTCAACAACTATATATTGCTCTTGGGATGAATATCAATCCAACTATAACACAGAATATCAAAGATCAATATTTTAGGAACCCAAATTGGATGCAATATGCCTCTTTAATACCTGCTAGTGTTGGGGGATTCAATTACATGGCCATGTCAAGATGTTTTGTAAGGAATATTGGTGATCCATCAGTTGCTGCATTAGCTGATATCAAAAGATTTATTAAGGCGAATCTATTGGACCGAAGTGTTCTTTATAGGATTATGAATCAAGAACCAGGTGAGTCATCTTTTTTAGACTGGGCTTCAGACCCGTATTCATGCAATTTACCACAATCTCAGAATATAACCACCATGATAAAAAATATAACAGCAAGAAATGTATTACAAGATTCACCAAATCCATTATTATCTGGATTATTCACGAATACAATGATAGAAGAAGATGAAGAATTAGCTGAGTTCTTGATGGACAGGAAAGTAATTCTCCCTAGAGTTGCACATGATATTCTAGATAATTCTCTCACAGGAATCAGAAATGCTATAGCTGGGATGTTAGATACGACAAAATCTCTAATTCGGGTTGGCATAAATAGAGGAGGACTAACGTATAGTTTGTTGAGGAAAATCAGTAATTATGATTTAGCACAATATGAAACACTAAGTAGGACTTTGCGACTAATTGTAAGCGATAAAATCAGGTATGAAGATATGTGTTCAGTAGACCTTGCCATAGCATTACGACAAAAGATGTGGATTCATTTATCAGGAGGAAGGATGATAAGTGGACTCGAAACACCTGACCCATTAGAATTGTTATCTGGGGTAGTAATAACAGGATCAGAACATTGTAAAATATGTTATTCTTCAGATGGTACAAACCCATATACTTGGATGTATTTACCAGGAAATATTAAAATAGGATCAGCAGAAACAGGTATATCATCATTAAGAGTTCCTTATTTTGGATCAGTCACTGATGAAAGATCTGAAGCACAATTAGGATATATCAAGAATCTTAGTAAACCTGCAAAAGCCGCAATAAGAATAGCAATGATATATACATGGGCATTTGGTAATGATGAGATATCTTGGATGGAAGCCTCACAAATAGCACAAACACGCGCAAATTTCACACTAGATAATCTTAAGATTCTAACACCGGTAGCTACATCAACAAATTTATCACACAGATTAAAGGATACTGCAACTCAGATGAAGTTCTCTAGTACATCATTGATCAGAGTCAGTAGATTCATAACAATGTCTAATGATAACATGTCTATCAAGGAAGCCAACGAAACCAAAGATACCAATCTTATTTATCAACAAATAATGTTAACAGGATTAAGTGTTTTCGAATATTTATTTAGATTGAAAGAAACCACAGGACACAATCCCATAGTTATGCATCTGCACATAGAAGATGAGTGTTGTATTAAAGAAAGTTTTAACGATGAGCATATTAATCCAGAATCTACATTAGAATTAATTAGATATCCCGAAAGTAACGAATTTATTTATGATAAAGACCCGCTCAAAGATGTGGACTTATCAAGACTTATGGTTATTAAAGACCATTCTTATACAATTGATATGAATTATTGGGATGATACTGACATCATACATGCAATTTCAATATGTACTGCAATTACAATAGCAGATACTATGTCACAATTAGATCGAGATAATTTAAAAGAGATAATAGTCATTGCAAATGATGATGATATTAATAGCTTAATCACTGAATTTTTGACTCTTGATATACTCGTATTTCTTAAGACATTTGGTGGATTATTAGTAAATCAATTTGCATACACTCTTTATAGTTTAAAAATAGAAGGTAGGGACCTCATTTGGGATTATATAATGAGAACACTGAGAGATACTTCCCATTCAATATTAAAAGTATTATCTAATGCATTATCTCATCCTAAAGTATTCAAGAGATTCTGGGATTGTGGAGTCTTAAATCCTATCTATGGTCCTAATACTGCTAGTCAAGATCAGATAAAACTCGCCCTCTCTATATGTGAATATTCACTAGATCTATTTATGAGAGAATGGTTGAATGGTGTATCACTTGAAATCTACATTTGTGACAGCGATATGGAAGTAGCAAATGATAGGAAACAAGCATTTATTTCTAGACACCTTTCATTTGTTTGTTGTTTAGCAGAAATTGCATCTTTTGGACCTAACCTGTTAAACTTAACATATTTAGAGAGACTTGACCTATTGAAACAGTATCTTGAATTAAATATCAAAGAAGATCCTACTCTTAAATATGTACAAATATCTGGATTATTAATTAAATCGTTCCCATCAACTGTAACGTACGTAAGAAAGACTGCAATCAAATATTTAAGGATTCGAGGTATTAGTCCACCTGAGGTAATTGATGATTGGGATCCGATAGAAGATGAAAATATGCTGGATAACATTGTCAAATCTATAAATGATAACTGTAATAAAGATAATAAAGGAAATAAAATTAACAATTTCTGGGGACTAGCACTTAAGAACTATCAAGTCCTTAAAATCAGATCTATAACAAGTGATTCTGATAGTAATGATGAATTAGATGTTAGTACAGGTGGTTTGACACTTCCTCAAGGAGGGAATTACCTATCACATCAATTGAGGTTATTTGGAATCAACAGCACTAGTTGTCTGAAAGCTCTTGAGTTATCACAAATTTTAATGAAGGAAGTTAATAAAGACAAGGACAGGCTCTTCCTGGGAGAAGGGGCAGGAGCTATGCTAGCATGTTATGATGCCACATTAGGACCTGCGGTTAATTATTATAATTCAGGTTTGAATATAACAGATGTAATTGGTCAACGAGAATTGAAAATATTTCCTTCAGAGGTATCATTAGTAGGTAAAAAATTAGGAAATGTGACACAGATTCTTAGTAGGGTAAAAGTACTGTTCAATGGGAATCCAAATTCAACATGGATAGGAAATATGGAATGTGAGAGCTTAATATGGAGTGAATTAAATGATAAGTCTATTGGATTAGTACATTGTGATATGGAAGGAGCTATCGGTAAATCAGAAGAAACTGTTCTACATGAACATTATAGTGTTATAAGAATTACATACTTGATTGGGGATGATGATGTTATTTTAGTTTCTAAAATTATACCTACAATCACTCCGAATTGGTCTAGAATACTTTATCTGTATAAGTTATATTGGAAAGATGTAAGTATAATATCACTTAAAACTTCTAATCCTGCATCAACAGAATTATATTTAATTTCGAAAGACGCATATTGTACTATAATGGAACCTAGTGAAGTTGTTTTATCAAAACTTAAAAGGTTGTCACTCTTGGAAGAAAATAATCTATTAAAATGGATCATTTTATCAAAGAAGAGGAATAATGAATGGTTACATCATGAAATCAAAGAAGGGGAAAGAGATTATGGAGTTATGAGACCATATCATATGGCACTACAAATCTTCGGATTTCAAATCAATTTGAATCATCTGGCGAAAGAATTTTTATCAACTCCAGATCTGACTAATATCAACAATATAATTCAAAGTTTTCAGAGAACAATCAAGGATGTTTTATTCGAATGGATTAATATAACTCATGATGATAAGAGACATAAATTAGGTGGAAGATATAACATATTCCCACTGAAAAATAAGGGAAAGTTAAGGCTGCTATCGAGAAGACTAGTATTAAGTTGGATCTCGTTATCATTATCGACTCGATTACTTACGGGTCGCTTTCCTGATGAAAAATTTGAACATAGAGCACAGACTGGATATGTGTCATTGGCTGATACTGATTTAGAATCATTAAAGTTATTGTCGAAAAACATCATTAAGAATTACAGAGAGTGTATAGGGTCAATATCGTATTGGTTTCTAACCAAGGAAATCAAAATACTTATGAAATTGATTGGTGGTGCTAAATTATTAGGAATTCCTAGGCAATATAAAGAACCCGAAGAACAGTTATTAGAAAACTACAATCAACATGATGAATTTGATATCGATTAAGATATAAATACAATAAAGATATATCTGAAC
>KY369864_SC291/USA/2016
AAGAAAAGGGAACTCTATAATTTCAAAAATGTTGAGCCTATTTGATACATTTAATGCACGTAGGCAAGAAAACATAACAAAATCAGCTGGTGGAGCTATTATCCCTGGACAGAAAAATACTGTCTCTATATTTGCCCTTGGACCGACAATAACTGATGATAATGAGAAAATGACATTAGCCCTTCTATTTCTGTCTCATTCATTAGATAATGAGAAACAACATGCACAAAGAGCAGGGTTCTTGGTGTCTTTATTGTCAATGGCTTATGCCAACCCAGAGCTCTACCTAACAACAAATGGAAGTAATGCAGATGTCAAGTATGTCATATACATGATTGAGAAAGATCTAAAACGGCAAAAGTATGGAGGATTTGTGGTTAAGACGAGAGAGATGATATATGAGAAGACAACTGATTGGATATTTGGAAGTGACCTGGATTATGATCAAGAAACTATGTTGCAGAACGGCAGAAACAATTCAACAATTGAAGACCTTGTTCACACATTTGGGTATCCATCATGTTTAGGAGCTATTATAATACAGATCTGGATAGTTTTGGTCAAAGCTATTACTAGCATCTCAGGGTTAAGAAAAGGCTTTTTCACTCGATTGGAAGCTTTCAGACAAGATGGAACAGTGCAGGCAGGACTGGTGTTGAGTGGTGACACAGTGGATCAGATTGGGTCAATCATGCGGTCCCAACAGAGCTTAGTAACTCTTATGGTTGAGACGTTAATAACAATGAATACTAGCAGAAATGATCTCACAACCATAGAAAAGAATATACAAATTGTTGGTAACTACATAAGAGATGCAGGTCTCGCTTCATTCTTCAATACAATCAGATATGGAATTGAGACCAGAATGGCAGCTTTGACTCTATCCACTCTCAGACCGGATATCAATAGATTAAAAGCTCTAATGGAATTGTATTTATCAAAGGGACCACGCGCTCCTTTCATTTGTATCCTCAGAGATCCTATACATGGTGAGTTCGCACCAGGCAACTATCCTGCCATATGGAGCTATGCAATGGGAGTGGCAGTTGTACAAAACAGAGCCATGCAACAGTATGTGACGGGAAGATCATATCTAGACATTGATATGTTCCAGCTAGGACAAGCAGTAGCACGTGATGCTGAAGCTCAGATGAGCTCAACACTGGAAGATGAACTCGGAGTAACACACGAAGCCAAAGAAAGCTTGAAAAGACATATAAGGAACATAAACAGTTCAGAGACATCTTTCCACAAACCAACAGGTGGATCAGCCATAGAGATGGCAATAGATGAAGAACCAGAACAATTCGAACATAGAGCAGATCAAGAACAAGATGGGGAGCCTCAATCATCAATAATCCAATATGCTTGGGCAGAAGGAAGCAGAAACGACGACCGGACTGAGCAAGCCACAGAATCTGACAATATTAATACTGAACAACAAAACATCAGAGACAGATTAAATAAGAGACTCAACGACAAGAAGAAACAAGGCAGTCAACCACCCACCAATCCTACAAACAGAACAAACCAGGACGAAATAGACGATCTGTTCAATGCATTTGGAAGCAACTAATCGAATCAATATTTTGATTCAAATCAATAATAAATAAGAAAAACTTAGGATTAAAGAATCCTATCATACCAGAATATAGAGTGGTAAATTTAGAATCTGCTTGCAACTCAATCAATAGAGAGTTGATGGAAAGCGATGCTAAAAACTATCAAATCATGGATTCTTGGGAAGAGGAATCAAGAGATAAATCAACTAATATCTCCTCGGCCCTCAACATCATTGAATTCATACTCAGCACCGACCCCCAAGAAGACCTATCGGAAAACGACACAATCAACACAAGAACCCAGCAACTCAGTGCTACCATCTGTCAACCAGAAATCAAACCAACAGAAACAAGTGAAAAAGATAGTGGATCAACTGACAAAAATAGACAGTCTGGGTCATCACACGAATGTACAACAGAAGCAAAAGATAGAAATATTGATCAGGAAACTGTACAGAGAGGACCTGGGGGAAGAGGCGGCTCAGATAGTAGAGCTGAGACTGTGGTCCCTGGAGGAATCTCCAGAAGCATCACAGATTCTAAAAATGGAACCCAAAACACGGAGAATATTGATCTCAATGAAATTAGAAAGATGGATAAGGACTCTACTGAGGGGAAAATGCGACAATCTGCAGATGTTCCAAGCGAGATATCAGGAAGTAATGTTATATTTACAACAGAACAAAGTAGAAACAGTGATCATGGAAGAAGCTTGGAATCTATCAGTACACCTGATACAAGATCAATAAGTGTTATTACTGCTGCAACGCCGGATGATGAAGAAGAAATATTAATGAGAAATAGTAGGATGAAGAAAAGCTCTTCAACACACCAGGAAGATGACAAAAGAATTAAAAAAGGGGGAAAAGGGAAAGACTGGTTCAAGAAATCAAAAGATACTGACAACCAGATATCAACATCAGATCACAGATCCACATCAAAAGGGCAAAAGAAAATCCCAAAGACAACAGCCACCAACACCGATACAAAGGGGCAAACAGAAACACAGACAGAACCATCAGAAACACAATCTCCATCATGGAATCTCACCATCGACAACAACACCGACCGAGCTGAACAGACAAATACAGCTCCTCCAACAGCCACTCCCAGATCAACCAATACAAAAGAATCAATCCGAACAAATTCTGAATCCAAGCCCAAGACACAAAAGACAAATGGAAAGGAAAGGAAGGATACAGAAGAGAGCAATCGATTTACAGAGAGGGCAATTACTCTATTGCAGAATCTTGGTGTAATTCAATCCACATCAAAACTAGATTTATATCAAGACAAACGAGTTGTATGTGTAGCAAATGTACTAAACAATGTAGACACTGCATCAAAGATAGACTTCCTGGCAGGATTAGTCATAGGGGTTTCAATGGATAACGATACAAAATTAATACAGATACAAAATGAAATGTTAAATCTCAAAGCGGATCTAAAGAAAATGGATGAATCACATAGAAGGTTGATAGAAAATCAAAGAGAACAACTGTCATTGATCACGTCATTAATTTCAAATCTTAAAATTATGACTGAGAGAGGAGGAAAGAAAGACCAAAATGAATCCAATGAAAGAGTATCTATGATCAAGACAAAATTAAAAGAGGAAAAGATCAAGAAGACCAGGTTTGATCCGCTCATGGAGGCACAAGGCATCGACAAGAACATACCCGATCTATATCGACATGCAGGAAACACACTAGAGAACGATGTACAAGTCAAATCAGAGATATTAAGTTCATACAATGAGTCAAATGCAACAAGACTAATACCCAAAAAAGTGAGCAGTACAATGAGATCACTAGTTGCAGTCATCAACAACAGCAATCTCCCTCAAAGCACAAAGCAATCATATATAAACGAACTCAAGCATTGCAGAAATGATGAAGAAGTGTCTGAACTAATGGACATGTTCAATGAGGATGTCAACAATTGCTAATGATCTAATAAAGAAACAACACCGAATAAATAGACAAGAGACAGCAGTAGTTCAAAACCCGTCAATACACACGAAATCAAGCAAAATGAAACAATAGACATCAATAAATATACAAATAAGAAAAACTTAGGATTAAAGAATAAATTAATCCTTGTCCAAAATGAGTATAACTAACTCCGCAATATACACATTCCCAGAATCATCATTTTCCGAGAATGGTCAGATAGAACCACTACCACTTAAAGTCAATGAACAGAGAAAGGCAGTACCTCACATTAGAGTTGCCAAAATTGGAAATCCACCAAAACATGGATCCCGGTATTTAGATGTCTTTCTACTCGGCTTCTTCGAGATGGAACGAATCAAAGACAAATACGGGAGTGTGAATGATCTTGACAGTGATCCGAGTTACAAAGTTTGTGGCTCTGGATCATTACCAATCGGACTGGCTAAATACACTGGAAATGACCAGGAATTACTACAGGCTGCAACCAAATTAGATATAGAAGTGAGAAGAACAGTCAAAGCAAAAGAGATGATTGTTTATACAGTACAAAATATAAAACCAGAACTGTACCCATGGTCTAGTAGACTAAGAAAAGGAATGTTGTTCGATGCCAACAAAGTTGCTCTTGCTCCTCAATGTCTTCCACTAGATAGGAGCATAAAATTCAGAGTAATCTTCGTGAATTGTACGGCAATTGGATCAATAACCTTGTTCAAAATTCCTAAGTCAATGGCATCACTGTCTTTACCTAACACAATATCAATCAATCTGCAGGTACACATCAAAACAGGGGTTCAGACTGACTCCAAAGGGGTAGTTCAGATTCTAGATGAGAAAGGCGAAAAATCATTGAATTTCATGGTCCATCTCGGATTGATCAAAAGAAAAGTAGGCAGAATGTACTCTGTTGAGTACTGTAAACAGAAAATCGAGAAAATGAGATTGATATTTTCTTTGGGATTAGTTGGAGGAATTAGTCTTCATGTCAATGCAACTGGATCTATATCAAAAACACTAGCAAGTCAGCTGGTATTCAAGAGGGAGATTTGTTATCCTTTAATGGACCTAAATCCGCATCTCAATCTAGTTATCTGGGCTTCATCAGTAGAGATTACAAGAGTGGATGCAATTTTCCAACCTTCCTTACCTGGCGAGTTCAGATATTATCCCAACATTATTGCAAAAGGAGTTGGAAAAATCAAACAATGGAATTAATAATCTCCATGTTGATCTAGATATACCCATTAAGCCAGAGTAAATAAGGGATAATCAAAAACTTAGGACAAAAGAAGTCAACACCAACAACTATTAGCAGTCATACTTGTCGGAGCAAGAAAGAAGGGACAAAAAAAGCCAAATAGAAGAAATTGAAACAAAAAGTACAGAACACCAGAACAACAAGATCAAAACACCCAATCCACTCAGAACAAAAACCCCAGAGGAGACCGGCAACACAGCAAACACCGAACACAATGCTAGCTTCAACATTGTCAATTGTTGCAACCATGATTGTGGCATCACACTGCCAAATAGACATCACAAAACTACAACATGTAGGTGTATTGGTCAACAGTCCTAAAGGGATGAAGATATCACAAAACTTCGAAACAAGATATCTAATTTTAAGTCTCATACCAAAAATAGAAGACTCTAACTCTTGTGGTGACCAACAGATCAAGCAATACAAGAGACTATTGGATAGACTGATCATTCCTTTATATGATGGACTAAGATTACAGAAGGATGTGATAGTGACCAATCAAGAATCCAATGAAAACACTGATCCCAGAACAGAACGATTCTTTGGAGGGGTAATTGGAACTATTGCTCTGGGAGTAGCAACATCAGCACAAATTACAGCAGCAGTTGCTCTGGTTGAAGCCAAGCAGGCAAGATCAGACATTGAAAAACTCAAGGAAGCAATCAGGGACACAAATAAAGCAGTGCAGTCAGTTCAGAGCTCTATAGGAAATTTGATAGTAGCAATTAAATCAGTCCAGGATTATGTCAACAACGAAATCGTGCCATCGATTGAGAGACTAGGTTGTGAAGCAGCAGGACTTCAGTTAGGAATTGCATTAACACAGCATTACTCAGAATTAACAAACATATTTGGTGATAACATAGGATCGTTACAAGAAAAAGGAATAAAATTACAAGGTATAGCATCATTATACCGCACAAATATCACAGAAATATTCACAACATCAACAGTTGATAAATATGATATTTATGATCTATTATTTACAGAATCAATAAAGGTCAGAGTCATAGATGTTGATTTGAATGATTACTCAATCACCCTTCAAGTCAGACTCCCTTTATTAACTAGATTGCTGAACACTCAAATCTACAAAGTAGATTCCATATCATACAATATCCAAAACAGAGAATGGTATATCCCCCTTCCCAGCCATATCATGACTAAAGGAGCATTTCTAGGTGGAGCAGATGTTAAAGAATGTATAGAAGCATTCAGCAGTTATATATGCCCTTCTGATCCAGGATTTGTACTAAACCATGAAATGGAGAGCTGTTTATCAGGAAACATATCTCAATGTCCAAGAACCACAGTTACATCAGACATAGTTCCGAGGTATGCATTCGTCAATGGAGGAGTGGTTGCAAATTGTATAACAACTACATGTACATGCAATGGTATCGGTAATAGAATCAACCAACCACCTGATCAAGGAGTAAAAATTATAACACACAAAGAATGCAATACAATAGGTATCAACGGAATGCTGTTCAACACAAACAAAGAAGGAACTCTTGCATTCTACACACCAGATGACATAACACTAAACAATTCTGTTGCTCTTGATCCGATTGACATATCAATCGAGCTCAACAAGGCCAAATCAGATCTAGAGGAATCAAAAGAATGGATAAGAAGGTCAAATCAAAAGCTAGATTCTATTGGAAGTTGGCATCAATCCAGCGCTACAATTATAGTTATTTTGATAATGATGATTATATTGTTTATAATTAATGTAACGATTATTACAATTGCAATTAAGTATTACAGAATTCAAAAGAGAAATCGAGTGGATCAAAATGAAAAGCCATATGTATTAACAAACAAATGACATATCTGTAGATCATTAAATATTAAAATTATAAAAAACTTAGGAGTAAAGTTACGCAACTCAACTCCACTCATATAATTGAGAAAGAACCCAACAGACGAATCCAAGTTCGAAATGGAATACTGGAAGCACACCAACCACGGAAAGGACACTGGCAATGAGCTGGAGACATCCACAGCCACCCATGGCAACAGGCTCACCAACAAGATAACATATATATTATGGACGATAACCCTGGTGTTACTATCAATAGTCTTCATCATCGTGCTAATTAATTCCATCAAAAGTGAAAAGGCCCATGAATCATTGCTACAAGACATAAATAATGAGTTTATGGAAGTTACAGAAAAGATCCAAGTGGCATCGGATAATACTAATGATCTAATACAGTCAGGAGTGAATACAAGGCTTCTCACCATTCAGAGTCATGTCCAGAATTATATACCAATATCATTAACACAACAAATATCGGATCTTAGGAAATTCATCAGTGAAATTACAATTAGAAATGATAATCAAGAAGTGCTACCACAAAGAATAACACACGATGTAGGTATAAAACCTCTAAATCCAGATGATTTCTGGAGATGCACGTCTGGTCTTCCATCTTTGATGAGAACTCCAAAAATAAGATTAATGCCGGGGCCGGGATTACTAGCTATGCCAACGACTGTTGATGGTTGTATTAGAACTCCGTCCTTAGTGATAAATGATCTGATTTATGCTTACACCTCAAATCTAATTACTCGAGGTTGCCAGGATATAGGAAAATCATATCAAGTACTACAGATAGGGATAATAACTGTAAACTCAGACTTAGTACCTGACTTAAACCCCAGGATCTCTCATACCTTCAACATAAATGACAATAGAAAGTCATGTTCTCTAGCACTCCTAAATACAGATGTATATCAACTGTGTTCAACTCCCAAAGTTGATGAAAGATCAGATTATGCATCATCAGGCATAGAAGATATTGTACTTGATATTGTCAATTATGATGGCTCAATCTCAACAACAAGATTTAAAAATAATAATATAAGTTTTGATCAACCATATGCGGCATTATACCCATCTGTTGGACCAGGGATATACTACAAAGGCAAAATAATATTTCTTGGGTATGGAGGTCTTGAACATCCAATAAATGAGAATGCAATCTGTAACACAACTGGGTGTCCTGGGAAAACACAGAGAGACTGCAATCAGGCATCTCATAGTCCATGGTTTTCAGATAGAAGGATGGTCAACTCCATCATTGTTGTTGACAAGGGTTTAAACTCAGTTCCAAAATTGAAGGTATGGACGATATCCATGAGACAAAATTACTGGGGATCAGAAGGAAGATTACTTCTACTAGGTAACAAGATCTACATATATACAAGATCTACAAGTTGGCACAGCAAGTTACAATTAGGAATAATTGATATTACTGACTACAGTGATATAAGGATAAAATGGACATGGCACAATGTGCTATCAAGACCAGGAAACAATGAATGTCCATGGGGACATTCATGTCCAGATGGATGCATAACAGGAGTGTACACTGATGCATATCCGCTCAATCCCACAGGAAGCATTGTGTCATCTGTCATATTAGACTCACAAAAATCGAGGGTTAACCCAGTCATAACTTACTCAACAGCCACCGAAAGGGTAAACGAGCTGGCCATCCGAAACAAAACACTCTCAGCTGGATATACAACAACAAGCTGCATTACACACTATAACAAAGGATATTGTTTTCACATAGTAGAAATAAATCATAAAAGCTTAAACACATTTCAACCCATGTTGTTCAAAACAGAGATTCCAAAAAGCTGCAGTTAATCATAATTAACCATAATATGTATTAACCTATCTATAATACAAGTATATGATAATTAATCAGCAATCAGACAATAGACAAAAAGGGAATATAAAAAACTTAGGAGCAAAGCGTGCTCGAAACATGGACACTGAATCTAACAATGGCACTGTGTCTGACATACTCTATCCTGAGTGTCACCTTAATTCTCCTATCGTTAAAGGTAAAATAGCACAATTACACACAATCATGAGTCTACCTCAACCTTACGATATGGATGACGACTCAATACTAGCTATCACCAGACAGAAAATAAAACTCAATAAATTAGATAAAAGACAACGATCTATTAGAAGATTAAAATTAATATTAACTGAGAAAGTGAGTGACTTAGGAAAATATACATTTATCAGATACCCAGAAATGTCAAAAGAAATGTTCAAATTACATATACCCGGTATTAACAGTAAAGTGACCGAATTATTACTTAAAGCAGACAGAACATATAGTCAAATGACTGATGGATTAAGAGATCTATGGATTAATGTGCTATCGAAATTAGCCTCAAAAAATGATGGAAGTAATTATGACCTTAATGAAGAAATTAATAATATATCAAAAGTTCACACAACCTATAAATCAGACAAATGGTACAATCCATTCAAGACATGGTTTACCATCAAATATGATATGAGGAGATTACAAAAAGCTCGAAATGAGGTAACTTTTAATATGGGGAAAGATTATAACTTGTTGGAAGACCAGAAGAATTTCTTATTGATACATCCGGAACTGGTTTTGATATTAGATAAGCAAAACTATGATGGTTACTTAATTACTCCTGAATTAGTATTGATGTATTGTGACGTAGTCGAAGGCCGATGGAATATAAGTGCATGTGCTAAGTTAGATCCAAAATTACAATCTATGTATCAAAAAGGTAATAATCTGTGGGAAGTGATAGATAAACTGTTTCCAATTATGGGAGAAAAGACATTTGATGTAATATCATTATTAGAACCACTTGCATTATCCCTGATTCAAACTCATGATCCTGTCAAACAACTAAGGGGAGCTTTTTTAAATCATGTGTTATCCGAAATGGAATTGATATTTGAATCTAGAGAATCAATTAAGGAATTTCTGAGTGTAGATTACATTGATAAAATCTTAGATATATTTAATAAATCTACAATAGATGAAATAGCAGAGATTTTCTCTTTTTTTAGAACATTTGGGCATCCTCCATTAGAGGCTAGTATTGCAGCAGAAAAGGTTAGAAAATATATGTATATTGAGAAACAATTAAAATTTGACACTATTAATAAATGTCATGCTATTTTCTGTACAATAATAATTAACGGATACAGAGAGAGACATGGTGGACAGTGGCCTCCTGTGACATTACCTGATCATGCACATGAATTCATCATAAACGCTTATGGTTCAAACTCTGCAATATCATATGAAAATGCTGTTGATTATTACCAGAGCTTTATAGGAATAAAATTTAATAAATTCATAGAACCTCAGTTAGATGAGGATTTGACAATTTATATGAAAGATAAAGCGTTATCTCCAAAAAAATCAAACTGGGACACAGTTTATCCTGCATCCAATTTACTGTATCGTACTAATGCATCCAACGAATCACGAAGATTAGTTGAAGTATTTATAGCAGATAGTAAATTTGATCCTCATCAGATATTGGATTATGTAGAATCTGGGGACTGGTTAGATGATCCAGAATTTAATATTTCTTATAGTCTCAAAGAAAAAGAGATCAAACAAGAAGGTAGACTCTTTGCAAAAATGACATACAAAATGAGAGCTACACAGGTTTTATCAGAGACACTACTTGCAAACAATATAGGAAAATTCTTTCAAGAAAATGGGATGGTAAAAGGAGAGATTGAATTACTTAAGAGATTAACGACCATATCAATATCAGGAGTTCCACGGTATAATGAAGTGTACAATAATTCTAAAAGCCATACAGATGATCTTAAAACTTACAATAAACTAAGTAATCTTAATTTATCTACTAATCAGAAATCAAAGAAATTTGAATTCAAATCAACGGATATTTACAATGATGGATACGAGACTGTGAGCTGTTTCTTAACCACAGATCTCAAAAAATACTGTCTTAATTGGAGATATGAATCAACAGCTCTATTTGGAGAAACTTGCAATCAAATATTTGGATTAAATAAATTGTTTAATTGGTTACATCCTCGTCTTGAAGGAAGTACAATCTATGTAGGTGATCCTTACTGTCCTCCATCAGATAAAGAACATATATCATTAGAAGATCACCCTGATTCTGGATTTTACGTTCATAACCCAAGAGGAGGTATAGAAGGATTTTGTCAAAAATTGTGGACACTCATATCCATAAGTGCAATCCATCTAGCAGCTGTTAGGATAGGTGTGAGGGTGACTGCAATGGTTCAAGGAGACAATCAAGCAATAGCTGTAACCACAAGAGTACCCAACAATTATGACTACAGAGTTAAGAAGGAGATAGTTTATAAAGATGTAGTGAGATTTTTTGATTCATTAAGAGAAGTGATGGATGATCTAGGTCATGAACTTAAATTAAATGAAACGATCATAAGTAGCAAGATGTTCATATATAGCAAAAGAATATACTATGATGGGAGAATTCTTCCTCAAGCTCTGAAAGCATTATCCAGATGTGTCTTCTGGTCAGAGACAGTAATAGATGAAACAAGATCAGCATCTTCAAATTTGGCAACATCATTTGCAAAAGCAATTGAGAATGGTTATTCACCTGTTCTAGGATATGCATGCTCAATTTTTAAGAATATTCAACAACTATATATTGCCCTTGGGATGAATATCAATCCAACTATAACACAGAATATCAAAGATCAATATTTTAGGAACCCAAATTGGATGCAATATGCTTCTTTAATACCTGCTAGTGTTGGGGGATTCAATTACATGGCCATGTCAAGATGTTTTGTAAGGAATATTGGTGATCCATCAGTTGCTGCATTAGCTGATATCAAAAGATTTATTAAGGCGAATCTATTGGACCGAAGTGTTCTTTATAGGATTATGAATCAAGAACCAGGTGAGTCATCTTTCTTAGACTGGGCTTCAGACCCGTATTCATGCAATTTACCGCAATCTCAGAATATAACCACCATGATAAAAAATATAACAGCAAGAAATGTATTACAAGATTCACCAAATCCATTATTATCTGGATTATTCACGAATACAATGATAGAAGAAGATGAAGAATTAGCTGAGTTCTTGATGGACAGGAAAGTAATTCTCCCTAGAGTTGCACATGATATTCTAGATAATTCTCTCACAGGAATCAGAAATGCTATAGCTGGGATGTTAGATACGACAAAATCTCTAATTCGGGTTGGCATAAATAGAGGAGGACTAACGTATAGTTTGTTGAGGAAAATCAGTAATTATGATTTAGCACAATATGAAACACTAAGTAGGACTTTGCGACTAATTGTAAGCGATAAAATCAGGTATGAAGATATGTGTTCAGTAGACCTTGCCATAGCATTACGACAAAAGATGTGGATTCATTTATCAGGAGGAAGGATGATAAGTGGACTCGAAACACCTGACCCATTAGAATTGTTGTCTGGGGTAGTAATAACAGGATCAGAACATTGTAAAATATGTTATTCTTCAGATGGTACAAACCCATATACTTGGATGTATTTACCAGGAAATATTAAAATAGGATCAGCAGAAACAGGTATATCATCATTAAGAGTTCCTTATTTTGGATCAGTCACTGATGAAAGATCTGAAGCACAATTAGGATATATCAAGAATCTTAGTAAACCTGCAAAAGCCGCAATAAGAATAGCAATGATATATACATGGGCATTTGGTAATGATGAGATATCTTGGATGGAAGCCTCACAAATAGCACAAACACGCGCAAATTTCACACTAGATAATCTTAAGATTCTAACACCGGTAGCTACATCAACAAATTTATCACACAGATTAAAGGATACTGCAACTCAGATGAAGTTCTCTAGTACATCATTGATCAGAGTCAGTAGATTCATAACAATGTCTAATGATAACATGTCTATCAAAGAAGCCAACGAAACCAAAGATACCAATCTTATTTATCAACAAATAATGTTAACAGGATTAAGTGTTTTCGAATATTTATTTAGATTGAAAGAAACCACAGGACACAATCCCATAGTTATGCATCTGCACATAGAAGATGAGTGTTGTATTAAAGAAAGTTTTAACGATGAGCATATTAATCCAGAATCTACATTAGAGTTAACTAGATATCCCGAAAGTAACGAATTTATTTATGATAAAGACCCGCTCAAAGATGTGGACTTATCAAGACTTATGGTTATTAAAGACCATTCTTATACAATTGATATGAATTATTGGGATGATACTGACATCATACATGCAATTTCAATATGTACTGCAATTACAATAGCAGATACTATGTCACAATTAGATCGAGATAATTTAAAAGAGATAATAGTCATTGCAAATGATGATGATATTAATAGCTTAATCACGGAATTTTTGACTCTTGATATACTCGTATTTCTTAAGACATTTGGTGGATTATTAGTTAATCAATTTGCATACACTCTTTATAGTTTAAAAATAGAAGGTAGGGACCTCATTTGGGATTATATAATGAGAACACTGAGAGATACTTCCCATTCAATATTAAAAGTATTATCTAATGCATTATCTCACCCTAAAGTATTCAAGAGATTCTGGGATTGTGGAGTCTTAAATCCTATCTATGGTCCTAATACTGCTAGTCAAGATCAGATAAAACTCGCCCTCTCTATATGTGAATATTCACTAGATCTATTTATGAGAGAATGGTTGAATGGTGTATCACTTGAAATCTACATTTGTGACAGCGATATGGAAGTAGCAAATGATAGGAAACAAGCATTTATTTCTAGACACCTTTCATTTGTTTGTTGTTTAGCAGAAATTGCATCTTTTGGACCTAACCTGTTAAACTTAACATATTTAGAGAGACTTGACCTATTGAAACAGTATCTTGAATTAAATATCAAAGAAGATCCTACTCTTAAATATGTACAAATATCTGGATTATTAATTAAATCGTTCCCATCAACTGTAACGTACGTAAGAAAGACTGCAATCAAATATTTAAGGATTCGAGGTATTAGTCCACCTGAGGTAATTGATGATTGGGATCCGATAGAAGATGAAAATATGCTGGATAACATTGTCAAATCTGTAAATGATAACTGTAATAAAGATAATAAAGGAAATAAAATTAACAATTTCTGGGGACTAGCACTTAAGAACTATCAAGTCCTTAAAATCAGATCTATAACAAGTGATTCTGATAGTAATGATGAATTAGATGTTAGTACAGGTGGTTTGACACTTCCTCAAGGAGGGAATTACCTATCACATCAATTGAGGTTATTTGGAATCAACAGCACTAGTTGTCTGAAAGCTCTTGAGTTATCACAAATTTTAATGAAGGAAGTTAATAAAGACAAGGACAGGCTCTTCCTGGGAGAAGGGGCAGGAGCTATGCTAGCATGTTATGATGCCACATTAGGACCTGCAGTTAATTATTATAATTCAGGTTTGAATATAACAGATGTAATTGGTCAACGAGAATTGAAAATATTTCCTTCAGAGGTATCATTAGTAGGTAAAAAATTAGGAAATGTGACACAGATTCTTAGTAGGGTTAAAGTACTGTTCAATGGGAATCCAAATTCAACATGGATAGGAAATATGGAATGTGAGAGCTTAATATGGAGTGAATTAAATGATAAATCTATTGGATTAGTACATTGTGATATGGAAGGAGCTATCGGTAAATCAGAAGAAACTGTTCTACATGAACATTATAGTGTTATAAGAATTACATACTTGATTGGGGATGATGATGTTATTTTAGTTTCTAAAATTATACCTACAATCACTCCGAATTGGTCTAGAATACTTTATCTGTATAAGTTATATTGGAAAGATGTAAGTATAATATCACTTAAAACTTCTAACCCTGCATCAACAGAATTGTATTTAATTTCGAAAGACGCATATTGTACTATAATGGAACCTAGTGAAGTTGTTTTATCAAAACTTAAAAGGTTGTCACTCTTGGAAGAAAATAATCTATTAAAATGGATCATTTTATCAAAGAAGAGGAATAATGAATGGTTACATCATGAAATCAAAGAAGGGGAAAGAGATTATGGAGTTATGAGACCATATCATATGGCACTACAAATCTTCGGATTTCAAATCAATTTGAATCATCTGGCGAAAGAATTTTTATCAACTCCAGATCTAACTAATATCAACAATATAATTCAAAGTTTTCAGAGAACAATCAAGGATGTTTTATTCGAATGGATTAATATAACTCATGATGATAAGAGACATAAATTAGGTGGAAGATATAACATATTCCCACTGAAAAATAAGGGAAAGTTAAGGCTACTATCAAGAAGACTAGTATTAAGTTGGATCTCGTTATCATTATCGACTCGATTACTTACGGGTCGCTTTCCTGATGAAAAATTTGAACATAGAGCACAGACTGGATATGTGTCATTGGCTGATACTGATTTAGAATCATTAAAGTTATTGTCGAAAAACATCATTAAGAATTACAGAGAGTGTATAGGGTCAATATCGTATTGGTTTCTAACCAAGGAAATCAAAATACTTATGAAATTGATTGGTGGTGCTAAATTATTAGGAATTCCTAGGCAATATAAAGAACCCGAAGAACAGTTATTAGAAAACTACAATCAACATGATGAATTTGATATCGATTAAGATGTAAATACAATAAAGATATATCTGAAC
