# Supplementary material for: High resolution metagenomic characterization of complex infectomes in paediatric acute respiratory infection
Source: Sci Rep. 2020 Mar 3;10:3963. doi: 10.1038/s41598-020-60992-6 (PMC7054269; doi:10.1038/s41598-020-60992-6)
Supplement: Supplementary file 2 — Supplementary dataset. [file 41598_2020_60992_MOESM2_ESM.zip › supplementary_data/Fig3F_MeV_alignment.fasta]

>FJ416067_Shanghai-191
ACCAAACAAAGTTGGGTAAGGATAGTTCAATCAATGATCATCTTCTAGTGCACTTAGGATTCAAGATCCTATTATCAGGGACAAGAGCAGGATTAGGGATATCCGAGATGGCCACACTTTTAAGGAGCTTAGCATTGTTCAAAAGAAACAAGGACAAACCACCCATTACATCAGGATCCGGTGGAGCCATCAGAGGAATCAAACACATTATTATAGTACCAATCCCTGGAGATTCCTCAATTACCACTCGATCCAGACTTCTGGACCGGTTGGTCAGGTTAATTGGAAACCCGGATGTGAGCGGGCCCAAACTAACAGGGGCACTAATAGGTATATTATCCTTATTTGTGGAGTCTCCAGGTCAATTGATTCAGAGGATCACCGATGACCCTGACGTTAGCATAAGGCTGTTAGAGGTTGTCCAGAGTGACCAGTCACAATCTGGCCTTACCTTCGCATCAAGAGGTACCAACATGGAGGATGAGGCGGACCAATACTTTTCACATGATGATCCAATTAGTAGTGATCAATCCAGGTTCGGATGGTTTGAGAACAAGGAAATCTCAGATATTGAAGTGCAAGACCCTGAGGGATTCAACATGATTCTGGGTACCATCCTAGCCCAAATTTGGGTCTTGCTCGCAAAGGCGGTTACGGCCCCAGACACGGCAGCTGATTCGGAGCTAAGAAGGTGGATAAAGTACACCCAACAAAGAAGGGTAGTTGGTGAATTTAGATTGGAGAGAAAATGGTTGGATGTGGTGAGGAACAGGATTGCCGAGGACCTCTCCTTACGCCGATTCATGGTCGCTCTAATCCTGGATATCAAGAGAACACCCGGAAACAAACCCAGGATTGCTGAAATGATATGTGACATTGATACATATATCGTAGAGGCAGGATTAGCCAGTTTTATCCTGACTATTAAGTTTGGGATAGAAACTATGTATCCTGCTCTTGGACTGCATGAATTTGCTGGTGAGTTATCCACACTTGAGTCCTTGATGAACCTTTACCAGCAAATGGGGGAAACTGCACCCTACATGGTAATCCTGGAGAACTCAATTCAGAACAAGTTCAGTGCAGGATCATACCCTCTGCTCTGGAGCTATGCCATGGGAGTAGGAGTGGAACTTGAAAACTCCATGGGAGGTTTGAACTTTGGCCGATCTTACTTTGATCCAGCATATTTTAGATTAGGGCAAGAGATGGTAAGGAGGTCAGCTGGAAAGGTCAGTTCCACATTGGCATCTGAACTCGGTATCACTGCCGAGGATGCAAGGCTTGTTTCAGAGATTGCAATGCATACTACTGAGGACAAGATCAGTAGAGCGGTTGGACCCAGACAAGCCCAAGTATCATTTCTACACGGTGATCAAAGTGAGAATGAGCTACCGAGATTGGGGGGCAAGGAAGACAGGAGGGTCAAACAGAGTCGAGGAGAAGCCAGGGAGAGCTACAGAGAAACCGGGCCCAGCAGAGCAAGTGATGCGAGAGCCGCCCATCTTCCAACCGGCACACCCCCAGACACTGACACTGCACCGGAGTCCAGCCAAGATCCGCAGGACAGTCGAAGGTCAGCTGACGCCCTGCTTAGGCTGCAAGCCATGGCAGGAATCTCGGAAGAACAAGGCTCAGACACGGACACCCCCACAGTGCACAATGACAGAAATCTTCTAGACTAGGTGCGAGAGGCCGAGGACCAGAACAACATCCGCCTACCCTCCATCATTGTTATAAAAAACTTAGGAACCAGGTCCACACAGCCGCCAGCCCATCAACCATCCACTCCCACGATTGGAGCCGATGGCAGAAGAGCAGGCACGCCATGTCAAAAACGGACTGGAATGCATCCGGGCTCTCAAGGCCGAGCCCATCGGCTCACTGGCCATCGAGGAAGCTATGGCAGCATGGTCAGAAATATCAGACAACCCAGGACAGGAGCGAGCCACCTGCGGGGAAGAGAAGGCAGGCAGTTCGGGTCTCAGCAAACCATGCCTCTCAGCAATTGGATCAACTGAAGGCGGTGCACCTCGCATCCGCGGTCAGGGACCTGGAGAGATCGATGACGACGCTGAAACTTTGGGAATCCCCCCAAGAAATCTCCAGGCATCAAGCACTGGGTTACAGTGTTATTATGTTTATGATCACAGCGGTGAAGCGGTTAAGGGAATCCAAGATGCTGACTCTATCATGGTTCAATCAGGCCTTGATGGTGATAGCACCCTCTCAGGAGGAGACAATGAATCTGAAAACAGCGATGTGGATATTGGCGAACCTGATACCGAGGGATATGCTATCACTGACCGGGGATCTGCTCCCATCTCTATGGGGTTCAGGGCTTCTGATGTTGAAACTGCAGAAGGAGGGGAGATCCACGAGCTCCTGAGACTCCAATCCAGAGGCAACAACTTTCCGAAGCTTGGGAAAACTCTCAATGTTCCTCCGCCCCCGGACCCCGGTAGGGCCAGCACTTCCGGGACACCCATTAAAAAGGGCACAGACGCGAGATTAGCCTCATTTGGAACGGAGATCGCGTCTTTATTGACAGGTGGTGCAACCCAATGTGCTCGAAAGTCACCCTCGGAACCATCAGGGCCAGGTGCACCTGCGGGGAATGTCCCCGAGTGTGTGAGCAATGCCGCACTGATACAGGAGTGGACACCCGAATCTGGTACCACAATCTCCCCGAGATCCCAGAATAATGAAGAAGGGGGAGACTATTATGATGATGAGCTGTTCTCTGATGTCCAAGATATTAAAACAGCCTTGGCCAAAATACACGAGGATAATCAGAAGATAATCTCCAAGCTAGAATCACTGCTGTTATTGAAGGGAGAAGTTGAGTCAATTAAGAAGCAGATCAACAGGCAAAATATCAGCATATCCACCCTGGAAGGACACCTCTCAAGCATCATGATCGCCATTCCTGGACTTGGGAAGGATCCCAACGACCCCACTGCAGATGTCGAAATCAATCCCGACTTGAAACCCATCATAGGCAGAGATTCAGGCCGAGCACTGGCCGAAGTTCTCAAGAAACCCGTTGCCAGCCGACAACTCCAAGGAATGACAAATGGACGGACCAGTTCCAGAGGACAGCTGCTGAAGGAATTTCAGCTAAAGCCGATCGGGAAAAAGATGAGCTCAGCCGTCGGGTTTGTTCCTGACACCGGCCCTGCATCACGCAGTGTAATCCGCTCCATTATAAAATCCAGCCGGCTAGAGGAGGATCGGAAGCGTTACCTGATGACTCTCCTTGATGATATCAAAGGAGCCAATGATCTTGCCAAGTTCCACCAGATGCTGATGAAGATAATAATGAAGTAGCTACAGCTCAACTTACCTGCCAACCCCATGCCAGTCGACCCAACTAGTACAACCTAAATCCATTATAAAAAACTTAGGAGCAAAGTGATTGCCTCCCAAGTTCCACAATGACAGAGATCTACGACTTCGACAAGTCGGCATGGGACATCAAAGGGTCGATCGCTCCGATACAACCCACCACCTACAGTGATGGCAGGCTGGTGCCCCAGGTCAGAGTCATAGATCCTGGTCTAGGCGACAGGAAGGATGAATGCTTTATGTACATGTTTCTGCTGGGGGTTGTTGAGGACAGCGATCCCCTAGGGCCTCCAATCGGGCGAGCATTTGGGTCCCTGCCCTTAGGTGTTGGCAGATCCACAGCAAAGCCCGAAAAACTCCTCAAAGAGGCCACTGAGCTTGACATAGTTGTTAGACGTACAGCAGGGCTCAATGAAAAACTGGTGTTCTACAACAACACCCCACTAACTCTCCTCAAACCTTGGAGAAAGGTCCTAACAACAGGGAGTGTCTTCAACGCAAACCAAGTGTGCAATGCGGTTAATCTGATACCGCTCGATACCCCGCAGAGGTTCCGTGTTGTTTATATGAGCATCACCCGTCTTTCGGATAACGGGTATTACACCGTTCCTAGAAGAATGCTGGAATTCAGATCGGTCAATGCAGTGGCCTTCAACCTGCTGGTGACCCTTAGGATTGACAAGGCGATAGGCCCTGGGAAGATCATCGACAATACAGAGCAACTTCCTGAGGCAACATTTATGGTCCACATCGGGAACTTCAGGAGAAAGAAGAGTGAAGTCTACTCTGCCGATTATTGCAAAATGAAAATCGAAAAGATGGGCCTGGTTTTTGCACTTGGTGGGATAGGGGGCACCAGTCTTCACATTAGAAGCACAGGCAAAATGAGCAAGACTCTCCATGCACAACTCGGGTTCAAGAAGACCTTATGTTACCCGCTGATGGATATCAATGAAGACCTTAATCGATTACTCTGGAGGAGCAGATGCAAGATAGTAAGAATCCAGGCAGTTTTGCAGCCATCAGTTCCTCAAGAATTCCGCATTTACGACGACGTGATCATAAATGATGACCAAGGACTATTCAAAGTTCTGTAGACCGTAGTGCCCAGCAATGCCCGAAAACGACCCCCCTCACAATGACAGCCAGAAGGCCCGGACAAAAAAGCCCCCTCCGAAAGACTCCACGGACCAAGCGAGAGGCCAGCCAGCAGCCGACGGCAAGCGCGAACACCAGGCGGCCCCAGCACAGAACAGCCCTGACACAAGGCCACCACCAGCCACCCCAATCTGCATCCTCCTCGTGGGACCCCCGAGGACCAACCCCCAAGGCTGCCCCCGATCCAAACCACCAACCGCATCCCCACCACCCCCGGGAAAGAAACCCCCAGCAACTGGAAGGCC-CCTCCCCCTCTCCCTCAACACAAGAACTCCACAACCGAACCGCACAAGCGACCGAGGTGACCCAACCGCAGGCATCCGACTCCCTAGACAGATCCTCTCTCCCCGGCAAACTAAACAAAACTTAGGGCCAAGGAACATACACACCCAACAGAACCCAGACCCCGGCCCACGGCGCCGCGCCCCCAACCCCCGACAACCAGAGGGAGCCCCCAACCAATCCCGCCGGCTCCCCCGGTGCCCACAGGCAGTGACACCAACCCCCGAACAGACCCAGCACCCAACCATCGACAATCCAAGACGGGGGGGCCCCCCCAAAAAAAGGCCCCCAGGGGCCGACAGCCAGCACCGCGAGGAAGCCCACCCACCCCACACACGACCACGGCAACCAAACCAGAACCCAGACCACCCTGGGCCACCAGCTCCCAGACTCGGCCATCACCCCGCAGAAAGGAAAGGCCACAACCCGCGCACCCCAGCCCCGATCCGGCGGGGAGCCACCCAACCCGAACCAGCACCCAAGAGCGATCCCCGAAGGACCCCCGAACAGCAAAGGACATCAGTATCCCACAGCCTCTCCAAGTCCCCCGGTCTCCTCCTCTTCTCGAAGGGACCAAAAGATCAATCCACCACACCCGACGACACTCAACTCCCCACCCCTAAAGGAGACACCGGGAATCCCAGAATCAAGACTCATCCAATGTCCATCATGGGTCTCAAGGTGAACGTCTCTGCCATATTCATGGCAGTACTGTTAACTCTCCAAACACCCACCGGTCAAATCCATTGGGGCAATCTCTCTAAGATAGGGGTGGTAGGAATAGGAAGTGCAAGCTACAAAGTTATGACTCGTTCCAGCCATCAATCATTAGTCATAAAATTAATGCCCAATATAACTCTCCTCAATAACTGCACGAGGGTAGAGATTGCAGAATACAGGAGACTACTGAGAACAGTTTTGGAACCAATTAGAGATGCACTTAATGCAATGACCCAGAATATAAGACCGGTTCAGAGTGTAGCTTCAAGTAGGAGACACAAGAGATTTGCGGGAGTAGTCCTGGCAGGTGCGGCCCTAGGCGTTGCCACAGCTGCTCAGATAACAGCCGGCATTGCACTTCACCAGTCCATGCTGAACTCTCAAGCCATCGACAATCTGAGAGCGAGCCTGGAAACTACTAATCAGGCAATTGAGGCAATCAGACAAGCAGGGCAGGAGATGATATTGGCTGTTCAGGGTGTCCAAGACTACATCAATAATGAGCTGATACCGTCTATGAACCAACTATCTTGTGATTTAATCGGCCAGAAGCTCGGGCTCAAATTGCTCAGATACTATACAGAAATCCTGTCATTATTTGGCCCCAGCTTACGGGACCCCATATCTGCGGAGATATCTATCCAGGCTTTGAGATATGCGCTTGGAGGAGACATCAATAAGGTGTTAGAAAAGCTCGGATACAGTGGAGGTGATTTACTGGGCATCTTAGAGAGCAGAGGAATAAAGGCCCGGATAACTCACGTCGACACAGAGTCCTACTTCATTGTCCTCAGTATAGTCTATCCGACGCTGTCCGAGATTAAGGGGGTGATTGTCCACCGGCTAGAGGGGGTCTCGTACAACATAGGCTCTCAAGAGTGGTATACCACTGTGCCCAAGTATGTTGCAACCCAAGGGTACCTTATCTCGAATTTTGATGAGTCATCGTGTACTTTCATGCCAGAGGGGACTGTGTGCAGCCAAAATGCCTTGTACCCGATGAGTCCTCTGCTCCAAGAATGCCTCCGGGGGTCCACCAAGTCCTGTGCTCGTACACTCGTATCCGGGTCTTTTGGGAACCGGTTCATTTTATCACAAGGGAACCTAATAGCCAATTGTGCATCAATCCTTTGCAAGTGTTACACAACAGGAACGATCATTAATCAAGACCCTGACAAGATCCTAACATACATTGCTGCCGATCACTGCCCGGTAGTCGAGGTGAACGGCGTGACCATCCAAGTCGGGAGCAGGAGGTATCCAGACGCTGTGTACTTGCACAGAATTGACCTCGGTCCTCCCATATCATTGGAGAGGTTGGACGTAGGGACAAATCTGGGGAATGCAATTGCTAAGTTGGAGGATGCCAAGGAACTGTTGGAGTCATCGGACCAGATATTGAGGAGTATGAAAGGTTTATCGAGCACTAGCATAGTCTACATCCTGATTGCAGTGTGTCTTGGAGGGTTGATAGGGATCCCCGCTTTAATATGTTGCTGCAGGGGGCGTTGTAACAAAAAGGGAGAACAAGTTGGTATGTCAAGACCAGGCCTAAAGCCTGATCTTACGGGAACATCAAAATCCTATGTAAGGTCGCTCTGATCCTCTACAACTCTTGAAACACAAATGTCCCACAAGTCTCCTCTTCGTCATCAAGCAACCACCGCACCCAGCATCAAGCCCACCTGAAATTATCTCCGGCTTCCCTCTGGCCGAACAATATCGGTAGTTAATTAAAACTTAGGGTGCAAGATCATCCACAATGTCACCACAACGAGACCGGATAAATGCCTTCTACAAAGATAACCCCCATCCCAAGGGAAGTAGGATAGTCATTAACAGAGAACATCTTATGATTGATAGACCTTATGTTTTGCTGGCTGTTCTGTTTGTCATGTTTCTGAGCTTGATCGGGTTGCTAGCCATTGCAGGCATTAGACTTCATCGGGCAGCCATCTACACCGCAGAGATCCATAAAAGCCTCAGCACCAATCTAGATGTAACTAACTCAATCGAGCATCAGGTCAAGGACGTGTTGACACCACTCTTCAAAATCATCGGTGATGAAGTGGGCCTGAGGACACCTCAGAGATTCACTGACCTAGTGAAATTCATCTCTGACAAGATTAAATTCCTTAATCCGGATAGGGAGTACGACTTAAGAGATCTCACTTGGTGTATCAACCCGCCAGAGAGAATCAAATTGGATTATGATCAATACTGTGCAGATGTGGCTGCTGAAGAGCTCATGAATGCATTGGTGAACTCAACTCTACTGGAGACCAGAACAACCAATCAGTTCCTAGCTGTCTCAAAGGGAAACTGCTCAGGGCCCACTACAATCAGAGGTCAATTCTCAAACATGTCGCTGTCCCTGTTAGACTTGTATTTAGGTCGAGGTTACAATGTGTCATCTATAGTCACTATGACATCCCAGGGAATGTATGGGGGAACTTACCTAGTGGAAAAGCCTAATCTGAGCAGCAAAAGGTCAGAGTTGTCACAACTGAGCATGTACCGAGTGTTTGAAGTAGGTGTTATCAGAAATCCGGGTTTGGGGGCTCCGGTGTTCCATATGACAAACTATCTTGAGCAACCAGTCAGTAATGATCTCAGCAACTGTATGGTAGCTTTGGGGGAGCTCAAACTCGCAGCCCTTTGTCACGGGGAAGATTCTATCACAATTCCCTATCAGGGATCAGGGAAAGGTGTCAGCTTCCAGCTCGTCAAGCTAGGTGTCTGGAAATCCCCAACCGACATGCAATCCTGGGTCCCCTTATCAACGGATGATCCAGTGATAGACAGGCTTTACCTCTCATCTCACAGAGGTGTTATCGCTGACAATCAAGCAAAATGGGCTGTCCCGACAACACGAACAGATGACAAGTTGCGAATGGAGACATGCTTCCAACAGGCGTGTAAGGGTAAAATCCAAGCACTCTGCGAGAATCCCGAGTGGGCACCATTGAAGGATAACAGGATTCCTTCATACGGGGTCTTGTCTGTTGATCTGAGTCTGACAGTTGAGCTTAAAATCAAAATTGCTTCGGGATTCGGGCCATTGATCACACACGGTTCAGGGATGGACCTATACAAATCCAACCACAACAATGTGTATTGGCTGACTATCCCGCCAATGAAGAACCTAGCCTTAGGTGTAATCAACACATTGGAGTGGATACCGAGATTCAAGGTTAGTCCCTACCTCTTCAATGTCCCAATTAAGGAAGCAGGCGAAGACTGCCATGCCCCAACATACCTACCTGCGGAGGTGGATGATGATGTCAAACTCAGTTCCAATCTGGTGATTCTACCTGGTCAAGATCTCCAATATGTTTTGGCAACCTACGATACTTCCAGGGTTGAACATGCTGTGGTTTATTACGTTTACAGCCCAAGCCGCTCATTTTCTTACTTTTATCCTTTTAGGTTGCCTATAAAGGGGGTCCCCATCGAATTACAAGTGGAATGCTTCACATGGGACCAAAAACTCTGGTGCCGTCACTTCTGTGTGCTTGCGGACTCAGAATCTGGTGGACATATCACTCACTCTGGGATGGTGGGCATGGGAGTCAGCTGCACAGTCACCCGGGAAGATGGAACCAATCGCAGATAGGGCTGCTAGTGAACCAATCTCATGATGTCACCCATACATCAGGCATACCCACTAGTGTGAAATAGACATCAGAATTAAGAAAAACGTAGGGTCCAAGTGGTTCCCCGTTATGGACTCGCTATCTGTCAACCAGATCTTATACCCTGAAGTTCACCTAGATAGCCCGATAGTTACCAATAAGATAGTAGCCATCCTGGAGTATGCTCGAGTCCCTCACGCTTACAGCCTGGAGGACCCTACACTGTGTCAGAACATCAAGCACCGCCTAAAAAACGGATTTTCCAACCAAATGATTATAAACAATGTGGAAGTTGGGAATGTCATCAAGTCCAAGCTTAGGAGTTATCCGGCCCACTCTCATATTCCATATCCAAATTGTAATCAGGATTTATTTAACATAGAAGACAAAGAGTCAACGAGGAAGATCCGTGAACTCCTCAAAAAGGGGAATTCGCTGTACTCCAAAGTCAGTGATAAGGTTTTCCAATGCTTAAGGGACACTAACTCACGGCTTGGCCTAGGCTCCGAATTGAGGGAGGACATCAAGGAGAAAGTTATTAACTTGGGAGTTTACATGCACAGCTCCCAGTGGTTTGAGCCCTTTCTGTTTTGGTTTACAGTCAAGACTGAGATGAGGTCAGTGATTAAATCACAAACCCATACTTGCCATAGGAGGAGACACACACCTGTATTCTTCACTGGTAGTTCAGTTGAGTTGCTAATCTCTCGTGACCTTGTTGCTATAATCAGTAAAGAGTCTCAACATGTATATTACCTGACATTTGAACTGGTTTTGATGTATTGTGATGTCATAGAGGGGAGGTTAATGACAGAGACCGCTATGACTATTGATGCTAGGTATACAGAGCTTCTAGGAAGAGTCAGATACATGTGGAAACTGATAGATGGTTTCTTCCCTGCACTCGGGAATCCAACTTATCAAATTGTAGCCATGCTGGAGCCTCTTTCACTTGCTTACCTGCAGCTGAGGGATATAACAGTAGAACTCAGAGGTGCTTTCCTTAACCACTGCTTTACTGAAATACATGATGTTCTTGACCAAAACGGGTTTTCTGATGAAGGTACTTATCATGAGTTAATTGAAGCTCTAGATTACATTTTCATAACTGATGACATACATCTGACAGGGGAGATTTTCTCATTTTTCAGAAGTTTCGGCCACCCCAGACTTGAAGCAGTAACGGCTGCTGAAAATGTTAGGAAATACATGAATCAGCCTAAAGTCATTGTGTATGAGACTCTGATGAAAGGTCATGCCATATTTTGTGGAATCATAATCAACGGCTATCGTGACAGGCACGGAGGCAGTTGGCCACCGCTGACCCTCCCCCTGCATGCTGCAGACACAATCCGGAATGCTCAAGCTTCAGGTGAAGGGTTAACACATGAGCAGTGCGTTGATAACTGGAAATCTTTTGCTGGAGTGAAATTTGGCTGCTTTATGCCTCTTAGCCTGGATAGTGATCTGACAATGTACCTAAAGGACAAGGCACTTGCTGCTCTCCAAAGGGAATGGGATTCAGTTTACCCGAAAGAGTTCCTGCGTTACGACCCTCCCAAGGGAACCGGGTCACGGAGGCTTGTAGATGTTTTCCTTAATGATTCGAGCTTTGACCCATATGATGTGATAATGTATGTTGTAAGTGGAGCTTACCTCCATGACCCTGAGTTCAACCTGTCTTACAGCCTGAAAGAAAAGGAGATCAAGGAAACAGGTAGACTTTTTGCTAAAATGACTTACAAAATGAGGGCATGCCAAGTGATTGCTGAAAATCTAATCTCAAACGGGATTGGCAAATATTTTAAGGACAATGGGATGGCCAAGGATGAGCACGATTTGACTAAGGCACTCCACACTCTAGCTGTCTCAGGAGTCCCCAAAGATCTCAAAGAAAGTCACAGGGGGGGGCCAGTCTTAAAAACCTACTCCCGAAGCCCAGTCCACACAAGTACCAGGAACGTGAGAGCAGCAAAAGGGTTTATAGGGTTCCCTCAAGTAATTCGGCAGGACCAAGACACTGATCATCCGGAGAATATGGAAGCTTACGAGACAGTCAGTGCATTTATCACGACTGATCTCAAGAAGTACTGCCTTAATTGGAGATATGAGACCATCAGCTTGTTTGCACAGAGGCTAAATGAGATTTACGGATTGCCCTCCTTTTTCCAGTGGCTGCATAAGAGGCTTGAGACCTCTGTCCTGTATGTAAGTGACCCTCATTGCCCCCCCGACCTTGACGCCCATATCCCGTTATATAAAGTCCCCAATGATCAAATCTTCATTAAGTACCCTATGGGAGGTATAGAAGGGTATTGTCAGAAGCTGTGGACCATCAGCACCATTCCCTATCTATACCTGGCTGCTTATGAGAGCGGAGTAAGGATTGCTTCGTTAGTGCAAGGGGACAATCAGACCATAGCCGTAACAAAAAGGGTACCCAGCACATGGCCCTACAACCTTAAGAAACGGGAAGCTGCTAGAGTAACTAGAGATTACTTTGTAATTCTTAGGCAAAGGCTACATGATATTGGCCATCACCTCAAGGCAAATGAGACAATTGTTTCATCACATTTTTTTGTCTATTCAAAAGGAATATATTATGATGGGCTACTTGTGTCCCAATCACTCAAGAGCATCGCAAGATGTGTATTCTGGTCAGAGACTATAGTTGATGAAACAAGGGCAGCATGCAGTAATATTGCTACAACAATGGCTAAAAGCATCGAGAGAGGTTATGACCGTTACCTTGCATATTCCCTGAACGTCCTAAAAGTGATACAGCAAATTCTGATCTCTCTTGGCTTCACAATCAATTCAACCATGACCCGGGATGTAGTCATACCCCTCCTCACAAACAACGACCTCTTAATAAGGATGGCACTGTTGCCCGCTCCTATTGGGGGGATGAATTATCTGAATATGAGCAGGCTGTTTGTCAGAAACATCGGTGATCCAGTAACATCATCAATTGCTGATCTCAAGAGAATGATTCTCGCCTCACTAATGCCTGAAGAGACCCTCCATCAAGTAATGACACAACAACCGGGGGACTCTTCATTCCTAGACTGGGCTAGCGACCCTTACTCAGCAAATCTTGTATGTGTCCAGAGCATCACTAGACTCCTCAAGAACATAACTGCAAGGTTTGTCCTGATCCATAGCCCAAACCCAATGTTAAAAGGATTATTCCATGATGACAGTAAAGAAGAGGACGAGGGACTGGCGGCATTCCTCATGGACAGGCATATTATAGTACCTAGGGCAGCTCATGAAATCCTGGATCATAGTGTCACAGGGGCAAGAGAGTCTATTGCAGGCATGCTGGATACCACAAAAGGCCTGATTCGAGCCAGCATGAGGAAGGGGGGGTTAACATCTCGAGTGATAACCAGATTGTCCAATTATGACTATGAACAATTCAGAGCAGGGATGGTGCTATTGACAGGAAGAAAGAGAAATGTCCTCATTGACAAAGAGTCATGTTCAGTGCAGCTGGCGAGAGCTCTAAGAAGCCATATGTGGGCGAGGCTAGCTCGAGGACGGCCTATTTACGGCCTTGAGGTCCCTGATGTACTAGAATCTATGCGAGGCCACCTTATTCGGCGTCATGAGACATGTGTCATCTGCGAGTGTGGATCAGTCAACTACGGATGGTTTTTTGTCCCCTCGGGTTGCCAACTGGATGATATTGACAAGGAAACATCATCCTTGAGAGTCCCATATATTGGTTCTACCACTGATGAGAGAACAGACATGAAGCTTGCCTTCGTAAGAGCCCCAAGTCGATCCTTGCGATCTGCTGTTAGAATAGCAACAGTGTACTCATGGGCTTACGGTGATGATGATAGCTCTTGGAACGAAGCCTGGTTGTTGGCCAGGCAAAGGGCCAATGTGAGCCTGGAGGAGCTAAGGGTGATCACTCCCATCTCAACTTCGACTAATTTAGCGCATAGGTTGAGGGATCGTAGCACTCAAGTGAAATACTCAGGTACATCCCTTGTCCGAGTGGCGAGGTATACCACAATCTCCAACGACAATCTCTCATTTGTCATATCAGATAAGAAGGTTGATACTAACTTTATATACCAACAAGGAATGCTTCTAGGGTTGGGTGTTTTAGAAACATTGTTTCGACTCGAGAAAGATACCGGATCATCTAACACGGTATTACATCTTCACGTCGAAACAGATTGTTGCGTGATCCCGATGATAGATCATCCCAGGATACCCAGCTCCCGCAAGCTAGAGCTGAGGGCAGAGCTATGTACCAACCCATTGATATATGATAATGCACCTTTAATTGACAGAGATACAACAAGGCTATACACCCAGAGCCATAGGAGGCACCTTGTGGAATTTGTTACATGGTCCACACCCCAACTATATCACATTTTAGCTAAGTCCACAGCACTATCTATGATTGACCTGGTAACAAAATTTGAGAAGGACCATATGAATGAAATTTCAGCTCTCATAGGGGATGACGATATCAATAGTTTCATAACTGAGTTTCTGCTCATAGAGCCAAGATTATTCACTATCTACTTGGGCCAGTGTGCGGCCATCAATTGGGCATTTGATGTACATTATCATAGACCATCAGGGAAATATCAGATGGGTGAGCTGTTGTCATCGTTCCTTTCTAGAATGAGCAAAGGAGTGTTTAAGGTGCTTGTCAATGCTCTAAGCCACCCAAAGATCTACAAGAAATTCTGGCATTGTGGTATTATAGAGCCTATCCATGGTCCTTCACTTGATGCTCAAAACTTGCACACAACTGTGTGCAACATGGTTTACACATGCTATATGACCTACCTCGACCTGTTGTTGAATGAAGAGTTAGAAGAGTTCACATTTCTCTTGTGTGAAAGCGACGAGGATGTAGTACCGGACAGATTCGACAACATCCAGGCAAAACACTTATGTGTTCTGGCAGATTTGTACTGTCAACCAGGGACCTGCCCACCAATTCGAGGTCTAAGACCGGTAGAGAAATGTGCAGTTCTAACCGACCATATCAAGGAAGAGGCTAGGTTATCTCCAGCAGGATCTTCGTGGAACATAAATCCAATTATTGTAGACCATTACTCATGCTCTCTGACTTATCTCCGGCGAGGATCGATCAAACAGATAAGATTGAGAGTTGATCCAGGATTCATTTTCGACGCCCTCGCTGAGGTAAATGTCAGTCAGCCAAAGATCGGCAGCAACAACATCTCAAATATGAGCATCAAGGCTTTCAGACCCCCACACGATGATGTTGCAAAATTGCTCAAAGATATCAACACAAGCAAGCACAATCTTCCCATTTCAGGGGGCAATCTCGCCAATTATGAAATCCATGCTTTCCGCAGAATCGGGTTGAACTCATCTGCTTGCTACAAAGCTGTTGAGATATCAACATTAATTAGGAGATGCCTTGAGCCAGGGGAGGACGGCTTGTTCTTGGGTGAGGGATCGGGTTCTATGTTGATCACTTATAAGGAGATACTTAAACTAAACAAGTGCTTCTATAATAGTGGGGTTTCCGCCAATTCTAGATCTGGTCAAAGGGAATTAGCACCCTATCCCTCCGAAGTTGGCCTTGTCGAACACAGAATGGGAGTAGGTAATATTGTCAAAGTGCTCTTTAACGGGAGGCCCGAAGTCACGTGGGTAGGCAGTGTAGATTGCTTCAATTTCATAGTTAGTAATATCCCTACCTCTAGTGTGGGGTTTATCCATTCAGATATAGAGACCTTGCCTAACAAAGATACTATAGAGAAGCTAGAGGAATTGGCAGCCATCTTATCGATGGCTCTGCTCCTGGGCAAAATAGGATCAATACTGGTGATTAAGCTTATGCCTTTCAGCGGGGATTTTGTTCAGGGATTTATAAGTTATGTAGGGTCTCATTATAGAGAAGTGAACCTTGTATACCCTAGATACAGCAACTTCATATCTACTGAATCTTATTTGGTTATGACAGATCTCAAGGCTAACCGGCTAATGAATCCTGAAAAGATTAAGCAGCAGATAATTGAATCATCTGTGAGGACTTCACCTGGACTTATAGGTCACATCCTATCCATTAAGCAACTAAGCTGCATACAAGCAATTGTGGGAGACGCAGTTAGTAGAGGTGATATCAATCCTACTCTGAAAAAACTTACACCTATAGAGCAGGTGCTGATCAATTGCGGGTTGGCAATTAACGGACCTAAGCTGTGCAAAGAATTGATCCACCATGATGTTGCCTCAGGGCAAGATGGATTGCTTAATTCTATACTCATCCTCTACAGGGAGTTGGCAAGATTCAAAGACAACCAAAGAAGTCAACAAGGGATGTTCCACGCTTACCCCGTATTGGTAAGTAGCAGGCAACGAGAACTTATATCTAGGATCACCCGCAAATTTTGGGGGCACATTCTTCTTTACTCCGGGAACAGAAAGTTGATAAATAAGTTTATCCAGAATCTCAAGTCCGGCTATCTGATACTAGACTTACACCAGAATATCTTCGTTAAGAATCTATCCAAGTCAGAGAAACAGATTATTATGACGGGGGGTTTGAAACGCGAGTGGGTTTTTAAGGTAACAGTCAAGGAGACCAAAGAATGGTATAAGTTAGTCGGATACAGTGCCCTGATTAAGGACTAATTGGTTGAACTCCGGAACCCTAATCCTGCCCTAGGTGGTTAGGCATTATTTGCAATATATTAAAGAAAACTTTGAAAATACGAAGTTTCTATTCCCAGCTTTGTCTGGT
>MeV/08/ZJ/CHN/2017
ACCAAACAAAGTTGGGTAAGGATAGTTCAATCAATGATCATCTTCTAGTGCACTTAGGATTCAAGATCCTATTATCAGGGACAAGAGCAGGATTAGGGATATCCGAGATGGCCACACTTTTAAGGAGCTTAGCATTGTTCAAAAGAAACAAGGACAAACCACCCATTACATCAGGATCCGGTGGAGCCATCAGAGGAATCAAACACATTATTATAGTACCAATCCCTGGAGATTCCTCAATTACCACTCGATCCAGACTTCTGGACCGGTTGGTCAGGTTAATTGGAAACCCGGATGTGAGCGGGCCCAAACTAACAGGGGCACTAATAGGTATATTATCCTTATTTGTGGAGTCTCCAGGTCAATTGATTCAGAGGATCACCGATGACCCTGACGTTAGCATAAGGCTGTTAGAGGTTGTCCAGAGTGACCAGTCACAATCTGGCCTTACCTTCGCATCAAGAGGTACCAACATGGAGGATGAGGCGGACCAATACTTTTCACATGATGATCCAATTAGTAGTGATCAATCCAGGTTCGGATGGTTTGAGAACAAGGAAATCTCAGATATTGAAGTGCAAGACCCTGAGGGATTCAACATGATTCTGGGTACCATCCTAGCCCAAATTTGGGTCTTGCTCGCAAAGGCGGTTACGGCCCCAGACACGGCAGCTGATTCGGAGCTAAGAAGGTGGATAAAGTACACCCAACAAAGAAGGGTAGTTGGTGAATTTAGATTGGAGAGAAAATGGTTGGATGTGGTGAGGAACAGGATTGCCGAGGACCTCTCCTTACGCCGATTCATGGTCGCTCTAATCCTGGATATCAAGAGAACACCCGGAAACAAACCCAGGATTGCTGAAATGATATGTGACATTGATACATATATCGTAGAGGCAGGATTAGCCAGTTTTATCCTGACTATTAAGTTTGGGATAGAAACTATGTATCCTGCTCTTGGACTGCATGAATTTGCTGGTGAGTTATCCACACTTGAGTCCTTGATGAACCTTTACCAGCAAATGGGGGAAACTGCACCCTACATGGTAATCCTGGAGAACTCAATTCAGAACAAGTTCAGTGCAGGATCATACCCTCTGCTCTGGAGCTATGCCATGGGAGTAGGAGTGGAACTTGAAAACTCCATGGGAGGTTTGAACTTTGGCCGATCTTACTTTGATCCAGCATATTTTAGATTAGGGCAAGAGATGGTAAGGAGGTCAGCTGGAAAGGTCAGTTCCACATTGGCATCTGAACTCGGTATCACTGCCGAGGATGCAAGGCTTGTTTCAGAGATTGCAATGCATACTACTGAGGACAAGATCAGTAGAGCGGTTGGACCCAGACAAGCCCAAGTATCATTTCTACACGGTGATCAAAGTGAGAATGAGCTACCGAGATTGGGGGGCAAGGAAGACAGGAGGGTCAAACAGAGTCGAGGAGAAGCCAGGGAGAGCTACAGAGAAACCGGGCCCAGCAGAGCAAGTGATGCGAGAGCCGCCCATCTTCCAACCGGCACACCCCCAGACACTGACACTGCACCGGAGTCCAGCCAAGATCCGCAGGACAGTCGAAGGTCAGCTGACGCCCTGCTTAGGCTGCAAGCCATGGCAGGAATCTCGGAAGAACAAGGCTCAGACACGGACACCCCCACAGTGCACAATGACAGAAATCTTCTAGACTAGGTGCGAGAGGCCGAGGACCAGAACAACATCCGCCTACCCTCCATCATTGTTATAAAAAACTTAGGAACCAGGTCCACACAGCCGCCAGCCCATCAACCATCCACTCCCACGATTGGAGCCGATGGCAGAAGAGCAGGCACGCCATGTCAAAAACGGACTGGAATGCATCCGGGCTCTCAAGGCCGAGCCCATCGGCTCACTGGCCATCGAGGAAGCTATGGCAGCATGGTCAGAAATATCAGACAACCCAGGACAGGAGCGAGCCACCTGCGGGGAAGAGAAGGCAGGCAGTTCGGGTCTCAGCAAACCATGCCTCTCAGCAATTGGATCAACTGAAGGCGGTGCACCTCGCATCCGCGGTCAGGGACCTGGAGAGATCGATGACGACGCTGAAACTTTGGGAATCCCCCCAAGAAATCTCCAGGCATCAAGCACTGGGTTACAGTGTTATTATGTTTATGATCACAGCGGTGAAGCGGTTAAGGGAATCCAAGATGCTGACTCTATCATGGTTCAATCAGGCCTTGATGGTGATAGCACCCTCTCAGGAGGAGACAATGAATCTGAAAACAGCGATGTGGATATTGGCGAACCTGATACCGAGGGATATGCTATCACTGACCGGGGATCTGCTCCCATCTCTATGGGGTTCAGGGCTTCTGATGTTGAAACTGCAGAAGGAGGGGAGATCCACGAGCTCCTGAGACTCCAATCCAGAGGCAACAACTTTCCGAAGCTTGGGAAAACTCTCAATGTTCCTCCGCCCCCGGACCCCGGTAGGGCCAGCACTTCCGGGACACCCATTAAAAAGGGCACAGACGCGAGATTAGCCTCATTTGGAACGGAGATCGCGTCTTTATTGACAGGTGGTGCAACCCAATGTGCTCGAAAGTCACCCTCGGAACCATCAGGGCCAGGTGCACCTGCGGGGAATGTCCCCGAGTGTGTGAGCAATGCCGCACTGATACAGGAGTGGACACCCGAATCTGGTACCACAATCTCCCCGAGATCCCAGAATAATGAAGAAGGGGGAGACTATTATGATGATGAGCTGTTCTCTGATGTCCAAGATATTAAAACAGCCTTGGCCAAAATACACGAGGATAATCAGAAGATAATCTCCAAGCTAGAATCACTGCTGTTATTGAAGGGAGAAGTTGAGTCAATTAAGAAGCAGATCAACAGGCAAAATATCAGCATATCCACCCTGGAAGGACACCTCTCAAGCATCATGATCGCCATTCCTGGACTTGGGAAGGATCCCAACGACCCCACTGCAGATGTCGAAATCAATCCCGACTTGAAACCCATCATAGGCAGAGATTCAGGCCGAGCACTGGCCGAAGTTCTCAAGAAACCCGTTGCCAGCCGACAACTCCAAGGAATGACAAATGGACGGACCAGTTCCAGAGGACAGCTGCTGAAGGAATTTCAGCTAAAGCCGATCGGGAAAAAGATGAGCTCAGCCGTCGGGTTTGTTCCTGACACCGGCCCTGCATCACGCAGTGTAATCCGCTCCATTATAAAATCCAGCCGGCTAGAGGAGGATCGGAAGCGTTACCTGATGACTCTCCTTGATGATATCAAAGGAGCCAATGATCTTGCCAAGTTCCACCAGATGCTGATGAAGATAATAATGAAGTAGCTACAGCTCAACTTACCTGCCAACCCCATGCCAGTCGACCCAACTAGTACAACCTAAATCCATTATAAAAAACTTAGGAGCAAAGTGATTGCCTCCCAAGTTCCACAATGACAGAGATCTACGACTTCGACAAGTCGGCATGGGACATCAAAGGGTCGATCGCTCCGATACAACCCACCACCTACAGTGATGGCAGGCTGGTGCCCCAGGTCAGAGTCATAGATCCTGGTCTAGGCGACAGGAAGGATGAATGCTTTATGTACATGTTTCTGCTGGGGGTTGTTGAGGACAGCGATCCCCTAGGGCCTCCAATCGGGCGAGCATTTGGGTCCCTGCCCTTAGGTGTTGGCAGATCCACAGCAAAGCCCGAAAAACTCCTCAAAGAGGCCACTGAGCTTGACATAGTTGTTAGACGTACAGCAGGGCTCAATGAAAAACTGGTGTTCTACAACAACACCCCACTAACTCTCCTCAAACCTTGGAGAAAGGTCCTAACAACAGGGAGTGTCTTCAACGCAAACCAAGTGTGCAATGCGGTTAATCTGATACCGCTCGATACCCCGCAGAGGTTCCGTGTTGTTTATATGAGCATCACCCGTCTTTCGGATAACGGGTATTACACCGTTCCTAGAAGAATGCTGGAATTCAGATCGGTCAATGCAGTGGCCTTCAACCTGCTGGTGACCCTTAGGATTGACAAGGCGATAGGCCCTGGGAAGATCATCGACAATACAGAGCAACTTCCTGAGGCAACATTTATGGTCCACATCGGGAACTTCAGGAGAAAGAAGAGTGAAGTCTACTCTGCCGATTATTGCAAAATGAAAATCGAAAAGATGGGCCTGGTTTTTGCACTTAGTGGGATAGGGGGCACCAGTCTTCACATTAGAAGCACAGGCAAAATGAGCAAGACTCTCCATGCACAACTCGGGTTCAAGAAGACCTTATGTTACCCGCTGATGGATATCAATGAAGACCTTAATCGATTACTCTGGAGGAGCAGATGCAAGATAGTAAGAATCCAGGCAGTTTTGCAGCCATCAGTTCCTCAAGAATTCCGCATTTACGACGACGTGATCATAAATGATGACCAAGGACTATTCAAAGTTCTGTAGACCGTAGTGCCCAGCAATGCCCGAAAACGACCCCCCTCACAATGACAGCCAGAAGGCCCGGACAAAAAAGCCCCCTCCGAAAGACTCCACGGACCAAGCGAGAGGCCAGCCAGCAGCCGACGGCAAGCGCGAACACCAGGCGGCCCCAGCACAGAACAGCCCTGACACAAGGCCACCACCAGCCACCCCAATCTGCATCCTCCTCGTGGGACCCCCGAGGACCAACCCCCAAGGCTGCCCCCGATCCAAACCACCAACCGCATCCCCACCACCCCCGGGAAAGAAACCCCCAGCAACTGGAAGGCC-CCTCCCCCTCTCCCTCAACACAAGAACTCCACAACCGAACCGCACAAGCGACCGAGGTGACCCAACCGCAGGCATCCGACTCCCTAGACAGATCCTCTCTCCCCGGCAAACTAAACAAAACTTAGGGCCAAGGAACATACACACCCAACAGAACCCAGACCCCGGCCCACGGCGCCGCGCCCCCAACCCCCGACAACCAGAGGGAGCCCCCAACCAATCCCGCCGGCTCCCCCGGTGCCCACAGGCAGTGACACCAACCCCCGAACAGACCCAGCACCCAACCATCGACAATCCAAGACGGGGGGGCCCCCCCAAAAAAAGGCCCCCAGGGGCCGACAGCCAGCACCGCGAGGAAGCCCACCCACCCCACACACGACCACGGCAACCAAACCAGAACCCAGACCACCCTGGGCCACCAGCTCCCAGACTCGGCCATCACCCCGCAGAAAGGAAAGGCCACAACCCGCGCACCCCAGCCCCGATCCGGCGGGGAGCCACCCAACCCGAACCAGCACCCAAGAGCGATCCCCGAAGGACCCCCGAACAGCAAAGGACATCAGTATCCCACAGCCTCTCCAAGTCCCCCGGTCTCCTCCTCTTCTCGAAGGGACCAAAAGATCAATCCACCACACCCGACGACACTCAACTCCCCACCCCTAAAGGAGACACCGGGAATCCCAGAATCAAGACTCATCCAATGTCCATCATGGGTCTCAAGGTGAACGTCTCTGCCATATTCATGGCAGTACTGTTAACTCTCCAAACACCCACCGGTCAAATCCATTGGGGCAATCTCTCTAAGATAGGGGTGGTAGGAATAGGAAGTGCAAGCTACAAAGTTATGACTCGTTCCAGCCATCAATCATTAGTCATAAAATTAATGCCCAATATAACTCTCCTCAATAACTGCACGAGGGTAGAGATTGCAGAATACAGGAGACTACTGAGAACAGTTTTGGAACCAATTAGAGATGCACTTAATGCAATGACCCAGAATATAAGACCGGTTCAGAGTGTAGCTTCAAGTAGGAGACACAAGAGATTTGCGGGAGTAGTCCTGGCAGGTGCGGCCCTAGGCGTTGCCACAGCTGCTCAGATAACAGCCGGCATTGCACTTCACCAGTCCATGCTGAACTCTCAAGCCATCGACAATCTGAGAGCGAGCCTGGAAACTACTAATCAGGCAATTGAGGCAATCAGACAAGCAGGGCAGGAGATGATATTGGCTGTTCAGGGTGTCCAAGACTACATCAATAATGAGCTGATACCGTCTATGAACCAACTATCTTGTGATTTAATCGGCCAGAAGCTCGGGCTCAAATTGCTCAGATACTATACAGAAATCCTGTCATTATTTGGCCCCAGCTTACGGGACCCCATATCTGCGGAGATATCTATCCAGGCTTTGAGATATGCGCTTGGAGGAGACATCAATAAGGTGTTAGAAAAGCTCGGATACAGCGGAGGTGATTTACTGGGCATCTTAGAGAGCAGAGGAATAAAGGCCCGGATAACTCACGTCGACACAGAGTCCTACTTCATTGTCCTCAGTATAGTCTATCCGACGCTGTCCGAGATTAAGGGGGTGATTGTCCACCGGCTAGAGGGGGTCTCGTACAACATAGGCTCTCAAGAGTGGTATACCACTGTGCCCAAGTATGTTGCAACCCAAGGGTACCTTATCTCGAATTTTGATGAGTCATCGTGTACTTTCATGCCAGAGGGGACTGTGTGCAGCCAAAATGCCTTGTACCCGATGAGTCCTCTGCTCCAAAAATGCCTCCGGGGGTCCACCAAGTCCTGTGCTCGTACACTCGTATCCGGGTCTTTTGGGAACCGGTTCATTTTATCACAAGGGAACCTAATAGCCAATTGTGCATCAATCCTTTGCAAGTGTTACACAACAGGAACGATCATTAATCAAGACCCTGACAAGATCCTAACATACATTGCTGCCGATCACTGCCCGGTAGTCGAGGTGAACGGCGTGACCATCCAAGTCGGGAGCAGGAGGTATCCAGACGCTGTGTACTTGCACAGAATTGACCTCGGTCCTCCCATATCATTGGAGAGGTTGGACGTAGGGACAAATCTGGGGAATGCAATTGCTAAGTTGGAGGATGCCAAGGAACTGTTGGAGTCATCGGACCAGATATTGAGGAGTATGAAAGGTTTATCGAGCACTAGCATAGTCTACATCCTGATTGCAGTGTGTCTTGGAGGGTTGATAGGGATCCCCGCTTTAATATGTTGCTGCAGGGGGCGTTGTAACAAAAAGGGAGAACAAGTTGGTATGTCAAGACCAGGCCTAAAGCCTGATCTTACGGGAACATCAAAATCCTATGTAAGGTCGCTCTGATCCTCTACAACTCTTGAAACACAAATGTCCCACAAGTCTCCTCTTCGTCATCAAGCAACCACCGCACCCAGCATCAAGCCCACCTGAAATTATCTCCGGCTTCCCTCTGGCCGAACAATATCGGTAGTTAATTAAAACTTAGGGTGCAAGATCATCCACAATGTCACCACAACGAGACCGGATAAATGCCTTCTACAAAGATAACCCCCATCCCAAGGGAAGTAGGATAGTCATTAACAGAGAACATCTTATGATTGATAGACCTTATGTTTTGCTGGCTGTTCTGTTTGTCATGTTTCTGAGCTTGATCGGGTTGCTAGCCATTGCAGGCATTAGACTTCATCGGGCAGCCATCTACACCGCAGAGATCCATAAAAGCCTCAGCACCAATCTAGATGTAACTAACTCAATCGAGCATCAGGTCAAGGACGTGTTGACACCACTCTTCAAAATCATCGGTGATGAAGTGGGCCTGAGGACACCTCAGAGATTCACTGACCTAGTGAAATTCATCTCTGACAAGATTAAATTCCTTAATCCGGATAGGGAGTACGACTTAAGAGATCTCACTTGGTGTATCAACCCGCCAGAGAGAATCAAATTGGATTATGATCAATACTGTGCAGATGTGGCTGCTGAAGAGCTCATGAATGCATTGGTGAACTCAACTCTACTGGAGACCAGAACAACCAATCAGTTCCTAGCTGTCTCAAAGGGAAACTGCTCAGGGCCCACTACAATCAGAGGTCAATTCTCAAACATGTCGCTGTCCCTGTTAGACTTGTATTTAGGTCGAGGTTACAATGTGTCATCTATAGTCACTATGACATCCCAGGGAATGTATGGGGGAACTTACCTAGTGGAAAAGCCTAATCTGAGCAGCAAAAGGTCAGAGTTGTCACAACTGAGCATGTACCGAGTGTTTGAAGTAGGTGTTATCAGAAATCCGGGTTTGGGGGCTCCGGTGTTCCATATGACAAACTATCTTGAGCAACCAGTCAGTAATGATCTCAGCAACTGTATGGTAGCTTTGGGGGAGCTCAAACTCGCAGCCCTTTGTCACGGGGAAGATTCTATCACAATTCCTTATCAGGGATCAGGGAAAGGTGTCAGCTTCCAGCTCGTCAAGCTAGGTGTCTGGAAATCCCCAACCGACATGCAATCCTGGGTCCCCTTATCAACGGATGATCCAGTGATAGACAGGCTTTACCTCTCATCTCACAGAGGTGTTATCGCTGACAATCAAGCAAAATGGGCTGTCCCGACAACACGAACAGATGACAAGTTGCGAATGGAGACATGCTTCCAACAGGCGTGTAAGGGTAAAATCCAAGCACTCTGCGAGAATCCCGAGTGGGCACCATTGAAGGATAACAGGATTCCTTCATACGGGGTCTTGTCTGTTGATCTGAGTCTGACAGTTGAGCTTAAAATCAAAATTGCTTCGGGATTCGGGCCATTGATCACACACGGTTCAGGGATGGACCTATACAAATCCAACCACAACAATGTGTATTGGCTGACTATCCCGCCAATGAAGAACCTAGCCTTAGGTGTAATCAACACATTGGAGTGGATACCGAGATTCAAGGTTAGTCCCTACCTCTTCAATGTCCCAATTAAGGAAGCAGGCGAAGACTGCCATGCCCCAACATACCTACCTGCGGAGGTGGATGATGATGTCAAACTCAGTTCCAATCTGGTGATTCTACCTGGTCAAGATCTCCAATATGTTTTGGCAACCTACGATACTTCCAGGGTTGAACATGCTGTGGTTTATTACGTTTACAGCCCAAGCCGCTCATTTTCTTACTTTTATCCTTTTAGGTTGCCTATAAAGGGGGTCCCCATCGAATTACAAGTGGAATGCTTCACATGGGACCAAAAACTCTGGTGCCGTCACTTCTGTGTGCTTGCGGACTCAGAATCTGGTGGACATATCACTCACTCTGGGATGGTGGGCATGGGAGTCAGCTGCACAGTCACCCGGGAAGATGGAACCAATCGCAGATAGGGCTGCTAGTGAACCAATCTCATGATGTCACCCATACATCAGGCATACCCACTAGTGTGAAATAGACATCAGAATTAAGAAAAACGTAGGGTCCAAGTGGTTCCCCGTTATGGACTCGCTATCTGTCAACCAGATCTTATACCCTGAAGTTCACCTAGATAGCCCGATAGTTACCAATAAGATAGTAGCCATCCTGGAGTATGCTCGAGTCCCTCACGCTTACAGCCTGGAGGACCCTACACTGTGTCAGAACATCAAGCACCGCCTAAAAAACGGATTTTCCAACCAAATGATTATAAACAATGTGGAAGTTGGGAATGTCATCAAGTCCAAGCTTAGGAGTTATCCGGCCCACTCTCATATTCCATATCCAAATTGTAATCAGGATTTATTTAACATAGAAGACAAAGAGTCAACGAGGAAGATCCGTGAACTCCTCAAAAAGGGGAATTCGCTGTACTCCAAAGTCAGTGATAAGGTTTTCCAATGCTTAAGGGACACTAACTCACGGCTTGGCCTAGGCTCCGAATTGAGGGAGGACATCAAGGAGAAAGTTATTAACTTGGGAGTTTACATGCACAGCTCCCAGTGGTTTGAGCCCTTTCTGTTTTGGTTTACAGTCAAGACTGAGATGAGGTCAGTGATTAAATCACAAACCCATACTTGCCATAGGAGGAGACACACACCTGTATTCTTCACTGGTAGTTCAGTTGAGTTGCTAATCTCTCGTGACCTTGTTGCTATAATCAGTAAAGAGTCTCAACATGTATATTACCTGACATTTGAACTGGTTTTGATGTATTGTGATGTCATAGAGGGGAGGTTAATGACAGAGACCGCTATGACTATTGATGCTAGGTATACAGAGCTTCTAGGAAGAGTCAGATACATGTGGAAACTGATAGATGGTTTCTTCCCTGCACTCGGGAATCCAACTTATCAAATTGTAGCCATGCTGGAGCCTCTTTCACTTGCTTACCTGCAGCTGAGGGATATAACAGTAGAACTCAGAGGTGCTTTCCTTAACCACTGCTTTACTGAAATACATGATGTTCTTGACCAAAACGGGTTTTCTGATGAAGGTACTTATCATGAGTTAATTGAAGCTCTAGATTACATTTTCATAACTGATGACATACATCTGACAGGGGAGATTTTCTCATTTTTCAGAAGTTTCGGCCACCCCAGACTTGAAGCAGTAACGGCTGCTGAAAATGTTAGGAAATACATGAATCAGCCTAAAGTCATTGTGTATGAGACTCTGATGAAAGGTCATGCCATATTTTGTGGAATCATAATCAACGGCTATCGTGACAGGCACGGAGGCAGTTGGCCACCGCTGACCCTCCCCCTGCATGCTGCAGACACAATCCGGAATGCTCAAGCTTCAGGTGAAGGGTTAACACATGAGCAGTGCGTTGATAACTGGAAATCTTTTGCTGGAGTGAAATTTGGCTGCTTTATGCCTCTTAGCCTGGATAGTGATCTGACAATGTACCTAAAGGACAAGGCACTTGCTGCTCTCCAAAGGGAATGGGATTCAGTTTACCCGAAAGAGTTCCTGCGTTACGACCCTCCCAAGGGAACCGGGTCACGGAGGCTTGTAGATGTTTTCCTTAATGATTCGAGCTTTGACCCATATGATGTGATAATGTATGTTGTAAGTGGAGCTTACCTCCATGACCCTGAGTTCAACCTGTCTTACAGCCTGAAAGAAAAGGAGATCAAGGAAACAGGTAGACTTTTTGCTAAAATGACTTACAAAATGAGGGCATGCCAAGTGATTGCTGAAAATCTAATCTCAAACGGGATTGGCAAATATTTTAAGGACAATGGGATGGCCAAGGATGAGCACGATTTGACTAAGGCACTCCACACTCTAGCTGTCTCAGGAGTCCCCAAAGATCTCAAAGAAAGTCACAGGGGGGGGCCAGTCTTAAAAACCTACTCCCGAAGCCCAGTCCACACAAGTACCAGGAACGTGAGAGCAGCAAAAGGGTTTATAGGGTTCCCTCAAGTAATTCGGCAGGACCAAGACACTGATCATCCGGAGAATATGGAAGCTTACGAGACAGTCAGTGCATTTATCACGACTGATCTCAAGAAGTACTGCCTTAATTGGAGATATGAGACCATCAGCTTGTTTGCACAGAGGCTAAATGAGATTTACGGATTGCCCTCCTTTTTCCAGTGGCTGCATAAGAGGCTTGAGACCTCTGTCCTGTATGTAAGTGACCCTCATTGCCCCCCCGACCTTGACGCCCATATCCCGTTATATAAAGTCCCCAATGATCAAATCTTCATTAAGTACCCTATGGGAGGTATAGAAGGGTATTGTCAGAAGCTGTGGACCATCAGCACCATTCCCTATCTATACCTGGCTGCTTATGAGAGCGGAGTAAGGATTGCTTCGTTAGTGCAAGGGGACAATCAGACCATAGCCGTAACAAAAAGGGTACCCAGCACATGGCCCTACAACCTTAAGAAACGGGAAGCTGCTAGAGTAACTAGAGATTACTTTGTAATTCTTAGGCAAAGGCTACATGATATTGGCCATCACCTCAAGGCAAATGAGACAATTGTTTCATCACATTTTTTTGTCTATTCAAAAGGAATATATTATGATGGGCTACTTGTGTCCCAATCACTCAAGAGCATCGCAAGATGTGTATTCTGGTCAGAGACTATAGTTGATGAAACAAGGGCAGCATGCAGTAATATTGCTACAACAATGGCTAAAAGCATCGAGAGAGGTTATGACCGTTACCTTGCATATTCCCTGAACGTCCTAAAAGTGATACAGCAAATTCTGATCTCTCTTGGCTTCACAATCAATTCAACCATGACCCGGGATGTAGTCATACCCCTCCTCACAAACAACGACCTCTTAATAAGGATGGCACTGTTGCCCGCTCCTATTGGGGGGATGAATTATCTGAATATGAGCAGGCTGTTTGTCAGAAACATCGGTGATCCAGTAACATCATCAATTGCTGATCTCAAGAGAATGATTCTCGCCTCACTAATGCCTGAAGAGACCCTCCATCAAGTAATGACACAACAACCGGGGGACTCTTCATTCCTAGACTGGGCTAGCGACCCTTACTCAGCAAATCTTGTATGTGTCCAGAGCATCACTAGACTCCTCAAGAACATAACTGCAAGGTTTGTCCTGATCCATAGCCCAAACCCAATGTTAAAAGGATTATTCCATGATGACAGTAAAGAAGAGGACGAGGGACTGGCGGCATTCCTCATGGACAGGCATATTATAGTACCTAGGGCAGCTCATGAAATCCTGGATCATAGTGTCACAGGGGCAAGAGAGTCTATTGCAGGCATGCTGGATACCACAAAAGGCCTGATTCGAGCCAGCATGAGGAAGGGGGGGTTAACATCTCGAGTGATAACCAGATTGTCCAATTATGACTATGAACAATTCAGAGCAGGGATGGTGCTATTGACAGGAAGAAAGAGAAATGTCCTCATTGACAAAGAGTCATGTTCAGTGCAGCTGGCGAGAGCTCTAAGAAGCCATATGTGGGCGAGGCTAGCTCGAGGACGGCCTATTTACGGCCTTGAGGTCCCTGATGTACTAGAATCTATGCGAGGCCACCTTATTCGGCGTCATGAGACATGTGTCATCTGCGAGTGTGGATCAGTCAACTACGGATGGTTTTTTGTCCCCTCGGGTTGCCAACTGGATGATATTGACAAGGAAACATCATCCTTGAGAGTCCCATATATTGGTTCTACCACTGATGAGAGAACAGACATGAAGCTTGCCTTCGTAAGAGCCCCAAGTCGATCCTTGCGATCTGCTGTTAGAATAGCAACAGTGTACTCATGGGCTTACGGTGATGATGATAGCTCTTGGAACGAAGCCTGGTTGTTGGCCAGGCAAAGGGCCAATGTGAGCCTGGAGGAGCTAAGGGTGATCACTCCCATCTCAACTTCGACTAATTTAGCGCATAGGTTGAGGGATCGTAGCACTCAAGTGAAATACTCAGGTACATCCCTTGTCCGAGTGGCGAGGTATACCACAATCTCCAACGACAATCTCTCATTTGTCATATCAGATAAGAAGGTTGATACTAACTTTATATACCAACAAGGAATGCTTCTAGGGTTGGGTGTTTTAGAAACATTGTTTCGACTCGAGAAAGATACCGGATCATCTAACACGGTATTACATCTTCACGTCGAAACAGATTGTTGCGTGATCCCGATGATAGATCATCCCAGGATACCCAGCTCCCGCAAGCTAGAGCTGAGGGCAGAGCTATGTACCAACCCATTGATATATGATAATGCACCTTTAATTGACAGAGATACAACAAGGCTATACACCCAGAGCCATAGGAGGCACCTTGTGGAATTTGTTACATGGTCCACACCCCAACTATATCACATTTTAGCTAAGTCCACAGCACTATCTATGATTGACCTGGTAACAAAATTTGAGAAGGACCATATGAATGAAATTTCAGCTCTCATAGGGGATGACGATATCAATAGTTTCATAACTGAGTTTCTGCTCATAGAGCCAAGATTATTCACTATCTACTTGGGCCAGTGTGCGGCCATCAATTGGGCATTTGATGTACATTATCATAGACCATCAGGGAAATATCAGATGGGTGAGCTGTTGTCATCGTTCCTTTCTAGAATGAGCAAAGGAGTGTTTAAGGTGCTTGTCAATGCTCTAAGCCACCCAAAGATCTACAAGAAATTCTGGCATTGTGGTATTATAGAGCCTATCCATGGTCCTTCACTTGATGCTCAAAACTTGCACACAACTGTGTGCAACATGGTTTACACATGCTATATGACCTACCTCGACCTGTTGTTGAATGAAGAGTTAGAAGAGTTCACATTTCTCTTGTGTGAAAGCGACGAGGATGTAGTACCGGACAGATTCGACAACATCCAGGCAAAACACTTATGTGTTCTGGCAGATTTGTACTGTCAACCAGGGACCTGCCCACCAATTCGAGGTCTAAGACCGGTAGAGAAATGTGCAGTTCTAACCGACCATATCAAGGAAGAGGCTAGGTTATCTCCAGCAGGATCTTCGTGGAACATAAATCCAATTATTGTAGACCATTACTCATGCTCTCTGACTTATCTCCGGCGAGGATCGATCAAACAGATAAGATTGAGAGTTGATCCAGGATTCATTTTCGACGCCCTCGCTGAGGTAAATGTCAGTCAGCCAAAGATCGGCAGCAACAACATCTCAAATATGAGCATCAAGGCTTTCAGACCCCCACACGATGATGTTGCAAAATTGCTCAAAGATATCAACACAAGCAAGCACAATCTTCCCATTTCAGGGGGCAATCTCGCCAATTATGAAATCCATGCTTTCCGCAGAATCGGGTTGAACTCATCTGCTTGCTACAAAGCTGTTGAGATATCAACATTAATTAGGAGATGCCTTGAGCCAGGGGAGGACGGCTTGTTCTTGGGTGAGGGATCGGGTTCTATGTTGATCACTTATAAGGAGATACTTAAACTAAACAAGTGCTTCTATAATAGTGGGGTTTCCGCCAATTCTAGATCTGGTCAAAGGGAATTAGCACCCTATCCCTCCGAAGTTGGCCTTGTCGAACACAGAATGGGAGTAGGTAATATTGTCAAAGTGCTCTTTAACGGGAGGCCCGAAGTCACGTGGGTAGGCAGTGTAGATTGCTTCAATTTCATAGTTAGTAATATCCCTACCTCTAGTGTGGGGTTTATCCATTCAGATATAGAGACCTTGCCTAACAAAGATACTATAGAGAAGCTAGAGGAATTGGCAGCCATCTTATCGATGGCTCTGCTCCTGGGCAAAATAGGATCAATACTGGTGATTAAGCTTATGCCTTTCAGCGGGGATTTTGTTCAGGGATTTATAAGTTATGTAGGGTCTCATTATAGAGAAGTGAACCTTGTATACCCTAGATACAGCAACTTCATATCTACTGAATCTTATTTGGTTATGACAGATCTCAAGGCTAACCGGCTAATGAATCCTGAAAAGATTAAGCAGCAGATAATTGAATCATCTGTGAGGACTTCACCTGGACTTATAGGTCACATCCTATCCATTAAGCAACTAAGCTGCATACAAGCAATTGTGGGAGACGCAGTTAGTAGAGGTGATATCAATCCTACTCTGAAAAAACTTACACCTATAGAGCAGGTGCTGATCAATTGCGGGTTGGCAATTAACGGACCTAAGCTGTGCAAAGAATTGATCCACCATGATGTTGCCTCAGGGCAAGATGGATTGCTTAATTCTATACTCATCCTCTACAGGGAGTTGGCAAGATTCAAAGACAACCAAAGAAGTCAACAAGGGATGTTCCACGCTTACCCCGTATTGGTAAGTAGCAGGCAACGAGAACTTATATCTAGGATCACCCGCAAATTTTGGGGGCACATTCTTCTTTACTCCGGGAACAGAAAGTTGATAAATAAGTTTATCCAGAATCTCAAGTCCGGCTATCTGATACTAGACTTACACCAGAATATCTTCGTTAAGAATCTATCCAAGTCAGAGAAACAGATTATTATGACGGGGGGTTTGAAACGCGAGTGGGTTTTTAAGGTAACAGTCAAGGAGACCAAAGAATGGTATAAGTTAGTCGGATACAGTGCCCTGATTAAGGACTAATTGGTTGAACTCCGGAACCCTAATCCTGCCCTAGGTGGTTAGGCATTATTTGCAATATATTAAAGAAAACTTTGAAAATACGAAGTTTCTATTCCCAGCTTTGTCTGGT
>EF033071_Changchun-47
ACCAAACAAAGTTGGGTAAGGATAGTTCAATCAATGATCATCTTCTAGTGCACTTAGGATTCAAGATCCTATTATCAGGGACAAGAGCAGGATTAGGGATATCCGAGATGGCCACACTTTTAAGGAGCTTAGCATTGTTCAAAAGAAACAAGGACAAACCACCCATTACATCAGGATCCGGTGGAGCCATCAGAGGAATCAAACACATTATTATAGTACCAATCCCTGGAGATTCCTCAATTACCACTCGATCCAGACTTCTGGACCGGTTGGTCAGGTTAATTGGAAACCCGGATGTGAGCGGGCCCAAACTAACAGGGGCACTAATAGGTATATTATCCTTATTTGTGGAGTCTCCAGGTCAATTGATTCAGAGGATCACCGATGACCCTGACGTTAGCATAAGGCTGTTAGAGGTTGTCCAGAGTGACCAGTCACAATCTGGCCTTACCTTCGCATCAAGAGGTACCAACATGGAGGATGAGGCGGACCAATACTTTTCACATGATGATCCAATTAGTAGTGATCAATCCAGGTTCGGATGGTTTGAGAACAAGGAAATCTCAGATATTGAAGTGCAAGACCCTGAGGGATTCAACATGATTCTGGGTACCATCCTAGCCCAAATTTGGGTCTTGCTCGCAAAGGCGGTTACGGCCCCAGACACGGCAGCTGATTCGGAGCTAAGAAGGTGGATAAAGTACACCCAACAAAGAAGGGTAGTTGGTGAATTTAGATTGGAGAGAAAATGGTTGGATGTGGTGAGGAACAGGATTGCCGAGGACCTCTCCTTACGCCGATTCATGGTCGCTCTAATCCTGGATATCAAGAGAACACCCGGAAACAAACCCAGGATTGCTGAAATGATATGTGACATTGATACATATATCGTAGAGGCAGGATTAGCCAGTTTTATCCTGACTATTAAGTTTGGGATAGAAACTATGTATCCTGCTCTTGGACTGCATGAATTTGCTGGTGAGTTATCCACACTTGAGTCCTTGATGAACCTTTACCAGCAAATGGGGGAAACTGCACCCTACATGGTAATCCTGGAGAACTCAATTCAGAACAAGTTCAGTGCAGGATCATACCCTCTGCTCTGGAGCTATGCCATGGGAGTAGGAGTGGAACTTGAAAACTCCATGGGAGGTTTGAACTTTGGCCGATCTTACTTTGATCCAGCATATTTTAGATTAGGGCAAGAGATGGTAAGGAGGTCAGCTGGAAAGGTCAGTTCCACATTGGCATCTGAACTCGGTATCACTGCCGAGGATGCAAGGCTTGTTTCAGAGATTGCAATGCATACTACTGAGGACAAGATCAGTAGAGCGGTTGGACCCAGACAAGCCCAAGTATCATTTCTACACGGTGATCAAAGTGAGAATGAGCTACCGAGATTGGGGGGCAAGGAAGATAGGAGGGTCAAACAGAGTCGAGGAGAAGCCAGGGAGAGCTACAGAGAAACCGGGCCCAGCAGAGCAAGTGATGCGAGAGCTGCCCATCTTCCAACCGGCACACCCCTAGCCATTGACACTGCATCGGAGTCCAGCCAAGATCCGCAGGACAGTCGAAGGTCAGCTGACGCCCTGCTTAGGCTGCAAGCCATGGCAGGAATCTCGGAAGAACAAGGCTCAGACACGGACACCCCTATAGTGTACAATGACAGAAATCTTCTAGACTAGGTGCGAGAGGCCGAGGACCAGAACAACATCCGCCTACCCTCCATCATTGTTATAAAAAACTTAGGAACCAGGTCCACACAGCCGCCAGCCCATCAACCATCCACTCCCACGATTGGAGCCGATGGCAGAAGAGCAGGCACGCCATGTCAAAAACGGACTGGAATGCATCCGGGCTCTCAAGGCCGAGCCCATCGGCTCACTGGCCATCGAGGAAGCTATGGCAGCATGGTCAGAAATATCAGACAACCCAGGACAGGAGCGAGCCACCTGCAGGGAAGAGAAGGCAGGCAGTTCGGGTCTCAGCAAACCATGCCTCTCAGCAATTGGATCAACTGAAGGCGGTGCACCTCGCATCCGCGGTCAGGGACCTGGAGAGAGCGATGACGACGCTGAAACTTTGGGAATCCCCCCAAGAAATCTCCAGGCATCAAGCACTGGGTTACAGTGTCATTATGTTTATGATCACAGCGGTGAAGCGGTTAAGGGAATCCAAGATGCTGACTCTATCATGGTTCAATCAGGCCTTGATGGTGATAACACCCTCTCAGGAGGAGACAATGAATCTGAAAACAGCGATGTGGATATTGGCGAACCTGATACCGAGGGATATGCTATCACTGACCGGGGATCTGCTCCCATCTCTATGGGGTTCAGGGCTTCTGATGTTGAAACTGCAGAAGGAGGGGAGATCCACGAGCTCCTGAGACTCCAATCCAGAGGCAACAACTTTCCGAAGCTTGGGAAAACTCTCAATGTTCCTCCGCCCCCGGACCCCGGTAGGGCCAGCACTTCCGGGACACCCATTAAAAAGGGCACAGACGCGAGATTAGCCTCATTTGGAACGGAGATCGCGTCTTTATTGACAGGTGGTGCAACCCAATGTGCTCGAAAGTCACCCTCGGAACCATCAGGGCCAGGTGCACCTGCGGGGAATGTCCCCGAGTGTGTGAGCAATGCCGCACTGATACAGGAGTGGACACCCGAATCTGGTACCACAATCTCCCCGAGATCCCAGAATAATGAAAAAGGGGGAGACTATTATGATGATGAGCTGTTCTCTGATGTCCAAGATATTAAAACAGCCTTGGCCAAAATACACGAGGATAATCAGAAGATAATCTCCAAGCTAGAATCACTGCTGTTATTGAAGGGAGAAGTTGAGTCAATTAAGAAGCAGATCAACAGGCAAAATATCAGCATATCCACCCTGGAAGGACACCTCTCAAGCATCATGATCGCCATTCCTGGACTTGGGAAGGATCCCAACGACCCCACTGCAGATGTCGAAATCAATCCCGACTTGAAACCCATCATAGGCAGAGATTCAGGCCGAGCACTGGCCGAAGTTCTCAAGAAACCCGTTGCCAGCCGACAACTCCAAGGAATGACAAATGGACGGACCAGTTCCAGAGGACAGCTGCTGAAGGAATTTCAGCTAAAGCCGATCGGGAAAAAGATGAGCTCAGCCGTCGGGTTTGTTCCTGACACCGGCCCTGCATCACGCAGTGTAATCCGCTCCATTATAAAATCCAGCCGGCTAGAGGAGGATCGGAAGCGTTACCTGATGACTCTCCTTGATGATATCAAAGGAGCCAATGATCTTGCCAAGTTCCACCAGATGCTGATGAAGATAATAATGAAGTAGCTACAGCTCAACTTACCTGCCAACCCCATGCCAGTCGACCCAACTAGTACAACCTAAATCCATTATAAAAAACTTAGGAGCAAAGTGATTGCCTCCCAAGTTCCACAATGACAGAGATCTACGACTTCGACAAGTCGGCATGGGACATCAAAGGGTCGATCGCTCCGATACAACCCACCACCTACAGTGATGGCAGGCTGGTGCCCCAGGTCAGAGTCATAGATCCTGGTCTAGGCGACAGGAAGGATGAATGCTTTATGTACATGTTTCTGCTGGGGGTTGTTGAGGACAGCGATCCCCTAGGGCCTCCAATCGGGCGAGCATTTGGGTCCCTGCCCTTAGGTGTTGGCAGATCCACAGCAAAGCCCGAAAAACTCCTCAAAGAGGCCACTGAGCTTGACATAGTTGTTAGACGTACAGCAGGGCTCAATGAAAAACTGGTGTTCTACAACAACACCCCACTAACTCTCCTCACACCTTGGAGAAAGGTCCTAACAACAGGGAGTGTCTTCAACGCAAACCAAGTGTGCAATGCGGCTAATCTGATACCGCTCGATAACCCGCAGAGGTTCCGTGTTGTTTATATGAGCATCACCCGTCTTTCGGATAACGGGTATTACACCGTTCCTAGAAGAATGCTGGAATTCAGATCGGTCAATGCAGTGGCCTTCAACCTGCTGGTAACCCTTAGGATTGACAAGGCGATAGGCCCTGGGAAGATCATCGACAATACAGAGCAACTTCCTGAGGCAACATTTATGGTCCACATCGGGAACTTCAGGAGAAAGAAGAGTGAAGTCTACTCTGCCGATTATTGCAAAATGAAAATCGAAAAGATGGGCCTGGTTTTTGCACTTGGTGGGATAGGGGGCACCAGTCTTCACATTAGAAGCACAGGCAAAATGAGCAAGACTCTCCATGCACAACTCGGGTTCAAGAAGACCTTATGTTACCCGCTGATGGATATCAATGAAGACCTTAATCGATTACTCTGGAGGAGCAGATGCAAGATAGTAAGAATCCAGGCAGTTTTGCAGCCATCAGTTCCTCAAGAATTCCGCATTTACGACGACGTGATCATAAATGATGACCAAGGACTATTCAAAGTTCTGTAGACCGTAGTGCCCAGCAATGCCCGAAAACGACCCCCCTCACAATGACAGCCAGAAGGCCCGGACAAAAAAACCCCCTCCGAAAGACTCCACGGACCAAGCGAGAGGCCAGCCAGCAGCCGACGGCAAGCGCGAACACCAGGCGGCCCCAGCACAGAACAGCCCCGACACAAGGCCACCACCAGCCACCCCAATCTGCATCCTCCTCGTGGGACCCCCGAGGACCAACCCCCAAGGCTGCCCCCGATCCAAACCACCAACCGCATCCCCACCACCCCCGGGAAAGAAACCCCCAGCAACTGGAAGGCC-CCTCCCCCTCTCCCTCAACACAAGAACTCCACAACCGAACCGCACAAGCGACCGAGGTGACCCAACCGCAGGCATCCGACTCCCTAGACAGATCCTCTCTCCCCGGCAAACTAAACAAAACTTAGGGCCAAGGAACATACACACCCAACAGAACCCAGACCCCGGCCCACGGCTCCGCGCCCCCAACCCCCGACAACCAGAGGGAGCCCCCAACCAATCCCGCCGGCTCCCCCGGTGCCCACAGGCAGGGACACCAACCCCCGAACAGACCCAGCACCCAACCATCGACAATCCAAGACGGGGGGGCCCCCCCAAAAAAAGGCCCCCAGGGGCCGACAGCCAGCACCGCGAGGAAGCCCACCCACCCCACACACGACCACGGCAACCAAACCAGAACCCAGACCACCCTGGGCCACCAGCTCCCAGACTCGGCCATCACCCCGCAGAAAGGAAAGGCCACAACCCGCGCACCCCAGCCCCGATCCGGCGGGGAGCCACCCAACCCGAACCAGCACCCAAGAGCGATCCCCGAAGGACCCCCGAACCGCAAAGGACATCAGTATCCCACAGCCTCTCCAAGTCCCCCGGTCTCCTCCTCTTCTCGAAGGGACCAAAAGATCAATCCACCACACCCGACGACACTCAACTCCCCACCCCTAAAGGAGACACCGGGAATCCCAGAATCAAGACTCATCCAATGTCCATCATGGGTCTCAAGGTGAACGTCTCTGCCATATTCATGGCAGTACTGTTAACTCTCCAAACACCCACCGGTCAAATCCATTGGGGCAATCTCTCTAAGATAGGGGTGGTAGGAATAGGAAGTGCAAGCTACAAAGTTATGACTCGTTCCAGCCATCAATCATTAGTCATAAAATTAATGCCCAATATAACTCTCCTCAATAACTGCACGAGGGTAGAGATTGCAGAATACAGGAGACTACTGAGAACAGTTTTGGAACCAATTAGAGATGCACTTAATGCAATGACCCAGAATATAAGACCGGTTCAGAGTGTAGCTTCAAGTAGGAGACACAAGAGATTTGCGGGAGTAGTCCTGGCAGGTGCGGCCCTAGGCGTTGCCACAGCTGCTCAGATAACAGCCGGCATTGCACTTCACCAGTCCATGCTGAACTCTCAAGCCATCGACAATCTGAGAGCGAGCCTGGAAACTACTAATCAGGCAATTGAGGCAATCAGACAATCAGGGCAGGAGATGATATTGGCTGTTCAGGGTGTCCAAGACTACATCAATAATGAGCTGATACCGTCTATGAACCAACTATCTTGTGATTTAATCGGCCAGAAGCTCGGGCTCAAATTGCTCAGATACTATACAGAAATCCTGTCATTATTTGGCCCCAGCTTACGGGACCCCATATCTGCGGAGATATCTATCCAGGCTTTGAGCTATGCGCTTGGAGGAGACATCAATAAGGTGTTAGAAAAGCTCGGATACAGTGGAGGTGATTTACTGGGCATCTTAGAGAGCAGAGGAATAAAGGCCCGGATAACTCACGTCGACACAGAGTCCTACTTCATTGTCCTCAGTATAGCCTATCCGACGCTGTCCGAGATTAAGGGGGTGATTGTCCACCGGCTAGAGGGGGTCTCGTACAACATAGGCTCTCAAGAGTGGTATACCACTGTGCCCAAGTATGTTGCAACCCAAGGGTACCTTATCTCGAATTTTGATGAGTCATCGTGTACTTTCATGCCAGAGAGGACTGTGTGCAGCCAAAATGCCTTGTACCCGATGAGTCCTCTGCTCCAAGAATGCCTCCGGGGGTCCACCAAGTCCTGTGCTCGTACACTCGTATCCGGGTCTTTTGGGAACCGGTTCATTTTATCACAAGGGAACCTAATAGCCAATTGTGCATCAATCCTTTGCAAGTGTTACACAACAGGAACGATCATTAATCAAGACCCTGACAAGATCCTAACATACATTGCTGCCGATCACTGCCCGGTAGTCGAGGTGAACGGCGTGACCATCCAAGTCGGGAGCAGGAGGTATCCAGACGCTGTGTACTTGCACAGAATTGACCTCGGTCCTCCCATATCATTGGAGAGGTTGGACGTAGGGACAAATCTGGGGAATGCAATTGCTAAGTTGGAGGATGCCAAGGAATTGTTGGAGTCATCGGACCAGATATTGAGGAGTATGAAAGGTTTATCGAGCACTAGCATAGTCTACATCCTGATTGCAGTGTGTCTTGGAGGGTTGATAGGGATCCCCGCTTTAATATGTTGCTGCAGGGGGCGTTGTAACAAAAAGGGAGAACAAGTTGGTATGTCAAGACCAGGCCTAAAGCCTGATCTTACGGGAACATCAAAATCCTATGTAAGGTCGCTCTGATCCTCTACAACTCTTGAAACACAAATGTCCCACAAGTCTCCTCTTCGTCATCAAGCAACCACCGCACCCAGCATCAAGCCCACCTGAAATTATCTCCGGCTTCCCTCTGGCCGAACAATATCGGTAGTTAATTAAAACTTAGGGTGCAAGATCATCCACAATGTCACCACAACGAGACCGGATAAATGCCTTCTACAAAGATAACCCCCATCCCAAGGGAAGTAGGATAGTCATTAACAGAGAACATCTTATGATTGATAGACCTTATGTTTTGCTGGCTGTTCTGTTTGTCATGTTTCTGAGCTTGATCGGGTTGCTAGCCATTGCAGGCATTAGACTTCATCGGGCAGCCATCTACACCGCAGAGATCCATAAAAGCCTCAGCACCAATCTAGATGTAACTAACTCAATCGAGCATCAGGTCAAGGACGTGTTGACACCACTCTTCAAAATCATCGGTGATGAAGTGGGCCTGAGGACACCTCAGAGATTCACTGACCTAGTGAAATTCATCTCTGACAAGATTAAATTCCTTAATCCGGATAGGGAGTACGACTTAAGAGATCTCACTTGGTGTATCAACCCGCCAGAGAGAATCAAATTGGATTATGATCAATACTGTGCAGATGTGGCTGCTGAAGAGCTCATGAATGCATTGGTGAACTCAACTCTACTGGAGACCAGAACAACCAATCAGTTCCTAGCTGTCTCAAAGGGAAACTGCTCAGGGCCCACTACAATCAGAGGTCAATTCTCAAACATGTCGCTGTCCCTGTTAGACTTGTATTTAGGTCGAGGTTACAATGTGTCATCTATAGTCACTATGACATCCCAGGGAATGTATGGGGGAACTTACCTAGTGGAAAAGCCTAATCTGAGCAGCAAAAGGTCAGAGTTGTCACAACTGAGCATGTACCGAGTGTTTGAAGTAGGTGTTATCAGAAATCCGGGTTTGGGGGCTCCGGTGTTCCATATGACAAACTATCTTGAGCAACCAGTCAGTAATGATCTCAGCAACTGTATGGTGGCTTTGGGGGAGCTCAAACTCGCAGCCCTTTGTCACGGGGAAGATTCTATCACAATTCCCTATCAGGGATCAGGGAAAGGTGTCAGCTTCCAGCTCGTCAAGCTAGGTGTCTGGAAATCCCCAACCGACATGCAATCCTGGGTCCCCTTATCAACGGATGATCCAGTGATAGACAGGCTTTACCTCTCATCTCACAGAGGTGTTATCGCTGACAATCAAGCAAAATGGGCTGTCCCGACAACACGAACAGATGACAAGTTGCGAATGGAGACATGCTTCCAACAGGCGTGTAAGGGTAAAATCCAAGCACTCTGCGAGAATCCCGAGTGGGCACCATTGAAGGATAACAGGATTCCTTCATACGGGGTCTTGTCTGTTGATCTGAGTCTGACAGTTGAGCTTAAAATCAAAATTGCTTCGGGATTCGGGCCATTGATCACACACGGTTCAGGGATGGACCTATACAAATCCAACCACAACAATGTGTATTGGCTGACTATCCCGCCAATGAAGAACCTAGCCTTAGGTGTAATCAACACATTGGAGTGGATACCGAGATTCAAGGTTAGTCCCTACCTCTTCAATGTCCCAATTAAGGAAGCAGGCGAAGACTGCCATGCCCCAACATACCTACCTGCGGAGGTGGATGGTGATGTCAAACTCAGTTCCAATCTGGTGATTCTACCTGGTCAAGATCTCCAATATGTTTTGGCAACCTACGATACTTCCAGGGTTGAACATGCTGTGGTTTATTACGTTTACAGCCCAAGCCGCTCATTTGCTTACTTTTATCCTTTTAGGTTGCCTATAAAGGGGGTCCCCATCGAATTACAAGTGGAATGCTTCACATGGGACCAAAAACTCTGGTGCCGTCACTTCTGTGTGCTTGCGGACTCAGAATCTGGTGGACATATCACTCACTCTGGGATGGTGGGCATGGGAGTCAGCTGCACAGTCACCCGGGAAGATGGAACCAATCGCAGATAGGGCTGCTAGTGAACCAATCTCATGATGTCACCCAGACATCAGGCATACCCACTAGTGTGAAATAGACATCAGAATTAAGAAAAACGTAGGGTCCAAGTGGTTCCCCGTTATGGACTCGCTATCTGTCAACCAGATCTTATACCCTGAAGTTCACCTAGATAGCCCGATAGTTACCAATAAGATAGTAGCCATCCTGGAGTATGCTCGAGTCCCTCACGCTTACAGCCTGGAGGACCCTACACTGTGTCAGAACATCAAGCACCGCCTAAAAAACGGATTTTCCAACCAAATGATTATAAACAATGTGGAAGTTGGGAATGTCATCAAGTCCAAGCTTAGGAGTTATCCGGCCCACTCTCATATTCCATATCCAAATTGTAATCAGGATTTATTTAACATAGAAGACAAAGAGTCAACGAGGAAGATCCGTGAACTCCTCAAAAAGGGGAATTCGCTGTACTCCAAAGTCAGTGATAAGGTTTTCCAATGCTTAAGGGACACTAACTCACGGCTTGGCCTAGGCTCCGAATTGAGGGAGGACATCAAGGAGAAAGTTATTAACTTGGGAGTTTACATGCACAGCTCCCAGTGGTTTGAGCCCTTTCTGTTTTGGTTTACAGTCAAGACTGAGATGAGGTCAGTGATTAAATCACAAACCCATACTTGCCATAGGAGGAGACACACACCTGTATTCTTCACTGGTAGTTCAGTTGAGTTGCTAATCTCTCGTGACCTTGTTGCTATAATCAGTAAAGAGTCTCAACATGTATATTACCTGACATTTGAACTGGTTTTGATGTATTGTGATGTCATAGAGGGGAGGTTAATGACAGAGACCGCTATGACTATTGATGCTAGGTATACAGAGCTTCTAGGAAGAGTCAGATACATGTGGAAACTGATAGATGGTTTCTTCCCTGCACTCGGGAATCCAACTTATCAAATTGTAGCCATGCTGGAGCCTCTTTCACTTGCTTACCTGCAGCTGAGGGATATAACAGTAGAACTCAGAGGTGCTTTCCTTAACCACTGCTTTACTGAAATACATGATGTTCTTGACCAAAACGGGTTTTCTGATGAAGGTACTTATCATGAGTTAATTGAAGCTCTAGATTACATTTTCATAACTGATGACATACATCTGACAGGGGAGATTTTCTCATTTTTCAGAAGTTTCGGCCACCCCAGACTTGAAGCAGTAACGGCTGCTGAAAATGTTAGGAAATACATGAATCAGCCTAAAGTCATTGTGTATGAGACTCTGATGAAAGGTCATGCCATATTTTGTGGAATCATAATCAACGGCTATCGTGACAGGCACGGAGGCAGTTGGCCACCGCTGACCCTCCCCCTGCATGCTGCAGACACAATCCGGAATGCTCAAGCTTCAGGTGAAGGGTTAACACATGAGCAGTGCGTTGATAACTGGAAATCTTTTGCTGGAGTGAAATTTGGCTGCTTTATGCCTCTTAGCCTGGATAGTGATCTGACAATGTACCTAAAGGACAAGGCACTTGCTGCTCTCCAAAGGGAATGGGATTCAGTTTACCCGAAAGAGTTCCTGCGTTACGACCCTCCCAAGGGAACCGGGTCACGGAGGCTTGTAGATGTTTTCCTTAATGATTCGAGCTTTGACCCATATGATGCGATAATGTATGTTGTAAGTGGAGCTTACCTCCATGACCCTGAGTTCAACCTGTCTTACAGCCTGAAAGAAAAGGAGATCAAGGAAACAGGTAGACTTTTTGCTAAAATGACTTACAAAATGAGGGCATGCCAAGTGATTGCTGAAAATCTAATCTCAAACGGGATTGGCAAATATTTTAAGGACAATGGGATGGCCAAGGATGAGCACGATTTGACTAAGGCACTCCACACTCTAGCTGTCTCAGGAGTCCCCAAAGATCTCAAAGAAAGTCACAGGGGGGGGCCAGTCTTAAAAACCTACTCCCGAAGCCCAGTCCACACAAGTACCAGGAACGTGAGAGCAGCAAAAGGGTTTATAGGGTTCCCTCAAGTAATTCGGCAGGACCAAGACACTGATCATCCGGAGAATATGGAAGCTTACGAGACAGTCAGTGCATTTATCACGACTGATCTCAAGAAGTACTGCCTTAATTGGAGATATGAGACCATCAGCTTGTTTGCACAGAGGCTAAATGAGATTTACGGATTGCCCTCCTTTTTCCAGTGGCTGCATAAGAGGCTTGAGACCTCTGTCCTGTATGTAAGTGACCCTCATTGCCCCCCCGACCTTGACGCCCATATCCCGTTATATAAAGTCCCCAATGATCAAATCTTCATTAAGTACCCTATGGGAGGTATAGAAGGGTATTGTCAGAAGCTGTGGACCATCAGCACCATTCCCTATCTATACCTGGCTGCTTATGAGAGCGGAGTAAGGATTGCTTCGTTAGTGCAAGGGGACAATCAGACCATAGCCGTAACAAAAAGGGTACCCAGCACATGGCCCTACAACCTTAAGAAACGGGAAGCTGCTAGAGTAACTAGAGATTACTTTGTAATTCTTAGGCAAAGGCTACATGATATTGGCCATCACCTCAAGGCAAATGAGACAATTGTTTCATCACATTTTTTTGTCTATTCAAAAGGAATATATTATGATGGGCTACTTGTGTCCCAATCACTCAAGAGCATCGCAAGATGTGTATTCTGGTCAGAGACTATAGTTGATGAAACAAGGGCAGCATGCAGTAATATTGCTACAACAATGGCTAAAAGCATCGAGAGAGGTTATGACCGTTACCTTGCATATTCCCTGAACGTCCTAAAAGTGATACAGCAAATTCTGATCTCTCTTGGCTTCACAATCAATTCAACCATGACCCGGGATGTAGTCATACCCCTCCTCACAAACAACGACCTCTTAATAAGGATGGCACTGTTGCCCGCTCCTATTGGGGGGATGAATTATCTGAATATGAGCAGGCTGTTTGTCAGAAACATCGGTGATCCAGTAACATCATCAATTGCTGATCTCAAGAGAATGATTCTCGCCTCACTAATGCCTGAAGAGACCCTCCATCAAGTAATGACACAACAACCGGGGGACTCTTCATTCCTAGACTGGGCTAGCGACCCTTACTCAGCAAATCTTGTATGTGTCCAGAGCATCACTAGACTCCTCAAGAACATAACTGCAAGGTTTGTCCTGATCCATAGCCCAAACCCAATGTTAAAAGGATTATTCCATGATGACAGTAAAGAAGAGGACGAGGGACTGGCGGCATTCCTCATGGACAGGCATATTATAGTACCTAGGGCAGCTCATGAAATCCTGGATCATAGTGTCACAGGGGCAAGAGAGTCTATTGCAGGCATGCTGGATACCACAAAAGGCCTGATTCGAGCCAGCATGAGGAAGGGGGGGTTAACATCTCGAGTGATAACCAGATTGTCCAATTATGACTATGAACAATTCAGAGCAGGGATGGTGCTATTGACAGGAAGAAAGAGAAATGTCCTCATTGACAAAGAGTCATGTTCAGTGCAGCTGGCGAGAGCTCTAAGAAGCCATATGTGGGCGAGGCTAGCTCGAGGACGGCCTATTTACGGCCTTGAGGTCCCTGATGTACTAGAATCTATGCGAGGCCACCTTATTCGGCGTCATGAGACATGTGTCATCTGCGAGTGTGGATCAGTCAACTACGGATGGTTTTTTGTCCCCTCGGGTTGCCAACTGGATGATATTGACAAGGAAACATCATCCTTGAGAGTCCCATATATTGGTTCTACCACTGATGAGAGAACAGACATGAAGCTTGCCTTCGTAAGAGCCCCAAGTCGATCCTTGCGATCTGCTGTTAGAATAGCAACAGTGTACTCATGGGCTTACGGTGATGATGATAGCTCTTGGAACGAAGCCTGGTTGTTGGCTAGGCAAAGGGCCAATGTGAGCCTGGAGGAGCTAAGGGTGATCACTCCCATCTCAACTTCGACTAATTTAGCGCATAGGTTGAGGGATCGTAGCACTCAAGTGAAATACTCAGGTACATCCCTTGTCCGAGTGGCGAGGTATACCACAATCTCCAACGACAATCTCTCATTTGTCATATCAGATAAGAAGGTTGATACTAACTTTATATACCAACAAGGAATGCTTCTAGGGTTGGGTGTTTTAGAAACATTGTTTCGACTCGAGAAAGATACCGGATCATCTAACACGGTATTACATCTTCACGTCGAAACAGATTGTTGCGTGATCCCGATGATAGATCATCCCAGGATACCCAGCTCCCGCAAGCTAGAGCTGAGGGCAGAGCTATGTACCAACCCATTGATATATGATAATGCACCTTTAATTGACAGAGATACAACAAGGCTATACACCCAGAGCCATAGGAGGCACCTTGTGGAATTTGTTACATGGTCCACACCCCAACTATATCACATTTTAGCTAAGTCCACAGCACTATCTATGATTGACCTGGTAACAAAATTTGAGAAGGACCATATGAATGAAATTTCAGCTCTCATAGGGGATGACGATATCAATAGTTTCATAACTGAGTTTCTGCTCATAGAGCCAAGATTATTCACTATCTACTTGGGCCAGTGTGCGGCCATCAATTGGGCATTTGATGTACATTATCATAGACCATCAGGGAAATATCAGATGGGTGAGCTGTTGTCATCGTTCCTTTCTAGAATGAGCAAAGGAGTGTTTAAGGTGCTTGTCAATGCTCTAAGCCACCCAAAGATCTACAAGAAATTCTGGCATTGTGGTATTATAGAGCCTATCCATGGTCCTTCACTTGATGCTCAAAACTTGCACACAACTGTGTGCAACATGGTTTACACATGCTATATGACCTACCTCGACCTGTTGTTGAATGAAGAGTTAGAAGAGTTCACATTTCTCTTGTGTGAAAGCGACGAGGATGTAGTACCGGACAGATTCGACAACATCCAGGCAAAACACTTATGTGTTCTGGCAGATTTGTACTGTCAACCAGGGACCTGCCCACCAATTCGAGGTCTAAGACCGGTAGAGAAATGTGCAGTTCTAACCGACCATATCAAGGCAGAGGCTAGGTTATCTCCAGCAGGATCTTCGTGGAACATAAATCCAATTATTGTAGACCATTACTCATGCTCTCTGACTTATCTCCGGCGAGGATCGATCAAACAGATAAGATTGAGAGTTGATCCAGGATTCATTTTCGACGCCCTCGCTGAGGTAAATGTCAGTCAGCCAAAGATCGGCAGCAACAACATCTCAAATATGAGCATCAAGGCTTTCAGACCCCCACACGATGATGTTGCAAAATTGCTCAAAGATATCAACACAAGCAAGCACAATCTTCCCATTTCAGGGGGCAATCTCGCCAATTATGAAATCCATGCTTTCCGCAGAATCGGGTTGAACTCATCTGCTTGCTACAAAGCTGTTGAGATATCAACATTAATTAGGAGATGCCTTGAGCCAGGGGAGGACGGCTTGTTCTTGGGTGAGGGATCGGGTTCTATGTTGATCACTTATAAGGAGATACTTAAACTAAACAAGTGCTTCTATAATAGTGGGGTTTCCGCCAATTCTAGATCTGGTCAAAGGGAATTAGCACCCTATCCCTCCGAAGTTGGCCTTGTCGAACACAGAATGGGAGTAGGTAATATTGTCAAAGTGCTCTTTAACGGGAGGCCCGAAGTCACGTGGGTAGGCAGTGTAGATTGCTTCAATTTCATAGTTAGTAATATCCCTACCTCTAGTGTGGGGTTTATCCATTCAGATATAGAGACCTTGCCTAACAAAGATACTATAGAGAAGCTAGAGGAATTGGCAGCCATCTTATCGATGGCTCTGCTCCTGGGCAAAATAGGATCAATACTGGTGATTAAGCTTATGCCTTTCAGCGGGGATTTTGTTCAGGGATTTATAAGTTATGTAGGGTCTCATTATAGAGAAGTGAACCTTGTATACCCTAGATACAGCAACTTCATATCTACTGAATCTTATTTGGTTATGACAGATCTCAAGGCTAACCGGCTAATGAATCCTGAAAAGATTAAGCAGCAGATAATTGAATCATCTGTGAGGACTTCACCTGGACTTATAGGTCACATCCTATCCATTAAGCAACTAAGCTGCATACAAGCAATTGTGGGAGACGCAGTTAGTAGAGGTGATATCAATCCTACTCTGAAAAAACTTACACCTATAGAGCAGGTGCTGATCAATTGCGGGTTGGCAATTAACGGACCTAAGCTGTGCAAAGAATTGATCCACCATGATGTTGCCTCAGGGCAAGATGGATTGCTTAATTCTATACTCATCCTCTACAGGGAGTTGGCAAGATTCAAAGACAACCAAAGAAGTCAACAAGGGATGTTCCACGCTTACCCCGTATTGGTAAGTAGCAGGCAACGAGAACTTATATCTAGGATCACCCGCAAATTTTGGGGGCACATTCTTCTTTACTCCGGGAACAGAAAGTTGATAAATAAGTTTATCCAGAATCTCAAGTCCGGCTATCTGATACTAGACTTACACCAGAATATCTTCGTTAAGAATCTATCCAAGTCAGAGAAACAGATTATTATGACGGGGGGTTTGAAACGCGAGTGGGTTTTTAAGGTAACAGTCAAGGAGACCAAAGAATGGTATAAGTTAGTCGGATACAGTGCCCTGATTAAGGACTAATTGGTTGAACTCCGGAACCCTAATCCTGCCCTAGGTGGTTAGGCATTATTTGCAATATATTAAAGAAAACTTTGAAAATACGAAGTTTCTATTCCCAGCTTTGTCTGGT
>JF727649_Leningrad-16/RUS/2010
ACCAAACAAAGTTGGGTAAGGATAGTTCAATCAATGATCATCTTCTAGTGCACTTAGGATTCAAGATCCTATTATCAGGGACAAGAGCAGGATTAGGGATATCCGAGATGGCCACACTTTTAAGGAGCTTAGCATTGTTCAAAAGAAACAAGGACAAACCACCCATTACATCAGGATCCGGTGGAGCCATCAGAGGAATCAAACACATTATTATAGTACCAATCCCTGGAGATTCCTCAATTACCACTCGATCCAGACTTCTGGACCGGTTGGTCAGGTTAATTGGAAACCCGGATGTGAGCGGGCCCAAACTAACAGGGGCACTAATAGGTATATTATCCTTATTTGTGGAGTCTCCAGGTCAATTGATTCAGAGGATCACCGATGACCCTGACGTTAGCATAAGGCTGTTAGAGGTTGTCCAGAGTGACCAGTCACAATCTGGCCTTACCTTCGCATCAAGAGGTACCAACATGGAGGATGAGGCGGACCAATACTTTTCACATGATGATCCAATTAGTAGTGATCAATCCAGGTTCGGATGGTTCGAGAACAAGGAAATCTCAGATATTGAAGTGCAAGACCCTGAGGGATTCAACATGATTCTGGGTACCATCCTAGCTCAAATTTGGGTCTTGCTCGCAAAGGCGGTTACGGCCCCAGACACGGCAGCTGATTCGGAGCTAAGAAGGTGGATAAAGTACACCCAACAAAGAAGGGTAGTTGGTGAATTTAGATTGGAGAGAAAATGGTTGGATGTGGTGAGGAACAGGATTGCCGAGGACCTCTCCTTACGCCGATTCATGGTCGCTCTAATCCTGGATATCAAGAGAACACCCGGAAACAAACCCAGGATTGCTGAAATGATATGTGACATTGATACATATATCGTAGAGGCAGGATTAGCCAGTTTTATCCTGACTATTAAGTTTGGGATAGAAACTATGTATCCTGCTCTTGGACTGCATGAATTTGCTGGTGAGTTATCCACACTTGAGTCCTTGATGAACCTTTACCAGCAAATGGGGGAAACTGCACCCTACATGGTAATCCTGGAGAACTCAATTCAGAACAAGTTCAGTGCAGGATCATACCCTCTGCTCTGGAGCTATGCCATGGGAGTAGGAGTGGAACTTGAAAACTCCATGGGAGGTTTGAACTTTGGCCGATCTTACTTTGATCCAGCATATTTTAGATTAGGGCAAGAGATGGTAAGGAGGTCAGCTGGAAAGGTCAGTTCCACATTGGCATCTGAACTCGGTATCACTGCCGAGGATGCAAGGCTTGTTTCAGAGATTGCAATGCATACTACTGAGGACAAGATCAGTAGAGCGGTTGGACCCAGACAAGCCCAAGTATCATTTCTACACGGTGATCAAAGTGAGAATGAGCTACCGAGATTGGGGGGCAAGGAAGATAGGAGGGTCAAACAGAGTCGAGGAGAAGCCAGGGAGAGCTACAGAGAAACCGGGCCCAGCAGAGCAAGTGATGCGAGAGCTGCCCATCTTCCAACCGGCACACCCCTAGACATTGACACTGCATCGGAGTCCAGCCAAGATCCGCAGGACAGTCGAAGGTCAGCTGACGCCCTGCTTAGGCTGCAAGCCATGGCAGGAATCTCGGAAGAACAAGGCTCAGACACGGACACCCCTATAGTGTACAATGACAGAAATCTTCTAGACTAGGTGCGAGAGGCCGAGGACCAGAACAACATCCGCCTACCCTCCATCATTGTTATAAAAAACTTAGGAACCAGGTCCACACAGCCGCCAGCCCATCAACCATCCACTCCCACGATTGGAGCCGATGGCAGAAGAGCAGGCACGCCATGTCAAAAACGGACTGGAATGCATCCGGGCTCTCAAGGCCGAGCCCATCGGCTCACTGGCCATCGAGGAAGCTATGGCAGCATGGTCAGAAATATCAGACAACCCAGGACAGGAGCGAGCCACCTGCAGGGAAGAGAAGGCAGGCAGTTCGGGTCTCAGCAAACCATGCCTCTCAGCAATTGGATCAACTGAAGGCGGTGCACCTCGCATCCGCGGTCAGGGACCTGGAGAGAGCGATGACGACGCTGAAACTTTGGGAATCCCCCCAAGAAATCTCCAGGCATCAAGCACTGGGTTACAGTGTTATTATGTTCATGATCACAGCGGTGAAGCGGTTAAGGGAATCCAAGATGCTGACTCTATCATGGTTCAATCAGGCCTTGATGGTGATAGCACCCTCTCAGGAGGAGACAATGAATCTGAAAACAGCGATGTGGATATTGGCGAACCTGATACCGAGGGATATGCTATCACTGACCGGGGATCTGCTCCCATCTCTATGGGGTTCAGGGCTTCTGATGTTGAAACTGCAGAAGGAGGGGAGATCCACGAGCTCCTGAGACTCCAATCCAGAGGCAACAACTTTCCGAAGCTTGGGAAAACTCTCAATGTTCCTCCGCCCCCGGACCCCGGTAGGGCCAGCACTTCCGGGACACCCATTAAAAAGGGCACAGACGCGAGATTAGCCTCATTTGGAACGGAGATCGCGTCTTTATTGACAGGTGGTGCAACCCAATGTGCTCGAAAGTCACCCTCGGAACCATCAGGGCCAGGTGCACCTGCGGGGAATGTCCCCGAGTGTGTGAGCAATGCCGCACTGATACAGGAGTGGACACCCGAATCTGGTACCACAATCTCCCCGAGATCCCAGAATAATGAAGAAGGGGGAGACTATTATGATGATGAGCTGTTCTCTGATGTCCAAGATATTAAAACAGCCTTGGCCAAAATACACGAGGATAATCAGAAGATAATCTCCAAGCTAGAATCACTGCTGTTATTGAAGGGAGAAGTTGAGTCAATTAAGAAGCAGATCAACAGGCAAAATATCAGCATATCCACCCTGGAAGGACACCTCTCAAGCATCATGATCGCCATTCCTGGACTTGGGAAGGATCCCAACGACCCCACTGCAGATGTCGAAATCAATCCCGACTTGAAACCCATCATAGGCAGAGATTCAGGCCGAGCACTGGCCGAAGTTCTCAAGAAACCCGTTGCCAGCCGACAACTCCAAGGAATGACAAATGGACGGACCAGTTCCAGAGGACAGCTGCTGAAGGAATTTCAGCTAAAGCCGATCGGGAAAAAGATGAGCTCAGCCGTCGGGTTTGTTCCTGACACCGGCCCTGCATCACGCAGTGTAATCCGCTCCATTATAAAATCCAGCCGGCTAGAGGAGGATCGGAAGCGTTACCTGATGACTCTCCTTGATGATATCAAAGGAGCCAATGATCTTGCCAAGTTCCACCAGATGCTGATGAAGATAATAATGAAGTAGCTACAGCTCAACTTACCTGCCAACCCCATGCCAGTCGACCCAACTAGTACAACCTAAATCCATTATAAAAAACTTAGGAGCAAAGTGATTGCCTCCCAAGTTCCACAATGACAGAGATCTACGACTTCGACAAGTCGGCATGGGACATCAAAGGGTTGATCGCTCCGATACAACCCACCACCTACAGTGATGGCAGGCTGGTGCCCCAGGTCAGAGTCATAGATCCTGGTCTAGGCGACAGGAAGGATGAATGCTCTATGTACATGTTTCTGCTGGGGGTTGTTGAGGACAGCGATCCCCTAGGGCCTCCAATCGGGCGAGCATTTGGGTCCCTGCCCTTAGGTGTTGGCAGATCCACAGCAAAGCCCGAAAAACTCCTCAAAGAGGCCACTGAGCTTGACATAGTTGTTAGACGTACAGCAGGGCTCAATGAAAAACTGGTGTTCTACAACAACACCCCACTAACTCTCCTCACACCTTGGAGAAAGGTCCTAACAACAGGGAGTGTCTTCAACGCAAACCAAGTGTGCAATGCGGTTAATCTGATACCGCTCGATACCCCGCAGAGGTTCCGTGTTGTTTATATGAGCATCACCCGTCTTTCGGATAACGGGTATTACACCGTTCCTAGAAGAATGCTGGAATTCAGATCGGTCAATGCAGTGGCCTTCAACCTGCTGGTGACCCTTAGGATTGACAAGGCGATAGGCCCTGGGAAGATCATCGACAATACAGAGCAACTTCCTGAGGCAACATTTATGGTCCACATCGGGAACTTCAGGAGAAAGAAGAGTGAAGTCTACTCTGCCGATTATTGCAAAATGAAAATCGAAAAGATGGGCCTGGTTTTTGCACTTGGTGGGATAGGGGGCACCAGTCTTCACATTAGAAGCACAGGCAAAATGAGCAAGACTCTCCATGCACAACTCGGGTTCAAGAAGACCTTATGTTACCCGCTGATGGATATCAATGAAGACCTTAATCGATTACTCTGGAGGAGCAGATGCAAGATAGTAAGAATCCAGGCAGTTTTGCAGCCATCAGTTCCTCAAGAATTCCGCATTTACGACGACGTGATCATAAATGATGACCAAGGACTATTCAAAGTTCTGTAGACCGTAGTGCCCAGCAATGCCCGAAAACGACCCCCCTCACAATGACAGCCAGAAGGCCCGGACAAAAAAGCCCCCTCCGAAAGACTCCACGGACCAAGCGAGAGGCCAGCCAGCAGCCGACGGCAAGCGCGAACACCAGGCGGCCCCAGCACAGAACAGCCCTGACACAAGGCCACCACCAGCCACCCCAATCTGCATCCTCCTCGTGGGACCCCCGAGGACCAACCCCCAAGGCTGCCCCCGATCCAAACCACCAACCGCATCCCCACCACCCCCGGGAAAGAAACCCCCAGCAACTGGAAGGCC-CCTCCCCCTCTCCCTCAACACAAGAACTCCACAACCGAACCGCACAAGCGACCGAGGTGACCCAACCGCAGGCATCCGACTCCCTAGACAGATCCTCTCTCCCCGGCAAACTAAACAAAACTTAGGGCCAAGGAACATACACACCCAACAGAACCCAGACCCCGGCCCACGGCGCCGCGCCCCCAACCCCCGACAACCAGAGGGAGCCCCCAACCAATCCCGCCGGCTCCCCCGGTGCCCACAGGCAGGGACACCAACCCCCGAACAGACCCAGCACCCAACCATCGACAATCCAAGACGGGGGGGCCCCCCCAAAAAAAGGCCCCCAGGGGCCGACAGCCAGCACCGCGAGGAAGCCCACCCACCCCACACACGACCACGGCAACCAAACCAGAACCCAGACCACCCTGGGCCACCAGCTCCCAGACTCGGCCATCACCCCGCAGAAAGGAAAGGCCACAACCCGCGCACCCCAGCCCCGATCCGGCGGGGAGCCACCCAACCCGAACCAGCACCCAAGAGCGATCCCCGAAGGACCCCCGAACCGCAAAGGACATCAGTATCTCACAGCCTCTCCAAGTCCCCCGGTCTCCTCCTCTTCTCGAAGGGACCAAAAGATCAATCCACCACACCCGACGACACTCAACTCCCCACCCCTAAAGGAGACACCGGGAATCCCAGAATCAAGACTCATCCAATGTCCATCATGGGTCTCAAGGTGAACGTCTCTGCCATATTCATGGCAGTACTGTTAACTCTCCAAACACCCACCGGTCAAATCCATTGGGGCAATCTCTCTAAGATAGGGGTGGTAGGAATAGGAAGTGCAAGCTACAAAGTTATGACTCGTNCCAGCCATCAATCATTAGTCATAAAATTAATGCCCAATATAACTCTCCTCAATAACTGCACGAGGGTAGAGATTGCAGAATACAGGAGACTACTGAGAACAGTTTTGGAACCAATTAGAGATGCACTTAATGCAATGACCCAGAATATAAGACCGGTTCAGAGTGTAGCTTCAAGTAGGAGACACAAGAGATTTGCGGGAGTAGTCCTGGCAGGTGCGGCCCTAGGCGTTGCCACAGCTGCTCAGATAACAGCCGGCATTGCACTTCACCAGTCCATGCTGAACTCTCAAGCCATCGACAATCTGAGAGCGAGCCTGGAAACTACTAATCAGGCAATTGAGGCAATCAGACAAGCAGGGCAGGAGATGATATTGGCTGTTCAGGGTGTCCAAGACTACATCAATAATGAGCTGATACCGTCTATGAACCAACTATCTTGTGATTTAATCGGCCAGAAGCTCGGGCTCAAATTGCTCAGATACTATACAGAAATCCTGTCATTATTTGGCCCCAGCTTACGGGACCCCATATCTGCGGAGATATCTATCCAGGCTTTGAGCTATGCGCTTGGAGGAGACATCAATAAGGTGTTAGAAAAGCTCGGATACAGTGGAGGTGATTTACTGGGCATCTTAGAGAGCAGAGGAATAAAGGCCCGGATAACTCACGTCGACACAGAGTCCTACTTCATTGTCCTCAGTATAGCCTATCCGACGCTGTCCGAGATTAAGGGGGTGATTGTCCACCGGCTAGAGGGGGTCTCGTACAACATAGGCTCTCAAGAGTGGTATACCACTGTGCCCAAGTATGTTGCAACCCAAGGGTACCTTATCTCGAATTTTGATGAGTCATCGTGTACTTTCATGCCAGAGGGGACTGTGTGCAGCCAAAATGCCTTGTACCCGATGAGTCCTCTGCTCCAAGAATGCCTCCGGGGGTCCACCAAGTCCTGTGCTCGTACACTCGTATCCGGGTCTTTTGGGAACCGGTTCATTTTATCACAAGGGAACCTAATAGCCAATTGTGCATCAATCCTTTGCAAGTGTTACACAACAGGAACGATCATTAATCAAGACCCTGACAAGATCCTAACATACATTGCTGCCGATCACTGCCCGGTAGTCGAGGTGAACGGCGTGACCATCCAAGTCGGGAGCAGGAGGTATCCAGACGCTGTGTACTTGCACAGAATTGACCTCGGTCCTCCCATATCATTGGAGAGGTTGGACGTAGGGACAAATCTGGGGAATGCAATTGCTAAGTTGGAGGATGCCAAGGAATTGTTGGAGTCATCGGACCAGATATTGAGGAGTATGAAAGGTTTATCGAGCACTAGCATAGTCTACATCCTGATTGCAGTGTGTCTTGGAGGGTTGATAGGGATCCCCGCTTTAATATGTTGCTGCAGGGGGCGTTGTAACAAAAAGGGAGAACAAGTTGGTATGTCAAGACCAGGCCTAAAGCCTGATCTTACGGGAACATCAAAATCCTATGTAAGGTCGCTCTGATCCTCTACAACTCTTGAAACACAAATGTCCCACAAGTCTCCTCTTCGTCATCAAGCAACCACCGCACCCAGCATCAAGCTCACCTGAAATTATCTCCGGCTTCCCTCTGGCCGAACAATATCGGTAGTTAATTAAAACTTAGGGTGCAAGATCATCCACAATGTCACCACAACGAGACCGGATAAATGCCTTCTACAAAGATAACCCCCATCCCAAGGGAAGTAGGATAGTCATTAACAGAGAACATCTTATGATTGATAGACCTTATGTTTTGCTGGCTGTTCTGTTTGTCATGTTTCTGAGCTTGATCGGGTTGCTAGCCATTGCAGGCATTAGACTTCATCGGGCAGCCATCTACACCGCAGAGATCCATAAAAGCCTCAGCACCAATCTAGATGTAACTAACTCAATCGAGCATCAGGTCAAGGACGTGCTGACACCACTCTTCAAAATCATCGGTGATGAAGTGGGCCTGAGGACACCTCAGAGATTCACTGACCTAGTGAAATTCATCTCTGACAAGATTAAATTCCTTAATCCGGATAGGGAGTACGACTTCAGAGATCTCACTTGGTGTATCAACCCGCCAGAGAGAATCAAATTGGATTATGATCAATACTGTGCAGATGTGGCTGCTGAAGAGCTCATGAATGCATTGGTGAACTCAACTCTACTGGAGACCAGAACAACCAATCAGTTCCTAGCTGTCTCAAAGGGAAACTGCTCAGGGCCCACTACAATCAGAGGTCAATTCTCAAACATGTCGCTGTCCCTGTTAGACTTGTATTTAGGTCGAGGTTACAATGTGTCATCTATAGTCACTATGACATCCCAGGGAATGTATGGGGGAACTTACCTAGTGGAAAAGCCTAATCTGAGCAGCAAAAGGTCAGAGTTGTCACAACTGAGCATGTACCGAGTGTTTGAAGTAGGTGTTATCAGAAATCCGGGTTTGGGGGCTCCGGTGTTCCATATGACAAACTATCTTGAGCAACCAGTCAGTAATGATCTCAGCAACTGTATGGTGGCTTTGGGGGAGCTCAAACTCGCAGCCCTTTGTCACGGGGAAGATTCTATCACAATTCCCTATCAGGGATCAGGGAAAGGTGTCAGCTTCCAGCTCGTCAAGCTAGGTGTCTGGAAATCCCCAACCGACATGCAATCCTGGGTCCCCTTATCAACGGATGATCCAGTGATAGACAGGCTTTACCTCTCATCTCACAGAGGTGTTATCGCTGACAATCAAGCAAAATGGGCTGTCCCGACAACACGAACAGATGACAAGTTGCGAATGGAGACATGCTTCCAACAGGCGTGTAAGGGTAAAATCCAAGCACTCTGCGAGAATCCCGAGTGGGCACCATTGAAGGATAACAGGATTCCTTCATACGGGGTCTTGTCTGTTGATCTGAGTCTGACAGTTGAGCTTAAAATCAAAATTGCTTCGGGATTCGGGCCATTGATCACACACGGTTCAGGGATGGACCTATACAAATCCAACCACAACAATGTGTATTGGCTGACTATCCCGCCAATGAAGAACCTAGCCTTAGGTGTAATCAACACATTGGAGTGGATACCGAGATTCAAGGTTAGTCCCTACCTCTTCAATGTCCCAATTAAGGAAGCAGGCGAAGACTGCCATGCCCCAACATACCTACCTGCGGAGGTGGATGGTGATGTCAAACTCAGTTCCAATCTGGTGATTCTACCTGGTCAAGATCTCCAATATGTTTTGGCAACCTACGATACTTCCAGGGTTGAACATGCTGTGGTTTATTACGTTTACAGCCCAAGCCGCTCATTTTCTTACTTTTATCCTTTTAGGTTGCCTATAAAGGGGGTCCCCATCGAATTACAAGTGGAATGCTTCACATGGGACCAAAAACTCTGGTGCCGTCACTTCTGTGTGCTTGCGGACTCAGAATCTGGTGGACATATCACTCACTCTGGGATGGTGGGCATGGGAGTCAGCTGCACAGTCACCCGGGAAGATGGAACCAATCACAGATAGGGCTGCTAGTGAACCAATCTCATGATGTCACCCAGACATCAGGCATACCCACTAGTGTGAAATAGACATCAGAATTAAGAAAAACGTAGGGTCCAAGTGGTTCCCCGTTATGGACTCGCTATCTGTCAACCAGATCTTATACCCTGAAGTTCACCTAGATAGCCCGATAGTTACCAATAAGATAGTAGCCATCCTGGAGTATGCTCGAGTCCCTCACGCTTACAGCCTGGAGGACCCTACACTGTGTCAGAACATCAAGCACCGCCTAAAAAACGGATTTTCCAACCAAATGATTATAAACAATGTGGAAGTTGGGAATGTCATCAAGTCCAAGCTTAGGAGTTATCCGGCCCACTCTCATATTCCATATCCAAATTGTAATCAGGATTTATTTAACATAGAAGACAAAGAGTCAACGAGGAAGATCCGTGAACTCCTCAAAAAGGGGAATTCGCTGTACTCCAAAGTCAGTGATAAGGTTTTCCAATGCTTAAGGGACACTAACTCACGGCTTGGCCTAGGCTCCGAATTGAGGGAGGACATCAAGGAGAAAGTTATTAACTTGGGAGTTTACATGCACAGCTCCCAGTGGTTTGAGCCCTTTCTGTTTTGGTTTACAGTCAAGACTGAGATGAGGTCAGTGATTAAATCACAAACCCATACTTGCCATAGGAGGAGACACACACCTGTATTCTTCACTGGTAGTTCAGTTGAGTTGCTAATCTCTCGTGACCTTGTTGCTATAATCAGTAAAGAGTCTCAACATGTATATTACCTGACATTTGAACTGGTTTTGATGTATTGTGATGTCATAGAGGGGAGGTTAATGACAGAGACCGCTATGACTATTGATGCTAGGTATACAGAGCTTCTAGGAAGAGTCAGATACATGTGGAAACTGATAGATGGTTTCTTCCCTGCACTCGGGAATCCAACTTATCAAATTGTAGCCATGCTGGAGCCTCTTTCACTTGCTTACCTGCAGCTGAGGGATATAACAGTAGAACTCAGAGGTGCTTTCCTTAACCACTGCTTTACTGAAATACATGATGTTCTTGACCAAAACGGGTTTTCTGATGAAGGTACTTATCATGAGTTAATTGAAGCTCTAGATTACATTTTCATAACTGATGACATACATCTGACAGGGGAGATTTTCTCATTTTTCAGAAGTTTCGGCCACCCCAGACTTGAAGCAGTAACGGCTGCTGAAAATGTTAGGAAATACATGAATCAGCCTAAAGTCATTGTGTATGAGACTCTGATGAAAGGTCATGCCATATTTTGTGGAATCATAATCAACGGCTATCGTGACAGGCACGGAGGCAGTTGGCCACCGCTGACCCTCCCCCTGCATGCTGCAGACACAATCCGGAATGCTCAAGCTTCAGGTGAAGGGTTAACACATGAGCAGTGCGTTGATAACTGGAAATCTTTTGCTGGAGTGAAATTTGGCTGCTTTATGCCTCTTAGCCTGGATAGTGATCTGACAATGTACCTAAAGGACAAGGCACTTGCTGCTCTCCAAAGGGAATGGGATTCAGTTTACCCGAAAGAGTTCCTGCGTTACGACCCTCCCAAGGGAACCGGGTCACGGAGGCTTGTAGATGTTTTCCTTAATGATTCGAGCTTTGACCCATATGATGTGATAATGTATGTTGTAAGTGGAGCTTACCTCCATGACCCTGAGTTCAACCTGTCTTACAGCCTGAAAGAAAAGGAGATCAAGGAAACAGGTAGACTTTTTGCTAAAATGACTTACAAAATGAGGGCATGCCAAGTGATTGCTGAAAATCTAATCTCAAACGGGATTGGCAAATATTTTAAGGACAATGGGATGGCCAAGGATGAGCACGATTTGACTAAGGCACTCCACACTCTAGCTGTCTCAGGAGTCCCCAAAGATCTCAAAGAAAGTCACAGGGGGGGGCCAGTCTTAAAAACCTACTCCCGAAGCCCAGTCCACACAAGTACCAGGAACGTGAGAGCAGCAAAAGGGTTTATAGGGTTCCCTCAAGTAATTCGGCAGGACCAAGACACTGATCATCCGGAGAATATGGAAGCTTACGAGACAGTCAGTGCATTTATCACGACTGATCTCAAGAAGTACTGCCTTAATTGGAGATATGAGACCATCAGCTTGTTTGCACAGAGGCTAAATGAGATTTACGGATTGCCCTCATTTTTCCAGTGGCTGCATAAGAGGCTTGAGACCTCTGTCCTGTATGTAAGTGACCCTCATTGCCCCCCCGACCTTGACGCCCATATCCCGTTATATAAAGTCCCCAATGATCAAATCTTCATTAAGTACCCTATGGGAGGTATAGAAGGGTATTGTCAGAAGCTGTGGACCATCAGCACCATTCCCTATCTATACCTGGCTGCTTATGAGAGCGGAGTAAGGATTGCTTCGTTAGTGCAAGGGGACAATCAGACCATAGCCGTAACAAAAAGGGTACCCAGCACATGGCCCTACAACCTTAAGAAACGGGAAGCTGCTAGAGTAACTAGAGATTACTTTGTAATTCTTAGGCAAAGGCTACATGATATTGGCCATCACCTCAAGGCAAATGAGACAATTGTTTCATCACATTTTTTTGTCTATTCAAAAGGAATATATTATGATGGGCTACTTGTGTCCCAATCACTCAAGAGCATCGCAAGATGTGTATTCTGGTCAGAGACTATAGTTGATGAAACAAGGGCAGCATGCAGTAATATTGCTACAACAATGGCTAAAAGCATCGAGAGAGGTTATGACCGTTACCTTGCATATTCCCTGAACGTCCTAAAAGTGATACAGCAAATTCTGATCTCTCTTGGCTTCACAATCAATTCAACCATGACCCGGGATGTAGTCATACCCCTCCTCACAAACAACGACCTCTTAATAAGGATGGCACTGTTGCCCGCTCCTATTGGGGGGATGAATTATCTGAATATGAGCAGGCTGTTTGTCAGAAACATCGGTGATCCAGTAACATCATCAATTGCTGATCTCAAGAGAATGATTCTCGCCTCACTAATGCCTGAAGAGACCCTCCATCAAGTAATGACACAACAACCGGGGGACTCTTCATTCCTAGACTGGGCTAGCGACCCTTACTCAGCAAATCTTGTATGTGTCCAGAGCATCACTAGACTCCTCAAGAACATAACTGCAAGGTTTGTCCTGATCCATAGTCCAAACCCAATGTTAAAAGGATTATTCCATGATGACAGTAAAGAAGAGGACGAGGGACTGGCGGCATTCCTCATGGACAGGCATATTATAGTACCTAGGGCAGCTCATGAAATCCTGGATCATAGTGTCACAGGGGCAAGAGAGTCTATTGCAGGCATGCTGGATACCACAAAAGGCCTGATTCGAGCCAGCATGAGGAAGGGGGGGTTAACATCTCGAGTGATAACCAGATTGTCCAATTATGACTATGAACAATTCAGAGCAGGGATGGTGCTATTGACAGGAAGAAAGAGAAATGTCCTCATTGACAAAGAGTCATGTTCAGTGCAGCTGGCGAGAGCTCTAAGAAGCCATATGTGGGCGAGGCTAGCTCGAGGACGGCCTATTTACGGCCTTGAGGTCCCTGATGTACTAGAATCTATGCGAGGCCACCTTATTCGGCGTCATGAGACATGTGTCATCTGCGAGTGTGGATCAGTCAACTACGGATGGTTTTTTGTCCCCTCGGGTTGCCAACTGGATGATATTGACAAGGAAACATCATCCTTGAGAGTCCCATATATTGGTTCTACCACTGATGAGAGAACAGACATGAAGCTTGCCTTCGTAAGAGCCCCAAGTCGATCCTTGCGATCTGCTGTTAGAATAGCAACAGTGTACTCATGGGCTTACGGTGATGATGATAGCTCTTGGAACGAAGCCTGGTTGTTGGCTAGGCAAAGGGCCAATGTGAGCCTGGAGGAGCTAAGGGTGATCACTCCCATCTCAACTTCGACTAATTTAGCGCATAGGTTGAGGGATCGTAGCACTCAAGTGAAATACTCAGGTACATCCCTTGTCCGAGTGGCGAGGTATACCACAATCTCCAACGACAATCTCTCATTTGTCATATCAGATAAGAAGGTTGATACTAACTTTATATACCAACAAGGAATGCTTCTAGGGTTGGGTGTTTTAGAAACATTGTTTCGACTCGAGAAAGATACCGGATCATCTAACACGGTATTACATCTTCACGTCGAAACAGATTGTTGCGTGATCCCGATGATAGATCATCCCAGGATACCCAGCTCCCGCAAGCTAGAGCTGAGGGCAGAGCTATGTACCAACCCATTGATATATGATAATGCACCTTTAATTGACAGAGATACAACAAGGCTATACACCCAGAGCCATAGGAGGCACCTTGTGGAATTTGTTACATGGTCCACACCCCAACTATATCACATTTTAGCTAAGTCCACAGCACTATCTATGATTGACCTGGTAACAAAATTTGAGAAGGACCATATGAATGAAATTTCAGCTCTCATAGGGGATGACGATATCAATAGTTTCATAACTGAGTTTCTGCTCATAGAGCCAAGATTATTCACTATCTACTTGGGCCAGTGTGCGGCCATCAATTGGGCATTTGATGTACATTATCATAGACCATCAGGGAAATATCAGATGGGTGAGCTGTTGTCATCGTTCCTTTCTAGAATGAGCAAAGGAGTGTTTAAGGTGCTTGTCAATGCTCTAAGCCACCCAAAGATCTACAAGAAATTCTGGCATTGTGGTATTATAGAGCCTATCCATGGTCCTTCACTTGATGCTCAAAACTTGCACACAACTGTGTGCAACATGGTTTACACATGCTATATGACCTACCTCGACCTGTTGTTGAATGAAGAGTTAGAAGAGTTCACATTTCTCTTGTGTGAAAGCGACGAGGATGTAGTACCGGACAGATTCGACAACATCCAGGCAAAACACTTATGTGTTCTGGCAGATTTGTACTGTCAACCAGGGACCTGCCCACCAATTCGAGGTCTAAGACCGGTAGAGAAATGTGCAGTTCTAACCGACCATATCAAGGCAGAGGCTAGGTTATCTCCAGCAGGATCTTCGTGGAACATAAATCCAATTATTGTAGACCATTACTCATGCTCTCTGACTTATCTCCGGCGAGGATCGATCAAACAGATAAGATTGAGAGTTGATCCAGGATTCATTTTCGACGCCCTCGCTGAGGTAAATGTCAGTCAGCCAAAGATCGGCAGCAACAACATCTCAAATATGAGCATCAAGGCTTTCAGACCCCCACACGATGATGTTGCAAAATTGCTCAAAGATATCAACACAAGCAAGCACAATCTTCCCATTTCAGGGGGCAATCTCGCCAATTATGAAATCCATGCTTTCCGCAGAATCGGGTTGAACTCATCTGCTTGCTACAAAGCTGTTGAGATATCAACATTAATTAGGAGATGCCTTGAGCCAGGGGAGGACGGCTTGTTCTTGGGTGAGGGATCGGGTTCTATGTTGATCACTTATAAGGAGATACTTAAACTAAACAAGTGCTTCTATAATAGTGGGGTTTCCGCCAATTCTAGATCTGGTCAAAGGGAATTAGCACCCTATCCCTCCGAAGTTGGCCTTGTCGAACACAGAATGGGAGTAGGTAATATTGTCAAAGTGCTCTTTAACGGGAGGCCCGAAGTCACGTGGGTAGGCAGTGTAGATTGCTTCAATTTCATAGTTAGTAATATCCCTACCTCTAGTGTGGGGTTTATCCATTCAGATATAGAGACCTTGCCTAACAAAGATACTATAGAGAAGCTAGAGGAATTGGCAGCCATCTTATCGATGGCTCTGCTCCTGGGCAAAATAGGATCAATACTGGTGATTAAGCTTATGCCTTTCAGCGGGGATTTTGTTCAGGGATTTATAAGTTATGTAGGGTCTCATTATAGAGAAGTGAACCTTGTATACCCTAGATACAGCAACTTCATATCTACTGAATCTTATTTGGTTATGACAGATCTCAAGGCTAACCGGCTAATGAATCCTGAAAAGATTAAGCAGCAGATAATTGAATCATCTGTGAGGACTTCACCTGGACTTATAGGTCACATCCTATCCATTAAGCAACTAAGCTGCATACAAGCAATTGTGGGAGACGCAGTTAGTAGAGGTGATATCAATCCTACTCTGAAAAAACTTACACCTATAGAGCAGGTGCTGATCAATTGCGGGTTGGCAATTAACGGACCTAAGCTGTGCAAAGAATTGATCCACCATGATGTTGCCTCAGGGCAAGATGGATTGCTTAATTCTATACTCATCCTCTACAGGGAGTTGGCAAGATTCAAAGACAACCAAAGAAGTCAACAAGGGATGTTCCACGCTTACCCCGTATTGGTAAGTAGCAGGCAACGAGAACTTATATCTAGGATCACCCGCAAATTTTGGGGGCACATTCTTCTTTACTCCGGGAACAGAAAGTTGATAAATAAGTTTATCCAGAATCTCAAGTCCGGCTATCTGATACTAGACTTACACCAGAATATCTTCGTTAAGAATCTATCCAAGTCAGAGAAACAGATTATTATGACGGGGGGTTTGAAACGTGAGTGGGTTTTTAAGGTAACAGTCAAGGAGACCAAAGAATGGTATAAGTTAGTCGGATACAGTGCCCTGATTAAGGACTAATTGGTTGAACTCCGGAACCCTAATCCTGCCCCAGGTGGTTAGGCATCATTTGCAATATATTAAAGAAAACTTTGAAAATACGAAGTTTCTATTCCCAGCTTTGTCTGGT
>AF266290_Edmonston(Zagreb vaccine)
ACCAAACAAAGTTGGGTAAGGATAGTTCAATCAATGATCATTTTCTAGTGCACTTAGGATTCAAGATCCTATTATCAGGGACAAGAGCAGGATTAAGGATATCCGAGATGGCCACACTTTTAAGGAGCTTAGCATTGTTCAAAAGAAACAAGGACAAACCACCCATTACATCAGGATCCGGTGGAGCCATCAGAGGAATCAAACACATTATTATAGTACCAATCCCTGGAGATTCCTCAATTACCACTCGATCCAGACTTCTGGACCGGTTGGTCAGGTTAATTGGAAACCCGGATGTGAGCGGGCCCAAACTAACAGGGGCACTAATAGGTATATTATCCTTATTTGTGGAGTCTCCAGGTCAATTGATTCAGAGGATCACCGATGACCCTGACGTTAGCATAAGGCTGTTAGAGGTTGTCCAGAGTGACCAGTCACAATCTGGCCTTACCTTCGCATCAAGAGGTACCAACATGGAGGATGAGGCGGACCAATACTTTTCACATGATGATCCAATTAGTAGTGATCAATCCAGGTTCGGATGGTTCGAGAACAAGGAAATCTCAGATATTGAAGTGCAAGACCCTGAGGGATTCAACATGATTCTGGGTACCATCCTAGCTCAAATTTGGGTCTTGCTCGCAAAGGCGGTTACGGCCCCAGACACGGCAGCTGATTCGGAGCTAAGAAGGTGGATAAAGTACACCCAACAAAGAAGGGTAGTTGGTGAATTTAGATTGGAGAGAAAATGGTTGGATGTGGTGAGGAACAGGATTGCCGAGGACCTCTCCTTACGCCGATTCATGGTCGCTCTAATCCTGGATATCAAGAGAACACCCGGAAACAAACCCAGGATTGCTGAAATGATATGTGACATTGATACATATATCGTAGAGGCAGGATTAGCCAGTTTTATCCTGACTATTAAGTTTGGGATAGAAACTATGTATCCTGCTCTTGGACTGCATGAATTTGCTGGTGAGTTATCCACACTTGAGTCCTTGATGAACCTTTACCAGCAAATGGGGGAAACTGCACCCTACATGGTAATCCTGGAGAACTCAATTCAGAACAAGTTCAGTGCAGGATCATACCCTCTGCTCTGGAGCTATGCCATGGGAGTAGGAGTGGAACTTGAAAACTCCATGGGAGGTTTGAACTTTGGCCGATCTTACTTTGATCCAGCATATTTTAGATTAGGGCAAGAGATGGTAAGGAGGTCAGCTGGAAAGGTCAGTTCCACATTGGCATCTGAACTCGGTATCACTGCCGAGGATGCAAGGCTTGTTTCAGAGATTGCAATGCATACTACTGAGGACAAGATCAGTAGAGCGGTTGGACCCAGACAAGCCCAAGTATCATTTCTACACGGTGATCAAAGTGAGAATGAGCTACCGAGATTGGGGGGCAAGGAAGATAGGAGGGTCAAACAGAGTCGAGGAGAAGCCAGGGAGAGCTACAGAGAAACCGGGCCCAGCAGAGCAAGTGATGCGAGAGCTGCCCATCTTCCAACCGGCACACCCCTAGACATTGACACTGCATCGGAGTCCAGCCAAGATCCGCAGGACAGTCGAAGGTCAGCTGACGCCCTGCTTAGGCTGCAAGCCATGGCAGGAATCTCGGAAGAACAAGGCTCAGACACGGACACCCCTATAGTGTACAATGACAGAAATCTTCTAGACTAGGTGCGAGAGGCCGAGGGCCAGAACAACATCCGCCTACCCTCCATCATTGTTATAAAAAACTTAGGAACCAGGTCCACACAGCCGCCAGCCCATCAACCATCCACTCCCACGATTGGAGCCGATGGCAGAAGAGCAGGCACGCCATGTCAAAAACGGACTGGAATGCATCCGGGCTCTCAAGGCCGAGCCCATCGGCTCACTGGCCATCGAGGAAGCTATGGCAGCATGGTCAGAAATATCAGACAACCCAGGACAGGAGCGAGCCACCTGCAGGGAAGAGAAGGCAGGCAGTTCGGGTCTCAGCAAACCATGCCTCTCAGCAATTGGATCAACTGAAGGCGGTGCACCTCGCATCCGCGGTCAGGGACCTGGAGAGAGCGATGACGACGCTGAAACTTTGGGAATCCCCCCAAGAAATCTCCAGGCATCAAGCACTGGGTTACAGTGTTATTATGTTTATGATCACAGCGGTGAAGCGGTTAAGGGAATCCAAGATGCTGACTCTATCATGGTTCAATCAGGCCTTGATGGTGATAGCACCCTCTCAGGAGGAGACAATGAATCTGAAAACAGCGATGTGGATATTGGCGAACCTGATACCGAGGGATATGCTATCACTGACCGGGGATCTGCTCCCATCTCTATGGGGTTCAGGGCTTCTGATGTTGAAACTGCAGAAGGAGGGGAGATCCACGAGCTCCTGAGACTCCAATCCAGAGGCAACAACTTTCCGAAGCTTGGGAAAACTCTCAATGTTCCTCCGCCTCCGGACCCCGGTAGGGCCAGCACTTCCGGGACACCCATTAAAAAGGGCACAGACGCGAGATTAGCCTCATTTGGAACGGAGATCGCGTCTTTATTGACAGGTGGTGCAACCCAATGTGCTCGAAAGTCACCCTCGGAACCATCAGGGCCAGGTGCACCTGCGGGGAATGTCCCCGAGTGTGTGAGCAATGCCGCACTGATACAGGAGTGGACACCCGAATCTGGTACCACAATCTCCCCGAGATCCCAGAATAATGAAGAAGGGGGAGACTATTATGATGATGAGCTGTTCTCTGATGTCCAAGATATTAAAACAGCCTTGGCCAAAATACACGAGGATAATCAGAAGATAATCTCCAAGCTAGAATCACTGCTGTTATTGAAGGGAGAAGTTGAGTCAATTAAGAAGCAGATCAACAGGCAAAATATCAGCATATCCACCCTGGAAGGACACCTCTCAAGCATCATGATCGCCATTCCTGGACTTGGGAAGGATCCCAACGACCCCACTGCAGATGTCGAAATCAATCCCGACTTGAAACCCATCATAGGCAGAGATTCAGGCCGAGCACTGGCCGAAGTTCTCAAGAAACCCGTTGCCAGCCGACAACTCCAAGGAATGACAAATGGACGGACCAGTTCCAGAGGACAGCTGCTGAAGGAATTTCAGCTAAAGCCGATCGGGAAAAAGATGAGCTCAGCCGTCGGGTTTGTTCCTGACACCGGCCCTGCATCACGCAGTGTAATCCGCTCCATTATAAAATCCAGCCGGCTAGAGGAGGATCGGAAGCGTTACCTGATGACTCTCCTTGATGATATCAAAGGAGCCAATGATCTTGCCAAGTTCCACCAGATGCTGATGAAGATAATAATGAAGTAGCTACAGCTCAACTTACCTGCCAACCCCATGCCAGTCGACCCAACTAGTACAACCTAAATCCATTATAAAAAACTTAGGAGCAAAGTGATTGCCTCCCAAGTTCCACAATGACAGAGATCTACGACTTCGACAAGTCGGCATGGGACATCAAAGGGTTGATCGCTCCGATACAACCCACCACCTACAGTGATGGCAGGCTGGTGCCCCAGGTCAGAGTCATAGATCCTGGTCTAGGCGACAGGAAGGATGAATGCTTTATGTACATGTTTCTGCTGGGGGTTGTTGAGGACAGCGATCCCCTAGGGCCTCCAATCGGGCGAGCATTTGGGTCCCTGCCCTTAGGTGTTGGCAAATCCACAGCAAAGCCCGAAAAACTCCTCAAAGAGGCCACTGAGCTTGACATAGTTGTTAGACGTACAGCAGGGCTCAATGAAAAACTGGTGTTCTACAACAACACCCCACTAACTCTCCTCACACCTTGGAGAAAGGTCCTAACAACAGGGAGTGTCTTCAACGCAAACCAAGTGTGCAGTGCGGTTAATCTGATACCGCTCGATACCCCGCAGAGGTTCCGTGTTGTTTATATGAGCATCACCCGTCTTTCGGATAACGGGTATTACACCGTTCCTAGAAGAATGCTGGAATTCAGATCGGTCAATGCAGTGGCCTTCAACCTGCTGGTGACCCTTAGGATTGACAAGGCGATAGGCCCTGGGAAGATCATCGACAATACAGAGCAACTTCCTGAGGCAACATTTATGGTCCACATCGGGAACTTCAGGAGAAAGAAGAGTGAAGTCTACTCTGCCGATTATTGCAAAATGAAAATCGAAAAGATGGGCCTGGTTTTTGCACTTGGTGGGATAGGGGGCACCAGTCTTCACATTAGAAGCACAGGCAAAATGAGCAAGACTCTCCATGCACAACTCGGGTTCAAGAAGACCTTATGTTACCCGCTGATAGATATCAATGAAGACCTTAATCGATTACTCTGGAGGAGCAGATGCAAGATAGTAAGAATCCAGGCAGTTTTGCAGCCATCAGTTCCTCAAGAATTCCGCATTTACGACGACGTGATCATAAATGATGACCAAGGACTATTCAAAGTTCTGTAGACCGTAGTGCCCAGCAATGCCCGAAAACGACCCCCCTCACAATGACAGCCAGAAGGCCCGGACAAAAAAGCCCCCTCCGAAAGACTCCACGGACCAAGCGAGAGGCCAGCCAGCAGCCGACGGCAAGCGCGAACACCAGGCGGCCCCAGCACAGAACAGCCCTGATACAAGGCCACCACCAGCCACCCCAATCTGCATCCTCCTCGTGGGACCCCCGAGGACCAACCCCCAAGGCTGCCCCCGATCCAAACCACCAACCGCATCCCCACCACCCCCGGGAAAGAAACCCCCAGCAATTGGAAGGCC-CCTCCCCCTCTTCCTCAACACAAGAACTCCACAACCGAACCGCACAAGCGACCGAGGTGACCCAACCGCAGGCATCCGACTCCCTAGACAGATCCTCTCTCCCCGGCAAACTAAACAAAACTTAGGGCCAAGGAACATACACACCCAACAGAACCCAGACCCCGGCCCACGGCGCCGCGCCCCCAACCCCCGACAACCAGAGGGAGCCCCCAACCAATCCCGCCGGCTCCCCCGGTGCCCACAGGCAGGGACACCAACCCCCGAACAGACCCAGCACCCAACCATCGACAATCCAAGACGGGGGGGCCCCCCCAAAAAAAGGCCCCCAGGGGCCGACAGCCAGCACCGCGAGGAAGCCCACCCACCCCACACACGACCACGGCAACCAAACCAGAACCCAGACCACCCTGGGCCACCAGCTCCCAGACTCGGCCATCACCCCGCAGAAAGGAAAGGCCACAACCCGCGCACCCCAGCCCCGATCCGGCGGGGAGCCACCCAACCCGAACCAGCACCCAAGAGCGATCCCCGAAGGACCCCCGAACCGCAAAGGACATCAGTATCCCACAGCCTCTCCAAGTCCCCCGGTCTCCTCCCCTTCTCGAAGGGACCAAAAGATCAATCCACCACACCCGACGACACTCAACTCCCCACCCCTAAAGGAGACACCGGGAATCCCAGAATCAAGACTCATCCAATGTCCATCATGGGTCTCAAGGTGAACGTCTCTGCCATATTCATGGCAGTACTGTTAACTCTCCAAACACCCACCGGTCAAATCCATTGGGGCAATCTCTCTAAGATAGGGGTGGTAGGAATAGGAAGTGCAAGCTACAAAGTTATGACTCGTTCCAGCCATCAATCATTAGTCATAAAATTAATGCCCAATATAACTCTCCTCAATAACTGCACGAGGGTAGAGATTGCAGAATACAGGAGACTACTGAGAACAGTTTTGGAACCAATTAGAGATGCACTTAATGCAATGACCCAGAATATAAGACCGGTTCAGAGTGTAGCTTCAAGTAGGAGACACAAGAGATTTGCGGGAGTAGTCCTGGCAGGTGCGGCCCTAGGCGTTGCCACAGCTGCTCAGATAACAGCCGGCATTGCACTTCACCAGTCCATGCTGAACTCTCAAGCCATCGACAATCTGAGAGCGAGCCTGGAAACTACTAATCAGGCAATTGAGGCAATCAGACAAGCAGGGCAGGAGATGATATTGGCTGTTCAGGGTGTCCAAGACTACATCAATAATGAGCTGATACCGTCTATGAACCAACTATCTTGTGATTTAATCGGCCAGAAGCTCGGGCTCAAATTGCTCAGATACTATACAGAAATCCTGTCATTATTTGGCCCCAGCTTACGGGACCCCATATCTGCGGAGATATCTATCCAGGCTTTGAGCTATGCGCTTGGAGGAGACATCAATAAGGTGTTAGAAAAGCTCGGATACAGTGGAGGTGATTTACTGGGCATCTTAGAGAGCAGAGGAATAAAGGCCCGGATAACTCACGTCGACACAGAGTCCTACTTCATTGTCCTCAGTATAGCCTATCCGACGCTGTCCGAGATTAAGGGGGTGATTGTCCACCGGCTAGAGGGGGTCTCGTACAACATAGGCTCTCAAGAGTGGTATACCACTGTGCCCAAGTATGTTGCAACCCAAGGGTACCTTATCTCGAATTTTGATGAGTCATCGTGTACTTTCATGCCAGAGGGGACTGTGTGCAGCCAAAATGCCTTGTACCCGATGAGTCCTCTGCTCCAAGAATGCCTCCGGGGGTCCACCAAGTCCTGTGCTCGTACACTCGTATCCGGGTCTTTTGGGAACCGGTTCATTTTATCACAAGGGAACCTAATAGCCAATTGTGCATCAATCCTTTGCAAGTGTTACACAACAGGAACGATCATTAATCAAGACCCTGACAAGATCCTAACATACATTGCTGCCGATCACTGCCCGGTAGTCGAGGTGAACGGCGTGACCATCCAAGTCGGGAGCAGGAGGTATCCAGATGCTGTGTACTTGCACAGAATTGACCTCGGTCCTCCCATATCATTGGAGAGGTTGGACGTAGGGACAAATCTGGGGAATGCAATTGCTAAGTTGGAGGATGCCAAGGAATTGTTGGAGTCATCGGACCAGATATTGAGGAGTATGAAAGGTTTATCGAGCACTAGCATAGTCTACATCCTGATTGCAGTGTGTCTTGGAGGGTTGATAGGGATCCCCGCTTTAATATGTTGCTGCAGGGGGCGTTGTAACAAAAAGGGAGAACAAGTTGGTATGTCAAGACCAGGCCTAAAGCCTGATCTTACGGGAACATCAAAATCCTATGTAAGGTCGCTCTGATCCTCTACAACTCTTGAAACACAAATGTCCCACAAGTCTCCTCTTCGTCATCAAGCAACCACCGCACCCAGCATCAAGCCCACCTGAAATTATCTCCGGCTTCCCTCTGGCCGAACAATATCGGTAGTTAATTAAAACTTAGGGTGCAAGATCATCCACAATGTCACCACAACGAGACCGGATAAATGCCTTCTACAAAGATAACCCCCATCCCAAGGGAAGTAGGATAGTCATTAACAGAGAACATCTTATGATTGATAGACCTTATGTTTTGCTGGCTGTTCTGTTTGTCATGTTTCTGAGCTTGATCGGGTTGCTAGCCATTGCAGGCATTAGACTTCATCGGGCAGCCATCTACACCGCAGAGATCCATAAAAGCCTCAGCACCAATCTAGATGTAACTAACTCAATCGAGCATCAGGTCAAGGACGTGCTGACACCACTCTTCAAAATCATCGGTGATGAAGTGGGCCTGAGGACACCTCAGAGATTCACTGACCTAGTGAAATTCATCTCTGACAAGATTAAATTCCTTAATCCGGATAGGGAGTACGACTTCAGAGATCTCACTTGGTGTATCAACCCGCCAGAGAGAATCAAATTGGATTATGATCAATACTGTGCAGATGTGGCTGCTGAAGAGCTCATGAATGCATTGGTGAACTCAACTCTACTGGAGACCAGAACAACCAATCAGTTCCTAGCTGTCTCAAAGGGAAACTGCTCAGGGCCCACTACAATCAGAGGTCAATTCTCAAACATGTCGCTGTCCCTGTTAGACTTGTATTTAGGTCGAGGTTACAATGTGTCATCTATAGTCACTATGACATCCCAGGGAATGTATGGGGGAACTTACCTAGTGGAAAAGCCTAATCTGAGCAGCAAAAGGTCAGAGTTGTCACAACTGAGCATGTACCGAGTGTTTGAAGTAGGTGTTATCAGAAATCCGGGTTTGGGGGCTCCGGTGTTCCATATGACAAACTATCTTGAGCAACCAGCCAGTAATGATCTCAGCAACTGTATGGTGGCTTTGGGGGAGCTCAAACTCGCAGCCCTTTGTCACGGGGAAGATTCTATCACAATTCCCTATCAGGGATCAGGGAAAGGTGTCAGCTTCCAGCTCGTCAAGCTAGGTGTCTGGAAATCCCCAACCGACATGCAATCCTGGGTCCCCTTATCAACGGATGATCCAGTGATAGACAGGCTTTACCTCTCATCTCACAGAGGTGTTATCGCTGACAATCAAGCAAAATGGGCTGTCCCGACAACACGAACAGATGACAAGTTGCGAATGGAGACATGCTTCCAACAGGCGTGTAAGGGTAAAATCCAAGCACTCTGCGAGAATCCCGAGTGGGCACCATTGAAGGATAACAGGATTCCTTCATACGGGGTCTTGTCTGTTGATCTGAGTCTGACAGTTGAGCTTAAAATCAAAATTGCTTCGGGATTCGGGCCATTGATCACACACGGTTCAGGGATGGACCTATACAAATCCAACCACAACAATGTGTATTGGCTGACTATCCCGCCAATGAAGAACCTAGCCTTAGGTGTAATCAACACATTGGAGTGGATACCGAGATTCAAGGTTAGTCCCTACCTCTTCAATGTCCCAATTAAGGAAGCAGGCGAAGACTGCCATGCCCCAACATACCTACCTGCGGAGGTGGATGGTGATGTCAAACTCAGTTCCAATCTGGTGATTCTACCTGGTCAAGATCTCCAATATGTTTTGGCAACCTACGATACTTCCAGGGTTGAACATGCTGTGGTTTATTACGTTTACAGCCCAGGCCGCTCATTTTCTTACTTTTATCCTTTTAGGTTGCCTATAAAGGGGGTCCCCATCGAATTACAAGTGGAATGCTTCACATGGGACCAAAAACTCTGGTGCCGTCACTTCTGTGTGCTTGCGGACTCAGAATCTGGTGGACATATCACTCACTCTGGGATGGTGGGCATGGGAGTCAGCTGCACAGTCACCCGGGAAGATGGAACCAATCGCAGATAGGGCTGCTAGTGAACCAATCTCATGATGTCACCCAGACATCAGGCATACCCACTAGTGTGAAATAGACATCAGAATTAAGAAAAACGTAGGGTCCAAGTGGTTCCCCGTTATGGACTCGCTATCTGTCAACCAGATCTTATACCCTGAAGTTCACCTAGATAGCCCGATAGTTACCAATAAGATAGTAGCCATCCTGGAGTATGCTCGAGTCCCTCACGCTTACAGCCTGGAGGACCCTACACTGTGTCAGAACATCAAGCACCGCCTAAAAAACGGATTTTCCAACCAAATGATTATAAACAATGTGGAAGTTGGGAATGTCATCAAGTCCAAGCTTAGGAGTTATCCGGCCCACTCTCATATTCCATATCCAAATTGTAATCAGGATTTATTTAACATAGAAGACAAAGAGTCAACGAGGAAGATCCGTGAACTCCTCAAAAAGGGGAATTCGCTGTACTCCAAAGTCAGTGATAAGGTTTTCCAATGCTTAAGGGACACTAACTCACGGCTTGGCCTAGGCTCCGAATTGAGGGAGGACATCAAGGAGAAAGTTATTAACTTGGGAGTTTACATGCACAGCTCCCAGTGGTTTGAGCCCTTTCTGTTTTGGTTTACAGTCAAGACTGAGATGAGGTCAGTGATTAAATCACAAACCCATACTTGCCATAGGAGGAGACACACACCTGTATTCTTCACTGGTAGTTCAGTTGAGTTGCTAATCTCTCGTGACCTTGTTGCTATAATCAGTAAAGAGTCTCAACATGTATATTACCTGACATTTGAACTGGTTTTGATGTATTGTGATGTCATAGAGGGGAGGTTAATGACAGAGACCGCTATGACTATTGATGCTAGGTATACAGAGCTTCTAGGAAGAGTCAGATACATGTGGAAACTGATAGATGGTTTCTTCCCTGCACTCGGGAATCCAACTTATCAAATTGTAGCCATGCTGGAGCCTCTTTCACTTGCTTACCTGCAGCTGAGGGATATAACAGTAGAACTCAGAGGTGCTTTCCTTAACCACTGCTTTACTGAAATACATGATGTTCTTGACCAAAACGGGTTTTCTGATGAAGGTACTTATCATGAGTTAATTGAAGCTCTAGATTACATTTTCATAACTGATGACATACATCTGACAGGGGAGATTTTCTCATTTTTCAGAAGTTTCGGCCACCCCAGACTTGAAGCAGTAACGGCTGCTGAAAATGTTAGGAAATACATGAATCAGCCTAAAGTCATTGTGTATGAGACTCTGATGAAAGGTCATGCCATATTTTGTGGAATCATAATCAACGGCTATCGTGACAGGCACGGAGGCAGTTGGCCACCGCTGACCCTCCCCCTGCATGCTGCAGACACAATCCGGAATGCTCAAGCTTCAGGTGAAGGGTTAACACATGAGCAGTGCGTTGATAACTGGAAATCTTTTGCTGGAGTGAAATTTGGCTGCTTTATGCCTCTTAGCCTGGATAGTGATCTGACAATGTACCTAAAGGACAAGGCACTTGCTGCTCTCCAAAGGGAATGGGATTCAGTTTACCCGAAAGAGTTCCTGCGTTACGACCCTCCCAAGGGAACCGGGTCACGGAGGCTTGTAGATGTTTTCCTTAATGATTCGAGCTTTGACCCATATGATGTGATAATGTATGTTGTAAGTGGAGCTTACCTCCATGACCCTGAGTTCAACCTGTCTTACAGCCTGAAAGAAAAGGAGATCAAGGAAACAGGTAGACTTTTTGCTAAAATGACTTACAAAATGAGGGCATGCCAAGTGATTGCTGAAAATCTAATCTCAAACGGGATTGGCAAATATTTTAAGGACAATGGGATGGCCAAGGATGAGCACGATTTGACTAAGGCACTCCACACTCTAGCTGTCTCAGGAGTCCCCAAAGATCTCAAAGAAAGTCACAGGGGGGGGCCAGTCTTAAAAACCTACTCCCGAAGCCCAGTCCACACAAGTACCAGGAACGTGAGAGCAGCAAAAGGGTTTATAGGGTTCCCTCAAGTAATTCGGCAGGACCAAGACACTGATCATCCGGAGAATATGGAAGCTTACGAGACAGTCAGTGCATTTATCACGACTGATCTCAAGAAGTACTGCCTTAATTGGAGATATGAGACCATCAGCTTGTTTGCACAGAGGCTAAATGAGATTTACGGATTGCCCTCATTTTTCCAGTGGCTGCATAAGAGGCTTGAGACCTCTGTCCTGTATGTAAGTGACCCTCATTGCCCCCCCGACCTTGACGCCCATATCCCGTTATATAAAGTCCCCAATGATCAAATCTTCATTAAGTACCCTATGGGAGGTATAGAAGGGTATTGTCAGAAGCTGTGGACCATCAGCACCATTCCCTATCTATACCTGGCTGCTTATGAGAGCGGAGTAAGGATTGCTTCGTTAGTGCAAGGGGACAATCAGACCATAGCCGTAACAAAAAGGGTACCCAGCACATGGCCCTACAACCTTAAGAAACGGGAAGCTGCTAGAGTAACTAGAGATTACTTTGTAATTCTTAGGCAAAGGCTACATGATATTGGCCATCACCTCAAGGCAAATGAGACAATTGTTTCATCACATTTTTTTGTCTATTCAAAAGGAATATATTATGATGGGCTACTTGTGTCCCAATCACTCAAGAGCATCGCAAGATGTGTATTCTGGTCAGAGACTATAGTTGATGAAACAAGGGCAGCATGCAGTAATATTGCTACAACAATGGCTAAAAGCATCGAGAGAGGTTATGACCGTTACCTTGCATATTCCCTGAACGTCCTAAAAGTGATACAGCAAATTCTGATCTCTCTTGGCTTCACAATCAATTCAACCATGACCCGGGATGTAGTCATACCCCTCCTCACAAACAACGACCTCTTAATAAGGATGGCACTGTTGCCCGCTCCTATTGGGGGGATGAATTATCTGAATATGAGCAGGCTGTTTGTCAGAAACATCGGTGATCCAGTAACATCATCAATTGCTGATCTCAAGAGAATGATTCTCGCCTCACTAATGCCTGAAGAGACCCTCCATCAAGTAATGACACAACAACCGGGGGACTCTTCATTCCTAGACTGGGCTAGCGACCCTTACTCAGCAAATCTTGTATGTGTCCAGAGCATCACTAGACTCCTCAAGAACATAACTGCAAGGTTTGTCCTGATCCATAGTCCAAACCCAATGTTAAAAGGATTATTCCATGATGACAGTAAAGAAGAGGACGAGGGACTGGCGGCATTCCTCATGGACAGGCATATTATAGTACCTAGGGCAGCTCATGAAATCCTGGATCATAGTGTCACAGGGGCAAGAGAGTCTATTGCAGGCATGCTGGATACCACAAAAGGCCTGATTCGAGCCAGCATGAGGAAGGGGGGGTTAACCTCTCGAGTGATAACCAGATTGTCCAATTATGACTATGAACAATTCAGAGCAGGGATGGTGCTATTGACAGGAAGAAAGAGAAATGTCCTCATTGACAAAGAGTCATGTTCAGTGCAGCTGGCGAGAGCTCTAAGAAGCCATATGTGGGCGAGGCTAGCTCGAGGACGGCCTATTTACGGCCTTGAGGTCCCTGATGTACTAGAATCTATGCGAGGCCACCTTATTCGGCGTCATGAGACATGTGTCATCTGCGAGTGTGGATCAGTCAACTACGGATGGTTTTTTGTCCCCTCGGGTTGCCAACTGGATGATATTGACAAGGAAACATCATCCTTGAGAGTCCCATATATTGGTTCTACCACTGATGAGAGAACAGACATGAAGCTTGCCTTCGTAAGAGCCCCAAGTCGATCCTTGCGATCTGCTGTTAGAATAGCAACAGTGTACTCATGGGCTTACGGTGATGATGATAGCTCTTGGAACGAAGCCTGGTTGTTGGCTAGGCAAAGGGCCAATGTGAGCCTGGAGGAGCTAAGGGTGATCACTCCCATCTCAACTTCGACTAATTTAGCGCATAGGTTGAGGGATCGTAGCACTCAAGTGAAATACTCAGGTACATCCCTTGTCCGAGTGGCGAGGTATACCACAATCTCCAACGACAATCTCTCATTTGTCATATCAGATAAGAAGGTTGATACTAACTTTATATACCAACAAGGAATGCTTCTAGGGTTGGGTGTTTTAGAAACATTGTTTCGACTCGAGAAAGATACCGGATCATCTAACACGGTATTACATCTTCACGTCGAAACAGATTGTTGCGTGATCCCGATGATAGATCATCCCAGGATACCCAGCTCCCGCAAGCTAGAGCTGAGGGCAGAGCTATGTACCAACCCATTGATATATGATAATGCACCTTTAATTGACAGAGATACAACAAGGCTATACACCCAGAGCCATAGGAGGCACCTTGTGGAATTTGTTACATGGTCCACACCCCAACTATATCACATTTTAGCTAAGTCCACAGCACTATCTATGATTGACCTGGTAACAAAATTTGAGAAGGACCATATGAATGAAATTTCAGCTCTCATAGGGGATGACGATATCAATAGTTTCATAACTGAGTTTCTGCTCATAGAGCCAAGATTATTCACTATCTACTTGGGCCAGTGTGCGGCCATCAATTGGGCATTTGATGTACATTATCATAGACCATCAGGGAAATATCAGATGGGTGAGCTGTTGTCATCGTTCCTTTCTAGAATGAGCAAAGGAGTGTTTAAGGTGCTTGTCAATGCTCTAAGCCACCCAAAGATCTACAAGAAATTCTGGCATTGTGGTATTATAGAGCCTATCCATGGTCCTTCACTTGATGCTCAAAACTTGCACACAACTGTGTGCAACATGGTTTACACATGCTATATGACCTACCTCGACCTGTTGTTGAATGAAGAGTTAGAAGAGTTCACATTTCTCTTGTGTGAAAGCGACGAGGATGTAGTACCGGACAGATTCGACAACATCCAGGCAAAACACTTATGTGTTCTGGCAGATTTGTACTGTCAACCAGGGACCTGCCCACCAATTCGAGGTCTAAGACCGGTAGAGAAATGTGCAGTTCTAACCGACCATATCAAGGCAGAGGCTAGGTTATCTCCAGCAGGATCTTCGTGGAACATAAATCCAATTATTGTAGACCATTACTCATGCTCTCTGACTTATCTCCGGCGAGGATCGATCAAACAGATAAGATTGAGAGTTGATCCAGGATTCATTTTCGACGCCCTCGCTGAGGTAAATGTCAGTCAGCCAAAGATCGGCAGCAACAACATCTCAAATATGAGCATCAAGGCTTTCAGACCCCCACACGATGATGTTGCAAAATTGCTCAAAGATATCAACACAAGCAAGCACAATCTTCCCATTTCAGGGGGCAATCTCGCCAATTATGAAATCCATGCTTTCCGCAGAATCGGGTTGAACTCATCTGCTTGCTACAAAGCTGTTGAGATATCAACATTAATTAGGAGATGCCTTGAGCCAGGGGAGGACGGCTTGTTCTTGGGTGAGGGATCGGGTTCTATGTTGATCACTTATAAGGAGATACTTAAACTAAACAAGTGCTTCTATAATAGTGGGGTTTCCGCCAATTCTAGATCTGGTCAAAGGGAATTAGCACCCTATCCCTCCGAAGTTGGCCTTGTCGAACACAGAATGGGAGTAGGTAATATTGTCAAAGTGCTCTTTAACGGGAGGCCCGAAGTCACGTGGGTAGGCAGTGTAGATTGCTTCAATTTCATAGTTAGTAATATCCCTACCTCTAGTGTGGGGTTTATCCATTCAGATATAGAGACCTTGCCTAACAAAGATACTATAGAGAAGCTAGAGGAATTGGCAGCCATCTTATCGATGGCTCTGCTCCTGGGCAAAATAGGATCAATACTGGTGATTAAGCTTATGCCTTTCAGCGGGGATTTTGTTCAGGGATTTATAAGTTATGTAGGGTCCCATTATAGAGAAGTGAACCTTGTATACCCTAGATACAGCAACTTCATATCTACTGAATCTTATTTGGTTATGACAGATCTCAAGGCTAACCGGCTAATGAATCCTGAAAAGATTAAGCAGCAGATAATTGAATCATCTGTGAGGACTTCACCTGGACTTATAGGTCACATCCTATCCATTAAGCAACTAAGCTGCATACAAGCAATTGTGGGAGACGCAGTTAGTAGAGGTGATATCAATCCTACTCTGAAAAAACTTACACCTATAGAGCAGGTGCTGATCAATTGCGGGTTGGCAATTAACGGACCTAAGCTGTGCAAAGAATTGATCCACCATGATGTTGCCTCAGGGCAAGATGGATTGCTTAATTCTATACTCATCCTCTACAGGGAGTTGGCAAGATTCAAAGACAACCAAAGAAGTCAACAAGGGATGTTCCACGCTTACCCCGTATTGGTAAGTAGCAGGCAACGAGAACTTATATCTAGGATCACCCGCAAATTTTGGGGGCACATTCTTCTTTACTCCGGGAACAGAAAGTTGATAAATAAGTTTATCCAGAATCTCAAGTCCGGCTATCTGATACTAGACTTACACCAGAATATCTTCGTTAAGAATCTATCCAAGTCAGAGAAACAGATTATTATGACGGGGGGTTTGAAACGTGAGTGGGTTTTTAAGGTAACAGTCAAGGAGACCAAAGAATGGTATAAGTTAGTCGGATACAGTGCCCTGATTAAGGACTAATTGGTTGAACTCCGGAACCCTAATCCTGCCCTAGGTGGTTAGGCATTATTTGCAATAGATTAAAGAAAACTTTGAAAATACGAAGTTTCTATTCCCAGCTTTGTCTGGT
>AF266288_Edmonston
ACCAAACAAAGTTGGGTAAGGATAGATCAATCAATGATCATATTCTAGTGCACTTAGGATTCAAGATCCTATTATCAGGGACAAGAGCAGGATTAGGGATATCCGAGATGGCCACACTTTTAAGGAGCTTAGCATTGTTCAAAAGAAACAAGGACAAACCACCCATTACATCAGGATCCGGTGGAGCCATCAGAGGAATCAAACACATTATTATAGTACCAATCCCTGGAGATTCCTCAATTACCACTCGATCCAGACTTCTGGACCGGTTGGTCAGGTTAATTGGAAACCCGGATGTGAGCGGGCCCAAACTAACAGGGGCACTAATAGGTATATTATCCTTATTTGTGGAGTCTCCAGGTCAATTGATTCAGAGGATCACCGATGACCCTGACGTTAGCATAAGGCTGTTAGAGGTTGTCCAGAGTGACCAGTCACAATCTGGCCTTACCTTCGCATCAAGAGGTACCAACATGGAGGATGAGGCGGACCAATACTTTTCACATGATGATCCAATTAGTAGTGATCAATCCAGGTTCGGATGGTTCGAGAACAAGGAAATCTCAGATATTGAAGTGCAAGACCCTGAGGGATTCAACATGATTCTGGGTACCATCCTAGCCCAAATTTGGGTCTTGCTCGCAAAGGCGGTTACGGCCCCAGACACGGCAGCTGATTCGGAGCTAAGAAGGTGGATAAAGTACACCCAACAAAGAAGGGTAGTTGGTGAATTTAGATTGGAGAGAAAATGGTTGGATGTGGTGAGGAACAGGATTGCCGAGGACCTCTCCTTACGCCGATTCATGGTCGCTCTAATCCTGGATATCAAGAGAACACCCGGAAACAAACCCAGGATTGCTGAAATGATATGTGACATTGATACATATATCGTAGAGGCAGGATTAGCCAGTTTTATCCTGACTATTAAGTTTGGGATAGAAACTATGTATCCTGCTCTTGGACTGCATGAATTTGCTGGTGAGTTATCCACACTTGAGTCCTTGATGAACCTTTACCAGCAAATGGGGGAAACTGCACCCTACATGGTAATCCTGGAGAACTCAATTCAGAACAAGTTCAGTGCAGGATCATACCCTCTGCTCTGGAGCTATGCCATGGGAGTAGGAGTGGAACTTGAAAACTCCATGGGAGGTTTGAACTTTGGCCGATCTTACTTTGATCCAGCATATTTTAGATTAGGGCAAGAGATGGTAAGGAGGTCAGCTGGAAAGGTCAGTTCCACATTGGCATCTGAACTCGGTATCACTGCCGAGGATGCAAGGCTTGTTTCAGAGATTGCAATGCATACTACTGAGGACAAGATCAGTAGAGCGGTTGGACCCAGACAAGCCCAAGTATCATTTCTACACGGTGATCAAAGTGAGAATGAGCTACCGAGATTGGGGGGCAAGGAAGATAGGAGGGTCAAACAGAGTCGAGGAGAAGCCAGGGAGAGCTACAGAGAAACCGGGCCCAGCAGAGCAAGTGATGCGAGAGCTGCCCATCTTCCAACCGGCACACCCCTAGACATTGACACTGCATCGGAGTCCAGCCAAGATCCGCAGGACAGTCGAAGGTCAGCTGACGCCCTGCTTAGGCTGCAAGCCATGGCAGGAATCTCGGAAGAACAAGGCTCAGACACGGACACCCCTATAGTGTACAATGACAGAAATCTTCTAGACTAGGTGCGAGAGGCCGAGGACCAGAACAACATCCGCCTACCCTCCATCATTGTTATAAAAAACTTAGGAACCAGGTCCACACAGCCGCCAGCCCATCAACCATCCACTCCCACGATTGGAGCCGATGGCAGAAGAGCAGGCACGCCATGTCAAAAACGGACTGGAATGCATCCGGGCTCTCAAGGCCGAGCCCATCGGCTCACTGGCCATCGAGGAAGCTATGGCAGCATGGTCAGAAATATCAGACAACCCAGGACAGGAGCGAGCCACCTGCAGGGAAGAGAAGGCAGGCAGTTCGGGTCTCAGCAAACCATGCCTCTCAGCAATTGGATCAACTGAAGGCGGTGCACCTCGCATCCGCGGCCAGGGACCTGGAGAGAGCGATGACGACGCTGAAACTTTGGGAATCCCCCCAAGAAATCTCCAGGCATCAAGCACTGGGTTACAGTGTTATTATGTTTATGATCACAGCGGTGAAGCGGTTAAGGGAATCCAAGATGCTGACTCTATCATGGTTCAATCAGGCCTTGATGGTGATAGCACCCTCTCAGGAGGAGACAATGAATCTGAAAACAGCGATGTGGATATTGGCGAACCTGATACCGAGGGATATGCTATCACTGACCGGGGATCTGCTCCCATCTCTATGGGGTTCAGGGCTTCTGATGTTGAAACTGCAGAAGGAGGGGAGATCCACGAGCTCCTGAGACTCCAATCCAGAGGCAACAACTTTCCGAAGCTTGGGAAAACTCTCAATGTTCCTCCGCCCCCGGACCCCGGTAGGGCCAGCACTTCCGAGACACCCATTAAAAAGGGCACAGACGCGAGATTAGCCTCATTTGGAACGGAGATCGCGTCTTTATTGACAGGTGGTGCAACCCAATGTGCTCGAAAGTCACCCTCGGAACCATCAGGGCCAGGTGCACCTGCGGGGAATGTCCCCGAGTGTGTGAGCAATGCCGCACTGATACAGGAGTGGACACCCGAATCTGGTACCACAATCTCCCCGAGATCCCAGAATAATGAAGAAGGGGGAGACTATTATGATGATGAGCTGTTCTCTGATGTCCAAGATATTAAAACAGCCTTGGCCAAAATACACGAGGATAATCAGAAGATAATCTCCAAGCTAGAATCACTGCTGTTATTGAAGGGAGAAGTTGAGTCAATTAAGAAGCAGATCAACAGGCAAAATATCAGCATATCCACCCTGGAAGGACACCTCTCAAGCATCATGATCGCCATTCCTGGACTTGGGAAGGATCCCAACGACCCCACTGCAGATGTCGAAATCAATCCCGACTTGAAACCCATCATAGGCAGAGATTCAGGCCGAGCACTGGCCGAAGTTCTCAAGAAACCCGTTGCCAGCCGACAACTCCAAGGAATGACAAATGGACGGACCAGTTCCAGAGGACAGCTGCTGAAGGAATTTCAGCTAAAGCCGATCGGGAAAAAGATGAGCTCAGCCGTCGGGTTTGTTCCTGACACCGGCCCTGCATCACGCAGTGTAATCCGCTCCATTATAAAATCCAGCCGGCTAGAGGAGGATCGGAAGCGTTACCTGATGACTCTCCTTGATGATATCAAAGGAGCCAATGATCTTGCCAAGTTCCACCAGATGCTGATGAAGATAATAATGAAGTAGCTACAGCTCAACTTACCTGCCAACCCCATGCCAGTCGACCCAACTAGTACAACCTAAATCCATTATAAAAAACTTAGGAGCAAAGTGATTGCCTCCCAAGTTCCACAATGACAGAGATCTACGACTTCGACAAGTCGGCATGGGACATCAAAGGGTCGATCGCTCCGATACAACCCACCACCTACAGTGATGGCAGGCTGGTGCCCCAGGTCAGAGTCATAGATCCTGGTCTAGGCGACAGGAAGGATGAATGCTTTATGTACATGTTTCTGCTGGGGGTTGTTGAGGGCAGCGATCCCCTAGGGCCTCCAATCGGGCGAGCATTTGGGTCCCTGCCCTTAGGTGTTGGCAGATCCACAGCAAAGCCCGAAGAACTCCTCAAAGAGGCCACTGAGCTTGACATAGTTGTTAGACGTACAGCAGGGCTCAATGAAAAACTGGTGTTCTACAACAACACCCCACTAACTCTCCTCACACCTTGGAGAAAGGTCCTAACAACAGGGAGTGTCTTCAACGCAAACCAAGTGTGCAATGCGGTTAATCTGATACCGCTCGATACCCCGCAGAGGTTCCGTGTTGTTTATATGAGCATCACCCGTCTTTCGGATAACGGGTATTACACCGTTCCTAGAAGAATGCTGGAATTCAGATCGGTCAATGCAGTGGCCTTCAACCTGCTGGTGACCCTTAGGATTGACAAGGCGATAGGCCCTGGGAAGATCATCGACAATACAGAGCAACTTCCTGAGGCAACATTTATGGTCCACATCGGGAACTTCAGGAGAAAGAAGAGTGAAGTCTACTCTGCCGATTATTGCAAAATGAAAATCGAAAAGATGGGCCTGGTTTTTGCACTTGGTGGGATAGGGGGCACCAGTCTTCACATTAGAAGCACAGGCAAGATGAGCAAGACTCTCCATGCACAACTCGGGTTCAAGAAGACCTTATGTTACCCGCTGATGGATATCAATGAAGACCTTAATCGATTACTCTGGAGGAGCAGATGCAAGATAGTAAGAATCCAGGCAGTTTTGCAGCCATCAGTTCCTCAAGAATTCCGCATTTACGACGACGTGATCATAAATGATGACCAAGGACTATTCAAAGTTCTGTAGACCGTAGTGCCCAGCAATGCCCGAAAACGACCCCCCTCACAATGACAGCCAGAAGGCCCGGACAAAAAAGCCCCCTCCGAAAGACTCCACGGACCAAGCGAGAGGCCAGCCAGCAGCCGACGGCAAGCGCGAACACCAGGCGGCCCCAGCACAGAACAGCCCTGACACAAGGCCACCACCAGCCACCCCAATCTGCATCCTCCTCGTGGGACCCCCGAGGACCAACCCCCAAGGCTGCCCCCGATCCAAACCACCAACCGCATCCCCACCACCCCCGGGAAAGAAACCCCCAGCAATTGGAAGGCC-CCTCCCCCTCTTCCTCAACACAAGAACTCCACAACCGAACCGCACAAGCGACCGAGGTGACCCAACCGCAGGCATCCGACTCCCTAGACAGATCCTCTCTCCCCGGCAAACTAAACAAAACTTAGGGCCAAGGAACATACACACCCAACAGAACCCAGACCCCGGCCCACGGCGCCGCGCCCCCAACCCCCGACAACCAGAGGGAGCCCCCAACCAATCCCGCCGGTTCCCCCGGTGCCCACAGGCAGGGACACCAACCCCCGAACAGACCCAGCACCCAACCATCGACAATCCAAGACGGGGGGGCCCCCCCAAAAAAAGCCCCCCAGGGGCCGACAGCCAGCACCGCGAGGAAGCCCACCCACCCCACACACGACCACGGCAACCAAACCAGAACCCAGACCACCCTGGGCCACCAGCTCCCAGACTCGGCCATCACCCCGCAGAAAGGAAAGGCCACAACCCGCGCACCCCAGCCCCGATCCGGCGGGGAGCCACCCAACCCGAACCAGCACCCAAGAGCGATCCCCGAAGGACCCCCGAACCGCAAAGGACATCAGTATCCCACAGCCTCTCCAAGTCCCCCGGTCTCCTCCTTTTCTCGAAGGGACCAAAAGATCAATCCACCACACCCGACGACACTCAACTCCCCACCCCTAAAGGAGACACCGGGAATCCCAGAATCAAGACTCATCCAATGTCCATCATGGGTCTCAAGGTGAACGTCTCTGCCATATTCATGGCAGTACTGTTAACTCTCCAGACACCCACCGGTCAAATCCATTGGGGCAATCTCTCTAAGATAGGGGTGGTAGGAATAGGAAGTGCAAGCTACAAAGTTATGACTCGTTCCAGCCATCAATCATTAGTCATAAAATTAATGCCCAATATAACTCTCCTCAATAACTGCACGAGGGTAGAGATTGCAGAATACAGGAGACTACTGAGAACAGTTTTGGAACCAATTAGAGATGCACTTAATGCAATGACCCAGAATATAAGACCGGTTCAGAGTGTAGCTTCAAGTAGGAGACACAAGAGATTTGCGGGAGTAGTCCTGGCAGGTGCGGCCCTAGGCGTTGCCACAGCTGCTCAGATAACAGCCGGCATTGCACTTCACCAGTCCATGCTGAACTCTCAAGCCATCGACAATCTGAGAGCGAGCCTGGAAACTACTAATCAGGCAATTGAGGCAATCAGACAAGCAGGGCAGGAGATGATATTGGCTGTTCAGGGTGTCCAAGACTACATCAATAATGAGCTGATACCGTCTATGAACCAACTATCTTGTGATTTAATCGGCCAGAAGCTCGGGCTCAAATTGCTCAGATACTATACAGAAATCCTGTCATTATTTGGCCCCAGCTTACGGGACCCCATATCTGCGGAGATATCTATCCAGGCTTTGAGCTATGCGCTTGGAGGAGACATCAATAAGGTGTTAGAAAAGCTCGGATACAGTGGAGGTGATTTACTGGGCATCTTAGAGAGCAGAGGAATAAAGGCCCGGATAACTCACGTCGACACAGAGTCCTACTTCATTGTCCTCAGTATAGCCTATCCGACGCTGTCCGAGATTAAGGGGGTGATTGTCCACCGGCTAGAGGGGGTCTCGTACAACATAGGCTCTCAAGAGTGGTATACCACTGTGCCCAAGTATGTTGCAACCCAAGGGTACCTTATCTCGAATTTTGATGAGTCATCGTGTACTTTCATGCCAGAGGGGACTGTGTGCAGCCAAAATGCCTTGTACCCGATGAGTCCTCTGCTCCAAGAATGCCTCCGGGGGTCCACCAAGTCCTGTGCTCGTACACTCGTATCCGGGTCTTTTGGGAACCGGTTCATTTTATCACAAGGGAACCTAATAGCCAATTGTGCATCAATCCTTTGCAAGTGTTACACAACAGGAACGATCATTAATCAAGACCCTGACAAGATCCTAACATACATTGCTGCCGATCACTGCCCGGTAGTCGAGGTGAACGGCGTGACCATCCAAGTCGGGAGCAGGAGGTATCCAGACGCTGTGTACTTGCACAGAATTGACCTCGGTCCTCCCATATCATTGGAGAGGTTGGACGTAGGGACAAATCTGGGGAATGCAATTGCTAAGTTGGAGGATGCCAAGGAATTGTTGGAGTCATCGGACCAGATATTGAGGAGTATGAAAGGTTTATCGAGCACTAGCATAGTCTACATCCTGATTGCAGTGTGTCTTGGAGGGTTGATAGGGATCCCCGCTTTAATATGTTGCTGCAGGGGGCGTTGTAACAAAAAGGGAGAACAAGTTGGTATGTCAAGACCAGGCCTAAAGCCTGATCTTACGGGAACATCAAAATCCTATGTAAGGTCGCTCTGATCCTCTACAACTCTTGAAACACAAATGTCCCACAAGTCTCCTCTTCGTCATCAAGCAACCACCGCACCCAGCATCAAGCCCACCTGAAATTATCTCCGGCTTCCCTCTGGCCGAACAATATCGGTAGTTAATTAAAACTTAGGGTGCAAGATCATCCACAATGTCACCACAACGAGACCGGATAAATGCCTTCTACAAAGATAACCCCCATCCCAAGGGAAGTAGGATAGTCATTAACAGAGAACATCTTATGATTGATAGACCTTATGTTTTGCTGGCTGTTCTGTTTGTCATGTCTCTGAGCTTGATCGGGTTGCTAGCCATTGCAGGCATTAGACTTCATCGGGCAGCCATCTACACCGCAGAGATCCATAAAAGCCTCAGCACCAATCTAGATGTAACTAACTCAATCGAGCATCAGGTCAAGGACGTGCTGACACCACTCTTCAAAATCATCGGTGATGAAGTGGGCCTGAGGACACCTCAGAGATTCACTGACCTAGTGAAATTCATCTCTGACAAGATTAAATTCCTTAATCCGGATAGGGAGTACGACTTCAGAGATCTCACTTGGTGTATCAACCCGCCAGAGAGAATCAAATTGGATTATGATCAATACTGTGCAGATGTGGCTGCTGAAGAGCTCATGAATGCATTGGTGAACTCAACTCTACTGGAGACCAGAACAACCAATCAGTTCCTAGCTGTCTCAAAGGGAAACTGCTCAGGGCCCACTACAATCAGAGGTCAATTCTCAAACATGTCGCTGTCCCTGTTAGACTTGTATTTAAGTCGAGGTTACAATGTGTCATCTATAGTCACTATGACATCCCAGGGAATGTATGGGGGAACTTACCTAGTGGAAAAGCCTAATCTGAGCAGCAAAAGGTCAGAGTTGTCACAACTGAGCATGTACCGAGTGTTTGAAGTAGGTGTTATCAGAAATCCGGGTTTGGGGGCTCCGGTGTTCCATATGACAAACTATCTTGAGCAACCAGTCAGTAATGATCTCAGCAACTGTATGGTGGCTTTGGGGGAGCTCAAACTCGCAGCCCTTTGTCACGGGGAAGATTCTATCACAATTCCCTATCAGGGATCAGGGAAAGGTGTCAGCTTCCAGCTCGTCAAGCTAGGTGTCTGGAAATCCCCAACCGACATGCAATCCTGGGTCCCCTTATCAACGGATGATCCAGTGATAGACAGGCTTTACCTCTCATCTCACAGAGGTGTTATCGCTGACAATCAAGCAAAATGGGCTGTCCCGACAACACGAACAGATGACAAGTTGCGAATGGAGACATGCTTCCAACAGGCGTGTAAGGGTAAAATCCAAGCACTCTGCGAGAATCCCGAGTGGGCACCATTGAAGGATAACAGGATTCCTTCATACGGGGTCTTGTCTGTTGATCTGAGTCTGACAGTTGAGCTTAAAATCAAAATTGCTTCGGGATTCGGGCCATTGATCACACACGGTTCAGGGATGGACCTATACAAATCCAACCACAACAATGTGTATTGGCTGACTATCCCGCCAATGAAGAACCTAGCCTTAGGTGTAATCAACACATTGGAGTGGATACCGAGATTCAAGGTTAGTCCCAACCTCTTCACTGTCCCAATTAAGGAAGCAGGCGAAGACTGCCATGCCCCAACATACCTACCTGCGGAGGTGGATGGTGATGTCAAACTCAGTTCCAATCTGGTGATTCTACCTGGTCAAGATCTCCAATATGTTTTGGCAACCTACGATACTTCCAGGGTTGAACATGCTGTGGTTTATTACGTTTACAGCCCAGGCCGCTCATTTTCTTACTTTTATCCTTTTAGGTTGCCTATAAAGGGGGTCCCCATCGAATTACAAGTGGAATGCTTCACATGGGACCAAAAACTCTGGTGCCGTCACTTCTGTGTGCTTGCGGACTCAGAATCTGGTGGACATATCACTCACTCTGGGATGGTGGGCATGGGAGTCAGCTGCACAGTCACCCGGGAAGATGGAACCAATCGCAGATAGGGCTGCTAGTGAACCAATCACATGATGTCACCCAGACATCAGGCATACCCACTAGTGTGAAATAGACATCAGAATTAAGAAAAACGTAGGGTCCAAGTGGTTCCCCGTTATGGACTCGCTATCTGTCAACCAGATCTTATACCCTGAAGTTCACCTAGATAGCCCGATAGTTACCAATAAGATAGTAGCCATCCTGGAGTATGCTCGAGTCCCTCACGCTTACAGCCTGGAGGACCCTACACTGTGTCAGAACATCAAGCACCGCCTAAAAAACGGATTTTCCAACCAAATGATTATAAACAATGTGGAAGTTGGGAATGTCATCAAGTCCAAGCTTAGGAGTTATCCGGCCCACTCTCATATTCCATATCCAAATTGTAATCAGGATTTATTTAACATAGAAGACAAAGAGTCAACGAGGAAGATCCGTGAACTCCTCAAAAAGGGGAATTCGCTGTACTCCAAAGTCAGTGATAAGGTTTTCCAATGCTTAAGGGACACTAACTCACGGCTTGGCCTAGGCTCCGAATTGAGGGAGGACATCAAGGAGAAAGTTATTAACTTGGGAGTTTACATGCACAGCTCCCAGTGGTTTGAGCCCTTTCTGTTTTGGTTTACAGTCAAGACTGAGATGAGGTCAGTGATTAAATCACAAACCCATACTTGCCATAGGAGGAGACACACACCTGTATTCTTCACTGGTAGTTCAGTTGAGTTGCTAATCTCTCGTGACCTTGTTGCTATAATCAGTAAAGAGTCTCAACATGTATATTACCTGACATTTGAACTGGTTTTGATGTATTGTGATGTCATAGAGGGGAGGTTAATGACAGAGACCGCTATGACTATTGATGCTAGGTATACAGAGCTTCTAGGAAGAGTCAGATACATGTGGAAACTGATAGATGGTTTCTTCCCTGCACTCGGGAATCCAACTTATCAAATTGTAGCCATGCTGGAGCCTCTTTCACTTGCTTACCTGCAGCTGAGGGATATAACAGTAGAACTCAGAGGTGCTTTCCTTAACCACTGCTTTACTGAAATACATGATGTTCTTGACCAAAACGGGTTTTCTGATGAAGGTACTTATCATGAGTTAATTGAAGCTCTAGATTACATTTTCATAACTGATGACATACATCTGACAGGGGAGATTTTCTCATTTTTCAGAAGTTTCGGCCACCCCAGACTTGAAGCAGTAACGGCTGCTGAAAATGTTAGGAAATACATGAATCAGCCTAAAGTCATTGTGTATGAGACTCTGATGAAAGGTCATGCCATATTTTGTGGAATCATAATCAACGGCTATCGTGACAGGCACGGAGGCAGTTGGCCACCGCTGACCCTCCCCCTGCATGCTGCAGACACAATCCGGAATGCTCAAGCTTCAGGTGAAGGGTTAACACATGAGCAGTGCGTTGATAACTGGAAATCTTTTGCTGGAGTGAAATTTGGCTGCTTTATGCCTCTTAGCCTGGATAGTGATCTGACAATGTACCTAAAGGACAAGGCACTTGCTGCTCTCCAAAGGGAATGGGATTCAGTTTACCCGAAAGAGTTCCTGCGTTACGACCCTCCCAAGGGAACCGGGTCACGGAGGCTTGTAGATGTTTTCCTTAATGATTCGAGCTTTGACCCATATGATGTGATAATGTATGTTGTAAGTGGAGCTTACCTCCATGACCCTGAGTTCAACCTGTCTTACAGCCTGAAAGAAAAGGAGATCAAGGAAACAGGTAGACTTTTTGCTAAAATGACTTACAAAATGAGGGCATGCCAAGTGATTGCTGAAAATCTAATCTCAAACGGGATTGGCAAATATTTTAAGGACAATGGGATGGCCAAGGATGAGCACGATTTGACTAAGGCACTCCACACTCTAGCTGTCTCAGGAGTCCCCAAAGATCTCAAAGAAAGTCACAGGGGGGGGCCAGTCTTAAAAACCTACTCCCGAAGCCCAGTCCACACAAGTACCAGGAACGTGAGAGCAGCAAAAGGGTTTATAGGGTTCCCTCAAGTAATTCGGCAGGACCAAGACACTGATCATCCGGAGAATATGGAAGCTTACGAGACAGTCAGTGCATTTATCACGACTGATCTCAAGAAGTACTGCCTTAATTGGAGATATGAGACCATCAGCTTGTTTGCACAGAGGCTAAATGAGATTTACGGATTGCCCTCATTTTTCCAGTGGCTGCATAAGAGGCTTGAGACCTCTGTCCTGTATGTAAGTGACCCTCATTGCCCCCCCGACCTTGACGCCCATATCCCGTTATATAAAGTCCCCAATGATCAAATCTTCATTAAGTACCCTATGGGAGGTATAGAAGGGTATTGTCAGAAGCTGTGGACCATCAGCACCATTCCCTATCTATACCTGGCTGCTTATGAGAGCGGAGTAAGGATTGCTTCGTTAGTGCAAGGGGACAATCAGACCATAGCCGTAACAAAAAGGGTACCCAGCACATGGCCCTACAACCTTAAGAAACGGGAAGCTGCTAGAGTAACTAGAGATTACTTTGTAATTCTTAGGCAAAGGCTACATGATATTGGCCATCACCTCAAGGCAAATGAGACAATTGTTTCATCACATTTTTTTGTCTATTCAAAAGGAATATATTATGATGGGCTACTTGTGTCCCAATCACTCAAGAGCATCGCAAGATGTGTATTCTGGTCAGAGACTATAGTTGATGAAACAAGGGCAGCATGCAGTAATATTGCTACAACAATGGCTAAAAGCATCGAGAGAGGTTATGACCGTTACCTTGCATATTCCCTGAACGTCCTAAAAGTGATACAGCAAATTCTGATCTCTCTTGGCTTCACAATCAATTCAACCATGACCCGGGATGTAGTCATACCCCTCCTCACAAACAACGACCTCTTAATAAGGATGGCACTGTTGCCCGCTCCTATTGGGGGGATGAATTATCTGAATATGAGCAGGCTGTTTGTCAGAAACATCGGTGATCCAGTAACATCATCAATTGCTGATCTCAAGAGAATGATTCTCGCCTCACTAATGCCTGAAGAGACCCTCCATCAAGTAATGACACAACAACCGGGGGACTCTTCATTCCTAGACTGGGCTAGCGACCCTTACTCAGCAAATCTTGTATGTGTCCAGAGCATCACTAGACTCCTCAAGAACATAACTGCAAGGTTTGTCCTGATCCATAGTCCAAACCCAATGTTAAAAGGATTATTCCATGATGACAGTAAAGAAGAGGACGAGGGACTGGCGGCATTCCTCATGGACAGGCATATTATAGTACCTAGGGCAGCTCATGAAATCCTGGATCATAGTGTCACAGGGGCAAGAGAGTCTATTGCAGGCATGCTGGATACCACAAAAGGCCTGATTCGAGCCAGCATGAGGAAGGGGGGGTTAACCTCTCGAGTGATAACCAGATTGTCCAATTATGACTATGAACAATTCAGAGCAGGGATGGTGCTATTGACAGGAAGAAAGAGAAATGTCCTCATTGACAAAGAGTCATGTTCAGTGCAGCTGGCGAGAGCTCTAAGAAGCCATATGTGGGCGAGGCTAGCTCGAGGACGGCCTATTTACGGCCTTGAGGTCCCTGATGTACTAGAATCTATGCGAGGCCACCTTATTCGGCGTCATGAGACATGTGTCATCTGCGAGTGTGGATCAGTCAACTACGGATGGTTTTTTGTCCCCTCGGGTTGCCAACTGGATGATATTGACAAGGAAACATCATCCTTGAGAGTCCCATATATTGGTTCTACCACTGATGAGAGAACAGACATGAAGCTTGCCTTCGTAAGAGCCCCAAGTCGATCCTTGCGATCTGCTGTTAGAATAGCAACAGTGTACTCATGGGCTTACGGTGATGATGATAGCTCTTGGAACGAAGCCTGGTTGTTGGCTAGGCAAAGGGCCAATGTGAGCCTGGAGGAGCTAAGGGTGATCACTCCCATCTCAACTTCGACTAATTTAGCGCATAGGTTGAGGGATCGTAGCACTCAAGTGAAATACTCAGGTACATCCCTTGTCCGAGTGGCGAGGTATACCACAATCTCCAACGACAATCTCTCATTTGTCATATCAGATAAGAAGGTTGATACTAACTTTATATACCAACAAGGAATGCTTCTAGGGTTGGGTGTTTTAGAAACATTGTTTCGACTCGAGAAAGATACCGGATCATCTAACACGGTATTACATCTTCACGTCGAAACAGATTGTTGCGTGATCCCGATGATAGATCATCCCAGGATACCCAGCTCCCGCAAGCTAGAGCTGAGGGCAGAGCTATGTACCAACCCATTGATATATGATAATGCACCTTTAATTGACAGAGATGCAACAAGGCTATACACCCAGAGCCATAGGAGGCACCTTGTGGAATTTGTTACATGGTCCACACCCCAACTATATCACATTTTAGCTAAGTCCACAGCACTATCTATGATTGACCTGGTAACAAAATTTGAGAAGGACCATATGAATGAAATTTCAGCTCTCATAGGGGATGACGATATCAATAGTTTCATAACTGAGTTTCTGCTCATAGAGCCAAGATTATTCACTATCTACTTGGGCCAGTGTGCGGCCATCAATTGGGCATTTGATGTACATTATCATAGACCATCAGGGAAATATCAGATGGGTGAGCTGTTGTCATCGTTCCTTTCTAGAATGAGCAAAGGAGTGTTTAAGGTGCTTGTCAATGCTCTAAGCCACCCAAAGATCTACAAGAAATTCTGGCATTGTGGTATTATAGAGCCTATCCATGGTCCTTCACTTGATGCTCAAAACTTGCACACAACTGTGTGCAACATGGTTTACACATGCTATATGACCTACCTCGACCTGTTGTTGAATGAAGAGTTAGAAGAGTTCACATTTCTCTTGTGTGAAAGCGACGAGGATGTAGTACCGGACAGATTCGACAACATCCAGGCAAAACACTTATGTGTTCTGGCAGATTTGTACTGTCAACCAGGGACCTGCCCACCAATTCGAGGTCTAAGACCGGTAGAGAAATGTGCAGTTCTAACCGACCATATCAAGGCAGAGGCTAGGTTATCTCCAGCAGGATCTTCGTGGAACATAAATCCAATTATTGTAGACCATTACTCATGCTCTCTGACTTATCTCCGGCGAGGATCGATCAAACAGATAAGATTGAGAGTTGATCCAGGATTCATTTTCGACGCCCTCGCTGAGGTAAATGTCAGTCAGCCAAAGATCGGCAGCAACAACATCTCAAATATGAGCATCAAGGATTTCAGACCCCCACACGATGATGTTGCAAAATTGCTCAAAGATATCAACACAAGCAAGCACAATCTTCCCATTTCAGGGGGCAATCTCGCCAATTATGAAATCCATGCTTTCCGCAGAATCGGGTTGAACTCATCTGCTTGCTACAAAGCTGTTGAGATATCAACATTAATTAGGAGATGCCTTGAGCCAGGGGAAGACGGCTTGTTCTTGGGTGAGGGATCGGGTTCTATGTTGATCACTTATAAGGAGATACTTAAACTAAACAAGTGCTTCTATAATAGTGGGGTTTCCGCCAATTCTAGATCTGGTCAAAGGGAATTAGCACCCTATCCCTCCGAAGTTGGCCTTGTCGAACACAGAATGGGAGTAGGTAATATTGTCAAAGTGCTCTTTAACGGGAGGCCCGAAGTCACGTGGGTAGGCAGTGTAGATTGCTTCAATTTCATAGTTAGTAATATCCCTACCTCTAGTGTGGGGTTTATCCATTCAGATATAGAGACCTTGCCTAACAAAGATACTATAGAGAAGCTAGAGGAATTGGCAGCCATCTTATCGATGGCTCTGCTCCTGGGCAAAATAGGATCAATACTGGTGATTAAGCTTATGCCTTTCAGCGGGGATTTTGTTCAGGGATTTATAAGTTATGTAGGGTCTCATTATAGAGAAGTGAACCTTGTATACCCTAGATACAGCAACTTCATATCTACTGAATCTTATTTGGTTATGACAGATCTCAAGGCTAACCGGCTAATGAATCCTGAAAAGATTAAGCAGCAGATAATTGAATCATCTGTGAGGACTTCACCTGGACTTATAGGTCACATCCTATCCATTAAGCAACTAAGCTGCATACAAGCAATTGTGGGAGACGCAGTTAGTAGAGGTGATATCAATCCTACTCTGAAAAAACTTACACCTATAGAGCAGGTGCTGATCAATTGCGGGTTGGCAATTAACGGACCTAAGCTGTGCAAAGAATTGATCCACCATGATGTTGCCTCAGGGCAAGATGGATTGCTTAATTCTATACTCATCCTCTACAGGGAGTTGGCAAGATTCAAAGACAACCAAAGAAGTCAACAAGGGATGTTCCACGCTTACCCCGTATTGGTAAGTAGCAGGCAACGAGAACTTATATCTAGGATCACCCGCAAATTTTGGGGGCACATTCTTCTTTACTCCGGGAACAGAAAGTTGATAAATAAGTTTATCCAGAATCTCAAGTCCGGCTATCTGATACTAGACTTACACCAGAATATCTTCGTTAAGAATCTATCCAAGTCAGAGAAACAGATTATTATGACGGGGGGTTTGAAACGTGAGTGGGTTTTTAAGGTAACAGTCAAGGAGACCAAAGAATGGTATAAGTTAGTCGGATACAGTGCCCTGATTAAGGACTAATTGGTTGAACTCCGGAACCCTAATCCTGCCCTAGGTGGTTAGGCATTATTTGCAATATATTAAAGAAAACTTTGAAAATACGAAGTTTCTATTCCCAGCTTTGTCTGGT
>DQ345721_CAM-70
ACCAAACAAAGTTGGGTAAGGATAGTTCAATCAATGATCATCTTCTAGTGCACTTAGGATTCAAGATCCTATTATCAGGGACAAGAGCAGGATTAGGGATATCCGAGATGGCCACACTTTTAAGGAGCTTAGCATTGTTCAAAAGAAACAAGGACAAACCACCCATTACATCAGGATCCGGTGGAGCCATCAGAGGAATCAAACACATTATTATAGTACCAATCCCTGGAGATTCCTCAATTACCACTCGATCCAGACTTCTGGACCGGTTGGTCAGGTCAATTGGAAACCCGGATGTGAGCGGGCCCAAACTAACAGGGGCACTAATAGGTATATTATCCTTATTTGTGGAGTCTCCAGGTCAATTGATTCAGAGGATCACCGATGACCCTGACGTTAGCATAAGGCTGTTAGAGGTTGTCCAGAGTGACCAGTCACAATCTGGCCTAACCTTCGCATCAAGAGGTACCAACATGGAGGATGAGGCGGACCAATACTTTTCACATGATGATCCAATTAGTAGTGATCAATCCAGGTTCGGATGGTTCGAGAACAAGGAAATCTCAGATATTGAAGTGCAAGACCCTGAGGGATTCAACATGATTCTGGGTACCATCCTAGCCCAAATTTGGGTCTTGCTCGCAAAGGCGGTTACGGCCCCAGACACGGCAGCTGATTCGGAGCTAAGAAGGTGGATAAAGTACACCCAACAAAGAAGGGTAGTTGGTGAATTTAGATTGGAGAGAAAATGGTTGGATGTGGTGAGGAACAGGATTGCCGAGGACCTCTCCTTACGCCGATTCATGGTCGCTCTAATCCTGGATATCAAGAGAACACCCGGAAACAAACCCAGGATTGCTGAAATGATATGTGACATTGATACATATATCGTAGAGGCAGGACTAGCCAGTTTTATCCTGACTATTAAGTTTGGGATAGAAACTATGTATCCTGCTCTTGGACTGCATGAATTTGCTGGTGAGTTATCCACACTTGAATCCTTGATGAACCTTTACCAGCAAATGGGGGAAACTGCACCCTACATGGTAATCCTGGAGAACTCAATTCAGAACAAGTTCAGTGCAGGATCATACCCTCTGCTCTGGAGCTATGCCATGGGAGTAGGAGTGGAACTTGAAAACTCCATGGGAGGTTTGAACTTTGGCCGATCTTACTTTGATCCAGCATATTTTAGATTAGGGCAAGAGATGGTGAGGAGGTCAGCTGGAAAGGTCAGTTCCACATTGGCATCTGAACTCGGTATCACTGCCGAGGATGCAAGGCTTGTTTCAGAGATTGCAATGCATACTACTGAGGACAAGATCAGTAGAGCGGTTGGACCCAGACAAGCCCAAGTATCATTTCTACACGGTGATCAAAGTGAGAATGAGCTACCGAGATTGGGGGCCAAGGAAGATAGGAGGGTCAAACAGAGTCGAGGAGAAGCCAGGGAGAGCTACAGAGAAACCGGGCCCAGCAGAGCAAGTGATGCGAGAGCTGCCCATCTTCCAACCGGCACACCCCTAGACATTGACACTGCATCGGAGTCCAGCCAAGATCCGCAGGACAGTCGAAGGTCAGCTGACGCCCTGCTTAGGCTGCAAGCCATGGCAGGAATCTCGGAAGAACAAGGCTCAGACACGGACACCCCTATAGTGTACAATGACAGAAATCTTCTAGACTAGGTGCGAGAGGCCGAGGGCCAGAACAACATCCGCCTACCCTCCATCATTGTTATAAAAAACTTAGGAACCAGGTCCACACAGCCGCCAGCCCATCAACCATCCACTCCCACGATTGGAGCCAATGGCAGAAGAGCAGGCACGCCATGTCAAAAACGGACTGGAATGCATCCGGGCTCTCAAAGCCGAGCCCATCGGCTCACTGGCCATCGAGGAAGCTATGGCAGCATGGTCAGAAATATCAGACAACCCAGGACAGGAGCGAGCCACCTGCAGGGAAGAGAAGGCAGGCAGTTCGGGTCTCAGCAAACCATGCCTCTCAGCAATTGGATCAACTGAAGGCGGTGCACCTCGCATCCGCGGTCAGGGACCTGGAGAGAGCGATGACGACGCTGAAACTTTGGGAATCCCCCCAGGAGATCTCCAGGCATCAAGCACTGGGTTACAGTGTTGTTATGTTTATGATCACAGCGGTGAAGCGGTTGAGGGAATCCAAGATGCTGACTCTATCGTGGTTCAATCAGGCCTTGATGGTGGTAGCACCCTCTCAGGAGGAGACAATGAATCTGAAAACAGCGATGTGGATATTGGCGAACCTGATACCGAGGGATATGCTGTCACTGACCGGGGATCTGCTCCCATCTCTATGGGGTTCAGGGCTTCTGATGTTGAAACTGCAGAAGGAGGGGAGATCCACGAGCTCCTGAGACTCCAATCCAGAGGCAACAACTTTCCGAAGCTTGGGAAAACTCTCAATGTTCCTCCGCCCCCGGACCCCGGTAGGGCCAGCACTTCCGGGACACCCATTAAAAAGGGCACAGACGCGAGATTAGCCTCATTTGGAACGGAGATCGCGTCTTTATTGACAGGTGGTGCAACCCAATGTGCTCGAAAGTCACCCTCGGAACCATCAGGGCCAGCTGCACCTGCGGGGAATGTCCCCGAGTGTGTGAGCAATGCCGCACTGATACAGGAGCGGACACCCGAATCTGGTACCACAATCTCCCCGAGATCCCAGAATAATGAGGAAGGGGGAGACTATTATGATGATGAGCTGTTCTCTGATGTCCAAGATATTAAAACAGCCTTGGCCAAAATACACGAGGATAATCAGAAGATAATCTCCAAGCTAGAATCACTGCTGTTATTGAAGGGAGAAGTTGAGTCAATTAAGAAGCAGATCAACAGGCAAAATATCAGCATATCCACCCTGGAAGGACACCTCTCAAGCATCATGATCGCCATTCCTGGACTTGGGAAGGATCCCAACGACCCCACTGCAGATGTCGAAATCAATCCCGACTTGAAACCCATCATAGGCAGAGATTCAGGCCGAGCACTGGCCGAAGTTCTCAAGAAACCCGTTGCCAGCCGACAAATCCAAGGAATGACAAATGGACGGACCAGTTCCAGAGGACAGCTGCTGAAGGAATTTCAGCTAAAGCCGATCGGGAAAAAGATGAGCTCAGCCGTCGGGTTTGTTCCTGACACCGGCCCTGCATCACGCAGTGTAATCCGCTCCATTATAAAATCCAGCCGGCTAGAGGAGGATCGGAAGCGTTACCTGATGACTCTCCTTGATGATATCAAAGGAGCCAATGATCTTGCCAAGTTCCACCAGATGCTGATGAAGATAATAATGAAGTAGCTACAGCTCAACTTACCTGCCAACCCCATGCCAGTCGACCCAACTAGTACAACCTAAATCCATTATAAAAAACTTAGGAGCAAAGTGATTGCCTCCCAAGTTCCACAATGACAGAGATCTACGACTTCGACAAGTCGGCATGGGACATCAAAGGGTCGATCGCTCCGATACAACCCACCACCTACAGTGATGGCAGGCTGGTGCCCCAGGTCAGAGTCATAGATCCTGGTCTAGGCGACAGGAAGGATGAATGCTTTATGTACATGTTTCTGCTGGGGGTTGTTGAGGACAGCGATTCCCTAGGGCCTCCAATCGGGCGAGCATTTGGGTCCCTGCCCTTAGGTGTTGGCAGATCCACAGCAAAGCCCGAAAAACTCCTCAAAGAGGCCACTGAGCTTGACATAGTTGTTAGACGTACAGCAGGGCTCAATGAAAAACTGGTGTTCTACAACAACACCCCACTAACTCTCCTCACACCTTGGAGAAAGGTCCTAACAACAGGGAGTGTCTTCAACGCAAACCAAGTGTGCAATGCGGTTAATCTGATACCGCTCGATACCCCGCAGAGGTTCCGTGTTGTTTATATGAGCATCACCCGTCTTTCGGATAACGGGTATTACACCGTTCCTAGAAGAATACTGGAATTCAGATCGGTCAATGCAGTGGCCTTCAACCTGCTGGTGACCCTTAGGATTGACAAGGCGATAGGCCCTGGGAAGATCATCGACAATACAGAGCAACTTCCTGAGGCAACATTTATGGTCCACATCGGGAACTTCATGAGAAATAAGAGTGAAGTCTACTCTGCCGATTATTGCAAAATGAAAATCGAAAAGATGGGCCTGGTTTTTGCACTTGGTGGGATAGGGGGCACCAGTCTTCACATTAGAAGCACAGGCAAAATGAGCAAGACTCTCCATGCACAACTCGGGTTCAAGAAGACCTTATGTTACCCGCTGATAGATATCAATGAAGACCTTAATCGATTACTCTGGAGGAGCAGATGCAAGATAGTAAGAATCCAGGCAGTTTTGCAGCCATCAGTTCCTCAAGAATTCCGCATTTACGACGACGTGATCATAAATGATGACCAAGGACTATTCAAAGTTCTGTAGACCGTAGTGCCCAGCAATGCCCGAAAACGACCCCCCTCACAATGACAGCCAGAAGGCCCGGACAAAAAAGCCCCCTCCGAAAGACTCCACGGACCAAGCGAGAGGCCAGCCAGCAGCCGACGGCAAGCGCGAACACCAGGCGGCCCCAGCACAGAACAGCCCTGACACAAGGCCACCACCAGCCACCCCAATCTGCATCCTCCTCGTGGGACCCCCGAGGACCAACCCCCAAGGCTGCCCCCGATCCAAACCACCAACCGCATCCCCACCACCCCCGGGAAAGAAACCCCCAGCAATTGGAAGGCC-CCTCCCCCTCTTCCTCAACACAAGAACTCCACAACCGAACCGCACAAGCGACCGAGGTGACCCAACCGCAGGCATCCGACTCCCTAGACAGATCCTCTCTCCCCGGCAAACTAAACAAAACTTAGGGCCAAGGAACATACACACCCAACAGAACCCAGACCCCGGCCCACGGCGCCGCGCCCCCAACCCCCGACAACCAGAGGGAGCCCCCAACCAATCCCGCCGGCTCCCCCGGTGCCCACAGGCAGGGACACCAACCCCCGAACAGACCCAGCACCCAACCATCGACAATCCAAGACGGGGGGGCCCCCCCAAAAAAAGGCCCCCAGGGGCCGACAGCCAGCACCGCGAGGAAGCCCACCCACCCCACACACGACCACGGCAACCAAACCAGAACCCAGACCACCCTGGGCCACCAGCTCCCAGACTCGGCCATCACCCCGCAGAAAGGAAAGGCCACAACCCGCGCACCCCAGCCCCGATCCGGCGGGGAGCCACCCAACCCGAACCAGCACCCAAGAGCGATCCCCGAAGGACCCCCGAACCGCAAAGGACATCAGTATCCCACAGCCTCTCCAAGTCCCCCGGTCTCCTCCTCTTCTCGAAGGGACCAAAAGATCAATCCACCACACCCGACGACACTCAACTCCTCACCCCTAAAGGAGACACCGGGAACCCCAGAATCAAGACTCATCCAATGTCCATCATGGGTCTCAAGGTGAACGTCTCTGCCATATTCATGGCAGTACTGTTAACTCTCCAAACACCCACCGGTCAAATCCATTGGGGCAATCTCTCTAAGATAGGGGTGGTAGGAATAGGAAGTGCAAGCTACAAAGTTATGACTCGTTCCAGCCATCACTCATTAGTCATAAAATTAATGCCCAATATAACTCTCCTCAATAACTGCACGAGGGTAGAGATTGCAGAATACAGGAGACTACTGAGAACAGTTTTGGAACCAATTAGAGATGCACTTAATGCAATGACCCAGAATATAAGACCGGTTCAGAGTGTAGCTTCAGGTAGGAGACACAAGAGATTTGCGGGAGTAGTCCTGGCAGGTGCGGCCCTAGGCGTTGCCACAGCTGCTCAGATAACAGCCGGCATTGCACTTCACCAGTCCATGCTGAACTCTCAAGCCATCGACAATCTGAGAGCGAGCCTGGAAACTACTAATCAGGCAATTGAGGCAATCGGACAAGCAGGGCAGGAGATGATATTGGCTGTTCAGGGTGTCCAAGACTACATCAATAATGAGCTGATACCGTCTATGAACCAACTATCTTGTGATTTAATCGGCCAGAAGCTCGGGCTCAAATTGCTCAGATACTATACAGAAATCCTGTCGTTATTTGGCCCCAGCTTACGGGACCCCATATCTGCGGAGATATCTATCCAGGCTTTGAGCTATGCGCTTGGAGGAGACATCAATAAGGTGTTAGAAAAGCTCGGATACAGTGGAGGTGATTTACTGGGCATCTTAGAGAGCAGAGGAATAAAGGCCCGGATAACTCACGTCGACACAGAGTCCTACTTCATTGTCCTCAGTATAGCCTATCCGACGCTGTCCGAGATTAAGGGGGTGATTGTCCACCGGCTAGAGGGGGTCTCGTACAACATAGGCTCTCAAGAGTGGTATACCACTGTGCCCAAGTATGTTGCAACCCAAGGGTACCTTATCTCGAATTTTGATGAGTCATCGTGTACTTTCATGCCAGAGGGGACTGTGTGCAGCCAAAATGCCTTGTACCCGATGAGTCCTCTGCTCCAAGAATGCCTCCGGGGGTTCACCAAGTCCTGTGCTCGTACACTCGTATCCGGGTCTTTTGGGAACCGGTTCATTTTATCACAAGGGAACCTAATAGCCAATTGTGCATCAATCCTTTGCAAGTGTCACACAACAGGAACGATCATTAATCAAGACCCTGACAAGATCCTAACATACATTGCTGACGATCACTGCCCGGTAGTCGAGGTGAACGGCGTGACCATCCAAGTCGGGAGCAGGAGGTATCCAGACGCTGTGTACTTGCACAGAATTGACCTCGGTCCTCCCATATCATTGGAGAGGTTGGACGTAGGGACAAATCTGGGGAATGCAATTGCTAAGTTGGAGGATGCCAAGGAATTGTTGGAGTCATCGGACCAGATATTGAGGAGTATGAAAGGTTTATCGAGCACTAGCATAGTCTACATCCTGATTGCAGTGTGTCTTGGAGGGTTGATAGGGATCCCCGCTTTAATATGTTGCTGCAGGGGGCGTTGTAACAAAAAGGGAGAACAAGTTGGTATGTCAAGACCAGGCCTAAAGCCTGATCTTACGGGAACATCAAAATCCTATGTAAGGTCGCTCTGATCCTCTACAACTCTTGAAACACAAATGTCCCAGAAGTCTCCTCTTCGTCATCAAGCAACCACCGCACCCAGCATCAAGCCCACCTGAAATTATCTCCGGCTTCCCTCTGGCCGAACAATATCGGTAGTTAATTAAAACTTAGGGTGCAAGATCATCCACAATGTCACCACAACGAGACCGGATAAATGCCTTCTACAAAGATAACCCCCATCCCAAGGGAAGTAGGATAGTCATTAACAGAGAACATCTTATGATTGATAGACCTTATGTTTTGCTGGCTGTTCTGTTTGTCATGTTTCTGAGCTTGATCGGGTTGCTAGCCATTGCAGGCATTAGACTTCATCGGGCAGCCATCTACACCGCAGAGATCCATAAAAGCCTCAGCACCAATCTAGATGTAACTAACTCAATCGAGCATCAGGTCAAGGACGTGCTGATACCACTCTTCAAAATCATCGGTGATGAAGTGGGCCTGAGGACACCTCAGAGATTCACTGACCTAGTGAAATTCATCTCTGACAAGATTAAATTCCTTAATCCGGATAGGGAGTACGACTTCAGAGATCTCACTTGGTGTATCAACCCGCCAGAGAGAATCAAATTGGATTATGATCAATACTGTGCAGATGCGGCTGCTGAAGAGCTCATGAATGCATTGGTGAACTCAACTCTACTGGAGACCAAAACAACCAATCAGTTCCTAGCTGTCTCAAAGGGAAACTGCTCAGGGCCCACTACAATCAGAGGTCAATTCTCAAACATGTCGCTGTCCCTGTTAGACTTGTATTTAGGTCGAGGTTACAATGTGTCATCTATAGTCACTATGACATCCCAGGGAATGTATGGGGGAACTTACCTAGTGGAAAAGCCTAATCTGAGCAGCAAAAGGTCAGAGTTGTCACAACTGAGCATGTACCGAGTGTTTGAAGTAGGTGTTATCAGAAATCCGGGTTTGGGGGCTCCGGTGTTCCATATGACAAACTATCTTGAGCAACCAGTCAGTAATGATCTCAGCAACTGTATGGTGGCTTTGGGGGAGCTCAAACTCGCAGCCCTTTGTCACGGGGAAGATTCTATCACAATTCCCTATCAGGGATCAGGGAAAGGTGTCAGCTTCCAGCTCGTCAAGCTAGGTGTCTGGAAATCCCCAACCGACATGCAATCCTGGGTCTCCTTATCAACGGATGATCCAGTGATAGACAGGCTTTACCTCTCATCTCACAGAGGTGTTATCGCTGACAATCAAGCAAAATGGGCTGTCCCGACAACACGAACAGATGACAAGTTGCGAATGGAGACATGCTTCCAACAGGCGTGTAAGGGTAAAATCCAAGCACTCTGCGAGAATCCCGAGTGGGCACCATTGAAGGATAACAGGATTCCTTCATACGGGGTCTTGTCTGTTGATCTGAGTCTGACAGTTGAGCTTAAAATCAAAATTGCTTCGGGATTCGGGCCATTGATCACACACGGTTCAGGGATGGACCTATACAAATCCAACCACAACAATGTGTATTGGCTGAATATCCCGCCAATGAAGAACCTAGCCTTAGGTGTAATCAACACATTGGAGTGGATACCGAGATTCAAGGTTAGCCCCTACCTCTTCACTGTCCCAATTAAGGAAGCAGGCGAAGACTGCCATGCCCCAACATACCTACCTGCGGAGGTGGGTGGTGATGTCAAACTCAGTTCCAATCTGGTGATTCTACCTGGTCAAGATCTCCAATATGTTTTGGCAACCTACGATACTTCCAGGGTTGAACATGCTGTGGTTTATTACGTTTACAGCCCAAGCCGCTCATTTTCTTACTTTTATCCTTTTAGGTTGCCTATAAAGGGGGTCCCCATCGAATTACAAGTGGAATGCTTCACATGGGACCAAAAACTCTGGTGCCGTCACTTCTGTGTGCTTGCGGACTCAGAATCTGGTGAACATATCACTCACTCTGGGATGGTGGGCATGGAAGTCAGCTGCACAGTCACCCGGGAAGATGGAACCAATCGCAGATAGGGCTGCTAGTGAACCAATCACATGATGTCACCCAGACATCAGGCATACCCACTAGTGTGAAATAGACATCAGAATTAAGAAAAACGTAGGGTCCAAGTGGTTCCCCGTTATGGACTCGCTATCTGTCAACCAGATCTTATACCCTGAAGTTCACCTAGATAGCCCGATAGTTACCAATAAGATAGTAGCCATCCTGGAGTATGCTCGAGTCCCTCACGCTTACAGCCTGGAGGACCCTACACTGTGTCAGAACATCAAGCACCGCCTAAAAAACGGATTTTCCAACCAAATGATTATAAACAATGTGGAAGTTGGGAATGTCATCAAGTCCAAGCTTAGGAGTTATCCGGCCCACTCTCATATTCCATATCCAAATTGTAATCAGGATTTATTTAACATAGAAGACAAAGAGTCAACGAGGAAGATCCGTGAACTCCTCAAAAAGGGGAATTCGCTGTACTCCAAAGTCAGTGATAAGGTTTTCCAATGCTTAAGGGACACTAACTCACGGCTTGGCCTAGGCTCCGAATTGAGGGAGGACATCAAGGAGAAAGTTATTAACTTGGGAGTTTACATGCACAGCTCCCAGTGGTTTGAGCCCTTTCTGTTTTGGTTTACAGTCAAGACTGAGATGAGGTCAGTGATTAAATCACAAACCCATACTTGCCATAGGAGGAGACACACACCTGTATTCTTCACTGGTAGTTCAGTTGAGTTGCTAGTCTCTCGTGACCTTGTTGCTATAATCAATAAAGAGTCTCAACATGTATATTACCTGACATTTGAACTGGTTTTGATGTATTGTGATGTCGTAGAGGGGAGGTTAATGACAGAGACCGCTATGACTATTGATGCTAGGTATACAGAGCTTCTAGGAAGAGTCAGATACATGTGGAAACTGATAGATGGTTTCTTCCCTGCACTCGGGAATCCAACTTATCAAATTGTAGCCATGCTGGAGCCTCTTTCACTTGCTTACCTGCAGCTGAGGGATATAACAGTAGAACTCAGAGGTGCTTTCCTTAACCACTGCTTTACTGAAATACATGATGTTCTTGACCAAAACGGGTTTTCTGATGAAGGTACTTATCATGAGTTAATTGAAGCTCTAGATTACATTTTCATAACTGATGACATACATCTGACAGGGGAGATTTTCTCATTTTTCAGAAGTTTCGGCCACCCCAGACTTGAAGCAGTAACGGCTGCTGAAAATGTTAGGAAATACATGAATCAGCCTAAAGTCATTGTGTATGAGACTCTGATGAAAGGTCATGCCATATTTTGTGGAATCATAATCAACGGCTATCGTGACAGGCACGGAGGCAGTTGGCCACCGCTGACCCTCCCCCTGCATGCTGCAGACACAATCCGGAATGCTCAAGCTTCAGGTGAAGGGTTAACACATGAGCAGTGCGTTGATAACTGGAAATCTTTTGCTGGAGTGAAATTTGGCTGCTTTATGCCTCTTAGCCTGGATAGTGATCTGACAATGTACCTAAAGGACAAGGCACTTGCTGCTCTCCAAAGGGAATGGGATTCAGTTTACCCGAAAGAGTTCCTGCGTTACGACCCTCCCAAGGGAACCGGGTCACGGAGGCTTGTAGATGTTTTCCTTAATGATTCGAGCTTTGACCCATATGATGTGATAATGTATGTTGTAAGTGGAGCTTACCTCCATGACCCTGAGTTCAACCTGTCTTACAGCCTGAAAGAAAAGGAGATCAAGGAAACAGGTAGACTTTTTGCTAAAATGACTTACAAAATGAGGGCATGCCAAGTGATTGCTGAAAATCTAATCTCAAACGGGATTGGCAAATATTTTAAGGACAATGGGATGGCCAAGGATGAGCACGATTTGACTAAGGCACTCCACACTCTAGCTGTCTCAGGAGTCCCCAAAGATCTCAAAGAAAGTCACAGGGGGGGGCCAGTCTTAAAAACCTACTCCCGAAGCCCAGTCCACACAAGTACCAGGAACGTGAGAGCAGCAAAAGGGTTTATAGGGTTCCCTCAAGTAATTCGGCAGGACCAAGACACTGATCATCCGGAGAATATGGAAGCTTACGAGACAGTCAGTGCATTTATCACGACTGATCTCAAGAAGTACTGCCTTAATTGGAGATATGAGACCATCAGCTTGTTTGCACAGAGGCTAAATGAGATTTACGGATTGCCCTCATTTTTCCAGTGGCTGCATAAGAGGCTTGAGACCTCTGTCCTGTATGTAAGTGACCCTCATTGCCCCCCCGACCTTGACGCCCATATCCCGTTATCTAAAGTCCCCAATGATCAAATCTTCATTAAGTACCCTATGGGAGGTATAGAAGGGTATTGTCAGAAGCTGTGGACCATCAGCACCATTCCCTATCTATACCTGGCTGCTTATGAGAGCGGAGTAAGGATTGCTTCGTTAGTGCAAGGGGACAATCAGACCATAGCCGTAACAAAAAGGGTACCCAGCACATGGCCCTACAACCTTAAGAAACGGGAAGCTGCTAGAGTAACTAGAGATTACTTTGTAATTCTTAGGCAAAGGCTACATGATATTGGCCATCACCTCAAGGCAAATGAGACAATTGTTTCATCACATTTTTTTGTCTATTCAAAAGGAATATATTATGATGGGCTACTTGTGTCCCAATCACTCAAGAGCATCGCAAGATGTGTATTCTGGTCAGAGACTATAGTTGATGAAACAAGGGCAGCATGCAGTAATATTGCTACAACAATGGCTAAAAGCATCGAGAGAGGTTATGACCGTTACCTTGCATATTCCCTGAACGTCCTAAAAGTGATACAGCAAATTCTGATCTCTCTTGGCTTCACAATCAATTCAACCATGACCCGGGATGTAGTCATACCCCTCCTCACAAACAACGACCTCTTAATAAGGATGGCACTGTTGCCCGCTCCTATTGGGGGGATGAATTATCTGAATATGAGCAGGCTGTTTGTCAGAAACATCGGTGATCCAGTAACATCATCAATTGCTGATCTCAAGAGAATGATTCTCGCCTCACTAATGCCTGAAGAGACCCTCCATCAAGTAATGACACAACAACCGGGGGACTCTTCATTCCTAGACTGGGCTAGCGACCCTTACTCAGCAAATCTTGTATGTGTCCAGAGCATCACTAGACTCCTCAAGAACATAACTGCAAGGTTTGTCCTGATCCATAGTCCAAACCCAATGTTAAAAGGATTATTCCATGATGACAGTAAAGAAGAGGACGAGGGACTGGCGGCATTCCTCATGGACAGGCATATTATAGTACCTAGGGCAGCTCATGAAATCCTGGATCATAGTGTCACAGGGGCAAGAGAGTCTATTGCAGGCATGCTGGATACCACAAAAGGCTTGATTCGAGCCAGCATGAAAAAGGGGGGGTTAACCTCTCGAGTGATAACCAGATTGTCCAATTATGACTATGAACAATTCAGAGCAGGGATGGTGCTATTGACAGGAAGAAAGAGAAATGTCCTCATTGACAAAGAGTCATGTTCAGTGCAGCTGGCGAGAGCTCTAAGAAGCCATATGTGGGCGAGGCTAGCTCGAGGACGGCCTATTTACGGCCTTGAGGTCCCTGATGTACTAGAATCTATGCGAGGCCACCTTATTCGGCGTCATGAGACATGTGTCATCTGCGAGTGTGGATCAGTCAACTACGGATGGTTTTTTGTCCCCTCGGGTTGCCAACTGGATGATATTGACAAGGAAACATCATCCTTGAGAGTCCCATATATTGGTTCTACCACTGATGAGAGAACAGACATGAAGCTTGCCTTCGTAAGAGCCCCAAGTCGATCCTTGCGATCTGCTGTTAGAATAGCAACAGTGTACTCATGGGCTTACGGTGATGATGATAGCTCTTGGAACGAAGCCTGGTTGTTGGCTAGGCAAAGGGCCAATGTGAGCCTGGAGGAGCTAAGGGTGATCACTCCCATCTCAACTTCGACTAATTTAGCGCATAGGTTGAGGGATCGTAGCACTCAAGTGAAATACTCAGGTACATCCCTTGTCCGAGTGGCGAGGTATACCACAATCTCCAACGACAATCTCTCATTTGTCATATCAGATAAGAAGGTTGATACTAACTTTATATACCAACAAGGAATGCTCCTAGGGTTGGGTGTTTTAGAAACATTGTTTCGACTCGAGAAAGATACCGGATCATCTAACACGGTATTACATCTTCACGTCGAAACAGATTGTTGCGTGATCCCGATGATAGATCATCCCAGGATACCCAGCTCCCGCAAGCTAGAGCTGAGGGCAGAGCTATGTACCAACCCATTGATATATGATAATGCACCTTTAATTGACAGAGATGCAACAAGGCTATACACCCAGAGCCATAGGAGGCACCTTGTGGAATTTGTTACATGGTCCACACCCCAACTATATCACATTTTAGCTAAGTCCACAGCACTATCTATGATTGACCTGGTAACAAAATTTGAGAAGGACCATATGAATGAAATTTCAGCTCTCATAGGGGATGACGATATCAATAGTTTCATAACTGAGTTTCTGCTCATAGAGCCAAGATTATTCACTATCTACTTGGGCCAGTGTGCGGCCATCAATTGGGCATTTGATGTACATTATCATAGACCATCAGGGAAATATCAGATGGGTGAGCTGTTGTCATCGTTCCTTTCTAGAATGAGCAAAGGAGTGTTTAAGGTGCTTGTCAATGCTCTAAGCCACCCAAAGATCTACAAGAAATTCTGGCATTGTGGTATTATAGAGCCTATCCATGGTCCTTCACTTGATGCTCAAAACTTGCACACAACTGTGTGCAACATGGTTTACACATGCTATATGACCTACCTCGACCTGTTGTTGAATGAAGAGTTAGAAGAGTTCACATTTCTCTTGTGTGAAAGCGACGAGGATGTAGTACCGGACAGATTCGACAACATCCAGGCAAAACATTTATGTGTTCTGGCAGATTTGTACTGTCAACCAGGGACCTGCCCACCAATTCGAGGTCTAAGACCGGTAGAGAAATGTGCAGTTCTAACCGACCATATCAAGGCAGAGGCTATGTTATCTCCAGCAGGATCTTCGTGGAACATAAATCCAATTATTGTAGACCATTACTCATGCTCTCTGACTTATCTCCGGCGAGGATCGATCAAACAGATAAGATTGAGAGTTGATCCAGGATTCATTTTCGACGCCCTCGCTGAGGTAAATGTCAGTCAGCCAAAGATCGGCAGCAACAACATCTCAAATATGAGCATCAAGGCTTTCAGACCCCCACACGATGATGTTGCAAAATTGCTCAAAGATATCAACACAAGCAAGCACAATCTTCCCATTTCAGGGGGCAATCTCGCCAATTATGAAATCCATGCTTTCCGCAGAATCGGGTTGAACTCATCTGCTTGCTACAAAGCTGTTGAGATATCAACATTAATTAGGAGATGCCTTGAGCCAGGGGAGGACGGCTTGTTCTTGGGTGAGGGATCGGGTTCTATGTTGATCACTTATAAGGAGATACTTAAACTAAACAAGTGCTTCTATAATAGTGGGGTTTCCGCCAATTCTAGATCTGGTCAAAGGGAATTAGCACCCTATCCCTCCGAAGTTGGCCTTGTCGAACACAGAATGGGAGTAGGTAATATTGTCAAAGTGCTCTTTAACGGGAGGCCCGAAGTCACGTGGGTAGGCAGTGTAGATTGCTTCAATTTCATAGTTAGTAATATCCCTACCTCTAGTGTGGGGTTTATCCATTCAGATATAGAGACCTTGCCTGACAAAGATACTATAGAGAAGCTAGAGGAATTGGCAGCCATCTTATCGATGGCTCTGCTCCTGGGCAAAATAGGATCAATACTGGTGATTAAGCTTATGCCTTTCAGCGGGGATTTTGTTCAGGGATTTATAAGTTATGTAGGGTCTCATTATAGAGAAGTGAACCTTGTATACCCTAGATACAGCAACTTCATATCTACTGAATCTTATTTGGTTATGACAGATCTCAAGGCTAACCGGCTAATGAATCCTGAAAAGATTAAGCAGCAGATAATTGAATCATCTGTGAGGACTTCACCTGGACTTATAGGTCACATCCTATCCATTAAGCAACTAAGCTGCATACAAGCAATTGTGGGAGACGCAGTTAGTAGAGGTGATATCAATCCTACTCTGAAAAAACTTACACCTATAGAGCAGGTGCTGATCAATTGCGGGTTGGCAATTAACGGACCTAAGCTGTGCAAAGAATTGATCCACCATGATGTTGCCTCAGGGCAAGATGGATTGCTTAATTCTATACTCATCCTCTACAGGGAGTTGGCAAGATTCAAAGACAACCAAAGAAGTCAACAAGGGATGTTCCACGCTTACCCCGTATTGGTAAGTAGCAGGCAACGAGAACTTATATCTAGGATCACCCGCAAATTTTGGGGGCACATTCTTCTTTACTCCGGGAACAGAAAGTTGATAAATAAGTTTATCCAGAATCTCAAGTCCGGCTATCTGATACTAGACTTACACCAGAATATCTTCGTTAAGAATCTATCCAAGTCAGAGAAACAGATTATTATGACGGGGGGTTTGAAACGTGAGTGGGTTTTTAAGGTAACAGTCAAGGAGACCAAAGAATGGTATAAGTTAGTCGGATACAGTGCCCTGATTAAGGACTAATTGGTTGAATTCCGGAACCCTAATCCTGCCCTAGGTGGTTAGGCATTATTTGCAATATATTAAAGAAAACTTTGAAAATACGAAGTTTCTATTCCCAGCTTTGTCTGGT
>MG912589_146a110/NLD/1991
ACCAAACAAAGTTGGGTAAGGATAGATCAATCAATGATCATATTCTAGTGCACTTAGGATTCAAGATCCTATTATCAGGGACAAGAGCAGGATTAGGGATATCTAAGATGGCCACACTTCTAAGGAGCTTAGCATTGTTCAAAAGAAACAAGGACAAACCACCCATTACATCAGGATCCGGTGGAGCCATCAGAGGAATCAAACACATCATTATAGTACCAATCCCGGGAGATTCCTCAATTACCACTCGATCCAGACTTCTGGACCGGTTGGTCAGGTTAATCGGAAACCCGGATGTGAGCGGGCCCAAACTAACAGGGGCACTAATAGGTATATTATCCTTGTTTGTGGAGTCCCCAGGTCAATTGATTCAGAGGATCACCGATGATCCTGACGTTAGCATAAGGCTGTTAGAGGTTGTCCAGAGTGACCAGTCACAATCTGGCCTTACCTTCGCATCAAGAGGTACCAACATGGAGGATGAGGCGGACCAATACTTTTCACATGATGATCCAAGTAGCAGTGATCAATCCAGGTTCGGATGGTTCGAGAACAAGGAAATCTCAGATATTGAAGTGCAAGACCCTGAGGGATTCAACATGATTCTGGGTACCATCCTAGCTCAAATTTGGGTCTTGCTCGCAAAGGCGGTTACGGCCCCAGACACGGCAGCTGATTCGGAGCTAAGAAGGTGGATAAAGTACACCCAACAAAGAAGGGTAGTTGGTGAATTTAGATTGGAGAGAAAATGGTTGGATGTGGTGAGGAACAGGATTGCCGAGGATCTCTCCTTACGCCGATTCATGGTCGCTCTAATCCTGGATATCAAGAGAACACCCGGGAACAAACCCAGGATTGCTGAAATGATATGTGACATTGATACATATATCGTAGAGGCAGGATTAGCCAGTTTTATCCTGACTATTAAGTTTGGGATAGAAACTATGTATCCTGCTCTTGGACTGCATGAATTTGCTGGTGAGTTATCCACACTTGAGTCCTTGATGAATCTTTACCAGCAAATGGGGGAAACTGCACCATACATGGTAATCCTAGAGAACTCAATTCAGAACAAGTTCAGTGCAGGATCATACCCTCTGCTCTGGAGCTATGCCATGGGAGTAGGAGTGGAACTTGAAAACTCCATGGGAGGTTTGAACTTTGGCCGATCTTACTTCGATCCAGCATATTTTAGACTAGGGCAAGAGATGGTAAGGAGGTCAGCTGGAAAGGTCAGTTCCACATTAGCATCTGAACTCGGTATCACTGCCGAAGATGCAAGGCTTGTTTCAGAGATTGCAATGCATACTACAGAGGACAGGATCAGTAGAGCGGTTGGACCCAGACAATCCCAAGTGTCATTTCTACACGGTGATCAAAATGAAAGTGAGCTACCGAGATGGGGGGGTAAGGAAGATATGAGGGTCAAACAGAGTCGGGGAGAAGCCAGAGAGAGCTACAGAGAAACCGGGCCCAGCAGAGCAAGTGACGCGAGAGCTGCCCATCCTCCAACCGACACACCTTTAGACATTGACACTGCATCGGAGTCTAGCCAAGATCCGCAGGACAGTCGAAGGTCAGCTGACGCTCTGCTCAGGCTGCAAGCCATGGCAGGAATCTCGGAAGAACAAGGCTCAGACACGGACACCCCTAGAGTGTACAATGACAGAGACCTCCTAGACTAGGTACAAGAGGCCGAGGACCAGAACAACATCCACCTACCCTCCATCATTGTTATAAAAAACTTAGGAACCAGGTCCACACAGCCGCTAGCCCACCAACCATCCACTCCCACGATTGGGGCAGATGGCAGAAGAGCAGGCACGCCATGTCAAAAACGGACTGGAATGCATCCGGGCTCTCAAAGCCGAGCCCATCGGCTCACTGGCCATCCAGGAAGCTATGGCAGCATGGTCAGAAATATCAGACAACCCAGGACAGGAGCGAGCTGCCTGCAAGGAAGAGAAGGCAAGCAGTTCGGGTCTCAGCAAACCATGCCTCTCAGCAATTGGATCAACTGAAGGCGGTGCACCTCGCATCCGCGGTCAGGGATCTGGAGAGAGCGATGACGACGCTGAAACTTTGGGAATCCCCTCAGGAAATCTCCAGGCATCAAGCACTGGGTTACAGTGTTATTATGTTTATGATCACAGCGGTGAAGCGGTTAAGGGAATCCAAGATGCTGACTCTATCATGGTTCAATCAGGCCTTGATGGTGATAGCACCCTCTCAGGAGGAGACAATGAATCTGAAAACAGCGATGTGGATATTGGCGAACCTGATACCGAGGGATATGCTATCACTGACCGGGGATCTGCTCCCATCTCTATGGGGTTCAGGGCTTCTGATGTTGAAACTGCAGAAGGAGGGGAGATCCACGAGCTCCTGAGACTCCAATCCAGAGGCAACAACTTTCCAAAGCTTAGGAAAACTCTCAATGTTCCCCCGCTCCCGGACCTTGGTAGGGCCAGCACTTCCGAGACACCCATTAAAAAGGGCACAGACGCGAGATTAGCCTCATTTGGAACGGAGATCGCGTCTTTATTGACAGGTGGTGCAACCCAATGTGCTCGAAAGTCACCCTCGGAACCATCAGGGCCAGGTGCACCTGCGGGGAATGTCCCCGAGTGTGTGAGCAATGCCGTACTGATACAGGAGTGGACACCCGAATCTGGTACCACAATCTCCCCGAGATCCCAGAATAATGAAGAAGGGGGAGATTATTATGATGATGAGCTGTTCTCTGATGTCCAAGATATTAAAACAGCCTTGGCCAAAATACACGAGGATAATCAGAAGATAATCTCCAAGCTAGAATCACTGCTGTTATTGAAGGGGGAAGTTGAGTCAATCAAGAAGCAGATCAACAGGCAAAATATCAGCATATCCACCTTGGAAGGACACCTTTCAAGCATCATGATCGCCATTCCTGGATTTGGGAAGGATCCCAACGACCCCACTGCAGATGTCGAAATCAATCCCGACTTGAAACCCATCATAGGCAGAGATTCAGGCCGAGCACTGGCTGAAGTTCTCAAGAAACCCGTTGCCAGCCGACAACTCCAAGGAATAACAAATGGACGGACCAGTTCCAGAGGACAGCTGCTGAAGGAATTTCAGCTAAAGCCGATCGGGAAAAAGATGAGCTCAGCCGTCGGGTTTGTTCCGGACACCGGCCCTGCATCACGCAGTGTAATCCGCTCCATTATAAAATCCAGCCGGCTAGAGGAGGATCGGAAACGTTACCTGATGACTCTCCTTGATGACATCAAAGGAGCCAACGATCTTGCCAAGTTCCACCAGATGCTGATGAAGATAATAATGAAGTAGCTACAGCTCAACTTACCTGCCAACCCCATGCCAGTCAACCCAGCTAATACAACCTAAATCCATTATAAAAAACTTAGGAGCAAAGTGATTGCCTCCCAAGTTCCACAATGACAGAGATCTACGACTTCGACAAGTCGGCATGGGACATCAAAGGGTCGATCGCTCCGATACAACCCACCACCTACAGTGATGGCAGGCTGGTGCCCCAGGTCAGAGTCATAGATCCTGGTCTGGGCGACAGAAAAGATGAATGTTTTATGTACATGTTTCTGCTGGGGGTTGTTGAGGACAGCGATCCCCTAGGGCCTCCAATCGGGCGAGCATTTGGGTCCCTGCCCTTAGGTGTTGGCAGATCCACAGCAAAACCCGAAGAACTCCTCAAAGAGGCCACTGAGCTTGACATAGTAGTTAGACGTACAGCAGGGCTCAATGAAAAACTGGTGTTCTACAACAACACCCCACTAACTCTCCTCATACCTTGGAGAAAGGTCCTGACAACAGGGAGTGTCTTCAACGCAAACCAAGTGTGCAATGCGGTTAATCTGATACCGCTGGATACCCCGCAAAGGTTCCGCGTTGTTTATATGAGCATCACCCGTCTTTCAGATAACGGGTACTACACCGTTCCTAGAAGAATGCTGGAATTCAGATCGGTCAATGCAGTGGCCTTCAACCTGCTGGTGACCCTTAGGATTGACAAGGCGATTGGCCATGGGAAGATCATCGACAATGCAGAGCAACTTCCTGAGGCAACATTTATGGTCCACATCGGGAACTTCAGGAGAAAGAAGAGTGAAGTCTACTCTGCCGATTATTGCAAAATGAAAATCGAAAAGATGGGCCTGGTTTTTGCACTTGGTGGGATAGGGGGCACCAGTCTTCACATTAGAAGCACAGGCAAAATGAGCAAGACTCTCCATGCACAACTCGGGTTCAAGAAGACCCTATGTTACCCACTGATGGATATCAATGAGGACCTCAATCGATTGCTCTGGAGGAGCAGATGCAAGATAGTAAGAGTCCAGGCAGTTTTGCAGCCATCAGTTCCTCAAGAATTCCGCATTTACGACGACGTTATCATAAATGATGACCAAGGATTATTCAAAGTTCTGTAGACCGTAGTGCCCAGCAATGCCCGAAGACGACCCTCCTCACAATGACAGCCAGAAGGCCCGGACAAAAAATCCCCCTCCGAAAGACTCCACGGACCAAGTGAGAGGCCAGCCAGCAGCTGACGGCAAGCACGAACACCAGGCGGCCCCAGCACAGAACAGCCCTGACATAAGGCCACCACCAGCCATCCCAATCTGCATCCTCCTCGTAGGACCCCCGAGGACCAACCCCCAAGGTTGCCCCCCACCCAAACCACCAACCGCATCCCCACCACCCCCGGGAAAGAAACCCCCAGCAACTGGAAGGCC-CCTCCCCCCTTTCCTCAACACAAGAACTCCACAACCGTACCACACAAGCGACCGAGGTGACCCAACCGCAGGCACCCGACTCCCTAGACAGATCCTCTCCCCCTGGCAAACTAAACAAAACTTAGGGTCAAGGAACATACACACCCAACAGAACCCACACCCCGACCCACGGCGCCGCGCCCCCAACCCCCGACAACCAGAGGGAGCCCCCAACCAATCCCGCCGGCTCCCTCGGTGCCCACAGGCAGGCACACCAACCCCCGAACAGGCCCAGTGCCCAGCCATCGACAATCCAAGACGGGGGNNNCCCCCCNAAAAAAGNCCCCCAGGGGCCGACAGCCAGCACCGCGCGGAAGCCCACCCACCCCACACACGACCACGACAACCAAACCAGAATCCAGACCATCCTGGGCCACCAGCTCCCAGACTCGGCCATCACCCCGCAGAAAGGAAAGGGCACAACCCGCGCACCCCAGCCCCGATCCGGCGGGCAGCCACCCAACCTTAACCGGCACCCACGAGCGATCCCCGAAGGACCCCTGAGCCGCAAAGGACATCAGTATCTCACAGCCTCTCCAAGTCCCCTGGTCTCTTCCTCTTCTCGAAGGGACCAAAAGATCAATCCACCACATCCGACGACACTCAACTCCCCACCCCTAAAGGAGACACCGGGAGTCCTGGAATCAAGACTCATCCAATGTCCATCATGGGTCTCAAGGTGAACGTCTCTGCCATATTCATGGCAGTACTGTTAACTCTCCAAACACCCACCGGTCAAATCCATTGGGGCAATCTCTCTAAGATAGGGGTGGTAGGAATAGGAAGTGCAAGCTACAAAGTTATGACTCGTTCCAGCCATCAATCATTAGTCATAAAATTAATGCCCAATATAACTCTCCTCAATAACTGCACGAGAGTAGAGATTGCAGAATACAGGAGACTACTGAGAACAGTTTTGGAACCAATTAGAGATGCACTTAATGCAATGACCCAGAATATAAGACCGTTTCAGAGTGTAGCTTCAAGTAGGAGACACAAGAGATTTGCGGGAGTAGTCCTGGCAGGTGCGGCCCTAGGCGTTGCCACAGCTGCTCAGATAACAGCCGGCATTGCACTTCACCAGTCCATGCTGAACTCTCAAGCCATCGACAATCTGAGAGCAAGTCTGGAAACTACTAATCAGGCAATTGAGGCAATCAGACAAGCAGGGCAGGAGATGATATTGGCTGTTCAGGGTGTCCAAGACTACATCAATAATGAGCTGATACCGTCTATGAACCAACTATCTTGTGATTTAATCGGCCAGAAGCTCGGGCTCAAATTGCTCAGATACTATACAGAAATCCTATCATTATTTGGCCCTAGCTTACGGGACCCTATATCTGCGGAGATATCTATCCAGGCTTTGAGCTATGCGCTCGGAGGAGATATCAATAAGGTGTTAGAAAAGCTCGGATATAGCGGAGGTGATTTACTGGGCATCTTAGAGAGCAGAGGAATAAAGGCCCGGATAACTCACGTCGACACAGAGTCCTACTTCATTGTCCTCAGTATAGCTTATCCGACGCTGTCCGAGATCAAGGGGGTGATTGTCCACCGGCTCGAGGGGGTCTCGTACAACATAGGCTCTCAAGAGTGGTATACGACTGTGCCCAAGTATGTTGCAACCCAAGGGTACCTTATCTCGAATTTTGATGAGTCATCGTGTACTTTTATGCCAGAGGGGACTGTGTGCAGCCAAAATGCCTTGTACCCGATGAGTCCTCTGCTCCAAGAATGCCTCCGGGGGTCCACCAAGTCCTGTGCTCGTACACTCGTATCTGGGTCTTTTGGGAACCGGTTTATTTTGTCACAAGGGAACCTAATAGCCAATTGTGCATCGATCCTTTGCAAGTGTTACACAACAGGAACGATCATTAATCAAGACCCTGACAAGATCCTAACATACATTGCTGCAGATCACTGCCCGGTAGTCGAAGTGAACGGCGTGACCATCCAAGTCGGGAGCAGGAGGTATCCAGACGCTGTGTACTTGCACAGAATTGACCTCGGTCCTCCCATATCATTGGAGAGGTTGGACGTAGGGACAAATCTGGGGAATGCAATTGCTAAGTTGGAGGATGCCAAAGAATTGTTGGAGTCATCGGACCAGATATTGAGGAGTATGAAAGGTTTGTCGAGCACTAGCATAGTCTACATCCTGATTGCAGTGTGTCTTGGAGGGTTGATAGGGATCCCCGCTTTAATATGTTGCTGCAGGGGGCGTTGTAACAAAAAGGGAGAACAAGTTGGTATGTCAAGACCAGGCCTAAAGCCTGATCTTACAGGAACATCAAAATCCTATGTAAGGTCGCTCTGATCCTCTACAACTCTTGGAACACAAATGTCCCACAAGTCTCCTCTTCGTCATCAAGCAACCGCCGCATCCAGCATCAAGCCCACCTGAAATTATCTCCGGCTTCCCTTTGGCCGAACAATATCGGCAGTTAATTAAAACTTAGGGTGCAAGATCATCCACAATGTCACCACAACGAGACCGGATAAATGCCTTCTACAAAGATAACCCCCATCCCAAGGGAAGTAGGATAGTTATTAACAGAGAACACCTTATGATTGATAGACCTTATGTGTTGCTGGCTGTTCTGTTCGTCATGTTTCTGAGCTTGATCGGGTTGCTAGCCATTGCAGGCATTAGACTTCATCGGGCAGCCATCTACACCGCAGAGATCCATAAAAGCCTCAGCACCAATCTAGATGTAACTAACTCAATTGAGCATCAGGTCAAGGACGTGCTGACACCACTCTTCAAAATCATCGGTGATGAAGTGGGCCTGAGGACACCTCAGAGATTCACTGACCTAGTGAAATTCATCTCTGACAAGATTAAATTCCTTAATCCGGACAGGGAGTACGACTTCAGAGATCTCACTTGGTGTATCAACCCGCCAGAGAGAATCAAATTGGATTATGATCAATACTGTGCAGACGTGGCTGCTGAAGAGCTCATGAATGCATTGGTGAACTCAACTCTACTGGAGACCAGAACAACCAATCAGTTCCTAGCTGTCTCAAAGGGAAACTGCTCAGGGCCCACTACAATCAGAGGTCAATTCTCAAATATGTCGCTGTCCCTGTTGGACTTGTATTTAAGTCGAGGTTACAATGTGTCATCTATAGTCACTATGACATCCCAGGGAATGTACGGGGGAACTTACCTAGTGGAAAAGCCTAATCTGAGCAGCAAAGGGTCAGAGTTGTCACAACTGAGCATGTACCGGGTGTTTGAAGTAGGTGTTATCAGAAATCCGGGTTTGGGGGCTCCGGTGTTCCATATGACAAACTATTTTGAGCAACCAGTCAGTAATGATCTCAGCAACTGTATGGTGGCTTTGGGGGAGCTCAAACTCGCAGCCCTTTGTCACGGGGGAGATTCTATCACAATTCCCTATCAGGGATCAGGGAAAGGTGTCAGCTTCCAGCTCGTCAAGCTAGGTGTCTGGAAATCCCCAACCGACATGCAATCCTGGGTCCCTTTCTCAACGGATGACCCAGTGATAGACAGGCTTTACCTCTCATCTCACAGAGGTGTTATCGCTGACAATCAAGCAAAATGGGCTATCCCGACAACAAGAACAGATGACAAGTTGCGAATGGAGACATGCTTCCAGCAAGCGTGCAAGGGTAAAATCCAAGCACTCTGCGAGAATCCCGAGTGGGCACCATTGAAGGATCACAGGATTCCTTCATACGGAGTCTTGTCTGTTGATCTGAGTCTAACAGCTGAGCTTAAAATCAAAATTGCTTCGGGATTCGGGCCATTGATCACACATGGTTCAGGGATGGACCTATACAAATCCAACCACAACAATGAGTATTGGCTGACTATCCCGCCAATGAAGAACCTAGCCCTAGGTGTAATCAACACATTGGAGTGGATACCGAGATTCAAGGTTAGTCCCAACCTCTTCACTGTCCCAATTAAGGAAGCAGGCGAAGACTGCCATGCCCCAACATACCTACCTGCGGAGGTGGATGGTGATGTCAAACTCAGTTCCAATCTGGTGATCCTACCTGGTCAAGATCTCCAATATGTTTTGGCAACCTACGATACTTCCAGGGTTGAACATGCTGTGGTTTATTACGTTTACAGCCCAAGCCGCTCATTTTCTTACTTTTATCCTTTTAGGTTGCCTATAAAGGGGATCCCCATCGAATTACAAGTGGAATGCTTCACATGGGACCAAAAACTCTGGTGCCGTCACTTTTGTGTGCTTGCGGACTCAGAATCTGGTGGACATATCACTCACTCTGGGATGGTGGGCATGGGAGTCAGCTGCACAGTCACCCGGGAAGACGGAACCAATAGCAGATAGGGCTGCCAGTGAACCAATCACATGATGTCACCCGGACATCAGGCATACCCACTAGTGTGTAATAGACATCATAATTAAGAAAAACGTAGGGTCCAAGTGATTCCCCGTTATGGACTCGCTATCTGTCAACCAGATCTTGTACCCCGAAGTTCACCTAGATAGCCCGATAGTTACCAACAAGATAGTAGCCATCCTGGAGTATGCTCGAGTCCCTCACGCTTACAGCCTGGAGGACCCTACATTGTGTCAGAACATCAAGCACCGCCTAAAAAACGGATTTTCCAACCAAATGATTATAAACAATGTGGAAATTGGGAATGTCATCAAGTCCAAGCTTAGGAGTTATCCGGCCCACTCTCATATTCCATACCCAAACTGTAATCAGGATTTATTTAACATAGAAGACAAAGAGTCAACGAGGAAGATCCGTGAACTTCTCAAAAAGGGAAATTCGCTGTACTCTAAAGTCAGTAATAAGGTTTTCCAATGCTTGAGAGACACCAATTCACGGCTTGGTCTAGGCTCCGAATTGAGGGAGGACACCAAGGAGAAAGTTATTAACTTGGGAGTTTACATGCACAGCTCCCAATGGTTTGAGCCCTTTCTGTTTTGGTTCACAGTCAAGACTGAGATGAGGTCAGTGATTAAATCACAAACCCATACTTGCCATAGGAGGAGACACACACCTGTATTTTTCACTGGTAGTTCAGTTGAGTTGCTAATCTCTCGTGACCTTGTTGCTATAATCAGTAAAGAGTCTCAACATGTATATTACCTAACATTTGAACTGGTTTTGATGTATTGTGATGTCATAGAGGGGAGGTTAATGACAGAGACTGCTATGACCATTGATGCTAGATATACAGAGCTTCTAGGAAGAGTCAGATACATGTGGAAATTGATAGATGGTTTCTTCCCTGCACTCGGGAATCCAACTTATCAAATTGTAGCCATGCTGGAGCCACTTTCACTTGCTTACCTGCAGCTGAGGGATATAACAGTAGAACTCAGAGGTGCTTTCCTTAACCACTGCTTTACTGAAATACATGATGTTCTTTACCAAAACGGGTTTTCTGATGAAGGTACTTATCACGAGTTAATTGAAGCTCTAGATTACATTTTCATAACTGATGACATACACCTGACAGGGGAGATTTTCTCATTTTTCAGAAGTTTCGGCCACCCCAGACTTGAAGCAGTAACGGCTGCTGAAAATGTTAGGAAATACATGAATCAGCCTAAAGTCATTGTGTATGAGACTCTGATGAAAGGTCATGCCATATTTTGTGGAATAATAATCAACGGCTATCGTGACAGGCACGGAGGCAGTTGGCCACCGCTGACCCTCCCCCTGCATGCTGCAGACACAATCCGGAATGCTCAAGCCTCAGGTGAAGGGTTAACACATGAGCAGTGCGTTGATAACTGGAAATCTTTTGCTGGAGTGAAATTTGGCTGCTTCATGCCTCTTAGCCTGGATAGTGATCTGACAATGTACCTAAAGGACAAGGCACTTGCTGCTCTCCAAAGGGAATGGGATTCAGTCTACCCGAAAGAGTTCCTGCGTTACGACCCTCCCAAGGGAACCGGGTCACGGAGGCTTGTAGACGTTTTCCTTAATGATTCGAGCTTTGACCCATATGATATGATAATGTATGTTGTAAGTGGTGCTTACCTCCATGACCCTGAGTTCAACCTGTCTTACAGCCTGAAAGAAAAGGAGATCAAGGAAACAGGTAGACTTTTTGCTAAAATGACTTACAAAATGAGGGCATGCCAAGTGATTGCTGAAAATCTAATCTCAAACGGGATTGGCAAATATTTTAAGGACAATGGGATGGCCAAGGATGAGCACGATTTGACTAAGGCACTCCACACTCTGGCTGTCTCAGGAGTCCCTAAAGATCTCAAAGAAAGTCACAGAGGGGGGCCAGTCCTAAAAACCTACTCCCGAAGCCCAGTCCACACAAATACCAGGAACGTGAGAGCAGCAAAAGGGTTTATAGGGTTCCCTCAGATAATTCGGCAGGACCAAGATACTAATCATCCGGAGAGTATGGAAGCTTACGAGACAGTCAGTGCATTTATCACGACTGATCTCAAGAAGTACTGCCTTAATTGGAGATATGAGACCATCAGCTTGTTTGCACAGAGGCTAAATGAGATTTACGGATTACCCTCATTTTTTCAGTGGCTGCATAAGAGGCTTGAGACCTCTGTCCTGTATGTAAGTGACCCTCATTGCCCCCCCGACCTTGACGCCCATATCCCGTTATGCAAAGTCCCCAATGACCAAATCTTCATTAAGTACCCTATGGGAGGTATAGAAGGGTATTGTCAGAAGCTGTGGACCATCAGCACCATTCCCTATTTATACCTGGCTGCTTATGAGAGCGGAGTAAGGATTGCTTCATTAGTGCAAGGGGACAATCAGACCATAGCCGTAACAAAAAGGGTACCCAGCACATGGCCTTACAATCTTAAAAAACGGGAAGCTGCTAGAGTAACTAGAGATTACTTTGTAATTCTTAGGCAAAGGCTACATGACATTGGCCATCACCTCAAGGCAAATGAGACAATTGTTTCATCACATTTTTTTGTTTATTCAAAAGGAATATATTATGATGGGCTACTTGTGTCCCAATCACTCAAGAGCATCGCAAGATGTGTATTCTGGTCAGAGACTATAGTTGATGAAACAAGGGCAGCATGCAGTAATATTGCTACAACAATGGCTAAAAGCATCGAGAGAGGTTATGACCGTTACCTTGCATATTCCCTGAACGTCCTAAAAGTGATACAGCAGATTCTGATCTCTCTTGGCTTCACAATCAATTCAACCATGACCCAAGATGTAGTCATACCCCTCCTCACAAACAACGACCTCTTAATAAGGATGGCACTGTTGCCCGCTCCTATTGGGGGGATGAATTATCTGAATATGAGCAGGCTGTTTGTCAGAAACATCGGTGATCCAGTAACATCATCAATTGCTGATCTCAAGAGAATGATTCTCGCCTCACTGATGCCTGAAGAGACCCTCCATCAAGTAATGACACAGCAACCTGGGGACTCTTCATTCCTAGACTGGGCTAGCGACCCTTACTCAGCAAATCTTGTATGTGTCCAGAGCATCACTAGACTCCTCAAGAACATAACTGCAAGGTTTGTCCTGATCCACAGTCCAAACCCAATGTTAAAGGGATTATTCCATGATGACAGTAAAGAAGAGGACGAGGGACTGGCAGCATTCCTCATGGACAGGCATATTATAGTACCTAGGGCAGCTCATGAAATCCTGGATCATAGTGTCACAGGGGCAAGAGAGTCTATTGCAGGCATGCTAGATACCACAAAAGGCCTGATTCGAGCCAGCATGAGGAAGGGGGGGTTAACCTCTCGAGTGATAACCAGATTGTCCAATTATGACTATGAACAATTCAGAGCAGGGATGGTGCTATTAACAGGAAGAAAGAGAAATGTCCTCATTGACAAAGAGTCATGTTCAGTGCAGCTGGCGAGAGCCCTGAGAAGCCATATGTGGGCGAGGCTAGCTCGAGGACGGCCTATTTACGGCCTTGAGGTCCCTGATGTACTAGAATCTATGCGAGGCCACCTTATTCGGCGTCATGAGACATGTGTCATCTGCGAGTGTGGATCAGTCAACTACGGATGGTTTTTTGTCCCCTCGGGTTGCCAACTGGATGATATTGACAAGGAAACATCATCCTTGAGAGTCCCATATATTGGTTCTACCACTGATGAGAGAACAGACATGAAGCTTGCCTTCGTAAGAGCCCCAAGTCGATCCTTGCGATCTGCTGTTAGAATAGCAACAGTGTACTCATGGGCTTACGGTGATGATGATAGCTCTTGGAACGAAGCCTGGTTGTTGGCAAGGCAAAGGGCTAATGTGAGCCTGGAGGAGCTAAGGGTGATCACTCCCATCTCAACTTCGACTAATTTAGCACATAGGTTGAGGGATCGTAGCACTCAAGTGAAATACTCAGGTACATCCCTTGTCCGAGTGGCAAGGTATACCACAATCTCCAACGACAATCTCTCATTTGTCATATCAGATAAAAAGGTTGATACTAACTTTATATACCAACAAGGAATGCTCCTAGGGTTGGGCGTTTTAGAAACATTGTTTCGACTCGAGAAAGATACCGGATCATCTAACACGGTATTACATCTTCACGTCGAAACAGATTGTTGCGTGATCCCAATGATAGATCATCCCAGGATACCCAGCTCTCGCAAGCTAGAGCTGAGGGCAGAGCTGTGTACCAACCCATTGATATATGATAATGCACCTTTAATTGACAGAGATGCAACAAGGCTATACACCCAGAGCCATAGGAGGCACCTTGTGGAATTTGTTACATGGTCCACACCCCAACTATATCACATTCTAGCTAAGTCCACAGCACTATCTATGATTGACCTGGTAACAAAATTTGAGAAGGACCATATGAATGAAATTTCAGCTCTCATAGGGGATGACGATATCAATAGTTTCATAACTGAATTTCTGCTTATAGAGCCAAGATTATTCACTATCTACTTGGGCCAGTGTGCGGCCATCAATTGGGCATTTGATGTACATTATCATAGACCATCAGGGAAATATCAGATGGGTGAGCTGTTGTCATCGTTCCTTTTTAGAATGAGCAAAGGAGTGTTTAAGGTGCTTGTCAATGCTCTAAGCCACCCAAAGATCTACAAGAAATTCTGGCACTGTGGTATTATAGAGCCTATCCATGGTCCTTCACTTGATGCTCAAAACTTGCACACAACTGTGTGCAATATGGTTTACACATGCTATATGACCTACCTCGACCTGTTGTTGAATGAAGAGTTAGAAGAGTTCACATTTCTCTTGTGTGAAAGTGACGAGGATGTAGTACCGGACAGATTCGACAACATCCAGGCAAAACACTTGTGTGTTCTGGCAGATTTGTACTGTCAACCAGGGACCTGCCCACCAATTCGAGGTCTAAGACCGGTAGAGAAATGTGCAGTTCTAACCGACCATATCAAGGCGGAGGCTAGGTTATCTCCAGCAGGATCTTCGTGGAACATAAATCCAATTATTGTAGACCATTACTCATGCTCTCTGACTTATCTCCGGCGAGGATCGATCAAACAGATAAGACTGAGAGTTGATCCAGGATTCATTTTCGACGCCCTCGCTGAGGTAAATGTCAGTCAGCCAAAGATCGGCAGCAACAACATCTCAAATATGAGCATCAAGGATTTCAGACCCCCACACGATGATGTTGCAAAATTGCTCAAAGATATCAATACAAGCAAGCACAATCTTCCCATTTCTGGGGGCAATCTCGCCAATTATGAGATCCATGCTTTCCGCAGAATCGGGTTGAACTCATCTGCTTGCTACAAAGCTGTTGAGATATCAACATTAATTAGGAGATGCCTTGAGCCAGGGGAAGACGGATTATTCTTGGGTGAGGGATCGGGTTCTATGTTGATCACTTATAAGGAGATACTTAAACTAAACAAGTGCTTCTATAATAGTGGGGTTTCTGCCAATTCTAGATCTGGTCAAAGAGAATTAGCACCCTATCCCTCCGAAGTTGGCCTTGTCGAACACAGAATGGGAGTAGGTAATATTGTCAAGGTGCTCTTTAACGGGAGGCCCGAAGTCACATGGGTAGGCAGTGTAGATTGCTTCAATTACATAGTTAGTAATATCCCTACCTCTAGTGTGGGGTTTATCCATTCAGATATAGAGACCTTACCTAACAAAGATACTATAGAGAAGCTAGAGGAATTGGCAGCCATCTTATCGATGGCTCTACTCCTGGGCAAAATAGGATCAATACTGGTGATTAAGCTTATGCCTTTCAGCGGGGATTTTGTTCAGGGATTTATAAGTTATGTAGGGTCTCATTATAGAGAAGTGAACCTTGTATACCCTAGATACAGCAACTTCATATCTACTGAATCTTATTTGGTTATGACAGATCTCAAGGCTAACCGGCTAATGAATCCTGAAAAGATTAAGCAACAGATAATTGAATCATCTGTGCGGACTTCACCTGGACTTATAGGTCACATCCTATCCGTTAAGCAACTAAGCTGCATACAAGCAATTGTGGGAGACGCAGTTAGTAGAGGTGATATCAATCCTACTCTGAAAAAACTTACACCTATAGAGCAAGTGCTGATCAATTGCGGGCTGGCAATTAACGGACCTAAACTGTGCAAAGAATTAATCCACCATGATGTTGCCTCGGGGCAAGATGGATTGCTTAATTCTATACTCATCCTCTACAGGGAGTTGGCAAGATTCAAAGACAACCAAAGAAGTCAACAAGGGATGTTCCACGCCTACCCCGTATTGGTAAGTAGCAGGCAACGAGAACTTATATCTAGGATCACTCGCAAATTTTGGGGGCACATTCTTCTTTACTCCGGGAACAGAAAGTTGATAAATAAGTTTATCCAGAATCTCAAGTCCGGTTATCTGATACTAGACTTACACCAGAATATCTTCGTTAAGAATCTATCCAAGTCAGAGAAACAGATTATTATGACGGGGGGTTTGAAACGTGAGTGGGTTTTTAAGGTAACAGTCAAGGAGACCAAAGAATGGTATAAGTTAGTCGGATACAGTGCCCTGATTAAGGACTAATTGGTTGAACTCCGGAACCCTAATCCTGCCCCAGGTAGTTAGGCATTATTTGTAATATATTAAAGAAAACTTTGAAAATACGAAGTTTCTATTCCCAGCTTTGTCTGGT
>AB016162_Ichinose-B95a
ACCAAACAAAGTTGGGTAAGGATAGATCAATCAATGATCATATTCTAGTACACTTAGGATTCAAGATCCTATTATCAGGGACAAGAGCAGGATTAGGGATATCCGAGATGGCCACACTTTTGAGGAGCTTAGCATTGTTCAAAAGAAACAAGGACAAACCACCCATTACATCAGGATCCGGTGGAGCCATCAGAGGAATCAAACACATTATTATAGTACCAATTCCTGGAGATTCCTCAATTACCACTCGATCCAGACTACTGGACCGGTTGGTCAGGTTAATTGGAAACCCGGATGTGAGCGGGCCCAAACTAACAGGGGCACTAATAGGTATATTATCCTTATTTGTGGAGTCTCCAGGTCAATTGATTCAGAGGATCACCGATGACCCTGACGTTAGCATCAGGCTGTTAGAGGTTGTTCAGAGTGACCAGTCACAATCTGGCCTTACCTTCGCATCAAGAGGTACCAACATGGAGGATGAGGCGGACCAATACTTTTCACATGATGATCCAAGCAGTAGTGATCAATCCAGGTCCGGATGGTTCGAGAACAAGGAAATCTCAGATATTGAAGTGCAAGACCCTGAGGGATTCAACATGATTCTGGGTACCATTCTAGCCCAGATCTGGGTCTTGCTCGCAAAGGCGGTTACGGCCCCAGACACGGCAGCTGATTCGGAGCTAAGAAGGTGGATAAAGTACACCCAACAAAGAAGGGTAGTTGGTGAATTTAGATTGGAGAGAAAATGGTTGGATGTGGTGAGGAACAGGATTGCCGAGGACCTCTCTTTACGCCGATTCATGGTGGCTCTAATCCTGGATATCAAGAGGACACCCGGGAACAAACCTAGGATTGCTGAAATGATATGTGACATTGATACATATATCGTAGAGGCAGGATTAGCCAGTTTTATCCTGACTATTAAGTTTGGGATAGAAACTATGTATCCTGCTCTTGGACTGCATGAATTTGCTGGTGAGTTATCCACACTTGAGTCCTTGATGAATCTTTACCAGCAAATGGGAGAAACTGCACCCTACATGGTAATCCTAGAGAACTCAATTCAGAACAAGTTCAGTGCAGGATCATACCCTCTGCTCTGGAGCTATGCCATGGGAGTAGGAGTGGAACTTGAAAACTCCATGGGAGGTTTGAACTTTGGTCGATCTTACTTTGATCCAGCATATTTTAGATTAGGGCAAGAGATGGTGAGGAGGTCAGCTGGAAAGGTCAGTTCCACATTGGCATCCGAACTCGGTATCACTGCCGAGGATGCAAGGCTTGTTTCAGAGATTGCAATGCATACTACTGAGGACAGGATCAGTAGAGCGGTCGGACCCAGACAAGCCCAAGTGTCATTTCTACACGGTGATCAAAGTGAGAATGAGCTACCAGGATTGGGGGGCAAGGAAGATAGGAGGGTCAAACAGGGTCGGGGAGAAGCCAGGGAGAGCTACAGAGAAACCGGGTCCAGCAGAGCAAGTGATGCGAGAGCTGCCCATCCTCCAACCAGCATGCCCCTAGACATTGACACTGCATCGGAGTCAGGCCAAGATCCGCAGGACAGTCGAAGGTCAGCTGACGCCCTGCTCAGGCTGCAAGCCATGGCAGGAATCTTGGAAGAACAAGGCTCAGACACGGACACCCCTAGGGTATACAATGACAGAGATCTTCTAGACTAGGTGCGAGAGGCCGAGGACCAGAACAACATCCGCCTACCCTCCATCATTGTTATAAAAAACTTAGGAACCAGGTCCACACAGCCGCCAGCCAACCAACCATCCACTCCCACGACTGGAGCCGATGGCAGAAGAGCAGGCACGCCATGTCAAAAACGGACTGGAATGCATCCGGGCTCTCAAGGCCGAGCCCATCGGCTCACTGGCCGTCGAGGAAGCCATGGCAGCATGGTCAGAAATATCAGACAACCCAGGACAGGACCGAGCCACCTGCAAGGAAGAGGAGGCAGGCAGTTCGGGTCTCAGCAAACCATGCCTCTCAGCAATTGGATCAACTGAAGGCGGTGCACCTCGCATCCGCGGTCAGGGATCTGGAGAAAGCGATGACGACGCTGAAACTTTGGGAATCCCCTCAAGAAATCTCCAGGCATCAAGCACTGGGTTACAGTGTTATCATGTTTATGATCACAGCGGTGAAGCGGTTAAGGGAATCCAAGATGCTGACTCTATCATGGTTCAATCAGGCCTTGATGGTGATAGCACCCTCTCAGGAGGAGACGATGAATCTGAAAACAGCGATGTGGATATTGGCGAACCTGATACCGAGGGATATGCTATCACTGACCGGGGATCTGCTCCCATCTCTATGGGGTTCAGGGCTTCTGATGTTGAAACTGCAGAAGGAGGGGAGATCCACGAGCTCCTGAAACTCCAATCCAGAGGCAACAACTTTCCGAAGCTTGGGAAAACTCTCAATGTTCCTCCGCCCCCGAACCCCAGTAGGGCCAGCACTTCCGAGACACCCATTAAAAAGGGCACAGACGCGAGATTGGCCTCATTTGGAACGGAGATCGCGTCTTTATTGACAGGTGGTGCAACCCAATGTGCTCGAAAGTCACCCTCGGAACCATCAGGGCCAGGTGCACCTGCGGGGAATGTCCCCGAGTGTGTGAGCAATGCCGCACTGATACAGGAGTGGACACCCGAATCTGGTACCACAATCTCCCCGAGATCCCAGAATAATGAAGAAGGGGGAGACTATTATGATGATGAGCTGTTCTCCGATGTCCAAGACATCAAAACAGCCTTGGCCAAAATACACGAGGATAATCAGAAGATAATCTCCAAGCTAGAATCATTGCTGTTATTGAAGGGAGAAGTTGAGTCAATTAAGAAGCAGATCAACAGGCAAAATATCAGCATATCCACCCTGGAAGGACACCTCTCAAGCATCATGATTGCCATTCCTGGACTTGGGAAGGATCCCAACGACCCCACTGCAGATGTCGAACTCAATCCCGACCTGAAACCCATCATAGGCAGAGATTCAGGCCGAGCACTGGCCGAAGTTCTCAAGAAGCCCGTTGCCAGCCGACAACTCCAGGGAATGACTAATGGACGGACCAGTTCCAGAGGACAGCTGCTGAAGGAATTTCAACTAAAGCCGATCGGGAAAAAGGTGAGCTCAGCCGTCGGGTTTGTTCCTGACACCGGCCCTGCATCACGCAGTGTAATCCGCTCCATTATAAAATCCAGCCGGCTAGAGGAGGATCGGAAGCGTTACCTGATGACTCTCCTTGATGATATCAAAGGAGCCAACGATCTTGCCAAGTTCCACCAGATGCTGATGAAGATAATAATGAAGTAGCTACAGCTCAACTTACCTGCCAACCCCATGCCAGTCGACCTAATTAGTACAACCTAAATCCATTATAAAAAACTTAGGAGCAAAGTGATTGCCTCCTAAGTTCCACAATGACAGAGATCTACGATTTCGACAAGTCGGCATGGGACATCAAAGGGTCGATCGCTCCGATACAACCTACCACCTACAGTGATGGCAGGCTGGTGCCCCAGGTCAGAGTCATAGATCCTGGTCTAGGTGATAGGAAGGATGAATGCTTTATGTACATGTTTCTGCTGGGGGTTGTTGAGGACAGCGATCCCCTAGGGCCTCCAATCGGGCGAGCATTCGGGTCCCTGCCCTTAGGTGTTGGTAGATCCACAGCAAAACCCGAGGAACTCCTCAAAGAGGCCACTGAGCTTGACATAGTTGTTAGACGTACAGCAGGGCTCAATGAAAAACTGGTGTTCTACAACAACACCCCACTAACCCTCCTCACACCTTGGAGAAAGGTCCTAACAACAGGGAGTGTCTTCAATGCAAACCAAGTGTGCAATGCGGTTAATCTAATACCGCTGGACACCCCGCAGAGGTTCCGTGTTGTTTATATGAGCATCACCCGTCTTTCGGATAACGGGTATTACACCGTTCCCAGAAGAATGCTGGAATTCAGATCGGTCAATGCAGTGGCCTTCAACCTGCTAGTGACCCTTAGGATTGACAAGGCGATTGGCCCTGGGAAGATCATCGACAATGCAGAGCAACTTCCTGAGGCAACATTTATGGTCCACATCGGGAACTTCAGGAGAAAGAAGAGTGAAGTCTACTCTGCCGATTATTGCAAAATGAAAATCGAAAAGATGGGCCTGGTTTTTGCACTTGGTGGGATAGGGGGCACCAGTCTTCACATTAGAAGCACAGGCAAAATGAGCAAGACTCTCCATGCACAACTCGGGTTCAAGAAGACCTTATGTTACCCACTGATGGATATCAATGAAGACCTTAATCGGTTACTCTGGAGGAGCAGATGCAAGATAGTAAGAATCCAGGCAGTTTTGCAGCCATCAGTTCCTCAAGAATTCCGCATTTACGACGACGTGATCATAAATGATGACCAAGGACTATTCAAAGTTCTGTAGACCGCAGTGCCCAGCAATACCCGAAAACGACCCCCCTCATAATGACAGCCAGAAGGCCCGGACAAAAAAGCCCCCTCCAGAAGACTCCACGGACCAAGCGAGAGGCCAGCCAGCAGCCGACAGCAAGTGTGGACACCAGGCGGCCCAAGCACAGAACAGCCCCGACACAAGGCCACCACCAGCCATCCCAATCTGCGTCCTCCTCGTGGGACCCCCGAGGACCAACCCCGAAGGTCGCTCCGAACACAGACCACCAACCGCATCCCCACAGCTCCCGGGAAAGGAACCCCCAGCAACTGGAAGGCC-CCTCCCCCCCTCCCCCAACGCAAGAACCCCACAACCGAACCGCACAAGCGACCGAGGTGACCCAACCGCAGGCATCCGACTCCTTAGACAGATCCTCTCCCCCCGGCATACTAAACAAAACTTAGGGCCAAGGAACACACACACTCGACAGAACCCAGACCCCGGCCCGCGGCACCGCGCCCCCACCCCCCGAAAACCAGAGGGAGCCCCCAACCAAACCCGCCGGCCCCCCCGGTGCCCACAGGTAGGCACACCAACCCCCGACCAGACCCAGCACCCAGCCACCGACAATCCAAGACGGGGGGCCCCCCCCAAAAAAAGGCCCCCAGGGGCCGACAGCCAGCATCGCGAGGAAGCACACCCACCCCACACACGACCACGGCAACCGAACCAGAGTCCAGACCACCCTGGGCCACCAGCTCCCAGACTCGGCCATCACCCCGCAAAAAGGAAAGGCCACAACCCGCGCACCCCAGCCCCGATCCGGCGGGCAGCCACTCAACCCGAACCAGCACCCAAGAGCGATCCCTGGGGGACCCCCAAACCGCAAAAGACATCAGTATCCCACAGCCTCTCCAAGTCCCCCGGTCTCCTCCTCTTCTCGAAGGGACCAAAAGATCAATCCACCACATCCGACGACACTCAATTCCCCACCCCCAAAGGAGACACCGGGAATCCCAGAATCAAGACTCATCCAGTGTCCATCATGGGTCTCAAGGTGAACGTCTCTGCCATATTCATGGCAGTACTGTTAACTCTCCAAACACCCACCGGTCAAATCCATTGGGGCAATCTCTCTAAGATAGGGGTGGTAGGGATAGGAAGTGCAAGCTACAAAGTTATGACTCGTTCCAGCCATCAATCATTGGTCATAAAATTAATGCCCAATATAACTCTCCTCAATAACTGCACGAGGGTAGAGATCGCAGAATACAGGAGACTACTGAGAACAGTTTTGGAACCAATTAGAGATGCACTTAATGCAATGACCCAGAATATAAGACCGGTTCAGAGTGTAGCTTCAAGTAGGAGACACAAGAGATTTGCGGGAGTTGTCCTGGCAGGTGCGGCCCTAGGCGTTGCCACAGCTGCTCAGATAACAGCCGGCATTGCACTTCACCAGTCCATGCTGAACTCTCAAGCCATCGACAATCTGAGAGCAAGCCTGGAAACTACTAATCAGGCAATTGAGGCAATCAGACAAGCAGGGCAGGAGATGATATTGGCTGTTCAGGGTGTCCAAGACTACATCAATAATGAGCTGATACCGTCTATGAACCAACTATCTTGTGATTTAATCGGCCAGAAGCTAGGGCTCAAATTGCTCAGATACTATACAGAAATCCTGTCATTATTTGGCCCCAGCTTACGGGACCCCATATCTGCGGAGATATCCATCCAGGCTTTGAGCTATGCGCTTGGAGGAGATATCAATAAGGTATTAGAAAAGCTCGGATACAGTGGAGGTGATTTACTGGGCATCTTAGAGAGCAGAGGAATAAAGGCCCGGATAACTCACGTCGACACAGAGTCCTACTTCATTGTACTCAGTATAGCCTATCCGACGCTGTCCGAGATTAAGGGGGTGATTGTCCACCGGCTAGAGGGGGTCTCGTACAATATAGGCTCTCAAGAGTGGTATACCACTGTGCCCAAGTATGTTGCAACCCAAGGGTACCTTATCTCGAATTTTGATGAGTCATCGTGTACTTTCATGCCAGAGGGGACTGTGTGCAGCCAAAATGCCTTGTACCCGATGAGTCCTCTGCTCCAAGAATGCCTCCGGGGGTCCACCAAGTCCTGTGCTCGTACACTCGTATCCGGGTCTTTTGGGAACCGGTTCATTTTATCACAAGGGAACCTAATAGCCAATTGTGCATCAATCCTCTGCAAGTGTTACACAACAGGAACGATCATTAATCAAGACCCTGACAAGATCCTAACATACATTGCTGCCGATCACTGCCCGGTGGTCGAGGTGAACGGTGTGACCATCCAAGTCGGGAGCAGGAGGTATCCGGACGCGGTGTACCTGCACAGAATTGACCTCGGTCCTCCCATATCATTGGAGAGGTTGGACGTAGGGACAAATCTGGGGAATGCAATTGCTAAGTTGGAGGATGCCAAGGAATTGTTGGAGTCATCGGACCAGATATTGAGGAGTATGAAAGGTTTATCGAGCACTAGCATAGTTTACATCCTGATTGCAGTGTGTCTTGGAGGGTTGATAGGGATCCCCGCTTTAATATGTTGCTGCAGGGGGCGCTGTAACAAAAAGGGAGAACAAGTTGGTATGTCAAGACCAGGCCTAAAGCCTGATCTTACAGGGACATCAAAATCCTATGTAAGGTCGCTCTGATCCTCTACAACTCTTGAAACACAGATTTCCCACAAGTCTCCTCTTCGTCATCAAGCAACCACCGCATCCAGCATCAAGCCCACCTGAAATTGTCTCCGGCTTCCCTCTGGCCGAACGATATCGGTAGTTAATTAAAACTTAGGGTGCAAGATCATCCACAATGTCACCACAACGAGACCGAATAAATGCCTTCTACAAAGACAACCCACATCCTAAGGGAAGTAGGATAGTTATTAACAGAGAACATCTTATGATTGATAGACCTTATGTTTTGCTGGCTGTTCTATTCGTCATGTTTCTGAGCTTGATCGGGTTGCTAGCCATTGCAGGCATTAGACTCCATCGTGCAGCCATCTACACCGCAGAGATCCATAAGAGCCTCAGCACCAATCTAGATGTAACTAACTCGATCGAGCATCAGGTCAAGGACGTGCTGACACCACTCTTCAAGATCATTGGTGATGAAGTGGGCCTGAGGACACCTCAGAGATTCACTGACCTAGTGAAATTCATCTCTGACAAAATTAAATTCCTTAATCCGGATAGGGAGTACGACTTCAGAGATCTCACTTGGTGTATCAACCCGCCAGAGAGAATCAAATTGGATTATGATCAATACTGTGCAGATGTGGCTGCTGAAGAACTCATGAATGCATTGGTGAACTCAACTCTACTGGAGGCCAGGGCAACCAATCAGTTCCTAGCTGTCTCAAAGGGAAACTGCTCAGGGCCCACTACAATCAGAGGTCAATTCTCAAACATGTCGCTGTCCCTGTTGGACTTGTATTTAAGTCGAGGTTACAATGTGTCATCTATAGTCACTATGACATCCCAGGGAATGTACGGGGGAACTTACCTAGTGGGAAAGCCTAATCTGAGCAGTAAAGGGTCAGAGTTGTCACAACTGAGCATGCACCGAGTGTTTGAAGTAGGGGTTATCAGAAATCCGGGTTTGGGGGCTCCGGTGTTCCATATGACAAACTATTTTGAGCAACCAGTCAGTAATGATTTCAGCAACTGCATGGTGGCTTTGGGGGAGCTTAAATTCGCAGCCCTCTGTCACAGGGAAGATTCTATCACAATTCCCTATCAGGGGTCAGGGAAAGGTGTCAGCTTCCAGCTCGTCAAGCTAGGTGTCTGGAAATCCCCAACCGACATGCGATCCTGGGTCCCCCTATCAACGGATGATCCAGTGATAGATAGGCTTTACCTCTCATCTCACAGAGGTGTTATCGCTGACAATCAAGCAAAATGGGCTGTCCCGACAACACGGACAGATGACAAGTTGCGAATGGAGACATGCTTCCAGCAGGCGTGTAAGGGTAAAAACCAAGCACTCTGCGAGAATCCCGAGTGGGCACCATTGAAGGATAACAGGATTCCTTCATACGGGGTCTTGTCTGTTAATCTGAGTCTGACAGTTGAGCTTAAAATCAAAATTGCTTCAGGATTCGGGCCATTGATCACACACGGTTCAGGGATGGACCTATACAAAACCAACCACAACAATGTGTATTGGCTGACTATCCCGCCAATGAAGAACCTAGCCTTAGGTGTAATCAACACATTGGAGTGGATACCGAGATTCAAGGTTAGTCCCAACCTCTTCACTGTTCCAATCAAGGAAGCAGGCGAGGACTGCCATGCCCCAACATACCTACCTGCGGAGGTGGATGGTGATGTCAAACTCAGTTCCAATCTGGTAATTCTACCTGGTCAGGATCTCCAATATGTTTTGGCAACCTACGATACTTCCAGGGTTGAACATGCTGTGGTTTATTATGTTTACAGCCCAAGCCGCTCATTTTCTTACTTTTATCCTTTTAGGTTGCCTATAAAGGGGGTCCCAATCGAATTACAAGTGGAATGCTTCACATGGGACAAAAAACTCTGGTGCCGTCACTTCTGTGTGCTTGCGGACTCAGAATCTGGTGGACATATCACTCACTCTGGGATGGTGGGCATGGGAGTCAGCTGCACAGTCACTCGGGAAGATGGAACCAATCGCAGATAGGGCTGCCAGTGAACCGATCACATGATGTCACCCAGACATCAGGCATACCCACTAGTGTGAAATAGACATCAGAATTAAGAAAAACGTAGGGTCCAAGTGGTTTCCCGTTATGGACTCGCTATCTGTCAACCAGATCTTATACCCTGAAGTTCACCTAGATAGCCCGATAGTTACCAATAAGATAGTAGCTATCCTGGAGTATGCTCGAGTCCCTCACGCTTACAGCCTGGAGGACCCTACACTGTGTCAGAACATCAAGCACCGCCTAAAAAACGGATTCTCCAACCAAATGATTATAAACAATGTGGAAGTTGGGAATGTCATCAAGTCCAAGCTTAGGAGTTATCCGGCCCACTCTCATATTCCATATCCAAATTGTAATCAGGATTTATTTAACATAGAAGACAAAGAGTCAACAAGGAAGATCCGTGAGCTCCTAAAAAAGGGAAATTCGCTGTACTCCAAAGTCAGTGATAAGGTTTTCCAATGCCTGAGGGACACTAACTCACGGCTTGGCCTAGGCTCCGAATTGAGGGAGGACATCAAGGAGAAAATTATTAACTTGGGAGTTTACATGCACAGCTCCCAATGGTTTGAGCCCTTTCTGTTTTGGTTTACAGTCAAGACTGAGATGAGGTCAGTGATTAAATCACAAACCCATACTTGCCATAGGAGGAGACACACACCTGTATTCTTCACTGGTAGTTCAGTTGAGCTGTTAATCTCTCGTGACCTTGTTGCTATAATCAGTAAGGAGTCTCAACATGTATATTACCTGACGTTTGAACTGGTTTTGATGTATTGTGATGTCATAGAGGGGAGGTTAATGACAGAGACCGCTATGACCATTGATGCTAGGTATGCAGAACTTCTAGGAAGAGTCAGATACATGTGGAAACTGATAGATGGTTTCTTCCCTGCACTCGGGAATCCAACTTATCAAATTGTAGCCATGCTGGAGCCACTTTCACTTGCTTACCTGCAACTGAGGGATATAACAGTAGAACTCAGAGGTGCTTTCCTTAACCACTGCTTTACTGAAATACATGATGTTCTTGACCAAAACGGGTTTTCTGATGAAGGTACTTATCATGAGTTAATTGAAGCCCTAGATTACATTTTCATAACTGATGACATACATCTGACAGGGGAGATTTTCTCATTTTTCAGAAGTTTCGGCCACCCCAGACTTGAAGCAGTAACGGCTGCTGAAAATGTCAGGAAATACATGAATCAGCCTAAAGTCATTGTGTATGAGACTCTGATGAAAGGTCATGCCATATTTTGTGGAATCATAATCAACGGCTATCGTGACAGGCACGGAGGCAGTTGGCCACCCCTGACCCTCCCCCTGCATGCTGCAGACACAATCCGGAATGCTCAAGCTTCAGGTGAAGGGTTAACACATGAGCAGTGCGTTGATAACTGGAAATCATTTGCTGGAGTGAGATTTGGCTGTTTTATGCCTCTTAGCCTGGACAGTGATCTGACAATGTACCTAAAGGACAAGGCACTTGCTGCTCTCCAAAGGGAATGGGATTCAGTTTACCCGAAAGAGTTCCTGCGTTACGATCCTCCCAAGGGAACCGGGTCACGGAGGCTTGTAGATGTTTTCCTTAATGATTCGAGCTTTGACCCATATGATATGATAATGTATGTCGTAAGTGGAGCCTACCTCCATGACCCTGAGTTCAACCTGTCTTACAGCCTGAAAGAAAAGGAGATCAAGGAAACAGGTAGACTTTTCGCTAAAATGACTTACAAAATGAGGGCATGCCAAGTGATCGCTGAAAATCTAATCTCAAACGGGATTGGCAAGTATTTTAAGGACAATGGGATGGCCAAGGATGAGCACGATTTGACTAAGGCACTCCACACTCTGGCTGTCTCAGGAGTCCCCAAAGATCTCAAAGAAAGTCACAGGGGGGGGCCAGTCTTAAAAACCTACTCCCGAAGCCCAGTCCACACAAGTACCAGGAACGTTAAAGCAGAAAAAGGGTTTGTAGGATTCCCTCATGTAATTCGGCAGAATCAAGACACTGATCATCCGGAGAATATAGAAACCTACGAGACAGTCAGCGCATTTATCACGACTGATCTCAAGAAGTACTGCCTTAATTGGAGATATGAGACCATCAGCTTATTTGCACAGAGGCTAAATGAGATTTACGGATTACCCTCATTTTTTCAGTGGCTGCATAAGAGGCTTGAAACCTCTGTCCTCTATGTAAGTGACCCTCATTGCCCCCCCGACCTTGACGCCCATGTCCCGTTATGCAAAGTCCCCAATGACCAAATCTTCATCAAGTACCCTATGGGAGGTATAGAAGGGTATTGTCAGAAGCTGTGGACCATCAGCACCATTCCCTACTTATACCTGGCTGCTTATGAGAGCGGGGTAAGGATTGCTTCGTTAGTGCAAGGGGACAATCAGACCATAGCCGTAACAAAAAGGGTACCCAGCACATGGCCTTACAACCTTAAGAAACGGGAAGCTGCTAGAGTAACTAGAGATTACTTTGTAATTCTTAGGCAAAGGCTACATGACATTGGCCATCACCTCAAGGCAAATGAGACAATTGTTTCATCACATTTTTTTGTCTATTCAAAAGGAATATATTATGATGGGCTACTTGTGTCCCAATCACTCAAGAGCATCGCAAGATGTGTATTCTGGTCAGAGACTATAGTTGATGAAACAAGGGCAGCATGCAGTAATATTGCTACAACAATGGCTAAAAGCATCGAGAGAGGTTATGACCGTTATCTTGCATATTCCCTGAACGTCCTAAAAGTGATACAGCAAATTTTGATCTCTCTTGGCTTCACAATCAATTCAACCATGACCCGAGATGTAGTCATACCCCTCCTCACAAACAACGATCTCTTAATAAGGATGGCACTGTTGCCCGCTCCTATTGGGGGGATGAATTATCTGAATATGAGCAGGCTGTTTGTCAGAAACATCGGTGATCCAGTAACATCATCAATTGCTGATCTCAAGAGAATGATTCTCGCATCACTAATGCCTGAAGAGACCCTCCATCAAGTAATGACACAACAACCGGGGGACTCTTCATTCCTAGACTGGGCTAGCGACCCTTACTCAGCAAATCTTGTATGCGTCCAGAGCATCACTAGACTCCTCAAGAACATAACTGCAAGGTTTGTCCTAATCCATAGTCCAAACCCAATGTTAAAAGGGTTATTCCATGATGACAGTAAAGAAGAGGACGAGAGACTGGCGGCATTCCTCATGGACAGGCATATTATAGTACCTAGGGCAGCTCATGAAATCCTGGATCATAGTGTCACAGGGGCAAGAGAGTCTATTGCAGGCATGCTAGATACCACAAAAGGCCTGATTCGAGCCAGCATGAGGAAGGGGGGGTTAACCTCTCGAGTGATAACCAGATTGTCCAATTATGACTATGAACAATTTAGAGCAGGGATGGTGCTATTGACAGGAAGAAAGAGAAATGTCCTCATTGACAAAGAGTCATGTTCAGTGCAGCTGGCTAGAGCCCTAAGAAGCCATATGTGGGCAAGACTAGCTCGAGGACGGCCTATTTACGGCCTTGAGGTCCCTGATGTACTAGAATCTATGCGAGGCCACCTTATTCGGCGTCATGAGACATGTGTCATCTGCGAGTGTGGATCAGTCAACTACGGATGGTTTTTTGTCCCCTCGGGTTGCCAACTGGATGATATTGACAAGGAAACATCATCCTTGAGAGTCCCATATATTGGTTCTACCACTGATGAGAGAACAGACATGAAGCTCGCCTTCGTAAGAGCCCCAAGTAGATCCTTGCGATCTGCCGTTAGAATAGCAACAGTGTACTCATGGGCTTACGGTGATGATGATAGCTCTTGGAACGAAGCCTGGTTGTTGGCAAGGCAAAGGGCCAATGTGAGCCTGGAGGAGCTAAGGGTGATCACTCCCATCTCGACTTCGACTAATTTAGCGCATAGGTTGAGGGATCGTAGCACTCAAGTGAAATACTCAGGTACATCCCTTGTCCGAGTGGCAAGGTATACCACAATCTCCAACGACAATCTCTCATTTGTCATATCAGATAAGAAGGTTGATACTAACTTTATATACCAACAAGGAATGCTTCTAGGGTTGGGTGTTTTAGAAACATTGTTTCGACTCGAGAAAGATACTGGATCATCTAACACGGTATTACATCTTCACGTCGAAACAGATTGTTGCGTGATCCCGATGATAGATCATCCCAGGATACCCAGCTCCCGCAAGCTAGAGCTGAGGGCAGAGCTATGTACCAACCCATTGATATATGATAATGCACCTTTAATTGACAGAGATGCAACAAGGCTATACACCCAGAGCCATAGGAGGCACCTTGTGGAATTTGTTACATGGTCCACACCCCAACTATATCACATTCTAGCTAAGTCCACAGCACTATCTATGATTGACCTGGTAACAAAATTTGAGAAGGACCATATGAATGAAATTTCAGCTCTCATAGGGGATGACGATATCAATAGTTTCATAACTGAGTTTCTGCTTATAGAGCCAAGATTATTCACCATCTACTTGGGCCAGTGTGCAGCCATCAATTGGGCATTTGATGTACATTATCATAGACCATCAGGGAAATATCAGATGGGTGAGCTGTTGTCTTCGTTCCTTTCTAGAATGAGCAAAGGAGTGTTTAAGGTGCTTGTCAATGCTCTAAGCCACCCAAAGATCTACAAGAAATTCTGGCATTGTGGTATTATAGAGCCTATCCATGGTCCTTCACTTGATGCTCAAAACTTGCACACAACTGTGTGCAACATGGTTTACACATGCTATATGACCTACCTCGACCTGTTGTTGAATGAAGAGTTAGAAGAGTTCACATTTCTTTTGTGTGAAAGCGATGAGGATGTAGTACCGGACAGATTCGACAACATCCAGGCAAAACACTTGTGTGTTCTGGCAGATTTGTACTGTCAACCAGGGACCTGCCCACCGATTCGAGGTCTAAGGCCGGTAGAGAAATGTGCAGTTCTAACCGATCATATCAAGGCAGAGGCTAGGTTATCTCCAGCAGGATCTTCGTGGAACATAAATCCAATTATTGTAGACCATTACTCATGCTCTCTGACTTATCTCCGTCGAGGATCTATCAAACAGATAAGATTGAGAGTTGATCCAGGATTCATTTTTGACGCCCTCGCTGAGGTAAATGTCAGTCAGCCAAAGGTCGGCAGCAACAACATCTCAAATATGAGCATCAAGGATTTCAGACCTCCACACGATGATGTTGCAAAATTGCTCAAAGATATCAACACAAGCAAGCACAATCTTCCCATTTCAGGGGGTAGTCTCGCCAATTATGAAATCCATGCTTTCCGCAGAATCGGGTTAAACTCATCTGCTTGCTACAAAGCTGTTGAGATATCAACATTAATTAGGAGATGCCTTGAGCCAGGGGAAGACGGCTTGTTCTTGGGTGAGGGGTCGGGTTCTATGTTGATCACTTATAAGGAGATACTAAAACTAAACAAGTGCTTCTATAATAGTGGGGTTTCCGCCAATTCTAGATCTGGTCAAAGGGAATTAGCACCCTATCCCTCCGAAGTTGGCCTTGTCGAACACAGAATGGGAGTAGGTAATATTGTCAAGGTGCTCTTTAACGGGAGGCCCGAAGTCACGTGGGTAGGCAGTATAGATTGCTTCAATTTCATAGTCAGTAATATCCCTACCTCTAGTGTGGGGTTTATCCATTCAGATATAGAGACCTTACCTAACAAAGATACTATAGAGAAGCTAGAGGAATTGGCAGCCATCTTATCGATGGCTCTACTCCTTGGCAAAATAGGATCAATACTGGTGATTAAGCTTATGCCTTTCAGCGGGGATTTTGTTCAGGGATTTATAAGCTATGTAGGGTCTCATTATAGAGAAGTGAACCTTGTCTACCCTAGGTACAGCAACTTCATATCTACTGAATCTTATTTAGTTATGACAGATCTCAAAGCTAACCGGCTAATGAATCCTGAAAAGATCAAGCAGCAGATAATTGAATCATCTGTGCGGACTTCACCTGGACTTATAGGTCACATCCTATCCATTAAGCAACTAAGCTGCATACAAGCAATTGTGGGAGGCGCAGTTAGTAGAGGTGATATCAACCCTATTCTGAAAAAACTTACACCTATAGAGCAGGTGCTGATCAGTTGCGGGTTGGCAATTAACGGACCTAAACTGTGCAAAGAATTAATCCACCATGATGTTGCCTCAGGGCAAGATGGATTGCTTAACTCTATACTCATCCTCTACAGGGAGTTGGCAAGATTCAAAGACAACCAAAGAAGTCAACAAGGGATGTTCCACGCTTACCCCGTATTGGTAAGTAGTAGGCAACGAGAACTTGTATCTAGGATCACTCGCAAATTTTGGGGGCATATTCTTCTTTACTCCGGGAACAGAAAGTTGATAAATCGGTTTATCCAGAATCTCAAGTCCGGTTATCTAGTACTAGACTTACACCAGAATATCTTCGTTAAGAATCTATCCAAGTCAGAGAAACAGATTATTATGACGGGGGGTTTAAAACGTGAGTGGGTTTTTAAGGTAACAGTCAAGGAGACCAAAGAATGGTACAAGTTAGTCGGATACAGCGCTCTGATTAAGGATTAATTGGTTGAACTCCGGAACCCTAATCCTGCCCTAGGTAGTTAGGCATTATTTGCAATATATTAAAGAAAACTTTGAAAATACGAAGTTTCTATTCCCAGCTTTGTCTGGT
>EU293551_D-VI
ACCAAACAAAGTTGGGTAAGGATAGATCAATCAATGATCATGTTCTAGTACACTTAGGATTCAAGATCCTATTATCAGGGACAAGAGCAGGATTAGGGATATCCGAGATGGCCACACTTTTGAGGAGCTTAGCATTGTTCAAAAGAAACAAGGACAAACCACCCATTACATCAGGATCCGGTGGAGCCATCAGAGGAATCAAACACATTATTATAGTACCAATTCCTGGAGATTCCTCAATTACCACTCGATCCAGACTACTGGACCGGTTGGTCAGGTTAATTGGAAACCCGGATGTGAGCGGGCCCAAACTAACAGGGGCACTAATAGGTATATTATCCTTATTTGTGGAGTCTCCAGGTCAATTGATTCAGAGGATCACCGATGACCCTGACGTTAGCATCAGGCTGTTAGAGGTTGTTCAGAGTGACCAGTCACAATCTGGCCTTACCTTCGCATCAAGAGGTACCAACATGGAGGATGAGGCAGACCAATACTTTTCACATGATGATCCAAGCAGTAGTGATCAATCCAGGTCCGGATGGTTCGAGAGCAAGGAAATCTCAGATATTGAAGTGCAAGACCCTGAGGGATTCAACATGATTCTGGGTACCATTCTAGCCCAGATCTGGGTCTTGCTCGCAAAGGCGGTTACGGCCCCAGACACGGCAGCTGATTCGGAGCTAAGAAGGTGGATAAAGTATACCCAACAAAGAAGGGTAGTTGGTGAATTTAGATTGGAGAGAAAATGGTTGGATGTGGTGAGGAACAGGATTGCCGAGGACCTCTCTTTACGCCGATTCATGGTGGCTCTAATCCTGGATATCAAGAGGACACCCGGGAACAAACCTAGGATTGCTGAAATGATATGTGACATTGATACATATATCGTAGAGGCAGGATTAGCCAGTTTTATCCTGACTATTAAGTTTGGGATAGAAACTATGTATCCTGCTCTTGGACTGCATGAATTTGCTGGTGAGTTATCCACACTTGAGTCCTTGATGAATCTTTACCAGCAAATGGGAGAAACTGCACCCTACATGGTAATCCTAGAGAACTCAATTCAGAACAAGTTCAGTGCAGGATCATACCCTCTGCTCTGGAGCTATGCCATGGGAGTAGGAGTGGAACTTGAAAACTCCATGGGAGGTTTGAACTTTGGTCGATCTTACTTTGATCCAGCATATTTTAGATTAGGGCAAGAGATGGTGAGGAGGTCAGCTGGAAAGGTCAGTTCCACATTGGCATCCGAACTCGGTATCACTGCCGAGGATGCAAGGCTTGTTTCAGAGATTGCAATGCATACTACTGAGGACAGGATCAGTAGAGCGGTCGGACCCAGACAAGCCCAAGTGTCATTTCTACACGGTGATCAAAGTGAGAATGAGCTACCAGGATTGGGGGGCAAGGAAGACAGGAGGGTCAAACAGAGTCGGGGAGAAGCCAGGGAGAGCTACAGAGAAACCGGGTCCAGCAGAGCAAGTGATGCGAGAGCTGCCCATCCTCCAACCAGCATGCCCCTAGACATTGACACTGCATCAGAGTCAGGCCAAGATCCGCAGGACAGTCGAAGGTCAGCTGACGCCCTGCTCAGGCTGCAAGCCATGGCAGGAATCTTGGAAGAACAAGGCTCAGACACGGACACCCCTAGGGTATACAATGATAGAGATCTTCTAGACTAGGTGCGAGAGGCCGAGGACCAGAACAACATCCGCCTACCCTCCATCATTGTTATAAAAAACTTAGGATCCAGGTCCACACAGCCGCCAGCCAACCAACCATCCACTCCCACGACTGGAGCCGATGGCAGAAGAGCAGGCACGCCATGTCAAAAACGGACTGGAATGCATCCGGGCTCTCAAGGCCGAGCCCATCGGCTCACTGGCCGTCGAGGAAGCCATGGCAGCATGGTCAGAAATATCAGACAACCCAGGACAGGACCGAGCCACCTGCAAGGAAGAGGAGGCAGGCAGTTCGGGTCTCAGCAAACCATGCCTCTCAGCAATTGGATCAACTGAAGGCGGTGCACCTCGCATCCGCGGTCAGGGATCTGGAGAAAGCGATGACGACGCTGAAACTTTGGGAATCCCCTCAAGAAATCTCCAGGCATCAAGCACTGGGTTACAGTGTTATCATGTTTATGATCACAGCGGTGAAGCGGTTAAGGGAATCCAAGATGCTGACTCTATCATGGTTCAATCAGGCCTTGATGGTGATAGCACCCTCTCAGGAGGAGACGATGAATCTGAAAACAGCGATGTGGATATTGGCGAACCTGATACCGAGGGATATGCTATCACTGACCGGGGATCTGCTCCCATCTCTATGGGGTTCAGGGCTTCTGATGTTGAAACTGCAGAAGGAGGGGAGATCCACGAGCTCCTGAAACTCCAATCCAGAGGCAACAACTTTCCGAAGCTTGGGAAAACTCTCAATGTTCCTCCGCCCCCGAACCCCAGTAGGGGCAGCACTTCCGAGACACCCATTAAAAAGGGCACAGACGCGAGATTGGCCTCATTTGGAACGGAGATCGCGTCTTTATTGACAGGTGGTGCAACCCAATGTGCTCGAAAGTCACCCTCGGAACCATCAGGGCCAGGTGCACCTGCGGGGAATGTCCCCGAGTGTGTGAGCAATGCCGCACTGATACAGGAGTGGACACCCGAATCTGGTACCACAATCTCCCCGAGATCCCAGAATAATGAAAAAGGGGGAGACTATTATGATGATGAGCTGTTCTCCGATGTCCAAGACATCAAAACAGCCTTGGCCAAAATACACGAGGATAATCAGAAGATAATCTCCAAGCTAGAATCATTGCTGTTATTGAAGGGAGAAGTTGAGTCAATTAAGAAGCAGATCAACAGGCAAAATATCAGCATATCCACCCTGGAAGGACACCTCTCAAGCATCATGATTGCCATTCCTGGACTTGGGAAGGATCCCAACGACCCCACTGCAGATGTCGAACTCAATCCCGACCTGAAACCCATCATAGGCAGAGATTCAGGCCGAGCACTGGCCGAAGTTCTCAAGAAGCCCGTTGCCAGCCGACAACTCCAGGGAATGACTAATGGACGGACCAGTTCCAGAGGACAGCTGCTGAAGGAATTTCAACTAAAGCCGATCGGGAAAAAGGTGAGCTCAGCCGTCGGGTTTGTTCCTGACACCGGCCCTGCATCACGCAGTGTAATCCGCTCCATTATAAAATCCAGCCGGCTAGAGGAGGATCGGAAGCGTTACCTGATGACTCTCCTTGATGATATCAAAGGAGCCAACGATCTTGCCAAGTTCCACCAGATGCTGATGAAGATAATAATGAAGTAGCTACAGCTCAACTTACCTGCCAACCCCATGCCAGTCGACCTAATTAGTACAACCTAAATCCATTATAAAAAACTTAGGAGCAAAGTGATTGCCTCCTAAGTTCCACAATGACAGAGATCTACGACTTCGACAAGTCGGCATGGGACATCAAAGGGTCGATCGCTCCGATACAACCCACCACCTACAGTGATGGCAGGCTGGTGCCCCAGGTTAGAGTCATAGATCCTGGTCTAGGTGATAGGAAGGATGAATGCTTTATGTACATGTTTCTGCTGGGGGTTGTTGAGGACAGCGATCCCCTAGGGCCTCCAATCGGGCGAGCATTCGGGTCCTTGCCCTTAGGTGTTGGTAGATCCACAGCAAAACCCGAGGAACTCCTCATAGAGGCCACTGAGCTTGACATAGTTGTTAGACGTACAGCAGGGCTCAATGAAAAACTGGTGTTCTACAACAACACCCCACTAACCCTCCTCACACCTTGGAGAAAGGTCCTAACAACAGGGAGTGTCTTCAATGCAAACCAAGTGTGCAATGCGGTTAATCTAATACCGCTGGACACCCCGCAGAGGTTCCGTGTTGTTTATATGAGCATCACCCGTCTTTCGGATAACGGGTATTACACCGTTCCCAGAAGAATGCTGGAATTCAGATCGGTCAATGCAGTGGCCTTCAACCTGCTAGTGACCCTTAGGATTGACAGGGCGATTGGCCCTGGGAAGATCATCGACAATGCAGAGCAACTTCCTGAGGCAACATTTATGGTCCACATCGGGAACTTCAGGAGAAAGAAGAGTGAAGTCTACTCTGCCGATTATTGCAAAATGAAAATCGAAAAGATGGGCCTGGTTTTTGCACTTGGTGGGATAGGGGGCACCAGTCTTCACATTAGAAGCACAGGCAAAATGAGCAAGACTCTCCATGCACAACTCGGGTTCAAGAAGACCTTATGTTACCCACTGATGGATATCAATGAAGACCTTAATCGGTTACTCTGGAGGAGCAGATGCAAGATAGTAAGAATCCAGGCAGTTTTGCAGCCATCAGTTCCTCAAGAATTCCGCATTTACGACGACGTGATCATAAATGATGACCAAGGACTATTCAAAGTTCTGTAGACCGCAGTGCTCAGCAATACCCGAAGACGACCCCCCTCATAATGACAGCCAGAAAGCCCGGACAAAAAAGCCCCCTCCAAAAGACTCCACGGACCAAGCGAGAGGCCAGCCAGCAGCCGACAGCAAGTGTGGACACCAGGCGGCCCAAGCACAGAACAGCCCCGACACAAGGCCACCACCAGCCATCCCAATATGCGTCCTCCTCGTGGGACCCCCGAGGACCAACCCCCAAGGTCGCTCCGGACACAGACCACCAACTGCATCCCCACAGCTCCCGGGAAAGGAACCCCCAGCAACTGGAAGGCC-CCTCCCCCCCTCCCCAAACGCAAGAACCCCACAACCGAACCGCACAAGCGACCGAGGTGACCCAACCGCAGGCATCCGACTCCCCAGACAGATCCTCTCCCCCCGGCATACTAAACAAAACTTAGGGCCAAGGAACACACACACTCGACAGAACCCAGACCCCGGCCCGCGGCACCGCGCCCCCACCCCCCGAAAACCAGAGGGAGCCCCCAACCAAACCCGCCGGCCCCCCCGGTGCTCACAGGTAGGCACACCAACCCCCGACCAGACCCAGCACCCAGCCACCGACAATCCAAGACGGGGGGCCCCCCCCAAAAAAAGGCCCCCAGGGGCCGACAGCCAGCATCGCGAGGAAGCACACCCACCCCACACACGACCACGGCAACCGAACCAGAGTCCAGACCACCCTGGGCCACCAGCTCCCAGACTCGGCCATCACCCCGCAAAAAGGAAAGGCCACAACCCGCGCACCCCAGCCCCGATCCGGCGGGCAGCCAATCAACCCGAACCAGCACCCAAGAGCGATCCCTGGGGGACCCCCAAACCGCAAAAGACATCAGCATCCCACAGCCTCTCCAAGTCCCCCGGTCTCCTCCTCCTCTCGAAGGGACCAAAAGATCAATCCACCACATCCGACGATACTCAATTCCCCACCCCTAAAGGAGACACCGGGAATCCCAGGATCAAGACTCATCCAGTGTCCATCATGGGTCTCAAGGTGAACGTCTTTGCCATATTCATGGCAGTACTGTTAACTCTCCAAACACCCACCGGTCAAATCCATTGGGGCAATCTCTCTAAGATAGGGGTGGTAGGGATAGGAAGTGCAAGCTACAAAGTTATGACTCGTTCCAGCCATCAATCATTGGTCATAAAATTAATGCCCAATATAACTCTCCTCAATAACTGCACGAGGGTAGAGATTGCAGAATACAGGAGACTACTGAGAACAGTTTTGGAACCAATTAGAGATGCACTTAATGCAATGACCCAGAATATAAGACCGGTTCAGAGTGTAGCTTCAAGTAGGAGACACAAGAGATTTGCGGGAGTTGTCCTGGCAGGTGCGGCCCTAGGCGTTGCCACAGCTGCTCAGATAACAGCCGGCATTGCACTTCACCAGTCCATGCTGAACTCTCAAGCCATCGACAATCTGAGAGCAAGCCTGGAAACTACTAATCAGGCAATTGAGGCAATCAGACAAGCAGGGCAGGAGATGATATTGGCTGTTCAGGGTGTCCAAGACTACATCAATAATGAGCTGATACCGTCTATGAACCAACTATCTTGTGATTTAATCGGCCAGAAGCTAGGGCTCAAATTGCTCAGATACTATACAGAAATCCTGTCATTATTTGGCCCCAGCTTACGGGACCCCATATCTGCGGAGATATCCATCCAGGCTTTGAGCTATGCGCTTGGAGGAGATATCAACAAGGTATTAGAAAAGCTCGGATATAGTGGAGGTGATTTACTGGGCATCTTAGAGAGCAGAGGAATAAAGGCCCGGATAACTCACGTCGACACAGAGTCCTACTTCATTGTACTCAGTATAGCCTATCCGACGCTGTCCGAGATTAAGGGGGTGATTGTCCACCGGCTAGAGGGGGTCTCGTACAATATAGGCTCTCAAGAGTGGTATACCACTGTGCCCAAGTATGTTGCAACCCAAGGGTACCTTATCTCGAATTTTGATGAGTCATCGTGTACTTTCATGCCAGAGGGGACTGTGTGCAGCCAAAATGCCTTGTACCCGATGAGTCCTCTGCTCCAAGAATGCCTCCGGGGGTCCACCAAGTCCTGTGCTCGTACACTCGTATCCGGGTCTTTTGGGAACCGGTTCATTTTATCACAAGGGAACCTAATAGCCAATTGTGCATCAATCCTCTGCAAGTGTTACACAACAGGAACGATCATTAATCAAGACCCTGACAAGATCCTAACATACATTGCTGCCGATCACTGCCCGGTGGTCGAGGTGAACGGTGTGACCATCCAAGTCGGGAGCAGGAGGTATCCGGACACGGTGTACCTGCACAGAATTGACCTCGGTCCTCCCATATCATTGGAGAGGTTGGACGTAGGGACAAATCTGGGGAATGCAATTGCTAAGTTGGAGGATGCCAAGGAATTGTTGGAGTCATCGGACCAGATATTGAGGGGTATGAAAGGTTTATCGAGCACTAGCATAGTTTACATCCTGATTGCAGTGTGTCTTGGAGGGTTGATAGGGATCCCCGCTTTAATATGTTGCTGCAGGGGGCGCTGTAACAAAAAGGGAGAACAAGTTGGTATGTCAAGACCAGGCCTAAAGCCTGATCTTACAGGGACATCAAAATCCTATGTAAGGTCGCTCTGATCCTCTACGACTCTTGAAACACAGATTTCCCACAAGTCTCCTCTTCGTCATCAAGCAACCACCGCATCCAGCATCAAGCCCACCTGAAATTGTCTCCGGCTTCCCTCTGGCCGAACGATATCGGTAGTTAATTAAAACTTAGGATGCAAGATCATCCACAATGTCACCACAACGAGACCGAATAAATGCCTTCTACAAAGACAACCCCCATCCTAAGGGAAGTAGGATAGTTATCAACAGAGAACATCCCATGATTGATAGACCTTATGTTTTGCTGGCTGTTCTATTCGTCATGTTTCTGAGCTTGATCGGGTTGCTAGCCATTGCAGGCATTAGACTCCATCGGGCAGCCATCTACACCGCAGAGATCCATAAGAGCCTCAGCACCAATCTAGATGTAACTAACTCAATCGAGCATCAGGTCAAGGACGTGCTGACACCACTCTTCAAGATCATCGGTGATGAAGTGGGCCTGAGGACACCTCAGAGATTCACTGACCTAGTGAAATTCATCTCTGACAAAATTAAATTCCTTAATCCGGATAGGGAGTACGACTTCAGAGATCTCACTTGGTGTATCAACCCGCCAGAGAGAATCAAATTGGATTATGATCAATACTGTGCAGATGTGGCTGCTGAAGAACTCATGAATGCATTGGTGAACTCAACTCTACTGGAGGCCAGGGCAACCAATCAGTTCCTAGCTGTCTCAAAGGGAAACTGCTCAGGGCCCACTACAATCAGAGGTCAATTCTCAAACATGTCGCTGTCCCTGTTGGACTTGTATTTAAGTCGAGGTTACAATGTGTCATCTATAGTCACTATGACATCCCAGGGAATGTACGGGGGAACTTACCTAGTGGGAAAGCCTAATCTGAGCAGTAAAGGGTCAGAGTTGTCACAACTGAGCATGCACCGAGTGTTTGAAGTAGGGGTTATCAGAAATCCGGGTTTGGGGGCTCCGGTGTTCCATATGACAAACTATTTTGAGCAACCAGTCAGTAATGATTTCAGCAACTGCATGGTGGCTTTGGGGGAGCTCAAATTCGCAGCCCTCTGTCACAGGGAAGATTCTATCACAATTCCCTATCAGGGGTCAGGGAAAGGTGTCAGCTTCCAGCTCGTCAAGCTAGGTGTCTGGAAATCCCCAACCGACATGCAATCCTGGGTCCCCCTATCAACGGATGATCCAGTGATAGATAGGCTTTACCTCTCATCTCACAGAGGTGTTATCGCTGACAATCAAGCAAAATGGGCTGTCCCGACAACACGGACAGATGACAAGTTGCGAATGGAGACATGCTTCCAGCAGGCGTGTAAGGGTAAAAACCAAGCACTCTGCGAGAATCCCGAGTGGGCACCATTGAAGGATAACAGGATTCCTTCATACGGGGTCTTGTCTGTTAATCTGAGTCTGACAGTTGAGCTTAAAATCAAAATTGCTTCAGGATTCGGGCCATTGATCACACACGGTTCAGGGATGGACCTATACAAAACCAACCACAACAATGTGTATTGGCTGACTATCCCGCCAATGAAGAACCTAGCCTTAGGTGTAATCAACACATTGGAGTGGATACCGAGATTCAAGGTTAGTCCCAACCTCTTCACTGTTCCAATCAAGGAAGCAGGCGAGGACTGCCATGCCCCAACATACCTACCTGCGGAGGTGGATGGTGATGTCAAACTCAGTTCCAATCTGGTAATTCTACCTGGTCAGGATCTCCAATATGTTTTGGCAACCTACGATACTTCCAGGGTTGAACATGCTGTGGTTTATTATGTTTACAGCCCAAGCCGCTCATTTTCTTACTTTTATCCTTATAGGTTGCCTATAAAGGGGGTCCCAATCGAATTACAAGTGGAATGCTTCACATGGGACCAAAAACTCTGGTGCCGTCACTTCTGTGTGCTTGCGGACTCAGAATCTGGTGGACATATCACTCACTCTGGGATGGTGGGCATGGGAGTCAGCTGCACAGTCACTCGGGAAGATGGAACCAATCGCAGATAGGGCTGCCAGTGAACCGATCACATGATGTCACCCAGACATCAGGCATACCCACTAGTGTGAAATAGACATCAGAATTAAGAAAAACGTAGGGTCCAAGTGGTTTCCCGTTATGGACTCGCTATCTGTCAACCAGATCTTATACCCTGAAGTTCACCTAGATAGCCCGATAGTTACCAATAAGATAGTAGCTATCCTGGAGTATGCTCGAGTCCCTCACGCTTACAGCCTGGAGGACCCTACACTGTGTCAGAACATCAAGCACCGCCTAAAAAACGGATTCTCCAACCAAATGATTATAAACAATGTGGAAGTTGGGAATGTCATCAAGTCCAAGCTTAGGAGTTATCCGGCCCACTCTCATATTCCATATCCAAATTGTAATCAGGATTTATTTAACATAGAAGACAAAGAGTCAACAAGGAAGATCCGTGAGCTCCTTAAAAAGGGAAATTCGCTGTACTCCAAAGTCAGTGATAAGGTTTTCCAATGCCTGAGGGACACTAACTCACGGCTTGGCCTAGGCTCCGAATTGAGGGAGGACATCAAGGAGAAAATTATTAACTTGGGAGTTTACATGCACAGCTCCCAATGGTTTGAACCCTTTCTGTTTTGGTTTACAGTCAAGACTGAGATGAGGTCAGTGATTAAATCACAAACCCATACTTGCCATAGGAGGAGACAAACACCTGTATTCTTCACTGGTAGTTCAGTTGAGCTGTTAATCTCTCGTGACCTTGTTGCTATAATCAGTAAGGAGTCTCAACATGTATATTACCTGACGTTTGAACTGGTTTTGATGTATTGTGATGTCGTAGAGGGGAGGTTAATGACAGAGACCGCTATGACCATTGATGCTAGGTATGCAGAACTTCTAGGAAGAGTCAGATACATGTGGAAACTGATAGATGGTTTCTTCCCTGCACTCGGGAATCCAACTTATCAAATTGTAGCCATGCTGGAGCCACTTTCACTTGCTTACCTGCAACTGAGGGATATAACAGTAGAACTCAGAGGTGCTTTCCTTAACCACTGCTTTACTGAAATACATGATGTTCTTGACCAAAACGGGTTTTCTGATGAAGGTACTTATCATGAGTTAATTGAAGCCCTAGATTACATTTTCATAACTGATGACATACATCTGACAGGGGAGATTTTCTCATTTTTCAGAAGTTTCGGCCACCCCAGACTTGAAGCAGTAACGGCTGCTGAAAATGTCAGGAAATACATGAATCAGCCTAAAGTCATTGTGTATGAGACTCTGATGAAAGGTCATGCCATATTTTGTGGAATCATAATCAACGGCTATCGTGACAGGCACGGAGGCAGTTGGCCACCCCTGACCCTCCCCCTGCATGCTGCAGACACAATCCGGAATGCTCAAGCTTCAGGTGAAGGGTTAACACATGAGCAGTGCGTTGATAACTGGAAATCATTTGCTGGAGTGAGATTTGGCTGTTTTATGCCTCTTAGCCTGGACAGTGATCTGACAATGTACCTAAAGGACAAGGCACTTGCTGCTCTCCAAAGGGAATGGGATTCAGTTTACCCGAAAGAGTTCCTGCGTTACGATCCTCCCAAGGGAACCGGGTCACGGAGGCTTGTAGATGTTTTCCTTAATGATTCGAGCTTTGACCCATATGATATGATAATGTATGTCGTAAGTGGAGCCTACCTCCATGACCCTGAGTTCAACCTGTCTTACAGCCTGAAAGAAAAGGAGATCAAGGAAACAGGTAGACTTTTCGCTAAAATGACTTACAAAATGAGGGCATGCCAAGTGATCGCTGAAAATCTAATCTCAAACGGGATTGGCAAGTACTTTAAGGACAATGGGATGGCCAAGGATGAGCACGATTTGACTAAGGCACTCCACACTCTGGCTGTCTCAGGAGTCCCCAAAGATCTCAAAGAAAGTCACAGGGGGGGGCCAGTCTTAAAAACCTACTCCCGAAGCCCAGTCCACACAAATACCAGGAACGTTAAAGCAGAAAAAGGGTTTGTAGGATTCCCTCATGTAATTCGGCAGAATCAAGACACTGATCATCCGGAGAATATAGAAACCTACGAGACAGTCAGCGCATTTATCACGACTGATCTCAAGAAGTACTGCCTTAATTGGAGATATGAGACCATCAGCTTATTTGCACAGAGGCTAAATGAGATTTACGGATTACCCTCATTTTTTCAGTGGCTGCATAAGAGGCTTGAAACCTCTGTCCTCTATGTAAGTGACCCTCATTGCCCCCCCGACCTTGACACTCATGTCCCGTTATGCAAAGTCCCCAATGACCAAATCTTCATCAAGTACCCTATGGGAGGTATAGAAGGGTATTGTCAGAAGCTGTGGACCATCAGCACCATTCCCTACTTATACCTGGCTGCTTATGAGAGCGGGGTAAGGATTGCTTCGTTAGTGCAAGGGGACAATCAGACCATAGCCGTAACAAAAAGGGTACCCAGCACATGGCCTTACAACCTTAAGAAACGGGAAGCTGCTAGAGTAACTAGAGATTACTTTGTAATTCTTAGGCAAAGGCTACATGACATTGGCCATCACCTCAAGGCAAATGAGACAATTGTTTCATCACATTTTTTTGTCTATTCAAAAGGGATATATTATGATGGGCTACTTGTGTCCCAATCACTCAAGAGCATCGCAAGATGTGTATTCTGGTCAGAGACTATAGTTGATGAAACAAGGGCAGCATGCAGTAATATTGCTACAACAATGGCTAAAAGCATCGAGAGAGGTTATGACCGTTATCTTGCATATTCCCTGAACGTCCTAAAAGTGATACAGCAAATTTTGATCTCTCTTGGCTTCACAATCAATTCAACCATGACCCGAGATGTAGTCATACCCCTCCTCACAAACAACGATCTCTTAATAAGGATGGCACTGTTGCCCGCTCCTATTGGGGGGATGAATTATCTGAATATGAGCAGGCTGTTTGTCAGAAACATCGGTGATCCAGTAACATCATCAATTGCTGATCTCAAGAGAATGATTCTCGCATCACTAATGCCTGAAGAGACCCTCCATCAAGTAATGACACAACAACCGGGGGACTCTTCATTCCTAGACTGGGCTAGCGACCCTTACTCAGCAAATCTTGTATGCGTCCAGAGCATCACTAGACTCCTCAAGAACATAACTGCAAGGTTTGTCCTAATCCATAGTCCAAACCCAATGTTAAAAGGGTTATTCCATGATGACAGTAAAGAAGAGGACGAGAGACTGGCGGCATTCCTCATGGACAGGCATATTATAGTACCTAGGGCAGCTCATGAAATCCTGGATCATAGTGTCACAGGGGCAAGAGAGTCTATTGCAGGCATGCTAGATACCACAAAAGGCCTGATTCGAGCCAGCATGAGGAAGGGGGGGTTAACCTCTCGAGTGATAACCAGATTGTCCAATTATGACTATGAACAATTTAGAGCAGGGATGGTGCTATTGACAGGAAGAAAGAGAAATGTCCTCATTGACAAAGAGTCATGTTCAGTGCAGCTGGCTAGAGCCCTAAGAAGCCATATGTGGGCAAGACTAGCTCGAGGACGGCCTATTTACGGCCTTGAGGTCCCTGATGTACTAGAATCTATGCGAGGCCACCTTATTCGGCGTCATGAGACATGTGTCATCTGCGAGTGTGGATCAGTCAACTACGGATGGTTTTTTGTCCCCTCGGGTTGCCAACTGGATGATATTGACAAGGAAACATCATCCTTGAGAGTCCCATATATTGGTTCTACCACTGATGAGAGAACAGACATGAAGCTCGCCTTCGTAAGAGCCCCAAGTAGATCCTTGCGATCTGCCGTTAGAATAGCAACAGTGTACTCATGGGCTTACGGTGATGATGATAGCTCTTGGAACGAAGCCTGGTTGTTGGCAAGGCAAAGGGCCAATGTGAGCCTGGAGGAGCTAAGGGTGATCACTCCCATCTCGACTTCGACTAATTTAGCGCATAGGTTGAGGGATCGTAGCACTCAAGTGAAATACTCAGGTACATCCCTTGTCCGAGTGGCAAGGTATACCACAATCTCCAACGACAATCTCTCATTTGTCATATCAGATAAGAAGGTTGATACTAACTTTATATACCAACAAGGAATGCTTCTAGGGTTGGGTGTTTTAGAAACATTGTTTCGACTCGAGAAAGATACTGGATCATCTAACACGGTATTACATCTTCACGTCGAAACAGATTGTTGCGTGATCCCGATGATAGATCATCCCAGGATACCCAGCTCCCGCAAGCTAGAGCTGAGGGCAGAGCTATGTACCAACCCATTGATATATGATAATGCACCTTTAATTGACAGAGATGCAACAAGGCTATACACCCAGAGCCATAGGAGGCACCTTGTGGAATTTGTTACATGGTCCACACCCCAACTATATCACATTCTAGCTAAGTCCACAGCATTATCTATGATTGACCTGGTAACAAAATTTGAGAAGGACCATATGAATGAAATTTCAGCTCTCATAGGGGATGACGATATCAATAGTTTCATAACTGAGTTTCTGCTTATAGAGCCAAGATTATTCACCATCTACTTGGGCCAGTGTGCAGCCATCAATTGGGCATTTGATGTACATTATCATAGACCATCAGGGAAATATCAGATGGGTGAGCTGTTGTCTTCGTTCCTTTCTAGAATGAGCAAAGGAGTGTTTAAGGTGCTTGTCAATGCTCTAAGCCACCCAAAGATCTACAAGAAATTCTGGCATTGTGGTATTATAGAGCCTATCCATGGTCCTTCACTTGATGCTCAAAACTTGCACACAACTGTGTGCAACATGGTTTACACATGCTATATGACCTACCTCGACCTGTTGTTGAATGAAGAGTTAGAAGAGTTCACATTTCTTTTGTGTGAAAGCGATGAGGATGTAGTACCGGACAGATTCGACAACATCCAGGCAAAACACTTGTGTGTTCTGGCAGATTTGTACTGTCAACCAGGGACCTGCCCACCGATTCGAGGTCTAAGGCCGGTAGAGAAATGTGCAGTTCTAACCGATCATATCAAGGCAGAGGCTAGGTTATCTCCAGCAGGATCTTCGTGGAACATAAATCCAATTATTGTAGACCATTACTCATGCTCTCTGACTTATCTCCGTCGAGGATCTATCAAACAGATAAGATTGAGAGTTGATCCAGGATTCATTTTTGACGCCCTCGCTGAGGTAAATGTCAGTCAGCCAAAGGTCGGCAGCAACAACATCTCAAATATGAGCATCAAGGATTTCAGACCTCCACACGATGATGTTGCAAAATTGCTCAAAGATATCAACACAAGCAAGCACAATCTTCCCATTTCAGGGGGTAGTCTCGCCAATTATGAAATCCATGCTTTCCGCAGAATCGGGTTAAACTCATCTGCTTGCTACAAAGCTGTTGAGATATCAACATTAATTAGGAGATGCCTTGAGCCAGGGGAAGACGGCTTGTTCTTGGGTGAGGGGTCGGGTTCTATGTTGATCACTTATAAGGAGATACTAAAACTAAACAAGTGCTTCTATAATAGTGGGGTTTCCGCCAATTCTAGATCTGGTCAAAGGGAATTAGCACCCTATCCCTCCGAAGTTGGCCTTGTCGAACACAGAATGGGAGTAGGTAATATTGTCAAGGTGCTCTTTAACGGGAGGCCCGAAGTCACGTGGGTAGGCAGTATAGATTGCTTCAATTTCATAGTCAGTAATATCCCTACCTCTAGTGTGGGGTTTATCCATTCAGATATAGAGACCTTACCTAACAAGGATACTATAGAGAAGCTAGAGGAATTGGCAGCCATCTTATCGATGGCTCTACTCCTTGGCAAAATAGGATCAATACTGGTGATTAAGCTTATGCCTTTCAGCGGGGATTTTGTTCAGGGATTTATAAGCTATGTAGGGTCTCATTATAGAGAAGTGACCCTTGTCTACCCTAGGTACAGCAACTTCATATCTACTGAATCTTATTTAGTTATGACAGATCTCAAAGCTAACCGGCTAATGAATCCTGAAAAGATTAAGCAGCAGATAATTGAATCATCTGTGCGGACTTCACCTGGACTTATAGGTCACATCCTATCCATTAAGCAACTAAGCTGCATACAAGCAATTGTGGGAGGCGCAGTTAGTAGAGGTGATATCAACCCTATTCTGAAAAAACTTACACCTATAGAGCAGGTGCTGATCAGTTGCGGGTTGGCAATTAACGGACCTAAACTGTGCAAAGAATTAATCCACCATGATGTTGCCTCAGGGCAAGATGGATTGCTTAACTCTATACTCATCCTCTACAGGGAGTTGGCAAGATTCAAAGACAACCAAAGAAGTCAACAAGGGATGTTCCACGCTTACCCCGTATTGGTAAGTAGTAGGCAACGAGAACTTGTATCTAGGATCACTCGCAAATTTTGGGGGCACATTCTTCTTTACTCCGGGAACAGAAAGTTGATAAATCGGTTTATCCAGAATCTCAAGTCCGGTTATCTAATACTAGACTTACACCAGAATATCTTCGTTAAGAATCTATCCAAGTCAGAGAAACAGATTATTATGACGGGGGGTTTAAAACGTGAGTGGGTTTTTAAGGTAACAGTCAAGGAGACCAAAGAATGGTATAAGTTAGTCGGATACAGCGCTCTGATTAAGGATTAATTGGTTGAACTCCGGAACCCTAATCCTGCCCTAGGTAGTTAGGCATTATTCGCAATATATTAAAGAAAACTTTGAAAATACGAAGTTTCTATTCCCAGCTTTGTCTGGT
>JF791787_SI/IRN
ACCAAACAAAGTTGGGTAAGGATCGATCAATCAATGATCATACTCTAGTACACTTAGGATTCAAGATCCTATTATCAGGGACAAGAGCAGGGTTAGGGGTATCCGAGATGGCCACACTTTTAAGGAGCTTAGCATTGTTCAAAAGAAACAAGGACAAACCACCCATTACATCAGGATCCGGTGGAGCCATCAGAGGAATCAAACACATTATTATAGTACCAATCCCTGGAGATTCTTCAATTACCACTCGATCTAGACTACTGGACCGGTTGGTCAGGTTAATTGGAAACCCGGATGTGAGCGGGCCCAAACTAACAGGGGCACTAATAGGTATATTATCCTTATTTGTGGAGTCTCCAGGTCAATTGATTCAGAGGATCACCGATGACCCTGACGTTAGCATCAGGCTGTTAGAGGTTGTCCAGAGTGACCAGTCACAATCTGGCCTTACCTTCGCATCAAGAGGTACCAACATGGAGGATGAGGCGGACCAATACTTTTCACATGATGATCCAAGTAGTAGTGATCAATCCAGGTCCGGATGGTTCGAGAACAAGGAAATCTCAGATATCGAAGTGCAAGACCCTGAGGGATTCAACATGATTCTGGGTACCATTCTAGCCCAAATTTGGGTCTTGCTCGCAAAGACGGTTACGGCCCCAGACACGGCAGCTGATTCGGAGCTAAGAAGGTGGATAAAGTACACCCAACAAAGAAGGGTAGTTGGTGAATTTAGATTGGAGAGAAAATGGTTGGATGTGGTGAGGAACAGGATTGCCGAGGACCTCTCCTTACGCCGATTCATGGTCGCTCTAATCCTGGATATCAAGAGGACACCCGGGAACAAACCTAGGATTGCTGAAATGATATGTGACATTGATACATATATCGTAGAGGCAGGATTAGCCAGTTTTATCCTGACTATTAAGTTTGGGATAGAAACTATGTATCCTGCTCTTGGACTGCATGAATTTGCTGGTGAGTTATCCACACTTGAGTCCTTGATGAATCTTTACCAGCAAATGGGAGAAACTGCACCCTACATGGTAATCCTGGAGAACTCAATTCAGAACAAGTTCAGTGCAGGATCATACCCTCTGCTCTGGAGCTATGCCATGGGAGTAGGAGTGGAACTTGAAAACTCCATGGGAGGTTTGAACTTTGGTCGATCTTACTTTGATCCAGCATATTTTAGATTAGGGCAAGAGATGGTGAGGAGGTCAGCTGGAAAGGTCAGTTCCACATTAGCATCTGAACTCGGTATCACTGCCGAGGGTGCAAGGCTTGTTTCAGAGATTGCAATGCATACTACTGAGGACAGGATCAGTAGAGCGGTTGGACCCAGACAAGCCCAAGTGTCATTTCTACACGGTGATCAAAGTGAGAATGAGCTACCAGGATTGGGGGGCAAGGAAGATAGGAGGGTCAAACAGAGTCGGGGAGAAGCCAGGGAGAGCTACAGAGAAACCGGGTCCAGCAGAGCAAGTGATGCGAGAGCTGCCCATCTTCCAACCAGCACACCCCTTGACATTGACACTGCATCGGAATCAGGCCAAGATCCGCAGGACAGTCGAAGGTCAGCTGACGCCCTGCTCAGGCTGCAAGCCATGGCAGGAATCTTGGAAGAACAAGGCTCAGACACGGACACCCCTAGGGTGTACAATGACAGAGATCTTCTAGACTAGGTGCGAGAGGCCGAGGACCAGAACAACATCCGCCTACCCTCCATCATTGTTATAAAAAACTTAGGAACCAGGTCCACACAACCGCCAGCCAACCAACCATCCACTCCCACGACTGGGGCCGATGGCAGAAGAGCAGGCACGCCATGTCAAAAACGGACTGGAATGCATCCGGGCTCTCAAGGCCGAGCCCATCGGCTCACTGGCCGTCGAGGAAGCCATGGCAGCATGGTCAGAAATATCAGACAACCCAGGACAGGACCGAGCCACCTGCAAGGAAGAGAAGGCAGGCAGTTCGGGTCTCAGCAAACCATGCCTCTCAGCAATTGGATCAACTGAAGGCGGTGCACCTCGCATCCGCGGTCAGGGATCTGGAGAGAGCGATGACGACGCTGAAACTTTGGGAATCCCCTCAAGAAATCTCCAGGCATCAAGCACTGGGTTACAGTGTTATCATGTTTATGATCACAGCGGTGAAGCGGTTAAGGGAATCCAAGATGCTGACTCTATCATGGTTCAATCAGGCCTTGATGGTGATAGCACCCTCTCAGGAGGAGACGATGAATCTGAAAACAGCGATGTGGATATTGGCGAACCTGATACCGAGGGATATGCTATCACTGACCGGGGATCTGCTCCCATCTCTATGGGGTTCAGGGCTTCTGATGTTGAAACTGCAGAAGGAGGGGAGATCCACGAGCTCCTGAGACTCCAATCCAGAGGCAACAACTTTCCGAAGCTTGGGAAAACTCTCAATGTTCCTCCGCCCCCGAACCCCGGTAGGGCCAGCACTTCCGAGACACCCATTAAAAAGGGCACAGACGCGAGATTAGCCTCATTTGGAACGGAGATCGCGTCTTTATTGACAGGTGGTGCAACCCAATGTGCTCGAAAGTCACCCTCGGAACCATCAGGGCCAGGTGCACCTGCGGGGAATGTCCCCGAGTGTGTGAGCAATGCCGGACCGATACAGGAGTGGACACCCGAATCTGGTACCACAATCTCCCCGAGATCCCAGAATAATGGAAAAGGGGGAGACTATTATGATGATGAGCTGTTCTCCGATGTCCAAGACATCAAAACAGCCTTGGCCAAAATACACGAGGATAATCAGAAGATAATCTCCAAGCTAGAATCACTGCTGTTATTGAAGGGAGAAGTTGAGTCAATTAAGAAGCAGATCAACAGGCAAAATATCAGCATATCCACCCTGGAAGGACACCTCTCAAGCATCATGATCGCCATTCCTGGACTTGGGAAGGATCCCAACGACCCCACTGCTGATGTCGAACTCAATCCCGACTTGAAACCCATCATAGGCAGAGATTCAGGCCGAGCACTGGCCGAAGTTCTCAAGAAACCCGTTGCCAGCCGACAACTCCAAGGAATGACAAATGGACGGACCAGTTCCAGAGGACAGCTGCTGAAGGAATTTCAACTAAAGCCGATCGGGAAAAAGATGAGCTCAGCCGTCGGGTTTGTTCCTGACACCGGCCCTGCATCACGCAGTGTAATCCGCTCCATTATAAAATCCAGCCGGCTAGAGGAGGATCGGAAGCGTTACCTGATGACTCTCCTTGATGATGTCAAAGGAGCCAACGATCTTGCCAAGTTCCACCAGATGCTGATGAAGATAATAATGAAGTAGCTACAGCTCAACTTACCTGCCAACCTCATGCCAGTCGACCCAATCAGTACAACCTAAATCCATTATAAAAAACTTAGGAGCAAAGTGATTGCCTCCCAAGTTCCACAATGACAGAGATCCACGACTTTGACAAGTCGGCACGGGACATCAAAGGGTCGATCGCTCCGACACAACCCACCACCCACAGCGACGGCAGGCTGGTGCCCCAGGCCAGAACCACAGATCCTGGTCCAGGCGACAGGAAGGATGAACGCTCCATGCACACGCCTCTGCTGGGGGTTGCCGAGGACAGCGATCCCCCAGGGCCCCCAATCGGGCGAGCACCCGGGTCCCCGCCCCTAGGTGTTGGCAGATCCACAGCAAAACCCGAAGAACTCCTCAAAGAGGCCACCGAGCCCGACACAGTCGTCAGACGGACAGCAGGGCTCAACGAAAAACCGGCACCCTACAACAACACCCCACCAACTCTCCTCACACCCTGGAGAAAGGTCCCGACAACAGGGAGTGTCCCCAACGCAAACCAAGTGTGCAACGCGGTCAATCCGACACCGCTGGATACCCCGCAGAGGCTCCGCGCCATTCACACGAGCATCACCCGTCCCTCGGACAACGGGCACCACACCGCTCCCAGAAGAATGCTGGAATTCAGACCGGTCAACGCAGTGGCCTTCAACCCGCTGGCGACCCTCAGGATTGACAAGGCAATTGGCCCTGGGAAGATCACCGACAATGCAGAGCAACCTCCCGAGGCGACATCTATGGTCCACATCGGGAACCTCAGGAGAAAGAAGAGTGAAGTCTACTCTGCTGATTATTGCAAAATGGAAATCGAAAAGATGGGCCTGGTTTTTGCACTTGGTGGGATAGGGGGCACCAGTCTTCACATTAGAAGCACAGGCAAAATGAGCAAGACTCTTCATGCACAACTCGGGTTCAAGAAGACCTTATGTTACCCACTGATGGATATCAATAAAGACCTCAATCGATTACTCTGGAGGAGCAGATGCAAGATAGTAAGAATCCAGGCAGTTTTTCAGCCATCAGCTCCCCAAGAATTCCGCATTTACGACGACGTGATCATAAATGATGACCAAGGACCACTCAAAGTTCCGTAGACCGCAGTGCCCAGCAATGCCCGAAAACGACCCCCCCCATAATGACAGCCAGAAGGCCCGGACAAAAAAGCCCCCTCCAAAAGACTCCACGGACCACGCGAGAGGCCAGCCAGCAGCTGACGGCAAGAGTGAACACCAGGCGGCCCAAGCACAGAACAGCCCCGACACAAGGCCACCACCAGCCATCCCAATCCGCGTCCTCCTCGTGGGACCCCCGAGGACTAACCCCCAAGGTCGCCCCCGACCCAGACCACCAACCGCATCCCCACAGCCCCCGGGGAAGAAACCCCCAGCAACTGGAAGGCC-CCTCCCCCCTTCCCCCAACGCAAGAACCCCACAACCGAACCGCACAAGCGACCGAGGTGACCCAACCGCAGGCATCCGACTCCCTAGACAGATCCTCTCCCCCCGGCAAACTAAACAAAACTTAGGGCCAAGGAACATACACACCCGACAGAACCCAGACCCCGGCCCACGGCGCCGCGCCCCCATCCCCCGACAACCAGAGGGAGCCCCCAACCAATCCCGCCGGCTCCCCCGGTGCCCACAGGCAGGCACACCAACCCTCGAACAGACCCAGCACCCAGCCATCGACAATCCAAGACAGGGGGCCCCCCCCAAAAAAAGGCCCCCAGGGGCCGACAGCCAGCACCGCGAGGAAGCCCACCCACCCCACACACGACCACGGCAACCGAACCAGAATCCAGACCACCCTGGGCCACCAGCTCCCAGACTCGGCCATCACCCCGCAGAAAGGGAAGGCCACAACCCGCGCACCCCAGCCCCGATCCGGCGGGCAGCCACCCAACCCGAACCAGCACCCAAGAGCGATCCCTGAGGGACCCCCGAACCGCAAAAGACACCAGTATCCCACAGCCTCTCCAAGTCCCCCCGTCTCCTCCTCTTCTCGAAGGGACCAAAAGATCAATCCACCACATCCGACGACACTCAATTCCCCACCCCTAAAGGAGACACCGGGAATCCCAGAATCAAGACTCATCCAGTGTCCATCATGGGTCTCAAGGTGAACGTCTCTGCCATATTCATGGCAGTACTGTTAACTCTCCAAACACCCACCGGTCAAATCCATTGGGGCAATCTCTCTAAGATAGGGGTGGTAGGGATAGGAAGTGCAAGCTACAAAGTTATGACTCGTTCCAGCCATCAATCATTAGTCATAAAATTAATGCCCAATATAACTCTCCTCAATAACTGCACGAGGGTAGAGATTGCAGAATACAGGGGACTACTGAGAACAGTTTTGGAACCAATTAGAGATGCACTTAATGCAATGACCCAGAATATAAGACCGGTTCAGAGTGTAGCTTCAAGTAGGAGACACAAGAGATTTGCGGGAGTTGTCCTGGCAGGTGCGGCCCTAGGTGTTGCCACAGCTGCTCAGATAACAGCCGGCATTGCACTTCACCAGTCCATGCTGAACTCTCAAGCCATCGACAATCTGAGAGCGAGCCTGGAAACTACTAATCAGGCAATTGAGGCAATCAAACAAACAGGGCAGGAGATGATATTGGCTGTTCAGGGTGTCCAAGACTACATCAATAATGAGCTGGTACCGTCTATGAACCAACTATCTTGTGATTTAATCGGCCAGAAGCTAGGGCTCAAATTGCTCAGATACTATACAGAAATCCTGTCATTATTTGGCCCCAGCTTACGGGACCCCATATCTGCGGAGATATCCATCCAGGCTTTGAGTTATGCGCTTGGAGGAGATACCAATAAGGTGTTTAAAAAGCTCGGATACAGTGGAGGTGATTTACTGGACATCTTAGAGAGCAGAGGAATAAAGGCCCGGATAACTCACGTCGACACAGAGTCCTACTTCATTGTACTCAGTATAGCCTATCCGACGCTGTCCGAGATTAAGGGGGTGATTGTCCACCGGCTAGGGGGGGTCTCGTACAACATAGGCTCTCAAGAGTGGTATACCACTGTGCCCAAGTATGTTGCAACCCAAGGGTACCTTATCTCGAATTTTGATGAGTCATCGTGTACTTTCATGCCAGAGGGTACTGTGTGCAGCCAAAATGCCTTGTACCCGATGAGTCCTCTGCTCCAAGAATGCCTCCGGGGGTCCACCAAGTCCTGTGCTCGTACACTCGTATCCGGGTCTTTTGGGAACCGGTTCATTTTATCACAAGGGAACCTAATAGCCAATTGTGCATCAATCCTTTGCAAGTGTTACACAACAGGAACGATCATTAATCAAGACCCTGACAAGATCCTAACATACATTGCTGCCGATCACTGCCCGGTGGTCGAGGTGAACGGCGTGACCATCCAAGTCGGGAGCAGGAGGTATCCGGACGCTGTGTACTTGCACAGAATTGACCTCGGTCCTCCCATATCATTGGAGAGGTTGGACGTAGGGACAAATCTGGGGAATGCAATTGCTAAGTTGGAGGATGCCAAGGAATTGTTGGAGTCATCGGACCAGATATTGAGGAGTATAAAAGGTTTATCGAGCACTAGCATAGTTTACATCCTGATTGCAGTGTGTCTTGGAGGGTTGATAGGGATCCCCGCTTTAATATGTTGCTGCAGGGGGCGTTGTAACAAAAAGGGAGAACAAGTTGGTATGTCATGACCAGGCCTAAAGCCTGATCTTACAGGAACATCAAAATCCTATGTAAGGTTGCTCTGATCCTCTACAACTCTTGAAACACAAATGTCCCACAAGTCTCCTCTTCGTCATCAAGCAACCACCGCATCCAGCATCAAGCCCACCTGAAATCGTCTCCGGCTTCCCTCTGACCGAACAATATCGGTAGTTAATTAAAACTTAGGGTGCAAGATCATCCACAATGTCACCACAACGAGACCAGATAAATGCCTTCTACAAAGACAACCCCCATCCTAAGGGTAGTAGGATAGTTATTAACAGAGAACATCTTATGATTGATAGACCTTATGTTTTGCTGGCTGTTCTATTCGTCATGTTTCTGAGCTTGATCGGGTTGCTAGCCATTGCAGGCATTAGACTTCATCGGGCAGCCATCTACACCGCAGAGATCCGTAAAAGCCTCAGCACCAATCTAGATGTAACTAACTCAATCGAGCATCAGGTCAAGGACGTGCTGACACCACTCTTCAAGATCATCGGTGATGAAGTGGGCCTGAGGACACCTCAGAGATTCACTGACCTAGTGAAATTCATCTCTGACAAGATTAAATTCCTTAATCCGGATAGGGAGTACGACTTCAGAGATCTCACTTGGTGTATCAACCCGCCAGAGAGAATCAAATTGGATTATGATCAATACTGTGCAGATGTGGCTGCTGAAGAACTCATGAATGCATTGGTGAACTCAACTCTACTGGAGGCCAGGGCAACCAATCAGTTCCTAGCTGTCTCAAAGGGAAACTGCTCAGGGCCCACTACAATCAGAGGTCAATTCTCAAACATGTCGCTGTCCCTATTGGACTTGTATTTAAGTCGAGGTTACAATGTGTCATCTATAGTCACTATGACATCCCAGGGAATGTACGGGGGAACTTACCTAGTGGAAAAGCCTAATCTGAGCAGCAAAGGGTCAGAGTTGTCACAACTGAGCATGCACCGAGTGTTTGAAGTAGGTGTTATCAGAAATCCGGGTTTGGGGGCTCCGGTGTTCCATATGACAAACTATTTTGAGCAACCAGTCAGTAATGATTTCAGCAACTGCATGGTGGCTTTGGGGGAACTCAAATTCGCAGCCCTTTGTCACAGGGAAGATTCTATCACAATTCCCTATCAGGGATCAGGGAAAGGTGTCAGCTTCCAGCTCGTCAAGCTAGGTGTCTGGAAATCCCCAACCGACATGCAATCCTGGGTCCCCCTATCAACGGATGACCCAGTGATAGACAGGCTTTACCTCTCATCTCACAGAGGCGTTATCGCTGACAATCAAGCAAAATGGGCTGTCCCGACAACACGGACAGATGACAAGTTGCGAATGGAGACATGCTTCCAGCAGGCGTGTAAGGGTAAAATGCAAGCACTCTGCGAGAATCCCGAGTGGGCACCATTGAAGGATAACAGGATTCCTTCATACGGGGTCTTGTCTGTTAATCTGAGTCTGACAGTTGAGCTTAAAATCAAAATTGCTTCAGGATTCGGGCCATTGATCACACACGGTTCAGGGATGGACCTATACAAATCCAACCACAACAATGTGTATTGGCTGACTATCCCGCCAATGAAGAACCTAGCCTTAGGTGTAATCAACACATTGGAGTGGATACCGAGATTCAAGGTTAGTCCCAACTTCTTCACTGTTCCAATTAAGGAAGCAGGCGAGGACTGCCATGCCCCAACATACCTACCTGCGGAGGTGGATGGTGATGTCAAACTCAGTTCCAATCTGGTGATTCTACCTGGTCAAGATCTCCAATATGTTTTGGCAACCTACGATACTTCCAGAGTTGAACATGCTGTGGTTTATTACGTTTACAGCCCAGGCCGCTCATTTTCTTACTTTTATCCTTTGAGGTTGCCTATAAAGGGGGTCCCCCTCGAATTGCAAGTGGAATGCTTCACATGGGACCAAAAACTCTGGTGCCGTCACTTCTGTGTGCTTGCGGACTCAGAATCTGGTGGACATATCACTCACTCTGGTATGGTGGGCATGGGAGTCAGCTGCACAGTCACTCGGGAAGATGGAACCAACCGCAGATAGAGCTGCCAGTGAACCAATCACATGATGTCACCCAGACATCAGGCATACCCACTAGTGTGAAATAGACATCAGAATTAAGAAAAACGTAGGGTCCAAGTGGTTCCCCGTTATGGACTCGCTATCTGTCAACCAGATCTTATACCCTGAAGTTCACCTAGATAGCCCGATAGTTACCAATAAGATAGTAGCTATCCTGGAGTATGCTAGAGTCCCTCACGCTTACAGCCTGGAGGACCCTACACTGTGTCAGAACATCAAGCACCGCCTAAAAAGCGGATTTTCCAACCAAATGATTATAAACAATGTGGAAGTTGGGAATGTCATCAAGTCCAAGCTTAGGAGTTATCCGGCCCACTCTCATATTCCATATCCAAATTGTAATCAGGATTTATTTAACATAGAAGACAAAGAGTCAACAAGGAAGATCCGTGAGCTCCTCAAAAAGGGAAATTCGCTGTACTCCAAAGTCAGTGATAAGGTTTTCCAATGCCTGAGGGACACTAACTCACGGCTTGGCCTAGGCTCCGAATTGAGGGAGTACATCAAGGAGAAAATTATTGACCTGGGAGTTTACATGCACAGCTCCCAATGGTTTGAGCCCTTTCTGTTTTGGTTTACAGTCAAGACTGAGATGAGGTCAGTAATTAAATCACAAACCCATACTTGCCATATGAGGAGACACACACCTGTATTCTTCACTGGTAGTTCAGTTGAGTTGCTAATCTCTCGTGACCTTGTTGCTATAATCAGTAAAGAGTCTCAACATGTATATTACCTGACGTTTGAACTAGTTTTGATGTATTGTGATGTCATAGAGGGGAGGTTAATGACAGAGACCGCCATGACCATTGATGCTAGGTATACAGAGCTTCTAGGAAGAGTCAGATACATGTGGAAACTGATAGATGGTTTCTTCCCTGCACTCGGGAATCCAACTTATCAAATTGTAGCCATGCTGGAGCCACTTTCACTTGCTTACCTGCAGCTGAGGGATATAACAGTAGAACTCAGAGGTGCTTTCCTTAACCACTGCCTTACTGAAATACATGATGTTCTTGACCAAAACGGGTTTTCTGATGAAGGTACTTATCATGAGTTAATTGAAGCCCTAGATTACATTTTCATAACTGATGACATACATCTGACAGGGGAGATTTTCTCATTTTTCAGAAGTTTCGGCCACCCAAGACTTGAAGCAGTAACGGCTGCTGAGAATGTTAGGAAATACATGAATCAGCCTAAAGTCATTGTGTATGAGACTCTGATGAAAGGTCATGCCATATTTTGTGGAATCATAATCAACGGCTATCGTGACAGGCACGGAGGCAGTTGGCCACCCCTGACCCTCCCCCTGCATGCTGCAGACACAATCCGGAATGCTCAAGCTTCAGGTGAAGGGTTAACACATGAGCAGTGCGTTGATAACTGGAAATCTTTTGCTGGAGTGAGATTTGGCTGCTTTATGCCTCTTAGCCTGGACAGTGATCTGACAATGTACCTAAAGGACAAGGCACTTGCTGCTCTCCAAAGGGAATGGGATTCAGTTTACCCGAAAGAGTTCCTGCGTTACGACCCTCCCAAGGGAACCGGGTCACGGAGGCTTGTAGATGTTTTCCTTAATGATTCGAGCTTTGACCCATATGATATGATAATGTATGTTGTAAGTGGAGCTTACCTCCATGACCCTGAGTTCAACCTGTCTTACAGCCTGAAAGAAAAGGAGATCAAGGAAACAGGTAGACTTTTTGCTAAAATGACTTACAAAATGAGGGCATGCCAAGTGATTGCTGAAAATCTAATCTCAAACGGGATTGGCAAATATTTTAAGGACAATGGGATGGCCAAGGACGAGCACGATTTGACTAAGGCACTCCACACTCTAGCTGTCTCAGGAGTCCCCAAAGATCTCAAAGAAAGTCACAAGGGGGGGCCAGTCTTAAAAACCTACTCCCGAAGCCCAGTCCACACAAGTACCAGGAACGTGAAAGCAGCAAAAGGGTTTATAGGATTCCCTCATGTAATTCGGCAGGACCAAGACACTGATCATCCGGAGAATATGGAAGCTTACGAGACAGTCAGTGCATTTATCACGACTGATCTCAAGAAGTACTGCCTTAATTGGAGATATGAGACCATCAGCTTATTTGCACAGAGGCTAAATGAGATTTACGGATTACCCTCATTTTTTCAGTGGATGCATAAGAGGCTTGAAACCTCTGTCCTCTATGTAAGTGACCCTCATTGCCCCCCTGACCTTGACGCCCATGTCCCGTTATGCAAAGTCCCCAATGACCAAATCTTCATTAAGTACCCTATGGGAGGTATAGAAGGGTATTGTCAGAAGCTGTGGACCATCAGCACCATTCCCTATTTATACCTGGCTGCTTATGAGAGCGGAGTAAGGATTGCTTCGTTAGTGCAAGGGGACAATCAGACCATAGCCGTAACAAAAAGGGTACCCAGCACATGGCCTTACAACCTTAAGAAACGGGAAGCTGCTAGAGTAACTAGAGATTACTTTGTAATTCTTAGGCAAAGGCTACATGACATTGGCCATCACCTCAAGGCAAATGAGACAATTGTTTCATCACATTTTTTTGTCTATTCAAAAGGAATATATTATGATGGGCTACTTGTGTCCCAATCACTCAAGAGCATCGCAAGATGTGTATTCTGGTCAGAGACTATAGTTGATGAAACAAGGGCAGCATGCAGTAATATTGCTACAACAATGGCTAAAAGCATCGAGAGAGGTTATGACCGTTACCTTGCATATTCCCTGAACGTCCTAAAAGTGATACAGCAAATTCTGATCTCTCTTGGCTTCACAATCAATTCAACCATGACCCGGGATGTAGTCATACCCCTCCTCACAAACAACGATCTCTTAATAAGGATGGCACTGTTGCCCGCTCCTATTGGAGGGATGAATTATCTGAATATGAGCAGGCTGTTTGTCAGAAACATCGGTGATCCAGTAACATCATCAATTGCTGATCTCAAGAGAATGATTCTCGCATCACTAATGCCTGAAGAGACCCTCCATCAAGTAATGACACAACAACCGGGGGACTCTTCATTCCTAGACTGGGCTAGCGACCCTTACTCAGCAAACCTTGCATGCGTCCAGAGCATCACTAGACTCCTCAAGAACATAACTGCAAGGCTTGTCCTGATCCATAGTCCAAACCCAATGTTAAAAGGGTTATTCCATGATGACAGTAAAGAAGAGGACGAGGGACTGGCGGCATTCCTCATGGACAGGCATATTATAGTACCTAGGGCAGCTCATGAAATCCTGGATCATAGTGTCACAGGGGCAAGAGAGTCTATTGCAGGTATGCTAGATACCACAAAAGGCCTGATTCGAGCCAGCATGAGGAAGGGGGGGTTAACCTCTCGAGTGATAACCAGATTGTCCAATTATGACTATGAACAATTTAGAGCAGGGATGGTGCTATTGACAGGAAGAAAGAGAAATGTCCTCATTGACAAGGAGTCATGTTCAGTGCAGCTGGCTAGAGCCCTAAGAAGCCATATGTGGGCAAGGCTAGCTCGAGGACGGCCTATTTATGGCCTTGAAGTCCCTGATGTACTAGAATCTATGCGAGGCCACCTTATTCGGCGTCATGAGACATGTGTCATCTGCGAGTGTGGATCAGTCAACTACGGATGGTTTTTTGTCCCCTCGGGTTGCCAACTGGATGATATTGACAAGGAAACATCATCCTTGAGAGTCCCATATATTGGTTCTACCACTGATGAGAGGACAGACATGAAGCTTGCCTTCGTAAGAGCCCCAAGTCGATCCTTGCGATCTGCTGTTAGAATAGCAACAGTGTACTCATGGGCTTATGGTGATGATGATAGCTCTTGGAACGAAGCCTGGTTGTTAGCAAGGCAAAGGGCTAATGTGAGCCTGGAGGAGCTAAGGGTGATCACTCCCATCTCAACTTCGACTAATTTAGCGCATAGGTTGAGGGATCGTAGCACTCAAGTGAAATACTCAGGTACATCCCTTGTCCGAGTGGCAAGGTATACCACAATCTCCAACGACAATCTCTCATTTGTCATATCGGATAAGAAGGTTGATACTAACTTTATATACCAACAAGGAATGCTTCTAGGGTTGGGTGTTTTAGAAACATTGTTTCGACTCGAGAAAGATACCGGATCATCTAACACGGTATTACATCTTCACGTCGAAACAGATTGTTGCGTGATCCCGATGATAGATCATCCCAGGATACCCAGCTCCCGCAAGCTAGAGCTGAGGGCAGAGCTATGTACTAACCCATTGATATATGATAATGCACCTTTAATTGACAGAGATGCAACAAGGCTATACACCCAGAGCCATAGGAGGCACCTTGTGGAATTTGTTACATGGTCCACACCCCAACTATATCACATCCTAGCTAAGTCTACAGCACTATCTATGATTGACCTGGTAACAAAATTTGAGAAGGACCATATGAATGAAATTTCAGCTCTCATAGGGGATGACGATATCAATAGTTTCATAACTGAGTTTCTGCTTATAGAGCCAAGATTATTCACTATCTACTTGGGCCAGTGTGCGGCCATCAATTGGGCATTTGATGTACATTATCATAGACCATCAGGGAAATATCAGATGGGTGAGCTGTTGTCTTCGTTCCTTTCTAGAATGAGCAAAGGAGTGTTTAAGGTGCTTGTCAATGCTCTAAGCCACCCAAAAATCTACAAGAAATTCTGGCATTGTGGTATTATAGAGCCTATCCATGGTCCTTCACTTGATGCTCAAAACTTGCACACAACTGTGTGCAACATGGTCTACACATGCTATATGACCTACCTCGACCTGTTGTTGAATGAAGAGTTAGAAGAGTTCACATTTCTTTTGTGTGAAAGCGACGAGGATGTAGTACCGGACAGATTCGACAATATCCAGGCAAAACACTTGTGTGTTCTAGCAGATTTGTACTGTCAACCAGGGACCTGCCCACCAATTCGAGGTCTAAGACCGGTAGAGAAATGTGCTGTTCTAACCGATCATATCAAGGCAGAGGCTAGGTTATCTCCAGCAGGGTCTTCGTGGAACATAAATCCAATTATTGTAGACCATTACTCATGCTCTCTGACTTATCTCCGGCGAGGATCGATCAAACAGATAAGATTGAGAGTTGATCCAGGATTCATTTTTGACGCCCTCGCTGAGGTAAATGTCAGTCAGCCAAAGATCGGCAGCAACAACATCTCAAATATGAGCATCAAGGATTTCAGACCTCCACACGATGATGTTGCAAAGTTGTTCAAAGATATCAACACAAGCAAGCACAATCTTCCCATTTCAGGGGGTAATCTCGCCAATTATGAAATCCATGCTTTCCGCAGAATCGGGTTAAACTCATCTGCTTGCTACAAAGCTGTTGAGATATCAACATTAATTAGGAGATGCCTTGAGCCAGGGGAAGACGGCTTGTTCTTGGGTGAGGGGTCGGGTTCTATGTTGATCACTTATAAGGAGATACTAAAACTAAACAAGTGCTTCTATAATAGTGGGGTTTCCGCCAATTCTAGATCTGGTCAAAGGGAATTAGCACCCTATCCCTCCGAAGTTGGTCTTGTCGAACACAGAATGGGAGTGGGTAATATTGTCAAGGTGCTCTTTAACGGGAGGCCCGAAGTCACGTGGGTAGGCAGTATAGATTGCTTCAATTTCATAGTCAGTAATATCCCTACCTCTAGTGTGGGGTTTATCCATTCAGATATAGAGACCTTACCTAATAAAGATACTATAGAGAAGCTAGAGGAATTGGCAGCCATCTTATCGATGGCTCTGCTCCTTGGCAAAATAGGATCAATACTGGTGATTAAGCTTATGCCTTTCAGCGGGGATTTTGTTCAGGGATTTATAAGTTATGTAGGGTCTCATTATAGAGAAGTGAACCTTGTCTACCCTAGATACAGCAACTTCATATCTACTGAATCTTATTTAGTTATGACAGATCTCAAAGCTAACCGGCTAATGAATCCTGAAAAGATTAAGCAGCAGATAATTGAATCATCTGTGCGGACTTCACCTGGACTTATAGGTCACATCCTATCCATTAAGCAACTAAGCTGCATACAAGCAATTGTGGGAGACGCAGTTAGTAGAGGTGATATCAACCCTACTCTGAAAAAACCTACACCTATAGAGCAGGTGCTGATCAATTGCGGGTTGGCAATTAACGGACCTAAACTGTGCAAAGAATTGATCCACCATGATGTTGCCTCAGGGCAAGATGGATTGCTTAACTCTATACTCATCCTCTACAGGGAGTTGGCAAGATTCAAAGACAACCAAAGAAGTCAACAAGGGATGTTCCACGCTTACCCCGTATTGGTAAGTAGCAGGCAACGAGAACTTATATCTAGGATCACCCGCAAATTTTGGGGGCATATTCTTCTTTACTCCGGGAACAGAAAGTTGATAAATCGGTTTATCCAGAATCTCAAGTCCGGTTATCTGATACTAGACTTACACCAGAATATCTTCGTTAAGAATCTATCTAAGTCAGAGAAACAGATCATTATGACGGGGGGTTTAAAACGTGAGTGGGTTTTTAAGGTAACAGTCAAGGAGACCAAAGAATGGTATAAGTTAGTCGGATACAGTGCCCTGATTAAGGATTAATTGGTTGAACTCCGGAACCCTAATCCTGCTCTAGGTAGTTAGGCATTATTTGCAATATATTAAAGAAAACTTTGAAAATACGAAGTTTCTATCTCCAGCTTTGTCTGGT
>KY969476_19.10/California/USA/2010
-----------TTGGGTAAGGATAGATCAATCAATGATCATATTCTAGTACACTTAGGATTCAAGATCCTATTATCAGGGACAAGAGCAGGATTAGGGATATCCGAGATGGCCACACTTTTAAGGAGCTTAGCATTGTTCAAAAGAAACAAGGACAAACCACCCATTACATCGGGATCCGGTGGAGCCATCAGAGGAATCAAACACATTATTATAGTACCAATACCTGGAGATTCCTCAATTACCACTCGATCTAGACTACTGGACCGATTGGTCAGGTTAATTGGAAACCCGGATGTGAGCGGGCCCAAACTAACAGGGGCGCTAATAGGTATACTATCCTTATTTGTGGAATCTCCAGGTCAATTGATTCAGAGGATCACCGATGATCCTGACGTTAGCATCAGGCTGTTAGAGGTTGTCCAGAGTGACCAGTCACAATCTGGCCTTACCTTCGCATCAAGAGGTACCAACATGGAGGATGAGGCGGACCAATACTTTTCACATGATGGCCCAAGCAGTAGTGATCAATCCGGGTCCGGATGGTTCGAGAACAAGGAAATCTCAGATATTGAAGTGCAAGACCCTGAAGGATTCAACATGATTCTGGGTACCATTCTCGCCCAAATCTGGGTCCTGCTCGCAAAGGCGGTTACGGCCCCAGACACGGCAGCTGATTCAGAGCTAAGAAGGTGGATAAAGTACACCCAACAAAGAAGGGTAGTTGGTGAATTTAGATTGGAGCGGAAATGGTTGGATGTGGTGAGGAACAGGATTGCCGAGGATCTCTCTTTACGCCGATTTATGGTGGCTCTAATCCTGGATATCAAGAGGACACCCGGGAACAAACCCAGGATTGCTGAAATGATATGTGATATTGACACATATATCGTAGAGGCAGGATTAGCCAGTTTTATCCTGACTATTAAGTTTGGAATAGAAACCATGTATCCTGCTCTTGGACTGCATGAATTTGCTGGTGAGCTATCCACACTTGAGTCCTTGATGAATCTTTACCAGCAAATGGGAGAAACTGCACCCTACATGGTAATCCTAGAGAACTCACTTCAGAACAAGTTCAGTGCAGGATCATACCCTCTGCTCTGGAGCTATGCCATGGGAGTAGGGGTGGAACTTGAAAACTCCATGGGAGGTTTGAACTTTGGTCGATCTTACTTTGATCCAGCATATTTTAGATTAGGGCAAGAAATGGTGAGGAGGTCAGCTGGAAAGGTCAGTTCCACATTGGCATCTGAACTCGGTATCACTGCCGAGGATGCAAGACTTGTTTCAGAGATTGCAATGCATACTACTGAGGACAGGATCAGTAGAGCAGTCGGACCCAGACAAGCCCAAGTGTCATTTCTACACGGTGATCAAAGTGAGAATGAGCTACCAGGACTGGGGGGGAAGGAGGACAGGAGGGTCAAACAGAGTAGGGGAGAAGCAAGGGAGAGCTACAGAGAAACCGGATCCAGCAGAGCAAGTGATGCGAGAGCTGCCCATCTTCCAACCAGCACACCCCTAGACATTGACACTGCATCAGAGTCAGGCCAAGATCCGCAGGACAGTCGAAGGTCAGCTGACGCCCTGCTCAGACTGCAAGCCATGGCAGGGATCTTGGAAGAACAAGGCTCAGACACGGACACTCCCAAGGTGTACAATGACAGAGATCTTCTAGACTAGGTGCGAGATGCCGAGGACCAGAACAACATCTGCCTACCCTCCATCATTGTTATAAAAAACTTAGGAACCAGGTCCACACAGCCGCCAGCCAACCAACCATCCACTCCCACGACTGGAGCCGATGGCAGAAGAGCAGGCACGCCATGTCAAAAACGGACTGGAATGCATCCGGGCTCTCAAGGTCGAGCCCATCGGCTCACTGGCCGTCGAGGAAGCCATGGCAGCATGGTCAGAAATATCAGACAACCCAGGGCAGGACCGAGCCACCTGCAAGGAAGAGAAGGCAGGCAGTTCGGGTCTCAGCAAACCATGCCTCTCAGCAATTGGATCAACTGAAGGCGGTGCACCTCGCATCCGCGGTCAGGGATCTGGAGAAAGCGATGACGACGCTGAAACTTTGGGAATCCCCTCAAAAAATCTCCAGGCATCAAGCACTGGGTTACAGTGTTATCATGTTTATGATCACAGCGGTGAAGCGGTTAAGGGAATCCAAGATGCTGACTCTATCATGGTTCAATCAGGCCCTGATGGTTATAGCACCCTCTCAGGAGGAGACGATGAATCTGAAAACAGCGATGTGGATATTGGCGAACCTGATACCGAGGGATATGCTATCACTGACCGGGGATCTGCTCCCATCTCTATGGGATTCAGGGCTTCTGATGTTGAAACTGCAGAAGGAGGGGAGATCCACGAGCTCCTGAAACTCCAATCCAGAGGCAACAGCTTTCCGAAGCTTGGGAAAACCCTCAATGTTCCTCCGCCCCCGAACCCCATTAGGGCCAGCACTTCCGAGACACCCATTAAAAAGGGCACAGACGCGAGATTAGCCTCATTTGGAACGGAGATCGCGTCTTTATTGACAGGTGGTGCAACCCACTATGCTCTAAAGTCACTCTCGGAACCATCAGGGCTAGGTGCACCTGCGGAGAGTGTCCCCGAGTGTGTGAACAATGCCGCACTGATACAGGAGTGGACACCCGAATCTGGTACCACAATCTCCCCGAGATCCCAGAATAATGAAGAAGGGGGAGACTATTATGATGATGAGCTGTTCTCCGATGTCCAAGACATCAAAACAGCCTTGGCCAAAATACACGAGGATAATCAGAAGATAATCTCCAAGCTAGAATCACTGCTGTTATTGAAGGGAGAAGTTGAGTCAATTAAGAAGCAGATCAACAGGCAAAATATCAGCATATCCACCCTGGAAGGACACCTCTCAAGCATCATGATCGCCATTCCTGGACTTGGGAAGGATCCCAACGACCCCACTGCAGATGTCGAACTCAATCCCGACCTGAAACCCATCATTGGCAGAGATTCAGGCCGAGCACTTGCCGAAGTTCTCAAGAAGCCCGTTGCCAGCCGACAACTCCAGGGAATGACAAATGGACGGACCAGTTCCAGAGGACAGCTGCTGAAGGAATTTCAACTAAAGCCGATCGGGAAAAAGGTGAGCTCAGCCGTCGGGTTTGTTCCTGACACCGGCCCTGCATCACGCAGTGTAATCCGCTCCATTATAAAATCCAGCCGGCTAGAGGAGGATCGGAAGCGTTACCTGATGACTCTCCTTGATGATGTCAAAGGAGCCAACGATCTTGCCAAGTTCCACCAGATGCTGATGAAGATAATAATGAAGTAGCTACAGCTCAACTTACCTGCCAACCCCATGCCAGCCGACCTAATTAGTACAACATAAATCCATTATAAAAAACTTAGGAGCAAAGTGATTGCCTCCCAAGTTCCACAATGACAGAGATCTACGACTTCGACAAGTCGGCATGGGACATCAAAGGGTCGATCGCTCCGATACAACCTACCACCTACAGTGATGGCAGGCTGGTGCCCCAGGTCAGAGTCATAGATCCTGGTCTAGGTGATAGGAAGGATGAATGCTTTATGTACATGTTTCTGCTGGGGGTTGTTGAGGACAGCGATCCCCTAGGGCCTCCAATCGGGCGAGCATTTGGGTCCCTGCCCTTAGGTGTTGGTAGATCCACAGCAAAACCCGAGGAACTCCTCAAAGAGGCCACTGAGCTTGACATAGTTGTTAGACGTACAGCAGGGCTCAATGAAAAACTGGTGTTCTACAACAACACCCCACTAACTCTCCTCACACCTTGGAGAAAGGTCCTAACAACAGGGAGTGTCTTCAATGCAAACCAAGTGTGCAATGCGGTTAATCTAATACCGCTGGACACCCCGCAGAGGTTCCGTGTTGTTTATATGAGCATCACCCGTCTCTCGGATAACGGGTATTACACCGTTCCCAGAAGAATGCTGGAATTCAGATCGGTTAATGCAGTGGCCTTCAACCTGCTAGTGACCCTTAGGATTGACAAGGCGATTGGCCCTGGGAAGATCATCGACAATGCAGAGCAACTTCCTGAGGCAACATTTATGGTCCACATCGGGAACTTCAGGAGAAAGAAGAGTGAAGTCTACTCTGCCGATTATTGCAAAATGAAAATTGAAAAGATGGGCCTGGTTTTTGCACTTGGAGGGATAGGGGGCACCAGTCTTCACATTAGAAGTACCGGCAAAATGAGCAAGACTCTCCATGCACAACTCGGGTTCAAGAAGACCTTATGTTACCCACTGATGGATATCAATGAAGACCTTAATCGGTTACTCTGGAGGAGCAGGTGCAAGATAGTAAGAATCCAGGCAGTTTTGCAGCCATCAGTTCCTCAAGAATTCCGCATTTACGACGACGTGATCATAAATGATGACCAAGGACTATTCAAAGTTCTGTAGACCGCAATGCCCAGCAATACCCGAAAACGACCCCCCTCATAATGACAGCCAGAAGGCCCGGACAAAAAAGCCCCCTCCAAAAGACTCCACGGACCAAGCGAGAGGCCAGCCGGCAGCCGACGGCAAGTGTGGACACCAGGCGGCCCAAGCACAGAATAGCCCCGACACAAGGCCACCACCAGCCATCCCAATCTGCGTCCTCCTCGTGGGACCCCCGAGGATCAACCCCCAAGGCCACCCCGGACACAGACCACCAACCGCATCCCCACAGCCCCCGGGAAAGGAACCCCCAGCAACTGGAAGGCC-CCTCCCTCCTTCCCCCAACGCAAGAACTCCACAACCGAACCACACAGGCGACCAAGGTGACCCAACCGCATGCATCCGACTCCCCAGACAGATCCCCTCTCCCCGGCAAACTAAACAAAACTTAGGGCCAAGGAACATACACACTCGACAGAACCCAGACCCCGGCCCACGGCACCGCGCCCCCACCCCCCGAAAACCAGAGGGAGCCCCCAACCAATCCTGCCGGCCCCCCCGGTGCCCACGGGCAGGCACACCAACCCCCGACCAGACCCAGCACCCAGCCACCGACAATCCAAGACGGGGGGCCCCCCCCAAGAAGAGGCCCCCAGGGGCCGACAGCCAGCACCAAGAGGAAGTCCACCCACCCCACACACGACCACGGCAACCGAACCAGAGTCCAGACCCCCCTGGGCCACCAACTCCCAGACTCAGCCATCGCCCCGCAAAAAGGGAAGGCCACAACCCGCGCACCCCAGCCCCGATCCGGCGGGCAGCCACTCAACCCGAACCAGCACCCAAGAGAGATCCCTGGGGGACCCCCAAACCGCAAAAGACATCAGTATCCCTCAGCCTCTCCAAGTCTCCTGATCTCCTCCTCTTCTCGAAGGGGCCAAAAGACCAATCCACCACATCCGACGACACTCAATTCCTCACCCCTCAAGTAGACACCGGGAATCCCAGTATCAAGACTCATCCAGTGTCCATCATGGGTTTCAAGGTGAATGTCTCTGCCATATTCATGGCAATGCTGTTAACTCTCCAAACACCCACCGGTCAAATCCACTGGGGCAATCTCTCCAAGATAGGGGTGGTAGGGATAGGTAGTGCAAGCTACAAAGTTATGACTCGTTCCAGCCATCAATCATTGGTCATAAAATTAATGCCCAATATAACTCTCCTCAACAACTGCACGAGGGTAGAGATTGCAGAATACAGGAGACTACTGAGAACAGTTCTGGAACCAATTAGAGATGCACTTACTGCAATGACCCAGAATATAAGACCGGTCCAGAGTGTAACTTCAAGTAGGAGACACAAGAGATTTGCGGGAGTTGTCCTGGCAGGTGCGGCTCTAGGCGTTGCCACAGCTGCTCAGATAACAGCCGGCATTGCACTTCACCAGTCCATGCTGAATTCTCAAGCCATCGACAATCTGAGAGCAAGCCTGGAAACTACTAATCAGGCAATTGAGGCAATCAGACAAGCAGGGCAGGAGATGATATTGGCTGTTCAGGGTGTCCAAGACTACATCAACAATGAGCTGATACCGTCTATGAACCAATTATCTTGTGATTTAATCGGCCAGAAGCTAGGGCTCAAATTGCTCAGATACTATACAGAAATCCTATCATTATTTGGCCCCAGCTTACGGGACCCCATATCTGCGGAGATATCCATTCAGGCTTTGAGCTATGCGCTTGGAGGAGATATCAATAAGGTGTTAGAAAAGCTCGGATACAGTGGAGGTGATTTATTGGGCATCTTAGAGAGCAGAGGAATAAAGGCCCGGATAACGCACGTCGACACAGAGTCCTACTTCATTGTACTCAGTATAGCCTATCCGACGCTGTCCGAGATTAAGGGGGTGATTGTCCATCGGTTAGAGGGGGTCTCGTACAATATAGGCTCTCAAGAGTGGTATACCACTGTGCCCAAGTATGTTGCAACCCAAGGGTACCTTATCTCGAATTTTGATGAGTCATCGTGTACCTTCATGCCGGAGGGGACTGTGTGCAGCCAAAATGCTTTGTACCCGATGAGTCCTCTGCTCCAAGAATGCCTCCGGGGGTCCACCAAGTCCTGTGCTCGTACACTCGTATCCGGATCTTTTGGGAACCGGTTCATTTTATCACAAGGGAACCTAATAGCCAATTGTGCATCAATCCTCTGCAAGTGTTACACAACAGGAACGATCATTAATCAAGACCCTGACAAGATCCTAACATACATTGCTGCCGACCACTGCCCGGTGGTCGAGGTGAACGGTGTGACCATCCAAGTCGGGAGCAGGAGGTATCCGGACGCGGTGTACTTGCACAGAATTGACCTCGGTCCTCCTATATCATTGGAGAGGTTGGACGTAGGGACAAATCTGGGGAATGCAATTGCTAAATTGGAGGATGCCAAGGAATTGTTGGAGTCATCGGACCAGATATTGAGGAGTATGAAAGGTTTATCGAGTACTAGCATAGTTTACATCCTGATTGCAGTGTGTCTTGGAGGGTTGATAGGGATCCCCGCTTTAATATGTTGCTGCAGGGGGCGTTGTAACAAAAAGGGAGAACAAGTTGGTATGTCAAGACCAGGCCTAAAGCCTGATCTTACAGGGACATCAAAATCCTATGTAAGGTCGCTCTGATCCTCTACAACTCTTGAAACATAGATGTCCCACAAGTCCCCTCTTCTTCTTCAAGCAACCACCGCATCCAGCATCAAGCCCACCTGAAATTGTCTCCGGCTTCCCTCTGGCCGAACAATATCGGTAGTTAATTAAAACTTAGGGTGCAAGATCATCCACAATGTCACCACAACGAGACCGAATAAATGCCTTCTACAAAGACAACCCCCATCCTAAGGGAAGTAGGATAGTTATTAACAGAGAACATCTTATGATTGATAGACCTTATGTTTTGCTGGCTGTTCTATTCGTCATGTTTCTGAGCTTGATCGGGTTGCTAGCCATTGCAGGCATTAGACTTCATCGGGCAGCCGTCTACACCGCAGAGATCCATAAAAGCCTCAGCACCAATCTAGATGTAACTAACTCAATCGAGCATCAGGTCAAGGACGTGCTGACACCACTCTTCAAGATCATCGGTGATGAAGTGGGCCTGAGGACACCTCAGAGATTCACTGACCTAGTTAAATTCATCTCTGACAAGATTAAATTCCTTAATCCGGATAGGGAGTACGACTTCAGGGACCTCACTTGGTGTATCAACCCGCCAGAGAGAATCAAATTGGATTATGATCGATACTGTGCAGATGTGGCTGCTGAAGAACTCATGAATGCATTGGTGAACTCAACTCTACTGGAGGCCAGTGCAACCAATCAGTTCCTAGCTGTCTCAAAGGGGAACTGCTCCGGGCCCACTACAATCAGAGGTCAATTCTCAAACATGTCGCTGTCCCTGTTGGACTTGTATTTAAGTCGAGGTTACAATGTGTCATCTATAACCACTATGACATCCCAGGGAATGTACGGGGGAACTTACCTAGTTGAAAAACCTAATCTGAGCAGTAAAGGGTCAGAGTTGTCACAACTGAGCATGCACCGAGTGTTTGAAGTAGGTGTTATCAGAAATCCGGGTTTGGGGGCTCCGGTGTTCCATATGACAAACTATTTTGAGCAACCAGTCAGTCATGATTTCAGCAACTGCATGGTGGCTTTGGGGGAGCTCAAATTCGCAGCCCTCTGTCACAGGGAAGATTCCATCACAATCCCCTATCAGGGGTCAGGGAAAGGTGTCAGCTTCCAGCTCGTCAAGCTAGGTGTCTGGAAATCCCCAACCGACATGCAATCCTGGGTCCCCCTATCAACGGATGATCCAGTTATAGATAGGCTTTACCTCTCATCCCACAGGGGTGTTATCGCTGACAATCAAGCAAAATGGGCTGTCCCGACAACACGGACAGATGACAAGTTGCGAATGGAGACATGCTTCCAGCAGGCGTGTAAGGGTAAGATCCAAGCACTCTGCGAGAATCCCGAGTGGGAACCATTGAAGGATAACAGGATTCCTTCATACGGGGTCTTGTCTGTTAATCTGAGTCTGACAGTTGAGCTTACAATCAAGATTGCTTCAGGATTCGGGCCATTGATCACACACGGTTCAGGGATGGACCTATACAAATCCAACCACAACAATATGTATTGGCTGACTATCCCGCCAATGAAGAACCTAGCCTTAGGTGTAATCAACACATTGGAGTGGATACCGAGATTCAAGGTTAGTCCCAACCTCTTCACTGTTCCAATCAAGGAAGCAGGCGAGGACTGCCATGCCCCAACATACCTACCTGCGGGAGTGGATGGTGATGTCAAACTCAGTTCTAATCTGGTAATTCTACCTGGCCAAGATCTCCAATATGTTTTGGCAACCTACGATACTTCCAGGGTTGAACATGCTGTGGTTTATTATGTTTACAGCCCAAGCCGCTCATTTTCTTACTTTTACCCTTTTAGGTTGCCTATAAAGGGGGTCCCCATCGAATTACAAGTGGAATGCTTCACATGGGACAAAAAACTTTGGTGCCGTCACTTCTGTGTGCTTGCGGACTCAGAATCTGGTGGACATATCACTCACTCTGGGATGGTGGGCATGGGAGTCAGCTGCACAGCCACTCGGGAAGATGGAACCAATCGCAGATAGGGCTGCCAGTGAACCGATCACATGATGTCACCCAGACATCAGGCATACCCACTAGTGTGAAATAGACATCAGGATTAAGAAAAACGTAGGGTCCAAGTGGTTCCCCATTATGGACTCGCTATCTGTCAACCAGATCCTATACCCTGAAGTTCACCTAGACAGCCCGATTGTTACCAATAAGATAGTAGCTATCCTGGAGTATGCTCGAGTCCCTCACGCTTACAACCTGGAGGACCCTACACTATGTCAGAACATCAAGCATCGCCTAAAAACCGGATTCTCCAACCAAATGATTATAAATAATGTGGAAGTTGGGAATGTCATCAAGTCTAAGCTTAGGAGTTATCCGGCCCACTCTCATATTCCATATCCAAATTGTAATCAGGATTTATTTAACATAGAAGACAAAGAGGCAACAAGGAAGATCCGTGAGCTCCTAAAAAAGGGAAATTCGATGTACTCCAAAATCAGTGATAAAGTTCTCCAATGCCTGAGGGACACTAACTCACGGCTTGGCCTAGGCTCCGAGTTGAGGGGGGACATCAAGGAGAAAATTATTAACTTGGGAGTTTACATGCACAGCTCCCAATGGTTTGAGCCCTTTCTATTTTGGTTTACAGTCAAGACTGAGATGAGGTCAGTGATTAAATCACAAACCCATACTTGCCATAGGAGGAGACACACACCTGTATTCTTCACTGGTAGTTCAGTTGAGCTGTTAATCTCTCGTGACCTTGTTGCTATGATCAGTAAAGAGTCTCAACATGTATATTACCTGACGTTTGAACTGGTTTTGATGTATTGTGATGTCATAGAGGGGAGGTTAATGACAGAGACCGCTATGACCATTGATGCTAGGTATGCAGAACTTCTAGGAAGAGTCAGATACATGTGGAAACTGATAGATGGTTTCTTCCCTGCACTCGGGAATCCAACTTATCAAATTGTAGCCATGCTGGAGCCACTTTCACTTGCTTACCTGCAACTGAGGGATATAACAGTAGAACTCAGAGGTGCTTTCCTTAACCACTGCTTTACTGAAATACATGATGTTCTTGACCAAAACGGGTTTTCTGATGAAGGTACTTATCATGAGTTAATTGAAGCCCTAGATTACATTTTCATAACTGATGACATACATCTGACAGGGGAGATTTTTTCATTTTTCAGAAGTTTCGGCCACCCCAGACTTGAAGCAGTAACGGCTGCTGAAAATGTTAGGAAATACATGAATCAGCCTAAAGTCATTGTGTATGAGACTCTGATGAAAGGTCATGCCATATTTTGTGGAATCATAATCAACGGCTATCGTGACAGGCACGGAGGCAGTTGGCCACCCCTAACCCTCCCCCTGCATGCTGCCGACACAATCCGGAATGCTCAAGCTTCAGGTGAAGGGTTAACACATGAGCAGTGCGTTGATAACTGGAAATCATTTGCTGGAGTGAGATTTGGCTGTTTTATGCCTCTTAGCCTGGACAGTGATCTGACAATGTATCTAAAGGACAAGGCGCTTGCTGCTCTCCAAAGGGAATGGGATTCAGTTTACCCGAAAGAGTTCCTGCGTTACGATCCCCCCAAGGGAACCGGGTCACGGAGGCTTGTAGATGTTTTCCTTAATGATTCAAGTTTTGACCCATATGATATGATAATGTATGTCGTGAGTGGAGCTTACCTCCATGACCCTGAGTTCAACCTGTCTTACAGCCTGAAAGAAAAGGAGATCAAGGAAACAGGTAGACTTTTTGCTAAAATGACTTACAAAATGAGGGCATGCCAAGTGATTGCTGAAAATCTAATCTCAAACGGAATTGGTAAATATTTTAAGGACAATGGAATGGCCAAGGATGAGCACGATTTGACTAAGGCACTCCACACCCTAGCTGTCTCAGGAGTCCCCAAAGATCTCAAAGAAAGTCACAGGGGGGGGCCAGTCTTAAAAACCTACTCCCGAAGCCCAGTCCACACAAGTGCCAGGAACGTTAAAGCAGAAAAAGGGTTTGTAGGATTCCCTCATGTAATTCGGCAGGATCAAGACACTGATCATCCGGAGAATATAGAAACCTACGAGACAGTCAGCGCATTTATCACGACTGATCTCAAGAAGTACTGCCTTAATTGGAGATATGAGACTATCAGCTTATTTGCACAGAGGCTAAATGAGATTTACGGATTACCCTCATTTTTTCAGTGGCTGCATAAGAGGCTTGAAACCTCTGTCCTCTATGTGAGTGACCCTCATTGCCCCCCCGACCTTGACGCCCATGTCCCGTTATGCAAAGTTCCCAATGACCAAATCTTCATCAAGTACCCTATGGGAGGTATAGAAGGGTATTGTCAGAAGCTGTGGACCATCAGCACCATCCCCTACTTATACCTGGCTGCTTATGAGAGCGGAGTAAGGATTGCTTCGTTAGTGCAAGGGGACAATCAGACCATAGCCGTAACAAAAAGGGTGCCCAGCACATGGCCTTACAACCTTAAGAAACAGGAAGCTGCTAGAGTAACTAGAGATTACTTTGTAATTCTTAGGCAAAGGCTACATGACATTGGCCATCACCTCAAGGCAAATGAGACAATTGTGTCATCACATTTTTTTGTCTATTCAAAAGGAATATATTATGATGGGCTACTTGTGTCCCAATCACTCAAGAGCATCGCAAGATGTGTATTCTGGTCAGAGACTATAGTTGATGAAACAAGGGCAGCATGCAGTAATATTGCCACAACAATGGCTAAAAGCATCGAGAAAGGTTATGACCGTTATCTTGCATATTCCCTGAACGTCCTAAAAGTGATACAGCAAATTTTGATCTCTCTTGACTTCACAATCAATTCAACCATGACCCGGGATGTAGTCATACCCCTCCTCTCAAACAATGATCTCTTAATAAGGATGGCACTGTTGCCCGCTCCTATTGGTGGGATGAATTATCTGAATATGAGCAGGCTGTTTGTCAGAAACATCGGTGATCCAGTAACATCATCAATTGCTGATCTCAAGAGAATGATTCTCGCATCACTAATGCCTGAAGAGACCCTCCATCAAGTAATGACACAACAGCCGGGGGACTCTTCATTCCTAGACTGGGCTAGCGACCCTTACTCAGCAAATCTTGTATGTGTCCAGAGCATCACTAGACTCCTCAAGAACATAACTGCAAGGTTTGTCCTGATCCATAGTCCAAACCCAATGTTAAAAGGGTTATTCCATGATGACAGTAAAGAAGAGGACGAGAGACTGGCGGCATTCCTTATGGACAGGCATATTATAGTACCTAGGGCAGCTCATGAAATCCTGGACCATAGTGTCACAGGGGCACGAGAATCCATTGCAGGCATGCTAGATACCACAAAAGGCCTGATTCGAGCCAGCATGAGGAAGGGGGGGTCAACCTCTCGAGTGATAACCAGATTGTCCAATTATGACTATGAACAATTTAGAGCAGGGATGGTGCTATTGACAGGAAGAAAGAGGAATGTCCTCATTGACAAAGAGTCATGTTCAGTACAGCTGGCTAGAGCCCTCAGAAGCCACATGTGGGCAAGACTAGCTCGAGGACGGCCTATTTACGGCCTTGAGGTCCCTGATGTACTAGAATCTATGCGAGGCCACCTTATTCGGCGTCATGAGACATGTGTCATCTGCGAGTGTGGATCAGTCAATTACGGATGGTTTTTTGTCCCCTCGGGTTGCCAACTGGATGATATTGACAAGGAAACATCATCCTTAAGGGTCCCATATATCGGTTCTACCACCGATGAGAGAACAGATATGAAGCTCGCCTTCGTTAGAGCCCCAAGTCGATCCTTGCGATCTGCTGTTAGAATAGCAACAGTGTACTCATGGGCCTACGGTGATGATGATAGCTCTTGGAACGAGGCATGGTTGTTGGCGAGGCAAAGGGCCAATGTGACCCTGGAGGAGCTAAGGGTGATCACTCCCATCTCAACTTCGACTAATTTAGCACATAGGTTGAGGGATCGTAGCACTCAAGTGAAATACTCAGGTACATCTCTTGTCCGAGTGGCAAGGTATACCACAATCTCCAACGACAATCTCTCATTTGTCATATCAGATAAGAAGGTTGATACTAACTTTATATACCAACAAGGAATGCTTCTAGGGTTGGGTGTTTTAGAAACATTGTTTCGACTCAAGAAAGATACTGGATCATCTAACACGGTATTACATCTTCACGTCGAAACAGATTGTTGCGTGATCCCGATGATAGATCATCCCAGGATACCCAGCTCCCGCAAGCTAGAGCTGAGGGCAGAGCTATGTACCAACCCATTGATATATGATAATGCACCTCTAATTGACAGAGATGCAACAAGGCTATACACCCAGAGCCATAGGAGGCACCTTGTGGAATTTGTTACATGGTCCACACCCCAACTATATCACATTCTAGCTAAGTCCACAGCACTATCTATGATTGACCTAGTAACAAAATTTGAGAAGGACCATATGAATGAAATTTCAGCTCTCATAGGGGATGACGATATCAATAGTTTCATAACTGAGTTTCTGCTTATAGAGCCAAGATTATTCACCATTTACTTGGGCCAGTGTGCAGCCATCAATTGGGCATTTGATGTACATTATCATAGACCATCAGGGAAATATCAGATGGGTGAGCTGTTGTCTTCATTCCTTTCTAGAATGAGCAAAGGAGTATTTAAGGTGCTTGTCAATGCTCTAAGCCACCCAAAGATTTACAAGAAATTCTGGCATTGTGGTATTATAGAGCCTATCCATGGTCCTTCACTTGATGCTCAAAACTTGCACACAACTGTGTGCAATATGGTTTACACATGCTATATGACCTACCTTGACCTGTTGTTGAATGAAGAATTAGAAGAGTTCACATTTCTTTTGTGTGAAAGCGACGAGGATGTAGTACCGGATAGATTCGACAACATCCAGGCAAAACACTTGTGTGTTCTAGCAGATTTGTACTGTCAACCAGGGACCTGCCCACCGATTCGAGGTCTAAGACCGGTAGAGAAATGTGCGGTTCTAACCGATCATATCAAGGCAGAGGCTAGGTTATCTCCAGCAGGATCTTCGTGGAACATAAATCCAATTATTGTAGACCATTACTCATGCTCTCTGACTTATCTCCGGCGAGGATCTATCAAACAGATAAGATTGAGAGTTGATCCAGGATTCATTTTTGACGCCCTCGCTGAGGTAAATGTCAGTCAGCCAAAGATCGGCAGCAACAACATCTCAAATATGAGCATCAAGGATTTCAGACCTCCATACGATGATGTTGCAAAATTGCTCAAAGATGTCAACACAAGCAAGCACAATCTTCCCATTTCAGGGGTTGGTCTCGCCAATTATGAAATCCATGTTTTCCGCAGAATCGGGTTAAACTCATCCGCTTGCTACAAAGCTGTTGAGATATCAACATTAATTAGGAGATGCCTTGAGCCAGGGGAAGATGGCTTGTTCTTGGGTGAGGGGTCGGGTTCTATGTTGATCACTTATAAGGAGATACTAAAACTAAACAAGTGCTTCTATAATAGTGGGGTTTCCGCCAATTCTAGATCTGGTCAAAGGGAATTAGCACCCTATCCCTCCGAAGTTGGCCTTGTCGAACACAGAATGGGAGTAGGTAATATTGTCAAGGTGCTCTTTAACGGGAGGCCCGAAGTCACATGGGTAGGCAGTATAGATTGCTTCAATTTCATAGTCAGTAATATCCCTACCTCTAGTGTGGGGTTTATCCATTCAGATATAGAGACCTTACCTAACAAAGATACTATAGAGAAGCTAGAGGAATTGGCAGCCATCTTATCGATGGCTCTGCTCCTTGGTAAAATAGGATCAATACTGGTGATTAAGCTTATGCCTTTCAGCGGGGATTTTGTTCAGGGATTTATAAGCTATGTAGGGTCTTATTATAGAGAGGTGAACCTTGTCTACCCTAGGTACAGCAACTTCATATCTACTGAATCTTACTTAGTTATGACAGATCTTAAAGCTAACCGGCTAATGAATCCTGAAAAGATTAAGCAGCAGATAATTGAATCATCTGTGCGGACCTCACCCGGACTTATAGGTCACATCCTATCCATCAAACAAACAAGCTGCATACAAGCAATTGTGGGAGGCGCAGTTAGGAGAGGTGATATCAACCCTACTCTGAAAAAACTTACACCTATAGAGCAGGTGCTGATCAGTTGCGGGTTGGCAATTAACGGACCTAAACTGTGCAAAGAATTAATCCACCATGATGTTGCCTCAGGGCAAGATGGATTGCTCAACTCTATACTCATCCTCTACAGGGAGTTGGCAAGATTCAAGGACAACCAAAGAAGTCAACAAGGGATGTTCCACGCTTACCCCGTATTGGTAAGTAGTAGGCAACGAGAACTTGTATCTAGGATCACTCGCAAATTTTGGGGGCATATTCTTCTTTACTCCGGGAACAGAAAGTTGATAAATCGGTTTATCCAGAATCTCAAGTCCGGTTACCTAATACTAGACTTACACCGGAATATCTTCGTCAAGAATCTATCTAAGTCAGAGAAACAGATTATTATGACGGGGGGTTTAAAACGTGAGTGGGTTTTTAAGGTGACAGTCAAGGAGACCAAAGAATGGTATAAGTTAGTCGGATACAGTGCTCTGATTAAGGATTAATTGGTTGAACTCCGGAACCCTAATCCTACCCTGGGTGGCTAGGCATTATTTGCAGTATATTAAAGAAAACTTTGAAAATACGAAGTTTCTATTCCCAGCTTTGTCT---
>MH638233_33.15/Brisbane/AUS/2015
ACCCAACTTTGTTTGGTAAGGATAGATCAATCAATGATCATATTCTAGTACACTTAGGATTCAAGATCCTATTATCAGGGACAGGAGCAGGATTAGAGATATCCGAGATGGCCACACTTTTAAGGAGCTTAGCATTGTTCAAAAGAAACAAGGACAAACCACCCATTACATCAGGATCCGGTGGAGCCATCAGAGGAATCAAACACATTATTATAGTACCAATCCCTGGAGATTCCTCAATTACCACTCGATCCAGGCTACTGGACCGATTGGTCAGGTTAATTGGAAACCCAGATGTGAGCGGACCCAAACTAACAGGGGCACTAATAGGTATATTATCTTTGTTTGTGGAATCTCCAGGTCAATTAATTCAGAGGATCACCGATGACCCTGACGTTAGCATCAGGCTGTTGGAGGTTGTCCAGAGTGACCAGTCACAATCTGGCCTCACCTTCGCATCAAGAGGTACCAACATGGAGGATGAGGCGGACCAATACTTTTCACATGATGATCCAAGTAGTAGTGATCAATCCAGGTTCGGATGGTTCGAGAACAAGGAAATCTCAGATATCGAAGTGCAAGACCCTGAGGGATTTAACATGATTCTGGGTACCATTCTAGCCCAAATTTGGGTCTTGCTCGCAAAGGCGGTTACGGCCCCAGACACGGCAGCTGATTCGGAGCTAAGAAGGTGGATAAAGTACACCCAACAAAGAAGGGTAGTTGGTGAATTTAGATTGGAGAGAAAATGGTTGGATGTGGTGAGGAACAGGATTGCCGAGGACCTCTCCTTACGCCGATTCATGGTCGCTCTAATCCTGGATATCAAGAGGACACCCGGGAACAAACCTAGGATTGCCGAAATGATATGTGACATTGATACATATATCGTAGAGGCAGGATTAGCCAGTTTTATCCTGACTATTAAGTTTGGGATAGAAACTATGTATCCTGCTCTTGGACTGCATGAATTTGCTGGTGAGTTATCCACACTTGAGTCCTTGATGAATCTTTACCAGCAAATGGGAGAAACTGCACCCTATATGGTAATCCTGGAGAACTCAATTCAGAACAAGTTCAGTGCAGGATCATACCCTCTGTTATGGAGCTATGCCATGGGAGTAGGAGTGGAACTTGAAAACTCTATGGGGGGTTTGAACTTTGGTCGATCTTACTTTGATCCAGCATATTTTAGATTAGGGCAAGAGATGGTGAGGAGGTCAGCTGGGAAGGTCAGTTCCACATTGGCATCTGAACTCGGTATCACTGCCGAGGATGCAAGGCTTGTTTCAGAGATTGCAATGCATACTACTGAGGACAGGACCAGTAGAGCAGTTGGACCCAGACAAGCTCAAGTGTCATTTCTACACGGTGATCAAAGTGAGAATGAGCTACCAGGATTGGGGGGCAAGGAAGATAGGAGGGTCAGACAGAGTCGGGGAGGAGCCAGGGAGAGCAACAGAGAAACCGGGTCCAGCAGATTAAGTGATGCGAGAGCTGCCCATCTTCCAACCAGCACACCCCTAGACATTGACACTGCATCGGAGTCAGGCCAAGATCCGCAGGACAGTCGAAGGTCAGCTGACGCCCTGCTCAAGCTGCAAGCCATGGCAGGAATCCTGGAAGAACAAAGTTCAGACACGGACACCCCCAGGGTGTACAATGACAGAGATCTTCTAGACTAGGTGCGAGAGGCCGAGGACCAGAACAACATCCACCTACCCTCCATCATTGTTATAAAAAACTTAGGAACCAGGTCCACACAGCCGCCGGCCAACCAACCATCCACTCCCACGACTGGGGCCGATGGCAGAGGAGCAGGCACGCCATGTCAAAAACGGACTGGAATGCATCCGGGCTCTCAAGGCCGAGCCCATCGGCTCACTGGCCGTCGAGGAAGCCATGGCAGCATGGTCAGAAATATCAGACAACCCAGGACAGGACCGAGCCACCTGCAAGGAAGAGAAGGCAGGCAGTTCGGGTCTCAGCAAACCATGCCTCTCAGCAATTGGATCAACTGAAGGCGGTGCACCTCGCATCCGCGGTCAGGGATCTGGAGAGAGCGATGACGACGCTGAAGCTTTGGGAATCCCCTCAAGAAATCTCCAGGCATCAAGCACTGGGTTACAGTGTTATCATGTTTATGATCACAGCGGTGAAGCGGTTAAGGGAATCCAAGATGCTGACTCTATCATGGTTCAATCAGGCCTTGATGGTGATAGCACCCTCTCAGGAGGAGACGATGAATCTGAAAACAGCGATGTGGATATTGGCGAACCTGATACCGAGGGATATGCTATCACTGACCGGGGATCTGCTCCCATCTCTATGGGGTTCAGGGCTTCTGATGTTGAAACTGCAGAAGGAGGTGAGATCCACGAGCTCCTGAGACTCCAATCCAGAGGCAACAACTTTCCGAAGCTTGGGAAAACTCTCAATGTTCCTCCGCCTCCGAACCCCGGTAGGGCCAGCGCTTCAGAGACACCCATTAAAAAGGGCACAGACGCGAGATTAGCCTCATTTGGAACGGAGATCGCGTCTTTATTGACAGGTGGTGCAACCCAATGTGCTCGAAAGTCACCCTCGGAACCATCAGGGCCAGGTGCACCTGTGGAGAATGTCCCCGAGTGTGTGAGCAATGCCGCACTGACACAGGAGTGGACACCCGAATCTGGTACCACAATCTCCCCGAGATCCCAGAATAATGAAGAAGGGGGAGACTATTATGATGATGAGCTGTTCTCCGATGTCCAAGACATCAAAACAGCCTTGGCCAAAATACACGAGGATAATCAGAAGATAATCTCTAAACTAGAATCACTGCTGTTATTGAAGGGAGAAGTTGAGTCAATTAAGAAGCAGATCAACAAGCAAAATATCAGCATATCCACCCTGGAAGGACACCTCTCAAGCATCATGATCGCCATTCCTGGACTTGGGAAGGATCCCAACGACCCCACTGCAGATGTCGAACTCAATCCCGACTTGAAACCCATCATAGGCAGAGATTCCGGCCGAGCACTGGCCGAAGTTCTCAAGAAACCCGCTGCCAGCCGACAACTCCAAGGAATGACAAATGGACGGACCAGTTCCAGAGGACAGCTGCTGAAGGAATTTCAACTAAAGCCGATCGGGAAAAAGATGAGCTCAGCCGTCGGGTTTGTTCCTGACACCGGCCCTGTATCACGCAGTGTAATCCGCTCCATTATAAAATCCAGTCGGCTAGAGGAGGATCGGAAGCGTTACCTGATGACTCTCCTTGATGATATCAAAGGAGCTAACGATCTCGCCAAGTTCTACCAGATGCTGATGAAGATAATAATGAAGTAGCTACAGCTCAACTTACCTGCCAACCTCATGCCAGTCAACCTAATTAGTACAACCTAAATCCATTATAAAAAACTTAGGAGCAAAGTGATTGGCTCCCAAGTTCCACAATGACAGAGATCTACGACTTCGACAAGTCGGCATGGGACATCAAAGGGTCGATCGCTCCGATACAACCTACCACCTACAGTGATGGCAGGCTGGTGCCCCAGGTCAGAGTCATAGATCCTGGTCTAGGCGACAGGAAGGATGAATGCTTTATGTACATGTTTCTGCTGGGGGTTGTTGAGGACAGCGATCCCCTAGGGCCTCCAATCGGGCGAGCATTTGGGTCCTTGCCCTTAGGTGTTGGTAGATCCACAGCAAAACCCGAAGAGCTCCTCAAAGAGGCCACTGAGCTTGACATAGTTGTCAGACGTACAGCAGGGCTCAATGAAAAACTGGTGTTCTACAACAACACCCCACTAACTCTCCTCACACCTTGGAGAAAGGTCCTAACAACAGGGAGTGTCTTCAACGCAAACCAAGTGTGCAATGCAGTTAATCTGATACCGCTGGATACCCCGCAGAGGTTCCGTGTTGTTTATATGAGCATCACCCGTCTTTCGGATAACGGGTATTACACCGTTCCTAGAAGAATGCTGGAATTCAGATCGGTCAATGCAGTGGCCTTCAACCTGCTGGTGACCCTTAGGATTGACAAGGCAATTGGCCCTGGGAAGATCATCGACAATGCAGAGCAACTTCCTGAGGCAACATTTATGGTCCACATCGGGAACTTCAGGAGAAAGAAGAGTGAAGTCTACTCTGCCGATTATTGCAAGATGAAAATCGAAAAGATGGGCCTGGTTTTTGCACTTGGTGGGATAGGAGGCACCAGTCTTCACATTAGAAGCACAGGCAAGATGAGCAAGACTCTCCATGCACAACTCGGGTTTAAGAAGACTTTATGTTACCCACTGATGGATATCAATGAAGACCTTAATCGATTACTCTGGAGGAGCAGATGCAAGATAGTAAGAATCCAGGCAGTTTTGCAGCCATCAGTTCCCCAAGAATTCCGCATTTACGACGACGTGATCATAAATGATGACCAAGGACTATTCAAAGTTCTGTAGACCGCAGTGCCCAGCAATGCCCGAAAACGACCCCCCGCATAATGACAGCCAAAAGGCCCGGACAAAAAAGCCCCCTCCAAAAGACTCCACAGACCAAGCGAGAGGCCAGCCAACAGCTGACGGCAAGCGTGAACACCAGGCGGCCCAAGCACAGAACAGCCCCGACACAAGGCCACCACCAGCCATCCCAATCTGAGTCCTCCTCGTGGAACCCCCGAGGACCAACCCTCAAGGTCGCCCCCGACCCAGACCACCAACCGTATCTCCATAGCCCCCGGGAAAGAAACCCCCAGCAACTGGAAGGTC-CCTCCCCCCTTCTCCCAACGCAAAAGCCCCGCAACCGAACCGCACAAGCGACCGAGGTGACCCAACCGCAGGCATCCGACTCCCCAGACAGATCCTCTCCCCCCGGCAAACTAAACAAAACTTAGGGCCAAGGAACATACACACCCGACAGAACCCAGACCCCGGCCCACGACGCCGCGCCCCCATCCCCCGACAACCAGAGGGAGCCCCCAACCAACCCCGCCGGCTCCCCCGGCGCCCACAGGCAGGCACACCAACCCCCGAACAGACCCGGCACCCAGCCACCGACAGTCCAAGACGGGGGGCCCCCCCCAAAAAAGGGCCCCCAGGGGCCGACAGCCAGCACCGCAAGGAAGCCCACCCACCCCACACACGACCACGGCAACCGAACCAGAATCCAGACCACCCTGGGCCACCAGCTCCCAGATTCGGCCACCACCCCGCAGAAAGGAAAGGCCACAATCCGCACACCCCAGCCCCGATCCGGCGGACAGCCACCCAACCCGAACCAGCACCCAAGAGCAATCCCTGAAGGACCCCCGAACCGCAAACGACATCAGCATCCCACAGCCTCCCCAAGTCCCTCGATCTCCTCCTCTTCTTGAAGAGACCAAAAGATCAATCCACCACACCCGACGACACTCAATTCCCCACCCCTAAAGGAGACACCGAGAATCCCAGAATCAAGACTCATCCAGTGTCCATCATGGGTCTCAAGGTGAACGTCTCTGTCATAGTCATGGCAGTACTGTTAACTCTTCAAACACCCACCGGTCAAATCCATTGGGGCAATCTCTCTAAGATAGGGGTGGTAGGGATAGGAAGTGCAAGCTACAAAGTTATGACTCGTTCCAGCCATCAATCATTAGTCATAAAGTTAATGCCCAATATAACTCTCCTCAACAACTGCACGAGGGTAGAGATTGCAGAATACAGGAGACTACTGAGAACAGTTCTGGAACCAATTAGAGATGCACTTAATGCAATGACTCAGAATATAAGACCGGTTCAGAGTGTAGCTTCAAGTAGGAGACACAAGAGATTTGCGGGAGTTGTTCTGGCAGGTGCGGCCCTAGGCGTTGCCACAGCTGCTCAGATAACAGCCGGTATTGCACTTCACCAGTCCATGCTGAACTCTCAAGCCATCGACAATCTGAGAGCGAGCCTGGAAACTACCAATCAGGCAATTGAGGCAATCAGGCAAGCAGGGCAGGAGATGATATTGGCTGTTCAGGGTGTCCAAGACTACATCAATAATGAGCTGATACCGTCTATGAACCAACTATCTTGTGATTTAATCGGCCAGAAGCTAGGGCTCAAATTGCTCAGATACTATACAGAAATCCTGTCATTATTTGGCCCCAGCTTACGGGACCCCATATCTGCGGAGATATCTATCCAGGCTTTGAGCTATGCGCTTGGAGGAGATATCAATAAGGTGTTGGAAAAGCTCGGATACAGTGGAGGTGATCTACTGGGCATCTTAGAGAGCAGAGGAATAAAGGCCCGGATAACTCACGTCGACACAGAGGCCTACTTCATTGTACTCAGTATAGCCTATCCGACGCTGTCCGAGATTAAAGGGGTGATTGTCCACCGGCTAGAGGGGGTCTCGTACAACATAGGCTCTCAAGAGTGGTATACCACTGTGCCCAAGTATGTTGCAACCCAAGGGTACCTTATCTCGAATTTTGATGAGTCATCGTGCACTTTCATGCCAGAGGGGACTGTGTGCAGCCAAAATGCCTTGTACCCGATGAGTCCTCTGCTCCAAGAATGCCTCCGGGGGTCCACCAAGTCTTGTGCTCGTACACTCGTATCCGGGTCCTTCGGGAACCGGTTCATTTTATCACAGGGGAACCTAATAGCCAATTGTGCATCAATCCTTTGCAAGTGTTACACAACAGGAACGATCATTAATCAAGACCCTGACAAGATCCTAACGTACATTGCTGCCGATCACTGCCCGGTGGTTGAAGTGAATGGTGTGACCATCCAAGTCGGGAGCAGGAGGTATCCAGACGCTGTGTACTTGCACAGGATTGACCTCGGTCCTCCCATATCATTGGAGAGGTTGGACGTAGGGACAAATCTGGGGAATGCAATTGCTAAGTTGGAGGATGCCAAGGAATTGTTGGAGTCATCGGACCAGATATTGAGGAGTATGAAAGGCTTATCGAGCACTAGTATAGTTTACATCCTGATTGCAGTGTGTCTTGGAGGATTGATAGGGATCCCCGCTTTAATATGTTGCTGCAGGGGGCGTTGTAACAAGAAGGGAGAACAAGTTGGTATGTCAAGACCAGGCCTAAAGCCTGATCTTACAGGAACATCAAAATCCTATGTAAGGTCACTCTGATCCTCTACAACTCTTGGAACACAAATGTCCCACAAGTCCCCTCTTCGTCATCAAACAACCACCGGAGCCAGCATCAAGCCCATCTGAAATTGTCTCCGGCTTCCCTCTGGCCGAACAATATTGGTAGTTAATAAAAACTTAGGGTGCAAGATCATCCACAATGTCACCACAACGAGACCGGATAAATGCCTTCTACAAAGACAACCCCCATCCTAAGGGAAGTAGGATAGTTATTAACAGAGAACATCTTATGATTGATAGACCTTATGTCTTGCTGGCTGTTCTATTCGTCATGTTTCTGAGCTTGATCGGGTTGCTAGCCATTGCAGGCATTAGACTTCATCGGGCAGCCATCTACACCGCAGAGATCCATAAAAGCCTCAGCACCAATCTAGATGTAACTAACTCAATCGAGCATCAGGTTAAGGACGTGCTGACACCACTCTTCAAGATCATCGGTGACGAAGTGGGCTTGAGGACACCTCAGAGATTCACTGACCTAGTGAAATTCATCTCTGACAAGATTAAATTCCTTAATCCGGATAGGGAGTACGACTTCAGAGATCTCACTTGGTGTATCAACCCGCCAGAGAGAATCAAATTGGATTATGATCAATACTGTGCAGATGTGGCTGCTGAAGAACTCATGAATGCACTGGTGAACTCAACTCTACTGGAGGCCAGGGCAACCAATCAGTTCCTAGCTGTCTCAAAGGGAAACTGCTCAGGGCCCACTACAATCAGAGGTCAATTCTCAAACATGTCGCTGTCCCTGTTGGACTTGTATTTAAGTCGAGGTTACAATGTGTCATCTATAGTCACTATGACATCCCAGGGAATGTACGGGGGAACTTACCTAGTTGAAAAGCCTAATCTGAGCAGCAAAGAGTCAGAGTTGTCACAACTGAGCATGCACCGAGTGTTTGAAGTAGGTGTTATCAGAAATCCGGGTTTGGGGGCTCCGGTATTCCATATGACAAACTATTTTGAGCAACCAGTCAGTAATGACTTCAGCAACTGCATGGTGGCTTTGGGGGAGCTCAAGTTCGCAGCCCTCTGTCACAGGGAAGATTCTATCACAATTCCCTATCAGGGATCAGGGAAAGGTGTCAGCTTCCAGCTTGTCAAGCTAGGTGTCTGGAAATCCCCAACCGACATGCAATCCTGGGTCCCCCTATCAACGGATGATCCAGTGATAGACAGGCTTTACCTCTCATCTCACAGAGGCGTTATCGCTGACAATCAAGCAAAATGGGCTGTCCCGACAACACGGACAGATGACAAGTTGCGAATGGAGACATGCTTCCAGCAGGCGTGTAAGGGTAAAATCCAAGCACTCTGCGAGAATCCCGAGTGGACACCATTGAAGGATAACAGGATTCCTTCATACGGGGTCTTGTCTGTTGATCTGAGTCTGACAGTTGAGCTTAAAATCAAAATTGCTTCAGGATTCGGGCCATTGATCACACACGGTTCAGGGATGGACCTATACAAATCCAACCACAACAATATGTATTGGCTGACTATCCCGCCAATGAAGAACCTGGCCTTAGGTGTAATCAACACATTGGAGTGGATACCGAGATTCAAGGTTAGTCCCAACCTCTTCACTGTTCCAATTAAGGAAGCAGGCGAGGACTGCCATGCCCCAACATACCTGCCTGCGGAGGTGGATGGTGATGTCAAACTCAGTTCCAATCTGGTGATTCTACCTGGTCAAGATCTCCAATATGTTTTGGCAACCTATGATACTTCCAGAGTTGAACATGCTGTAGTTTATTACGTTTACAGCCCAAGCCGCTCATTTTCTTACTTTTATCCTTTTAGGTTGCCTATAAAAGGGGTCCCCATTGAATTACAAGTAGAATGCTTCACATGGGACCAAAAACTCTGGTGTCGTCACTTCTGTGTGCTTGCGGACTCGGAATCTGGTGGACATATCACTCACTCTGGGATGGTGGGCATGGGAGTCAGCTGCACAGCCACTCGGGAAGATGGAACCAACCGCAGATAGGGCTGCCAGTGAGCCAATCACATGATGTCACTCAGACATCAGGCATCCCCACTAGTGTGGAATAGACATCAGAATTAAGAAAAACGTAGGGTCCAAGTGGTTCCTCGTTATGGACTCGCTATCTGTCAACCAGATCTTATACCCTGAAGTTCACCTAGATAGCCCGATAGTCACCAATAAGATAGTAGCTATCCTGGAGTATGCTCGAGTCCCTCACGCTTACAGCCTGGAGGACTCTACACTGTGTCAGAACATCAAGCACCGCCTAAAAAACGGATTTTCCAACCAAATGATTATAAACAATGTGGAAGTTGGGAATGTCATCAAGTCCAAGCTTAGGAGTTATCCGACCCACTCTCATATTCCATATCCAAATTGTAATCAGGATTTATTTAACATAGAAGACAAAGAGTCAACAAGGAAGATTCGTGAGCTCCTAAAAAAGGGAAATTCGCTGTACTCCAAAGTCAGTGACAAGGTTTTTCAATGCCTGAGGGACACTAACTCACGGCTTGGCCTAGGATCCGAATTGAGGGAGGACATCAAGGAGAAAATTATTAACTTGGGAGTCTACATGCATAGCTCCCAATGGTTTGAGCCCTTCCTGTTTTGGTTCACAGTCAAGACTGAGATGAGGTCAGTGATTAAATCGCAAACCCATACTTGCCATAGGAGGAGACACACACCTGTATTCTTCACTGGTAGTTCAGTTGAGTTGCTAATCTCTCGTGACCTTGTTGCTATAATCAGTAAAGAGTCTCAACATGTATATTACCTGACGTTTGAACTGGTTTTGATGTATTGTGATGTCATAGAGGGGAGATTAATGACAGAGACCGCTATGACCATTGATGCTAGGTATACAGAGCTTCTAGGAAGAGTCAGATACATGTGGAAACTGATAGATGGTTTCTTCCCTGCACTCGGGAATTCAACTTATCAAATTGTAGCCATGCTGGAGCCACTTTCACTTGCTTACCTGCAACTGAGGGACATAACAGTGGAACTCAGAGGTGCTTTCCTGAACCACTGCTTTACTGAAATACATGATGTTCTTGACCAAAACGGGTGTTCTGATGAAGGTACTTATCATGATTTAATTGAAGCCCTAGATTACATTTTCATAACTGATGACATACATCTGACAGGGGAGATTTTCTCATTTTTCAGAAGTTTCGGCCACCCCAGACTTGAAGCGGTAACGGCTGCTGAAAATGTTAGGAAATACATGAATCAGCCTAAAGTAATTGTGTATGAGACTCTGATGAAAGGTCATGCCATATTTTGTGGAATCATAATCAACGGCTATCGTGACAGGCACGGAGGCAGTTGGCCACCCCTGACCCTCCCCCTGCATGCTGCAGACACAATCCGGAATGCTCAAGCTTCAGGTGAGGGGCTAACACATGAGCAGTGTGTTGACAACTGGAAATCTTTTGCTGGAGTGAGATTTGGCTGCTTTATGCCTCTTAGCCTGGACAGTGATCTGACAATGTACCTAAAGGACAAGGCACTTGCTGCTCTCCAAAGGGAATGGGATTCAGTTTACCCGAAAGAGTTCCTGCGTTACGACCCTCCCAAGGGAACCGGGTCACGGAGGCTTGTAGATGTTTTCCTTAATGATTCAAGCTTTGACCCATATGATATGATAATGTATGTTGTAAGTGGAGCTTACCTCCATGACCCTGAGTTCAACTTGTCTTACAGCCTGAAAGAAAAGGAGATCAAGGAAACAGGTAGACTTTTTGCTAAAATGACTTACAAAATGAGGGCATGCCAAGTGATTGCTGAGAATCTAATCTCAAACGGGATTGGCAAATATTTTAAGGACAATGGGATGGCCAAGGACGAGCACGATTTGACTAAGGCACTCCACACTCTAGCTGTCTCAGGAGTCCCCAAAGATCTCAAAGAAAGTCACAGGGGGGGGCCAGTCTCAAAAACCCACTCCCGAAGCCCAGTCCACACAAGTACCAGGAACGTGAAAGCAGAAAAAGGGTTTATAGGATTCCCTCATGTAATTCGGCAGGACCAAGACACTGATCACCCGGAGAATATGGAAGCTTACGAGACAGTCAGTGCATTTATCACAACTGATCTCAAGAAGTACTGCCTTAATTGGAGATATGAGACCATCAGCTTATTCGCCCAGAGGCTAAACGAGATTTACGGATTACCCTCGTTTTTCCAGTGGCTGCATAAGAGGCTTGAAACCTCTGTCCTCTATGTAAGTGACCCTCATTGCCCCCCTGACCTTGACGCCCATGTCCCGTTATGCAAAGTCCCCAATGACCAAATCTTCATTAAGTACCCTATGGGAGGTATAGAAGGGTATTGTCAGAAGCTGTGGACCATCAGCACCATTCCCTATTTATACCTGGCTGCTTATGAAAGCGGAGTAAGGATTGCTTCATTAGTGCAAGGTGACAATCAGACCATAGCCGTAACAAAAAGGGTACCCAGCACATGGCCTTACAACCTTAAGAAACGGGAAGCTGCTAGAGTAACTAGAGATTATTTTGTAATTCTTAGGCAAAGGCTACATGACATTGGCCATCACCTCAAGGCAAATGAGACAATTGTTTCGTCACATTTTTTTGTCTATTCAAAAGGAATATATTATGATGGGCTACTTGTGTCCCAATCACTCAAGAGCATCGCAAGATGTGTATTCTGGTCAGAGACTATAGTTGATGAAACAAGGGCAGCATGCAGTAATATTGCTACAACAATGGCTAAAAGCATCGAGAGAGGTTATGACCGTTACCTTGCATATTCCCTGAATGTCCTAAAAGTGATACAGCAAATTCTGATCTCTCTTGGCTTCACAATCAATTCAACCATGACTCGGGATGTAGTCATACCCCTCCTCACAAACAACGATCTCTTAATCAGGATGGCACTGTTGCCCGCTCCTATTGGGGGGATGAATTATCTGAATATGAGCAGGCTGTTTGTCAGAAACATCGGTGATCCAGTAACATCATCAATTGCTGATCTCAAGAGAATGATTCTCGCATCACTAATGCCTGAAGAGACCCTCCATCAAGTAATGACACAACAACCGGGGGACTCTTCATTCCTAGACTGGGCTAGCGACCCTTACTCAGCAAATCTTGTATGCGTCCAGAGCATCACTAGACTCCTCAAGAACATAACTGCAAGATTTGTCCTGATCCATAGTCCAAACCCAATGTTAAAAGGGTTATTCCATGATGGCAGTAAAGAAGAGGATGAGGGACTGGCGGCATTCCTCATGGACAGGCATATCATAGTACCTAGGGCAGCTCATGAAATCCTGGATCATAGTGTCACAGGGGCAAGAGAGTCCATTGCAGGCATGCTAGATACCACAAAAGGCCTGATTCGGGCCAGCATGAGGAAGGGGGGGTTAACCTCTCGAGTGATAACCAGATTATCCAATTATGACTATGAACAATTTAGAGCAGGGATGGTGCTATTGACAGGAAGAAAGAGAAATGTCCTCATTGACAAAGAGTCATGTTCAGTGCAGCTGGCTAGAGCCCTAAGAAGCCATATGTGGGCAAGGCTAGCTCGAGGACGGCCTATTTACGGCCTTGAGGTCCCTGATGTACTAGAATCTATGCGAGGCCACCTTATTCGGCGTCATGAGACATGTGTCATCTGCGAGTGTGGATCAGTCAACTACGGATGGTTTTTTGTCCCCTCGGGTTGCCAACTGGATGATATTGACAAGGAAACATCATCCTTGAGAGTCCCATATATTGGTTCTACCACTGATGAGAGAACAGACATGAAGCTTGCCTTCGTAAGAGCCCCAAGCCGATCCTTGCGATCTGCTGTTAGAATAGCAACAGTGTACTCATGGGCTTATGGTGATGATGATAGCTCTTGGAACGAGGCCTGGTTGTTGGCAAGGCAAAGGGCCAATGTGAGCCTGGAGGAGCTAAGGGTGATCACTCCCATCTCAACTTCGACTAATTTAGCGCACAGGTTGAGGGATCGTAGCACTCAAGTGAAATACTCAGGCACATCTCTTGTCCGAGTGGCAAGGTATACCACAATCTCCAACGACAATCTCTCATTTGTCATATCAGATAAGAAGGTTGATACTAACTTTATATACCAACAAGGAATGCTTCTAGGGTTAGGTATCTTAGAAACATTGTTTCGACTCGAGAAAGATACCGGACCATCTAACACGGTACTACATCTCCACGTCGAAACAGATTGTTGCGTGATCCCGATGATAGATCATCCCAGGATACCCAGCTCCCGCAAGTTAGAGCTGAGGGCAGAGCTATGTACCAACCCATTGATATATGATAATGCACCTTTAATTGACAGAGATGCAACAAGGCTATACACCCAGAGCCATAGAAGGCACCTTGTGGAATTTGTTACATGGTCCACACCCCAACTATATCACATTCTAGCTAAGTCCACAGCACTATCTATGATTGACCTGGTAACAAAATTTGAGAAGGACCATATGAATGAAATTTCAGCTCTCATAGGGGATGACGATATCAATAGTTTCATAACTGAGTTCCTACTTATAGAGCCAAGATTATTCACTATCTACTTAGGCCAGTGTGCAGCCATCAATTGGGCATTTGATGTACATTATCATAGACCATCAGGGAAATATCAGATGGGTGAGCTGTTGTCTTCATTCCTTTCTAGAATGAGCAAGGGAGTGTTTAAGGTGCTTGTCAATGCTCTAAGCCACCCAAAGATCTACAAGAAATTCTGGCATTGTGGTATTATAGAGCCTATCCATGGTCCTTCGCTTGATGCTCAAAATTTGCACACAACTGTGTGCAACATGGTTTATACATGTTATATGACCTACCTCGACCTGCTGTTGAATGAAGAGTTAGAAGAGTTCACATTTCTTTTGTGTGAAAGCGACGAGGATGTAGTACCGGACAGATTCGACAATATCCAGGCAAAACACCTGTGTGTTCTAGCAGATCTGTACTGTCAACCAGGGACCTGCCCACCAATTCGAGGTCTAAGACCGGTAGAGAAATGTGCAGTTCTAACCGATCATATCAAGGCAGAGGCTAGGTTATCTCCGTCAGGGTCTTCGTGGAACATAAATCCAATTGTTGTAGACCATTACTCATGCTCTCTGACTTATCTCCGGCGAGGATCGATCAAGCAGATAAGATTGAGAGTTGATCCAGGATTCATTTTTGACGCCCTCGCTGAGGTAAATGTCAGTCAGCCAAAGATCGGGAGCAACAACTTCCCAAATATGAGCATCAAGGATTTCAGGCCTCCTCACGATGATGTTGCAAAATTGCTCAAAGATATCAACACCAGTAAACACAATCTTCCCATTTCAGGGGGTAATCTCGCTAATTATGAAATCCATGCTTTCCGCAGAATCGGGTTGAACTCATCTGCTTGCTACAAAGCTGTTGAGATATCAACATTAATTAGGAGATGCCTTGAGCCAGGGGAAGACGGCTTGTTCTTGGGTGAGGGGTCGGGTTCTATGTTGATCACTTATAAGGAGATACTGAAACTAAACAAGTGCTTCTATAATAGTGGGGTTTCCGCCAATTCTAGATCTGGTCAAAGGGAATTAGCACCCTATCCCTCCGAAGTTGGCCTTGTCGAACACAGAATGGGGGTAGGTAATATTGTCAAGGTGCTCTTTAATGGGAGGCCCGAAGTCACGTGGGTAGGCAGTATAGATTGCTTCAATTTCATAGTCAGTAATATCCCCACCTCTAGTGTGGGGTTTATCCATTCAGATATAGAGACCTTACCTAACAAAGACACTATAGAGAAGCTAGAGGAATTGGCAGCCATCTTATCGATGGCTCTGCTCCTTGGCAAAATAGGATCAATACTGGTGATTAAGCTTATGCCTTTCAGCGGGGATTTTGTTCAGGGATTTATAAGCTATGTAGGGTCTCATTATAGAGAAGTGAACCTTGTCTACCCTAGATACAGCAACTTCATATCTACTGAATCTTATTTAGTTATGACAGATCTCAAAGCTAACCGGCTAATGAACCCTGAAAAGATTAAGCAGCAGATAATTGAATCATCCGTGCGGACTTCACCTGGACTTATAGGTCACATCCTATCCATTAAGCAACTAAACTGCATACAAGCAATTGTGGGAGACGCAGTTAGTAGAGGTGATATCAACCCTACTCTGAAAAAACTTACACCTATAGAGCAGGTGCTGATCAATTGCGGGTTGGCAATTAACGGACCCAAACTGTGCAAAGAATTGATCCACCATGATGTTGCCTCAGGGCAAGATGGATTGCTTAACTCTATACTCATCCTCTACAGGGAGTTGGCAAGATTCAAAGACAACCAAAGAAGCCAACAAGGGATGTTCCACGCTTACCCCGTATTGGTAAGTAGCAGGCAACGAGAACTTATATCCAGGATCACCCGCAAATTTTGGGGGCATATTCTTCTGTACTCTGGGAACAGAAAGTTGATAAATCGGTTTATCCAAAATCTCAAGTCCGGCTATCTAATACTAGACTTACACCAGAATATCTTCGTTAAGAATCTATCTAAGTCAGAGAAACAGATTATTATGACGGGGGGTTTAAAACGTGAGTGGGTTTTTAGGGTAACAGTCAAGGAGACCAAAGAATGGTATAAGTTAGTCGGATACAGTGCCCTGATTAAGGATTAATTGGTTGAACTCCGGAACCCTAACCCTGCTCTAGGTAGTTAGGCATTATTTGCAATATATTAAAGAAAACTTTGAAAATACGAAGTT----------------------
>MF449469_18.11/Paris/FRA/2011
ACCAAACAAAGTTGGGTAAGGATAGATCAATCAATGATCATATTCTAGTGCACTTAGGATTCAAGATCCTATTAACAGGGACAAGAGCAGGATTAGGGATATCCGAGATGGCCACACTTTTAAGGAGCTTAGCATTGTTCAAAAGAAACAAGGACAAACCACCCATTACATCAGGATCCGGTGGAGCCATCAGAGGAATCAAACACATTATTATAGTACCAATCCCTGGAGATTCCTCAATTACCACTCGATCCAGACTACTGGACCGGTTGGTCAGGCTAATTGGAAACCCGGATGTGAGCGGGCCCAAACTAACAGGGGCACTAATAGGTATATTATCCTTATTTGTGGAGTCTCCAGGTCAATTGATTCAGAGGATCACCGATGACCCTGACGTTAGCATCAGGCTGTTAGAGGTTGTCCAGAGTGACCAGTCACAATCTGGCCTTACCTTCGCATCAAGAGGTACCAACATGGAGGATGAGGCGGACCAATACTTTTCACATGATGATCCAAGTAGTGGTGATCAATCCAGGTCCGGATGGTTCGAGAACAAGGAAATCTCAGATATTGAAGTGCAAGACCCTGAGGGATTCAACATGATTCTGGGCACCATTCTAGCCCAAATTTGGGTCTTGCTCGCAAAGGCGGTTACGGCCCCAGACACGGCAGCTGATTCGGAGCTAAGAAGGTGGATAAAGTACACCCAACAAAGAAGGGTAGTTGGTGAATTTAGATTGGAGAGAAAATGGTTGGATGTGGTGAGGAACAGGATTGCCGAGGACCTCTCCTTACGCCGATTCATGGTCGCTCTAATCCTGGATATCAAGAGGACACCCGGGAACAAACCTAGGATTGCTGAAATGATATGTGACATTGATACATATATCGTAGAGGCAGGACTAGCCAGTTTCATCTTGACCATTAAGTTTGGGATAGAAACCATGTATCCTGCTCTTGGACTGCATGAATTTGCTGGAGAGCTATCCACACTTGAGTCCTTGATGAATCTTTACCAGCAAATGGGAGAAACTGCACCCTACATGGTAATCCTGGAGAACTCAATTCAGAACAAGTTCAGTGCAGGATCATACCCTCTACTCTGGAGCTATGCCATGGGAGTAGGAGTGGAACTTGAAAACTCCATGGGAGGTTTGAACTTTGGTCGATCTTACTTTGATCCAGCATATTTTAGATTAGGGCAAGAGATGGTGAGGAGGTCAGCTGGAAAGGTCAGTTCCACATTGGCATCTGAACTCGGTATCACTGCCGAGGATGCAAGGCTTGTTTCAGAGATTGCAATGCATACTACTGAGGACAGGATCAGTAGAGCGGTTGGACCCAGACAAGCCCAAGTGTCATTTATACACGGTGATCAAAGTGAAAATGAGCTACCAGGATTGGGGGGCAAGGAAGATAGGAGGGTCAAACAGGGTCGGGGGGAAGCCAGGGAGAGCTACAGAGAAACCGGATCCAGTAGAGCAAGTGATGTGAGAGCTGCCCATCTTCCAATCAGCACTCCCCTAGACGTTGACACTGCATCAGAGTCAGGCCAAGATCCGCAGGACAGTCGAAGGTCAGCTGACGCCCTGCTCAGGTTGCAGGCCATGGCAGGAATCTTGGAAGAACAAGGCTCAGATACAGACATCTCTCGGGTGTACAATGACAAAGATCTTCTAGACTAGGTGCGAGAGGCCGAGGACCAGAAGAACATCCGCCTACCCTCCATCATTGTTATAAAAAACTTAGGAACCAGGTCCACACAGCCGCCAGCCAACCAACCATCCACTCCCACGACTGGGGCCGATGGCAGAAGAGCAGGCACGCCATGTCAAAAACGGACTGGAATGCATCCGGGCTCTCAAGGCCGAGCCCATCGGCTCACTGGCCGTCAAGGAAGCCTTGGCAGCATGGTCAGAAATATCAGACAACCCAGGACAGGACCGAGCCACCTGCAAGGAAGAGAAGGCAGGCAGTTCGGGTCTCAGCAAACCATGCCTCTCAGCAATTGGATCAACTGAAGGCGGTGCACCTCGCATCCGCGGTCAGGGATCTAGAGAGAGCGATGACGACGCTGAAACTGTGGGAATCCCCTCAAGAAATCTCCAGGCATCAAGCACTGGGTTACAGTGTTATCATGTTTATGATCACAGCGGTGAAGCGGTTAAGGGAATCCAAGATGCTGACTCTATCGTGGTTCAATCAGGCCTTGATGGTGATAGCACCCTCTCAGGAGGAGACGATGAATCTGAAAACAGCGATGTGGATATTGGCGAACCTGATTCCGAGGGATATGCTATCACTGACCGGGGATCTACTCCCATCTCTATGGGGTTCAGGGCTTCTGATGTTGAAACTGCAGAAGGAGGGGAGATCCACGAGCTCCTGAGACTCCAATCCAGAGGCAACAACTTTCCGAAGCTTGGGAAAACTCTCAATGTTCCTCCGCCCCCGCAGCCCGGTAGGGCCAGCACTTCCGAGACACCCATTAAAAAGGGCACAGACGCGAGATTAGCCTCATTTGGAACGGAGATCGCGTCTTTATTGACAGGTGGTGCAACCCAATGTGCTCGAAAGTCACCCTCGGAACCATCAGAGCCAGGTGCACCTGCGGGGAATGTCCCCGAGTGTGTGAGCAATGCCGCACTGATACAGGAGTGGACACCCGAATCTGGTACCACAATCTCCCCGAGATCCCAGAATAATGAAGAAGGGGGAGACTATTATGATGATGAGCTGTTCTCCGATGTCCAAGACATCAAAACAGCCTTGGCCAAAATACACGAGGATAATCAGAAGATAATCTCCAAGTTAGAATCACTGCTGTTATTGAAGGGAGAAGTTGAGTCAATTAAGAAGCAGATCAACAAGCAAAATATCAGCATCTCCACCCTGGAAGGGCACCTCTCAAGCATCATGATCGCCATTCCTGGACTTGGGAAGGATCCCAACGACCCCACTGCAGATGTCGAACTCAATCCCGACTTGAAACCCATCATAGGCAGAGATTCAGGCCGAGCATTGGCCGAAGTTCTCAAGAAACCTGTTGCCAGCCGACAACTCCAAGGAATGACAAATGGACGGACCAGTTCCAGAGGACAGCTGCTGAAGGAATTTCAACTAAAGCCGATCGGGAAAAAGATGAGCTCAGCCGTCGGGTTTGTTCCTGACACCGGCCCTGCATCACGCAGTGTAATCCGCTCCATTATAAAATCCAGCCGGCTAGAGGAGGATCGGAAGCGTTACCTGATGACTCTCCTTGATGATATCAAAGGAGCCAACGATCTTGCCAAGTTCCACCAGATGCTGATGAAGATAATAATGAAGTAGCTACAGCTCAACTTACCTGCCAGCCTCACGCCAGTCAACCCAATCAATACAGCCTAAATCCATTATAAAAAACTTAGGAGCAAAGTGATTGCCTCCCAAGTTCCACAATGACAGAGATCTACGACTTCGACAAGTCGGCATGGGACATCAAAGGGTCGATCGCTCCGATACAACCTACCACCTACAGTGATGGCAGGCTGGTGCCCCAGGTCAGAGTCATAGATCCTGGTCTAGGTGACAGGAAGGATGAATGCTTTATGTACATGTTTCTGCTGGGGGTTGTTGAGGACAGCGATCCCCTAGGGCCTCCAATCGGGCGAGCATTTGGGTCCCTGCCCTTAGGAGTTGGTAGATCCACAGCAAAACCCGAAGAACTCCTCAAAGAAGCCACTGAGCTTGACATAGTTGTTAGACGTACAGCAGGGCTCAATGAAAAACTGGTGTTCTACAACAACACCCCACTAACTCTCCTCACACCTTGGAGAAAGGTCCTAACAACAGGAAGTGTCTTCAACGCAAACCAAGTGTGCAATGCGGTTAATCTGATACCGCTGGATACCCCGCAGAGGTTCCGTGTTGTTTATATGAGCATCACCCGTCTTTCGGATAACGGGTATTACACCGTTCCTAGAAGAATGCTGGAATTCAGATCAGTCAATGCAGTAGCCTTCAACCTGCTGGTGACCCTTAGGATTGACAAGGCGATTGGCCCCGGGAAGATCATCGACAATGCAGAGCAACTTCCTGAGGCAACATTTATGGTCCACATCGGAAACTTCAGGAGAAAGAAGAGTGAAGTCTACTCTGCTGATTACTGCAAAATGAAAATCGAAAAGATGGGCCTGGTTTTTGCACTTGGTGGGATAGGGGGCACCAGTCTTCACATTAGAAGCACAGGCAAAATGAGCAAGACTCTCCATGCACAACTCGGGTTCAAGAAGACCTTATGTTACCCACTGATGGATATCAATGAAGACCTTAATCGATTACTCTGGAGGAGCAGATGCAAGATAGTAAGAATCCAGGCAGTTTTGCAGCCATCAGTCCCTCAAGAATTCCGCATTTACGACGACGTGATCATAAATGATGACCAAGGACTATTCAAAGTTCTGTAAACCGCAGTGCCCAGCAATCTCCAAAAACGACCCCTCTTATCATGACAGCAAGAAGGCCCGGACAAAAAAGCCCCCCCCAAAAGACTCCACGGACCAGGCGAGAGGCCAGCCAGCAGCCGATAGAAAGCGCGAACACCAGGCGGCCCAGGTGCAGAACAGCCCCAACACAAGGCCACCACCAGCTATCCCAATCTGCGTCATCCCCGTGGGACCCCCGAGGATCAACCCCCAAGGTCGCCCCCGACCCAGACCACCAACCGCACCCCCACAGCCCCCAGGGAAGAAGCCCCCAACAACCGGAAGGCCTCCTCCCCCCTTCCCCCAACGCAAGAACTCCACAACCGAACCGCACAAGCGACCGAGGTGACCCAACCGCAGGCATCCGACTCCCCAGATAGATCCTCTCCCTCCGGCAAACTAAACAAAACTTAGGGCCAAGGAACATACACACCCGACAAAGCCCGGACCCCGGCCCACGGCGCCGCGCCCCCATCCCCCGACAACCAGAGGGAGCCCCCAACCAATCCCGCCGGCTCCCCCGGTGCCCACAGGTAGGCACACCAACCCCCAGACAGACCCAGCACCCAGCCATCGACAATCCAAGACGGGGGG-CCCCCCCAAAAAAGGCCCCCCAGGGGCCGACAGCCAACACCGCGGGGAAGCCCACCCACCCCACACACGACCACGGCAACCGAACCAGAACCCAGACCACCCTGGGCCACCGGCTCACAGGCTCGGCAATCACCCCGCAGAAAGGAAAGGCCACAACCCGCGCACTCCAGCCCCGATCCGGCGGGCGGCCACCCAACCCGAGCCAGCACCCAAGAGCGACCCCTGAGGGACCCCCGAATCGCAAAGGACATCAGTATCCCATAGCCTCTCCAAGTCCTCCGGTCTCCCCCACCTCTCGAAGGGACCAAAAGATCAATCTACCACATCCGACGACACTCAATTCCCCACCCCCAAAGGAGACACCGGGAACCCCAGAATCAAGACTCATCCAATGTCCATCATGGGTCTCAAGGTGAACGTCTCTGCCATATTCATGGCAGTACTGTTAACTCTCCAAACGCCCACCGGTCAAATCCATTGGGGCAATCTCTCTAAGATAGGGGTGGTAGGGGTAGGAAGTGCAAGCTACAAAGTTATGACTCGTTCCAGCCATCAATCATTAGTCATAAAATTAATGCCCAATATAACTCTCCTCAATAACTGCACAAGGGTAGAGATTGCAGAATACAGGAGACTACTGAGGACAGTTTTGGAACCAATTAGAGATGCACTTAATGCAATGACCCAGAATATAAGACCGGTTCAGAGTGTAGCTTCAAGTAGGAGACACAAGAGATTTGCGGGAGTTGTCCTGGCAGGTGCGGCCCTAGGTGTTGCCACAGCTGCTCAGATAACAGCCGGCATTGCACTTCACCAGTCCATGCTGAACTCTCAAGCCATCGACAATCTGAGAGCGAGCCTGGAAACTACTAATCAGGCAATTGAGGCAATCAGACAAGCAGGGCAGGAGATGATATTGGCTGTTCAAGGTGTCCAAGACTACATCAATAATGAGCTGATACCGTCTATGAACCAACTATCTTGTGATTTAATCGGCCAGAAGCTAGGGCTCAAATTGCTCAGATACTATACAGAAATCCTGTCATTGTTTGGCCCAAGCTTACGGGACCCCATATCTGCGGAGATATCTATCCAGGCTTTGAGCTATGCGCTTGGAGGAGATATCAATAAAGTGTTAGAAAAGCTCGGGTATAGTGGAGGTGATTTACTGGGCATCTTAGAGAGCAGAGGAATAAAGGCCCGGATAACTCACGTCGACACAGAGTCCTACTTCATTGTACTCAGTATAGCCTATCCGACACTGTCCGAGATTAAGGGGGTGATCGTCCACCGGCTAGAGGGGGTCTCGTACAACATAGGATCTCAAGAGTGGTATACCACTGTGCCCAAGTATGTCGCAACCCAAGGATACCTTATTTCGAATTTTGATGAGTCATCGTGTACTTTCATGCCAGAGGGGACTGTGTGCAGCCAAAATGCCTTGTACCCGATGAGTCCCCTGCTCCAAGAATGCCTCCGGGGGTCCACCAAGTCTTGTGCTCGTACACTCGTATCTGGGTCTTTTGGGAACCGGTTCATTTTATCACAAGGGAACCTAATAGCCAATTGTGCATCAATCCTTTGCAAGTGTTACACAACAGGAACGATCATTAATCAAGACCCTGACAAGATCCTGACATACATTGCTGCCGATCACTGCCCGGTGGTCGAGGTGAACGGCGTGACCATCCAAGTCGGGAGCAGGAGGTATCCGGACGCTGTGTACTTGCACAGAATTGACCTCGGTCCTCCCATATCATTGGAGAGGTTGGACGTGGGGACAAATCTGGGGAATGCAATTGCTAAGTTGGAGGATGCCAAGGAATTGTTGGAGTCATCGGACCAGATATTGAGGAGTATGAAAGGTTTATCGAGCACCAGCATAGTTTACATCCTGATTGCAGTGTGTCTTGGAGGGTTGATAGGGATCCCCGCTTTAATATGTTGCTGCAGGGGGCGTTGTAACAAAAAGGGAGAACAAGTTGGTATGTCAAGACCAGGCCTAAAGCCTGATCTTACAGGAACATCAAAATCCTATGTAAGGTCGCTTTGATCCTCTACAACTCTTGAAACACAAATGTCCCACAAGTCTCCTCTTCGTCATCAAGCAACCACCGCATCCAGCATCAAGCCCACCTGAAATTGTCTCCGGCTTCCCTCTGACCGAGCAATATCGGTAGTTAATTAAAACTTAGGGTGCAAGATCATCCACAATGTCACCGCAACGAGACCGGATAAATGCCTTCTACAAAGACAACCCCCATCCTAAGGGAAGTAGGATAGTTATTAACAGAGAACATCTTATGATTGATAGACCTTATGTTTTGCTGGCTGTTCTATTCGTCATGTTTCTGAGCTTGATCGGGCTGCTAGCCATTGCAGGCATTAGATTGCATCGGGCAGCCATCTACACCGCGGAGATCCATAAAAGCCTCAGCACCAATCTAGATGTAACTAACTCAATCGAGCATCAGGTCAAGGACGTGCTGACACCACTCTTCAAGATCATCGGTGATGAAGTGGGCCTGAGGACACCTCAGAGATTCACTGACCTAGTGAAATTCATCTCTGACAAGATTAAATTCCTTAATCCGGATAGGGAGTACGACTTCAGAGATCTCACTTGGTGTATTAACCCGCCAGAGAGAATCAAATTGGATTATGACCAATACTGTGCAGATGTGGCTGCTGAAGAACTCATGAATGCATTGGTGAACTCAACTCTACTGGAGGCTAGGGCAACCAATCAGTTCCTAGCTGTTTCAAAGGGAAACTGCTCAGGGCCCACTACAATCAGAGGTCAATTCTCAAACATGTCGCTGTCCCTGTTGGACTTGTATTTAAGTCAAGGTTACAATGTGTCATCTATAGTCACTATGACATCCCAGGGAATGTACGGGGGAACTTACCTAGTGGAAAAGCCTAATCTGAACAGCAAGGGGTCAGAGTTGTCACAACCGAGCATGCACCGAGTGTTTGAGGTAGGTGTTATCAGAAATCCGGGCTTGGGGGCTCCGGTGTTCCATATGACAAATTATTTTGAGCAACCAGTCAGTAATGATTTCAGCAACTGCATGGTGGCTTTAGGGGAGCTCAAATTCGCAGCCCTTTGTCACAGGGGGGATTCTATCACAATTCCCTATCAAGGATCAGGGAAAGCTGTCAGCTTCCAGCTCGTCAAGCTAGGTGTCTGGAAATCCCCAACCGACATGCAATCCTGGGTCCCCCTATCAACAGATGATCCAGTGATAGACAGGCTTTACCTCTCATCTCACAGAGGCGTTATCGATGACAATCAAGCAAAATGGGCTGTCCCGACAACACGGACAGATGACAAGTTGCGAATGGAGACATGCTTCCAGCAGGCGTGTAAGGGTAAAATCCAAGCACTCTGCGAGAATCCCGAGTGGGCACCATTGAAGGATAACAGGATTCCTTCATACGGGATCTTGTCTGTCAATCTGAGTCTGACAGTTGAGCTTAAAATCAAAATTGCGTCAGGATTCGGGCCATTGATCACACACGGCTCAGGGATGGACCTGTACAAGTCCAACCACAACAATGTGTATTGGCTGACTATCCCGCCAATGAAGAACCTAGCCTTAGGTGTAATCAACACATTGGAGTGGGTACCGAGATTCAAGGTTAGTCCCGACCTCTTCACTGTTCCAATCAAGGAGGCAGGCGAGGACTGCCATGCCCCAACATACCTACCTGCGGAGGTGGACGGTGATGTCAAACTCAGTTCCAATCTGGTGATTCTACCTGGTCAAGACCTTCAATACGTTTTGGCAACCTACGATACTTCCAGAGTTGAACATGCTGTGGTTTATTATGTTTACAGCCCAAGCCGCTCATTTTCTTACTTTTATCCTTTTAGGTTGCCTATAAAGGGGGTCCCCATCGAATTACAAGTGGAATGCTTCACATGGGACCAAAAACTCTGGTGCCGTCACTTCTGTGTGCTTGCGGACTCAGAGTCTGGTGGACATATCACTCACTCTGGGATGGTGGGCATGGGAGTCAGCTGCACAGTCACTCGGGAAGATGGAACAAACCGCAGATAGGGCTGCCGGTGAGCCGATCACATGATGTCACCCAGACATCAGGCATACCCACTAGTGTGAAATAGACATCAGAATTAAGAAAAACATAGGGTCCAAGTGGTTCCCCGTTATGGACTCGCTATCCGTCAACCAGATCCTATACCCCGAAGTTCACCTAGATAGCCCGATAGTTACCAATAAGATAGTAGCTATCCTGGAGTATGCTCGAGTCCCTCACGCTTACAGCCTGGAGGACCCTACACTGTGTCAGAACATCAAGCACCGCCTAAAAAACGGATTTTCCAACCAAATGATTATAAACAATGTGGAAGTTGGGAATGTCATTAAGTCCAAGCTTAGGAGTTATCCCGCCCACACTCATATTCCATATCCAAATTGTAATCAGGATTTATTTAACATAGAAGACAAAGAGTCAACAAGGAAGATCCGTGAGCTCCTCAAAAAGGGAAATTTGCTGTACTCCAAAGTCAGTGATAAGGTTTTCCAATGCCTGAGGGACACTAACTCACGGCTTGGCCTAGGCTCCGAATTGAGGGAGGACATCAAGGAGAAAATTATTAACTTGGGAGTTTACATGCACAGCTCCCAATGGTTTGAGCCCTTTCTGTTTTGGTTTACAGTCAAGACTGAGATGAGGTCAGTGATTAAATCACAAACCCATACTTGCCATAGGAGGAGACACACACCTGCATTCTTCACTGGCAGTTCAGTTGAGTTGCTAATCTCTCGTGACCTTGTGGCCATAATCAGTAAAGAGTCTCAACATGTATATTACCTGACGTTTGAACTGGTTTTGATGTATTGTGATGTCATAGAGGGGAGGTTAATGACAGAGACCGCCATGACCATTGATGCCAGGTATACAGAACTTCTAGGAAGAGTCAGATACATGTGGAAACTGATAGATGGTTTCTTCCCTGCACTCGGGAATCCAACTTATCAGATTGTAGCCATGCTGGAGCCACTTTCACTTGCTTACCTGCAGCTGAGGGATATAACAATAGAACTTAGAGGTGCTTTCCTTAACCACTGCTTTACTGAGATACATGATGTTCTTGACCAAAACGGGTTTTCTGATGAAGGTACTTATCATGAGTTAATTGAAGCCCTAGATTACATTTTCATAACTGATGACATACATCTGACAGGGGAGATTTTCTCATTTTTCAGAAGTTTCGGCCACCCCAGACTTGAAGCAGTAACGGCTGCTGAAAATGTTAGGAAATACATGAATCAGCCTAAAGTCATTGTGTATGAGACTCTGATGAAAGGTCATGCCATATTTTGTGGAATCATAATCAACGGCTACCGTGACAGGCACGGAGGCAGTTGGCCACCCCTGACCCTCCCCCTGCATGCTGCAGACACAATCCGGAATGCTCAAGCTTCAGGTGAAGGGTTAACACATGAGCAGTGCGTTGATAACTGGAAGTCTTTTGCTGGAGTGAGATTTGGCTGCTTTATGCCTCTTAGCCTGGACAGTGATCTGACAATGTACCTAAAGGACAAGGCACTTGCTGCTCTCCAAAGGGAGTGGGATTCAGTTTACCCGAAAGAGTTCCTGCGTTACGACCCTCCCAAGGGAACCGGGTCACGGAGGCTTGTAGATGTTTTCCTTAATGATTCGAGCTTTGACCCATATGATATGATAATGTATGTTGTAAGTGGAGATTACCTCCGTGACCCTGAGTTCAACCTGTCTTACAGCCTGAAAGAAAAGGAGATCAAGGAAACAGGTAGACTTTTTGCTAAAATGACTTACAAAATGAGGGCATGCCAAGTGATTGCTGAAAATCTAATCTCAAACGGGATTGGCAAATATTTCAAGGACAATGGGATGGCCAAGGACGAGCACGATTTGACTAAGGCACTCCACACTCTAGCTGTCTCAGGAGTCCCCAAAGATCTCAAAGAAAGTCACAGAGGGGGGCCAGTCCTAAAAACTTACTCCCGAAGCCCAGTCCACACAAGTACCAGGAACGTGAAAGCAGCAAAAGGGTTTATAGGATTCCCTCATGTAATTCGGCAGGACCAAGACACTGATCATCCGGAGAATATGGAAGCTTACGAGACAGTCAGTGCATTTATCACGACTGATCTCAAAAAGTACTGCCTTAATTGGAGATATGAGACCATCAGCTTATTTGCACAGAGGCTAAATGAGATTTACGGATTACCCTCATTTTTCCAGTGGCTGCATAAGAGGCTTGAAACCTCTGTCCTCTATGTAAGTGACCCTCATTGCCCCCCTGACCTTGACGCCCATGTCCCGTTATGCAAAGTCCCCAATGACCAAATCTTCATTAAGTACCCTATGGGAGGGATAGAAGGGTATTGTCAGAAGCTGTGGACCATCAGCACCATTCCTTATTTATACCTGGCTGCGTATGAGAGCGGAGTAAGGATTGCTTCGTTAGTGCAAGGGGACAATCAGACTATAGCTGTAACAAAAAGGGTGCCCAGCACATGGCCTTACAACCTTAAGAAACGGGAAGCTGCTAGAGTAACTAGAGATTACTTTGTAATTCTTAGGCAAAGGCTACATGACATTGGCCATCACCTCAAGGCAAATGAGACAATTGTTTCATCACATTTCTTTGTCTATTCAAAAGGAATATATTATGATGGGCTACTTGTGTCCCAATCACTCAAGAGCATCGCAAGATGTGTATTCTGGTCAGAGACTATAGTTGATGAAACAAGGGCAGCATGCAGTAATATTGCTACAACAATGGCTAAAAGCATCGAGAGAGGTTATGACCGTTACCTTGCATATTCCCTGAACGTCCTAAAAGTAATACAGCAGATTCTGATCTCTCTTGGCTTCACAATCAATTCAACCATGACCCGAGATGTAGTCATACCCCTCCTCACAAACAATGATCTCTTAATAAGGATGGCACTGTTGCCCGCTCCTATTGGGGGAATGAATTATCTGAATATGAGCAGGCTGTTTGTCAGAAACATCGGTGATCCAGTAACATCATCAATTGCTGATCTCAAGAGAATGATTCTCGCATCACTAATGCCTGAAGAGACCCTCCATCAAGTAATGACACAACAACCAGGGGACTCTTCATTCCTAGACTGGGCTAGCGACCCTTACTCAGCAAATCTTGTATGCGTCCAGAGCATCACTAGACTCCTCAAGAACATAACTGCGAGGTTTGTCCTGATCCATAGTCCAAACCCAATGTTAAAAGGGTTATTCCATGATGACAGTAAAGAAGAGGACGAGGGACTGGCAGCATTCCTCATGGACAGGCATATTATAGTACCTAGGGCAGCTCATGAAATCCTGGATCATAGTGTTACAGGGGCACGAGAGTCTATTGCAGGCATGCTAGATACCACAAAAGGCCTGATTCGAGCCAGCATGAGGAAGGGGGGGTTAACCTCTCGAGTGATAACCAGATTGTCCAATTATGACTATGAACAATTTAGAGCAGGGATGGTGCTTTTGACAGGAAGAAAGAGAAATGTCCTCATTGACAAAGAGTCATGTTCAGTGCAGCTGGCTAGAGCCCTAAGAAGCCATATGTGGGCAAGGCTAGCTCGAGGACGGCCTATTTACGGCCTTGAGGTCCCTGATGTACTAGAATCTATGCGAGGCCACCTTATTCGGCGTCATGAGACATGTGTCATCTGCGAGTGTGGATCAGTCAACTACGGATGGTTTTTTGTCCCTTCAGGTTGCCAACTGGATGATATTGACAAGGAAACATCATCCTTGAGAGTCCCATATATTGGTTCTACCACTGATGAGAGAACAGACATGAAGCTTGCCTTCGTAAGAGCCCCAAGTCGATCCTTGAGATCTGCTGTTAGAATAGCAACAGTGTACTCATGGGCTTACGGTGATGATGATAGCTCTTGGAATGAAGCCTGGTTGTTGGCAAGGCAAAGGGCCAATGTGAGCCTGGAAGAGCTAAGGGTGATCACTCCCATCTCAACTTCGACTAATTTAGCGCATAGGTTGAGGGATCGTAGCACTCAAGTGAAATACTCAGGCACGTCCCTTGTCCGAGTGGCAAGGTATACCACAATCTCCAACGACAATCTCTCATTTGTCATATCAGATAAGAAGGTTGATACTAACTTTATATACCAACAAGGAATGCTTCTAGGGTTGGGTGTTTTAGAAACATTGTTTCGACTTGAGAAGGATACCGGATCATCTAACACTGTGTTACATCTTCACGTCGAAACAGATTGTTGCGTGATCCCGATGATAGATCACCCCAGGATACCCAGCTCCCGCAAGCTAGAGCTGAGGGCAGAGCTATGTACCAACCCATTGATATATGATAATGCACCTTTAATTGACAGAGATGCAACAAGGCTATACACCCAGAGCCATAGGAGGCACCTTGTGGAATTTGTTACATGGTCCACACCCCAACTATATCACATTCTAGCTAAGTCCACAGCACTATCCATGATTGACCTGGTAACAAAATTTGAGAAGGACCATATGAATGAAATTTCAGCTCTCATAGGGGATGACGATATCAATAGTTTCATAACTGAGTTTCTGCTTATAGAGCCAAGATTATTCACTATCTACTTGGGCCAGTGTGCAGCCATCAATTGGGCATTTGATATACATTATCATAGACCATCGGGGAAATATCAGATGGGTGAGCTTTTGTCTTCATTCCTTTCTCGGATGAGCAAAGGAGTGTTTAAGGTACTTGTCAATGCTCTAAGCCACCCAAAGATCTACAAAAAATTCTGGCATTGTGGTATTATAGAGCCTATCCATGGTCCTTCACTTGATGCTCAAAACTTGCACACAACTGTGTGCAACATGGTTTACACATGCTATATGACCTACCTCGACCTGTTGTTGAATGAAGAGTTAGAAGAGTTCACATTTCTTTTGTGCGAAAGTGACGAGGATGTAGTACCGGACAGATTCGACAATATCCAGGCAAAACACCTGTGTGTCCTAGCAGATTTGTACTGTCAACCAGGGACCTGCCCACCAATTCGAGGTCTGAGACCGGTAGAGAAATGTGCAGTTCTAACCGATCATATCAAGGCAGAGGCTAGGTTATCTCCAGCAGGGTCTTCGTGGAACATAAATCCAATTATTGTAGACCATTACTCATGCTCTCTGACTTATCTCCGGCGAGGATCGATCAAACAGATAAGATTGAGAGTTGATCCAGGATTCATTTTTGACGCCCTCGCTGATGTAAATGTCAGTCAGCCAAAGATCTGCAGCAACAACATCTCAAATATGAGCATCAAGGATTTCAGACCCCCACACGATGATGTTGCCAAATTGCTCAAAGATATCAACACAAGCAAGCACAATCTTCCCATTTCAGGGGGTAATCTCGCCAATTATGAAATCCATGCTTTCCGCAGAATCGGGTTAAACTCATCTGCTTGCTACAAAGCTGTTGAGATATCAACATTAATTAGGAGATGCCTTGAGCCAGGGGAAGACGGCTTGTTCTTGGGTGAGGGGTCAGGTTCTATGTTGATCACTTATAAGGAGATACTAAAACTAAACAAGTGCTTCTATAATAGTGGGGTTTCCGCCAATTCTAGATCTGGTCAAAGGGAATTAGCACCCTATCCCTCCGAAGTTGGCCTTGTCGAACACAAAATGGGAGTAGGTAATATTGTCAAGGTGCTTTTTAACGGGAGGCCCGAAGTCACGTGGGTAGGCAGTATAGATTGCTTCAATTTCATAGTCAGTAATATCCCTACCTCTAGTTTGGGGTTTATCCATTCAGATATAGAGACCTTACCTAATAAAGATACTATAGAGAAGCTAGAGGAATTGGCAGCCATCCTATCGATGGCTCTGCTCCTTGGCAAAATAGGATCAATACTGGTGATTAAGCTTATGCCTTTCAGCGGGGATTTTGTTCAGGGATTTATAAGTTCTGTAGGGTCTCATTATAGAGAAGTGAACCTTGTCTACCCTAGATACAGCAACTTCATATCTACTGAATCTTATTTAGTTATGACAGATCTCAAAGCTAACCGGTTAATGAATCCTGAAAAGATTAAGCAGCAGATAATTGAATCATCCGTGCGGACTTCACCTGGACTTATAGGTCACATCCTATCCATTAAGCAACTAAGCTGCATACAAGCGATTGTGGGAGACGCAGTTAGCAGAGGTGATATCAACCCTACTCTGAAAAAACTTACACCTATAGAGCAGGTGCTGATCAATTGCGGGTTGGCAATTAACGGACCTAAACTGTGCAAAGAATTGATCCACCATGATGTTGCCTCAGGGCAAGATGGATTGCTTAACTCTATACTCATCCTCTACAGGGAGTTGGCAAGATTCAAAGAGAACCAAAGAAGTCAACAAGGGATGTTCCACGCTTACCCCGTATTGGTAAGTAGCAGGCAACGAGAACTTATATCTAGGATCACCCGCAAATTTTGGGGGCATATTCTTCTTTACTCCGGGAACAGAAAATTAATAAATCGGTTTATCCAGAATCTCAAGTCCGGTTATCTGATACTAGATTTACACCAGAATATCTTCGTTAAGAATCTATCTAAGTCAGAGAAACAGATTATCATGACGGGGGGTTTAAAACGTGAGTGGGTTTTTAAGGTAACAGTCAAGGAGACCAAAGAATGGTATAAGTTAGTCGGATACAGTGCCCTGATTAAGGATTAATTGGTTGAACTCCGGAACCCTAATCCTGCCCTAGGTAGTTAGGCATTATTTGCAATATATTAAAGAAAACTTTGAAAATACGAAGTTTCTATTCCCAGCTTTGTCTGGT
