# Supplementary material for: High resolution metagenomic characterization of complex infectomes in paediatric acute respiratory infection
Source: Sci Rep. 2020 Mar 3;10:3963. doi: 10.1038/s41598-020-60992-6 (PMC7054269; doi:10.1038/s41598-020-60992-6)
Supplement: Supplementary file 2 — Supplementary dataset. [file 41598_2020_60992_MOESM2_ESM.zip › supplementary_data/Fig3G_Echo6_alignment.fasta]

>EchoE6/22/ZJ/CHN/2018
CCCACCCGCAGGGCCCACTGGGCGTTTGTACACTGGTATCACGGTACCCTTGTACGCCTGTTTTATACACCCT-ACCCCATTGCAACCTAGAAGTTAATCAAATACGGTCATCAGGCAGCTCAGCATGCCAGCTGGGTTTTGACCAAGCACTTCTGTTACCCCGGACTGAGTATCAATAGGCTGCTTGCGCGGCTGAAGGAGAAAACGTTCGTTACCCGACCAATTACTTCGAGAAACCTAGTATCACCATGAAAGTTGCGCAGTGTTTCGCTCCGCACAACCCCAGTGTAGATCAGGTCGATGAGTCACCGCATCCCCCACGGGCGACCGTGGCGGTGGCTGCGCTGGCGGCCTGCCCATGGGCT-AACCCATGGGACGCTTCAAAACTGACATGGTGTGAAGAGTCTATTGAGCTAATTGGTGGTCCTCCGGCCCCTGAATGCGGCTAATCCTAACTGCGGAGCAGATACCCACATGCCAGTGGGCGGTCTGTCGTAACGGGCAACTCTGCAGCGGAACCGACTACTTTGGGTGTCCGTGTTTCCTATTATTCCTATACTGGCTGCTTATGGTGACAATTGAGAGATTGTTACCATATAGCTATTGGATTGGCCATCCGGTGACAAACAGAGCGATTATTTACCTATTTGTTGGATTCATACCGTTGAACTTTAAAGTTTTAAAAACCCTTGACCTTGTTTTAGCACTCAACACGGCAAAATGGGAGCTCAAGTGTCGACTCAGAAAACCGGGGCACATGAGACCGGCTTGAATGCTAGCGGAAACTCTATCATACATTACACAAATATCAACTACTACAAAGATGCAGCCTCCAATTCCGCCAACCGGCAGGACTTCACGCAAGACCCAGGGAAATTCACAGAACCAGTCAAGGACATAATGGTAAAATCACTACCGGCTCTGAACTCCCCATCTGCCGAAGAGTGTGGCTATAGTGATAGAGTGAGGTCCATCACTCTTGGTAACTCAACCATCACCACCCAAGAGAGTGCCAATGTGGTCGTTGGGTACGGGGTGTGGCCTGATTACCTCAGCGATGAGGAAGCCACTGCAGAAGATCAACCTACCCAACCAGATGTGGCTACATGCAGGTTCTACACACTAGATTCAGTATCATGGATGAAGGAGTCGCAAGGGTGGTGGTGGAAGTTCCCCGACGCCCTGAGGGACATGGGCCTGTTTGGGCAGAACATGCAGTACCATTACCTGGGTAGGTCCGGTTATACCATACATGTGCAGTGCAATGCCTCAAAATTCCACCAGGGGTGCCTTTTAGTGGTTTGTGTTCCAGAAGCTGAGATGGGTGCTGCTAATGTCAATGAAAAGATCAATAGAGAGCATTTGAGCAATGGTGAGGTAGCCAACACATTCTCAGGTACAAAGTCAAGTAACACCAACGATGTCCAACAGGCGGTGTTTAACGCTGGCATGGGTGTGGCGGTGGGAAACCTAACTATTTTCCCACATCAGTGGATCAACTTGCGTACCAATAATTGCGCAACTATAGTCATGCCATACATCAACAGTGTGCCTATGGACAATATGTTTCGCCATTACAACTTCACACTAATGATTATCCCATTTGCCAAACTCGACTACGCAGCTGGTTCGTCGACCTACATCCCCATTACCGTAACCGTTGCACCGATGTGTGCTGAGTACAATGGTTTGAGGCTGGCCGGACACCAAGGCTTACCTGTGATGAACACGCCGGGTAGCAATCAATTCTTGACCTCTGACGATTACCAATCTCCTACTGCCATGCCGCAGTTTGATGTGACGCCAGAAATGAATATACCAGGTGAGGTGAAAAATCTCATGGAAATTGCAGAGGTGGATTCAGTGGTTCCAGTCAACAATGTGAACGAGAACGTCAACAGCCTGGAGGCCTATAGGATACCAGTGCATTCAGTAACGGAAACTGGAGCACAAGTGTTTGGCTTCACGTTACAGCCCGGAGCGGACACGGTCATGGAGAGGACACTATTAGGTGAGATCCTTAATTACTATGCAAACTGGTCAGGTAGCATAAAGCTAACGTTTATGTACTGTGGATCAGCAATGGCAACTGGAAAGTTCCTTTTAGCTTACTCACCCCCAGGGGCGGGTGTACCTAAAAACCGTAAGGAGGCAATGCTAGGTACTCACATTATCTGGGACATTGGGTTGCAATCTAGTTGTGTGCTGTGCGTACCATGGATCAGCCAAACGCATTACAGATTTGTGTCCAGGGATAGTTATACCGATGCCGGGTTCATCACCTGTTGGTATCAAACCAGCATAGTTGTGCCCGCAGAGGTGCAAAATCAAAGTGTCATACTGTGCTTTGTGTCAGCCTGCAATGACTTTTCCGTGCGTCTGCTGCGTGATTCACCCTTTGTTCGCCAAACAGCATTCTATCAGAATGACGTGCAGAACGCAATCGACCGCGCTGTGGTGCGCGTAGCTGACACAATGCCAAGTGGGCCCAGTAATTCTGAGAGCATTCCAGCACTTACTGCTGCCGAGACAGGGCATACATCACAAGTGGTACCAAGTGACACTATCCAGACACGTCATGTCAAAAACTTCCATGTTAGATCAGAATCGTCCGTGGAAAACTTTCTCAGTAGATCTGCTTGTGTTTACATTGTGGAGTACAAAACAAGAGACGATACCCCGGACAAAATGTACGATAGTTGGGTTATAAACACCAGGCAAGTGGCTCAGTTGCGCAGGAAGCTGGAGTTCTTCACGTATGTGAGATTTGATGTGGAAGTTACATTTGTTATAACCAGTGTACAGGATGATTCAACTAGGCAGAATACCGATACACCAGCACTCACACACCAGATAATGTATGTGCCACCAGGGGGTCCCATTCCACAAGCCGTGGACGATTATAACTGGCAAACCTCCACAAACCCAAGCGTTTTCTGGACCGAAGGGAATGCCCCTCCTAGGATGTCTATCCCCTTTATGAGCGTGGGTAACGCTTACAGCAACTTTTATGACGGGTGGTCGCATTTCTCACAAACAGGTGTGTATGGCTTCAACACTCTCAATAATATGGGAAAGTTATACTTTAGGCATGTGAATGACAAAACAATCAGCCCAATTACAAGCAAAGTTCGCATATATTTCAAGCCAAAGCACGTGAAAGCATGGGTGCCTCGCCCGCCCAGATTATGCGAGTACACACACAAGGACAACGTGGATTTTGAACCCAAAGGTGTCACCACGTCCCGGACTCAGTTAACAATTAGCAACTCCACGCACGTGGAAAAC-TACGGGGCCTTCGGCCAACAGTCCGGGGCGGTTTACGTGGGAAATTACAGGTTAGTCAATAGGCACTTAGCCACGCACAATGATTGGCAAAACTGTGTGTGGGAGGATTACAATAGGGACCTCCTCGTAAGCACCACCACAGCTCATGGGTGTGACACTATTGCTAGGTGCCAATGTACAGCGGGCGTATACTTCTGTGCTTCGAGGAACAGGCATTATCCAGTCAGCTTTGAAGGCCCAGGTCTGGTTGAGGTACAAGAAAGTGAGTACTACCCTAAGAGATATCAATCACATGTCTTGCTTGCAGTAGGGTTTTCTGAACCGGGAGATTGTGGTGGCATTCTCAGGTGTGAACACGGTGTTATAGGCATCGTGACCATGGGTGGTGAGGGCGTTGTTGGTTTTGCCGATGTGCGCGATCTCTTATGGCTGGAGGACGATGCGATGGAACAGGGAGTCAGGGACTATGTGGAACAGCTTGGAAACGCCTTTGGATCTGGATTTACCAACCAGATTTGTGAGCAAGTCAATCTGCTAAAAGAGTCACTAATAGGCCAAGATTCCATCTTAGAAAAATCACTTAAGGCGTTGGTGAAAATCATATCAGCGCTGGTTATCGTGGTGAGAAACCACGACGACCTCATAACAGTCACTGCTACTCTAGCCTTAATTGGCTGCACCACCTCACCGTGGCGGTGGCTAAAGAAAAAAGTGTCTCAATACTACGGAATCCCTATGGCCGAAAGACAAAACAACGGGTGGATCAAGAAATTCACAGAGATGACCAATGCCTGTAAAGGGATGGAGTGGATCGCCATTAAAATTCAGAAATTCATAGAATGGCTTAAAGTCAAGATCTTACCAGAGGTAAAGGAAAAACATGAGTTTCTAAATAGGCTAAAACAGCTACCGCTGCTAGAAAGCCAGATTGCCACTATTGAACAGAGTGCCCCTTCACAAAGTGATCAAGAGCAACTGTTCTCCAATGTCCAATATTTTGCACATTATTGCAGAAAGTATGCCCCCTTGTACGCTGCTGAAGCAAAGAGAGTGTTCTCCCTAGAGAAGAAAATGAGTAATTACGTACAGTTCAAGTCCAAATGCCGTATTGAACCTGTATGCCTTCTACTTCACGGGAGCCCCGGTGCTGGAAAATCCGTGGCGACCAACCTAATAGGACGCTCACTCGCTGAGAAACTCAACAGCTCAGTGTACTCACTACCACCAGACCCAGACCACTTCGACGGTTATAAGCAACAGGCCGTCGTGATCATGGATGACTTGTGCCAGAACCCTGACGGAAAAGATGTGTCTCTATTTTGCCAGATGGTCTCTAGTGTTGACTTTGTTCCACCAATGGCGGCACTTGAAGAAAAAGGTATCCTCTTCACATCACCATTTGTTCTCGCTTCCACTAACGCAGGGTCCATCAATGCTCCCACTGTGTCGGATAGTAGAGCCTTGGCCAGAAGGTTCCACTTTGATATGAATATAGAGGTCATCTCAATGTATAGCCAGAATGGGAAGATCAACATGCCAATGTCAGTGAAAACCTGTGATGAGGAGTGTTGCCCAGTCAATTTTAAGAAATGTTGCCCGCTGGTTTGTGGCAAAGCCATCCAATTCATCGACAGGAGGACACAGGTAAGGTATTCATTGGATATGCTCGTGACTGAGATGTTCAGGGAGTACAACCACAGGCACAGTGTGGGAGCAACACTTGAGGCGCTTTTCCAAGGCCCACCTGTATACAGAGAGATCAAAATTAGTGTTGCACCAGAGACTCCCCCACCGCCAGCAATAGCAGACCTTCTGAAGTCAGTGGACAGTGAGGCTGTTAGGGAGTATTGCAAAGAAAGGGGGTGGTTAGTGCCTGAAATTAACTCCACTCTGCAAATTGAGAAACACGTGAGCAGGGCTTTCATTTGCCTACAGGCACTAACCACTTTTGTTTCTGTGGCAGGGATCATTTACATCATCTACAAACTATTCGCAGGATTCCAAGGGGCTTATACTGGTATGCCTAACCCAAAACCCAAAGTACCAACCCTAAGGCAAGCTAAGGTTCAAGGGCCAGCCTTTGAGTTTGCAGTGGCTATGATGAAGAGGAATGCCAGCACTGTGAAGACCGAATACGGCGAGTTCACTATGCTCGGAATTTACGACAGATGGGCGGTGCTGCCCCGCCATGCTAAACCTGGACCTACCATCTTGATGAATGATCAGGAAGTAGGTGTGGTGGATGCTAAAGAGCTGGTAGATAAAGATGGCACCAACCTGGAATTGACACTGTTGAAGCTTAACAGAAATGAAAAGTTTAGGGACATCCGAGGCTTTCTGGCAAGGGAAGAGGTGGAGGTCAATGAGGCCGTGCTTGCCATTAACACTAGCAAATTTCCAAACATGTACATCCCAGTTGGTCAGGTAACAGACTATGGCTTTCTCAATCTGGGAGGGACCCCCACCAAGCGCATGCTAATGTACAATTTCCCTACGCGTGCGGGGCAATGTGGCGGTGTCCTGATGTCAACAGGCAAAGTCCTTGGAATACATGTTGGTGGAAATGGGCACCAGGGATTCTCAGCAGCTCTACTCCGCCACTACTTCAATGATGAGCAGGGTGAAATTGAGTTTATTGAGAGTTCTAAGGAGGCCGGTTTCCCGGTCATCAACACTCCCAGTAAAACAAAACTTGAGCCTAGTGTTTTTCATCACGTGTTTGAAGGGAATAAAGAACCAGCAGTGCTGCGGAACGGAGACCCAAGATTGAAGACCAACTTTGAGGAGGCCATCTTCTCAAAATATATTGGGAATGTAAATACGCATGTAGACGAGTACATGCTGGAAGCTGTTGATCACTACGCTGGACAGCTAGCAACCCTGGACATCAGCACAGAACCCATGAGACTAGAGGATGCAGTTTATGGCACTGAAGGTTTGGAAGCATTAGACTTGACCACAAGTGCGGGGTATCCTTATGTCGCCCTTGGCATCAAGAAGAGAGACATTCTATCCAAGAAGTCCAAGGACCTAACAAAGTTAAAAGAGTGTATGGACAGGTATGGTTTGAATCTTCCAATGGTCACTTATGTAAAAGATGAATTGAGATCAGCAGAGAAGGTGGCCAAAGGCAAGTCCAGGCTAATCGAAGCATCGAGCCTGAATGACTCAGTGGCCATGAGGCAGACTTTTGGAAACTTGTACAAAGCTTTCCACCTAAATCCAGGCATAGTGACAGGTAGTGCAGTCGGATGTGACCCCGATCTGTTCTGGAGCAAGATTCCAGTCATGCTTGATGGTCACCTCATCGCCTTTGACTACAGTGGATACGACGCTAGCCTAAGTCCAGTGTGGTTTGCTTGTTTGAAACTGTTGCTGGAGAAGCTGGGGTACTCACACAAAGAGACTAATTACATAGACTATTTGTGCAACTCCCACCACCTGTACAGAGACAAACACTACTTTGTAAGAGGTGGAATGCCATCCGGGTGCTCTGGAACCAGCGTTTTCAACTCAATGATAAACAACATAATCATTAGAACGCTGATGCTGAAGGTGTATAAAGGGATAGACCTAGACCAATTTAGGATGATTGCATATGGCGACGACGTCATTGCATCATATCCACACCCAATTGATGCCTCACTGCTGGCTGAAGCTGGCAAGGGATATGGACTGATCATGACGCCAGCGGACAAGGGAGAGTGTTTTAACGAGGTGACATGGGCCAATGTCACTTTCCTGAAAAGATATTTCAGAGCAGATGAACAATACCCTTTCCTTGTTCACCCGGTAATGCCAATGAAAGACATCCATGAGTCAATCAGGTGGACAAAAGATCCCAAGAACACTCAGGATCACGTGCGATCCTTGTGCCTATTAGCTTGGCACAATGGGGAGCAAGAATATGAGGAATTTGTGTCAAAAATTAGAAGCGTCCCAGTTGGGCGCTGTTTGACCTTACCTGCGTTTTCGACTCTGCGCAGGAAGTGGTTGGATTCCTTTTAAAATTTGAGCACAATTTGATT-CAATCT-AATT-GGCTTAACCCTACCACACTC
>KX641240_K727/YN/CHN/2013
CCCACCCACAGGGCCTACTGGGCGTTAGCACACTGGTATCACGGTACCCTTGTGCGCCTGTTTTATTCACCCT-ACCCTATTGCAACTTAGAAGTTAACCAAGTACGGTCATTAGGCAGCTCAGCATGCCAGCTGGGTTTTGACCAAGCACTTCTGTTACCCCGGACTGAGTATCCTTAGGCTGCTTGCGCGGCTGAAGGAGAAAACGTTCGTTACCCGACCAATTACTTCGAGAAACCTAGTATCACCATGAAAGTTGCGCAGTGTTTCGCTCCGCACAACCCCAGTGTATATCAGGCCGATGAGTCACCGCATTCCCCACGGGCGACCGTGGCGGTGGCTGCGCTGGCGGCCTGCCCATGGGTT-AACCCATGGGACGCTTCAAAACTGACATGGTGTGAAGAGTCTATTGAGCTAATTGGTACTCCTCCGGCCCCTGAATGCGGCTAATCCTAACTGCGGAGCAGATACTCACACGCCAGTGGGTGGTCTGTCGTAACGGGCAACTCTGCAGCGGAACCGACTACTTTGGGTGTCCGTGTTTCCTATTATTCATATACTGGCTGCTTATGGTGACAATTGAGAGATTGTTGCCATATAGCTATTGGATTGGCCATCCGGTGACAAACAGAGCGATTGTATACCTATTTGTTGGTTTACTACCATTGAATTTTAAAGTTTCATAAACTCTCAACCTTGTTTTAACACTTAACGCAGCAAGATGGGAGCTCAAGTGTCGACTCAGAAAACCGGGGCACATGAGACCGGCTTGAATGCTAGCGGAAACTCTATCATACATTACACAAATATTAACTACTATAAAGATGCAGCCTCCAATTCCGCCAACCGGCAAGACTTCACGCAAGACCCAGGGAAATTCACAGAACCGGTCAAGGACATAATGGTAAAATCATTACCAGCTCTGAACTCCCCATCTGCCGAAGAGTGTGGGTACAGTGATAGAGTAAGGTCTATCACCCTTGTCAACTCAACCATCACCACCCAGGAAAGTGCTAATGTGGTCGTTGGGTACGGGGTGTGGCCTGATTACCTCAGCGATGAGGAAGCCACTGCGGAAGATCAACCCACCCAACCAGATGTGGCAACATGCAGGTTCTACACACTAGATTCAGTATCATGGATGAAGGAGTCGCAAGGATGGTGGTGGAAGTTCCCCGACGCCCTGAGGGATATGGGCCTGTTTGGGCAAAACATGCAGTACCATTACCTGGGCAGGTCCGGTTATACCATACATGTGCAGTGCAATGCCTCAAAATTCCACCAAGGGTGCCTTTTAGTGGTGTGTGTTCCAGAAGCTGAGATGGGTGCTGCTAACGTCAACGAGAAGATCAATAGAGAACATTTGAGCAACGGTGAGGTAGCCAACACATTCTCAGGTACCAAGTCAAGCAACACCAATGACGTGCAACAGGCGGTGTTTAACGCTGGCATGGGTGTGGCAGTAGGAAACCTGACTATTTTCCCACACCAGTGGATCAACTTACGTACCAATAATTGTGCAACCATAGTCATGCCATACATCAACAGTGTGCCTATGGACAATATGTTTCGCCATTACAACTTCACACTAATGATTATCCCATTTGCCAAACTCGATTACGCAGCCGGCTCGTCAACCTACATCCCCATTACTGTAACCGTTGCACCGATGTGTGCTGAGTACAATGGTTTGAGGCTGGCCGGACATCAAGGCTTACCTGTAATGAACACGCCGGGTAGCAATCAATTCTTGACCTCCGACGATTACCAATCACCCACTGCCATGCCGCAGTTTGATGTGACACCGGAAATGAACATACCAGGTGAGGTGAAAAACCTCATGGAAGTTGCAGAAGTGGATTCAGTAGTTCCAGTCAACAATGTGAACGAGAACGTCAACAGCCTGGAGGCTTATAGGATACCAGTACATTCAGTAACGGAAACTGGTGCACAAGTTTTTGGTTTCACGTTACAGCCCGGGGCGGACACGGTCATGGAGAGGACACTATTAGGTGAGATCCTCAACTACTATGCAAACTGGTCAGGCAGCATAAAGCTAACGTTTATGTACTGTGGGTCGGCGATGGCAACCGGAAAGTTCCTTCTAGCTTATTCACCCCCAGGGGCGGGTATACCCAAAAACCGTAAGGAGGCAATGATAGGTACTCACATTATTTGGGACATCGGGCTACAATCTAGTTGTGTGCTGTGCGTACCATGGATCAGCCAAACGCACTATAGATTTGTGTCCAAAGATAGTTACACCGATGCCGGGTTTATTACCTGTTGGTATCAAACTAGCATAGTTGTGCCCGCGGAGGTGCAAAATCAAAGTGTCATACTGTGCTTTGTATCAGCCTGCAATGACTTCTCCGTGCGTCTGCTGCGTGATTCACCCTTCGTTCGTCAGACAGCATTCTATCAGAATGACGTGCAGAATGCAATCGACCGTGCTGTGGTGCGCGTAGCCGATACAATGCCAAGTGGCCCCAGTAATTCTGAGAGTATTCCAGCGCTCACTGCCGCCGAGACAGGGCATACATCACAAGTGGTACCAAGTGACACCATCCAGACACGCCACGTCAAAAACTTCCATGTTAGATCAGAATCGTCCGTGGAGAACTTCCTCAGTAGATCTGCCTGTGTTTACATTGTGGAATATAAAACAAGAGATGATACCCCAGACAAAATGTACGATAGCTGGGTTATAAACACTAGGCAAGTGGCTCAGTTGCGCAGGAAGCTGGAGTTCTTCACGTATGTAAGATTTGACGTGGAAGTTACTTTTGTTATAACCAGTGTGCAGGATGATTCAACTAGACAGAACACTGACACGCCAGCACTCACACACCAGATAATGTATGTGCCACCAGGGGGCCCCATTCCACAAGCCGTGGATGACTACAACTGGCAAACCTCCACAAACCCAAGTGTTTTCTGGACCGAAGGGAATGCCCCACCTAGAATGTCCATTCCCTTTATGAGCGTGGGTAACGCTTACAGCAATTTTTATGATGGGTGGTCACATTTCTCACAAACAGGTGTGTATGGTTTTAACACCCTCAATAATATGGGAAAGTTATATTTTAGGCATGTGAATGACAAAACAATCAGCCCAATTACAAGCAAAGTTCGCATATATTTTAAGCCAAAGCACGTGAAAGCATGGGTGCCTCGTCCGCCCAGATTATGTGAGTACACACACAAGGACAACGTGGACTTTGAACCCAAAGGCGTCACCACTTCTCGGACTCAGTTAACAATTAACAACTCCACGCACGTGGAGAAC-TACGGGGCCTTTGGCCAGCAGTCCGGGGCGGTTTATGTGGGTAATTACAGGATAGTCAATAGGCACTTAGCCACGCACAATGATTGGCAAAACTGTGTGTGGGAAGACTACAATAGGGATCTCCTTGTGAGCACCACCACGGCTCAAGGGTGCGACACCATTGCCAGATGCCAATGCACAGCGGGCGTATACTTCTGTGTTTCAAGGAACAAGCATTATCCAGTTAGCTTTGAAGGCCCAGGCCTAGTTGAAGTGCAAGAAAGTGAGTACTACCCTAAGAGATATCAATCACATGTCTTGCTTGCGGCAGGGTTCTCAGAACCAGGCGACTGCGGTGGAATACTTAGGTGCGAGCATGGTGTGATCGGGCTGGTCACTATGGGTGGCGAGGGAGTTGTTGGATTTGCCGACGTTCGCGACTTACTGTGGTTAGAAGATGATGCCATGGAACAGGGTGTGAGAGACTACGTCGAACAACTTGGAAATGCTTTTGGATCAGGATTTACCAACCAGATATGTGAACAGGTCAATATCCTTAAAGAGTCACTAATAGGACAAGACTCCATTCTAGAGAAGTCCCTTAAGGCTCTTGTAAAGATCATTTCAGCACTGGTGATTGTGGTGAGAAATCATGATGACCTAATAACAGTAACTGCCACACTAGCCCTTATTGGATGTACTTCATCACCGTGGCGTTGGCTTAAACAGAAAGTATCACAGTATTATGGGATACCCACGGCTGAGCGTCAAAACAATGGGTGGCTCAAGAAGTTTACAGAAATGACTAATGCCTGTAAAGGAATGGAATGGATTGCTATCAAAATTCAGAAATTCATAGAGTGGCTCAAAATTAAAATCCTACCGGAGGTGAAGGAAAAGCACGAGTTTCTATCCAGGCTTAAACAGCTTCCCCTCTTGGAAAGCCAAATCGCTACCATTGAGCAAAGTGCACCATCCCAGAGCGACCAGGAACAACTTTTTTCGAACGTTCAGTATTTTGCCCACTATTGCAGAAAGTATGCGCCCCTATACGCTGCTGAGGCCAAGAGAGTGTTCTCCCTCGAAAAGAAAATGAGCAACTATATACAGTTCAAGTCCAAATGCCGTATTGAACCTGTATGCTTGCTGCTGCACGGGAGTCCTGGAGCGGGCAAATCGGTGGCCACCAATCTAATTGGGCGGTCCCTAGCTGAAAAACTGAATAGCTCAGTGTATTCTTTACCTCCTGATCCAGATCATTTTGATGGTTATAAGCAACAAGCCGTCGTGATCATGGATGATTTATGCCAAAACCCAGATGGAAAAGACGTATCTTTATTCTGTCAAATGGTGTCAAGTGTTGACTTTGTCCCACCAATGGCTGCTCTGGAGGAGAAGGGAATTCTGTTCACCTCTCCCTTCGTCCTGGCTTCGACCAACGCTGGCTCCATTAACGCTCCAACGGTTTCAGACAGCAGAGCCCTAGCTAGGAGATTTCATTTCGATATGAATATCGAGGTTATATCAATGTATAGCCAGAATGGAAAGGTCAATATGCCAATGTCAGTGAAGACTTGTGATGAGGAGTGTAGCCCAGTCAACTTCAAGAAATGTTGCCCGCTGGTTTGCGGTAAAGCCATCCAATTCATTGACAGGAGAACGCAGGTAAGGTATTCTTTGGACATGCTCCTGACTGAGATGTTCACAGAGTACAACCACAGGCACTTCGTACGGGCAACACTCGATGCACTTTTCCAAGGCCCACCCGTGTATAGAGAGATCAAAATCAGTGTTGCACCAGACACTCCCCCACCGCCATCAATAGCAGACTTACTGAAATCATTGGATAGTGAGGCGGTCAGGGAGTACTGCAAGGAGAAGGGGTGGTTAGTGCCTGAAATTAATTCTACACTGCAGATTGATAAACATGTGAGCAGGGCTTTTATCTGCCTACAGGCACTTACTACTTTTGTCTCCGTGGCAGGGATCATTTATGTCATCTATAAACTGTTTGCAGGTTTCCAGGGAGCTTACACTGGCATGCCTAACCAAAAACCTAAAATACCAACCCTAAGACAAGCCAAGGTTCAAGGGACACCTTTTGAGTTTGCGGTGGCCATGATGAAAAGGAACGCTGTGGCTGTAAAAACCGACTACGGTCTTGTCACAATGCTTGGCATCTATGATACGTGGGCAGTACTGCCCCACCACGCCCAGCCTGGGCCCACTATTTTGATGAACGATCACGAAATACGAGTGGTTGACGCCAAAGAGTTAGTAGATAGAGATGGCACTAATTTGGAACTAACACTCTTGAAACTCTATAGAAATGATAAACTCATGGACATTCTAGGTTTCTTAACGCGTGAGGAAGCCGAAGTCAGCGAGGCCGTACTTGCCATTAATACCAGTAAGTTTCCTAACATGTACATCCCTGTTGGTCAAGTGACAGACTATGGATTCCTTAACCTGGGTGGCACCCCCACCAAGCGCATGTTGATGTACAACTTTCCAACACGCGCAGGTCAATGTGGAGGTGTTCTGATGTCGACCGGCAAAGTACTTGGGATACACGTTGGTGGCAATGGACACCAAGGGTTCTCAGCAGCCCTGCTACGACACTATTTCAACGATGAGCAGGGTGAGATTGAGTTCATTGAGAGTTCCAAGGACGCAGGCTTCCCGGTGATTAACACACCCAGCAAAACAAAGCTCGAGCCTAGCGTGTTCCATCATGTCTTTGAAGGGAATAAGGAGCCAGCAGTGTTGAGGAACGGAGACCCCAGGCTGAAGGCCAACTTTGAGGAGGCCATCTTTTCAAAGTACATTGGCAATGTCAACACTCACATGGATGAGTACATGAGGGAAGCCGTTGACCACTACGCAGGGCAGCTGGCAACCCTAGACATCAGCACAGAACCTATGAAATTGGAGGATGCAGTTTATGGTACTGAGGGCTTGGAGGCTCTAGATCTGACCACAAGTGCGGGGTACCCCTATGTTGCCCTCGGTATCAAGAAGAGAGATATCCTATCCAAGAAGACCAAGGATCTGACAAAGCTCAAAGAGTGCATGGATAAGTATGGGTTGAACCTCCCCATGGTCACCTATGTGAAAGATGAGTTGAGGTCAGCAGAAAAAGTGGCTAAAGGCAAATCCAGGCTGATTGAGGCGTCCAGCTTAAATGACTCAGTAGCAATGAGACAGACCTTCGGCAACCTATATAAAACATTCCACCTGAACCCGGGCATTGTGACCGGTAGTGCAGTCGGGTGCGATCCCGACCTATTCTGGAGCAAGATCCCAGTCATGCTCGATGGCCACCTCATCGCCTTTGACTACAGTGGGTATGATGCCAGTTTGAGTCCGGTGTGGTTTGCCTGTTTGAAACTGTTATTGGAGAAGCTGGGTTATTCGTACAAAGAAACTAATTACATAGATTACTTGTGCAACTCACACCACCTATACAGAGACAAACACTACTTTGTGAGAGGAGGAATGCCATCTGGGTGTTCTGGAACCAGCATCTTTAATTCAATGATTAACAACATAATTATTAGGACACTGATGCTGAAGGTGTATAAAGGGATAGATTTGGACCAATTTAGGATGATTGCATATGGCGACGACGTCATTGCTTCATACCCACACCCAATTGATGCCTCACTGCTGGCTGAAGCTGGCAAGGGGTATGGTCTGATTATGACACCAGCAGACAAGGGAGAGTGCTTCAATGAAGTGACATGGACCAACGTCACTTTCCTGAAAAGATACTTCAGAGCAGACGAGCAATACCCCTTCCTTGTTCACCCAGTAATGCCAATGAAAGACATTCATGAGTCAATCAGGTGGACCAAAGACCCCAAAAACACTCAAGATCACGTGCGATCCCTGTGCTTATTGGCCTGGCACAATGGAGAGCAAGAATATGAGGAATTTGTATCCAAAATCAGAAGCGTCCCAGTCGGGCGCTGCTTAACCTTACCTGCGTTTTCGACTCTGCGCAGGAAGTGGTTGGATTCCTTTTAAAATTAGAGCGCAATTTGATT-TAATTC-AATT-GGCTTAACCCTACCACACTC
>JX976771_SD11/CHN/2011
CCCACCCACAGGGCCTACTGGGCGTTAGCACACTGGTATCACGGTACCCTTGTGCGCCTGTTTTATTCACCCT-ACCCCATTGCAACTTAGAAGTTAACCAAGTACGGTCATTAGGCAGCTCAGCATGCCAGCTGAGTTTTGACCAAGCACTTCTGTTACCCCGGACTGAGTATCAATAGGCTGCTTGCGCGGCCGAAGGAGAAAACGTTCGTTACCCGACCAATTACTTCGAGAAACCTAGTATCACCATGAAAGTTGCGCAGTGTTTCGCTCCGCACAACCCCAGTGTAGATCAGGCCGATGAGTCACCGCATTCCCCACGGGCGACCGTGGCGGTGGCTGCGCTGGCGGCCTGCCCATGGGCT-AACCCATGGGACGCTTCAAAACTGACATGGTGTGAAGAGTCTATTGAGCTAATTGGTAGTCCTCCGGCCCCTGAATGCGGCTAATCCTAACTGCGGAGCAGATACTCACACGCCAGTGGGCGGTCTGTCGTAACGGGCAACTCTGCAGCGGAACCGACTACTTTGGGTGTCCGTGTTTCCTATTATTCCTATACTGGCTGCTTATGGTGACAATTGAGGGATTGTTACCATATAGCTATTGGATTGGCCATCCGGTGACAAACAGAGCGATTGTTTACCTATTTGTTGGTTTCGTACCATTGAATTTTAAAGTTTTAAAAACCCTCAACCTTGTTTTAGCACTTAACGCAGCAAAATGGGAGCTCAAGTGTCGACTCAGAAAACCGGGGCACATGAGACCGGCTTGAATGCTAGCGGAAACTCTATCATACATTACACAAATATTAACTACTATAAAGATGCAGCCTCCAATTCCGCCAACCGGCAGGACTTCACGCAAGATCCAGGGAAATTCACAGAACCAGTCAAGGACATTATGGTAAAATCATTGCCGGCTCTAAACTCCCCATCTGCCGAAGAGTGTGGCTACAGTGATAGAGTAAGGTCCATCACTCTTGGTAACTCAACCATCACCACCCAGGAAAGTGCTAATGTAGTCGTTGGGTACGGGGTGTGGCCTGATTACCTCAGCGATGAGGAAGCCACTGCGGAAGATCAACCCACCCAACCAGATGTGGCTACATGCAGGTTCTACACGCTAGATTCAGTATCATGGATGAAGGAGTCGCAAGGATGGTGGTGGAAGTTCCCCGACGCCCTGAGGGATATGGGCCTGTTTGGGCAAAACATGCAGTACCATTACCTGGGTAGGTCCGGTTATACCATACATGTGCAGTGCAATGCCTCAAAATTCCACCAAGGGTGCCTTTTAGTGGTGTGTGTTCCAGAAGCTGAGATGGGTGCTGCTAACGTCAACGAAAAGATCAATAGAGAACATTTGAGCAATGGTGAGGTAGCCAACACATTCTCAGGTACTAAGTCAAGCAACACCAATGACGTGCAACAGGCGGTGTTTAACGCTGGCATGGGTGTGGCAGTAGGAAACCTGACTATTTTCCCACATCAGTGGATCAACTTACGTACCAATAATTGTGCAACTATAGTCATGCCATACATCAACAGTGTGCCCATGGACAATATGTTTCGCCATTATAACTTCACACTAATGATTATCCCATTTGCCAAACTCGATTACGCAGCTGGCTCGTCAACCTACATCCCCATTACCGTAACCGTTGCACCGATGTGTGCTGAGTACAATGGTTTGAGGCTGGCCGGACACCAAGGCTTACCTGTGATGAACACGCCGGGTAGCAATCAATTCTTGACCTCCGATGATTACCAATCTCCCACTGCCATGCCGCAGTTTGATGTGACGCCGGAAATGAATATACCAGGTGAGGTGAAAAACCTCATGGAAATTGCAGAGGTGGATTCAGTAGTTCCAGTCAATAATGTGAACGAGAACGTCAACAGCCTGGAGGCCTATAGGATACCAGTACATTCAGTAACGGAAACTGGTGCACAAGTTTTTGGCTTCACGTTACAGCCCGGGGCGGACACGGTCATGGAGAGGACACTATTAGGTGAGATCCTCAACTACTATGCAAACTGGTCAGGCAGCATAAAGCTAACGTTTATGTACTGTGGATCGGCGATGGCAACCGGAAAGTTTCTTCTAGCTTACTCACCCCCAGGGGCGGGTATACCCAGAAGCCGTAAGGAGGCAATGCTAGGTACTCACATTATTTGGGACATTGGGTTACAATCTAGTTGTGTGCTGTGCGTACCATGGATCAGCCAAACGCACTACAGATTTGTGTCCAAGGATAGTTATACCGATGCCGGGTTCATCACCTGTTGGTATCAAACTAGCATAGTTGTGCCCGCGGAGGTGCAAAATCAAAGTGTCATACTGTGCTTTGTGTCAGCCTGCAATGACTTCTCCGTGCGTCTGCTGCGTGATTCACCCTTCGTTCGCCAGACAGCATTCTATCAGAATGACGTGCAGAACGCAATCGACCGTGCTGTGGTGCGCGTAGCCGACACAATGCCAAGTGGCCCCAGTAATTCTGAGAGTATTCCAGCGCTCACTGCCGCCGAGACAGGGCATACATCACAAGTGGTACCAAGTGACACCATCCAGACACGCCACGTCAAAAACTTCCATGTTAGATCAGAATCGTCCGTGGAGAACTTTCTCAGTAGATCTGCCTGTGTTTACATTGTGGAATACAAAACAAGAGACGATACCCCAGACAAAATGTACGATAGCTGGGTTATAAACACTAGGCAAGTGGCTCAGTTGCGCAGGAAGCTAGAGTTCTTCACGTATGTGAGATTTGATGTGGAAGTTACATTTGTTATAACCAGTGTGCAGGATGATTCAACTAGGCAGAATACTGATACGCCAGCACTCACACACCAGATAATGTATGTGCCACCAGGGGGCCCCATTCCACAAGCCGTGGATGACTACAACTGGCAAACCTCCACAAACCCAAGTGTTTTCTGGACCGAAGGAAATGCCCCACCTAGGATGTCCATTCCCTTCATGAGCGTGGGTAACGCTTACAGTAACTTTTATGACGGGTGGTCACATTTCTCACAAACAGGTGTGTATGGTTTCAACACCCTCAATAATATGGGAAAGTTATATTTTAGGCATGTGAATGACAAAACAATCAGTCCAATTACAAGCAAAGTTCGCATATATTTCAAGCCAAAGCACGTGAAAGCATGGGTGCCTCGTCCGCCCAGACTATGTGAGTACACACACAAGGACAACGTGGACTTTGAACCCAAAGGCGTCACCACGTCCCGGACTCAGTTAACAATTAGCAACTCCACGCACGTGGAGAAC-TACGGGGCCTTTGGCCAACAGTCCGGGGCGGCTTATGTGGGTAATTACAGGTTAGTCAATAGGCACTTAGCCACACACGATGATTGGCAAAACTGTGTGTGGGAGGACTACAATAGGGATCTCCTTGTGAGCACCACCACAGCTCATGGGTGTGACACCATAGCCAGATGCCAATGTACAGCGGGCGTATACTTCTGTGCTTCAAGGAACAAGCATTATCCAGTTAGCTTTGAAGGCCCAGGCCTGGTTGAGGTGCAAGAAAGTGAGTACTACCCCAAGAGATATCAATCACATGTCTTGCTTGCGGCAGGGTTCTCAGAACCAGGCGATTGCGGTGGAATACTTAGGTGCGAGCATGGTGTGATTGGGCTGGTCACTATGGGTGGTGAGGGAGTTGTTGGATTTGCCGACGTCCGCGACCTACTGTGGTTAGAAGATGATGCCATGGAACAGGGTGTGAGAGACTATGTCGAACAACTTGGAAATGCTTTTGGATCAGGATTCACCAACCAGATATGTGAACAGGTCAATATCCTTAAAGAGTCACTAATAGGACAAGACTCCATTCTAGAGAAATCCCTCAAGGCTCTTGTAAAGATCATTTCAGCACTGGTGATTGTGGTGAGAAATCATGATGACCTAATAACAGTAACTGCTACACTAGCCCTTATTGGATGTACTTCATCACCGTGGCGTTGGCTTAAACAGAAAGTATCACAGTATTATGGGATACCCACGGCTGAGCGTCAAAACAACGGGTGGCTCAAGAAGTTTACAGAGATGACTAATGCCTGTAAAGGAATGGAATGGATTGGTATCAAAATTCAGAAATTCATAGAGTGGCTCAAAATTAAAATCCTACCGGAGGTGAAGGAAAAGCACGAGTTTTTATCCAGGCTCAAACAGCTTCCCCTCTTGGAAAGCCAAATTGCTACCATTGAGCAAAGTGCACCATCCCAGAGCGACCAGGAACAACTTTTTTCGAACGTTCAGTATTTTGCCCACTATTGCAGAAAGTATGCGCCCCTATACGCTGCTGAGGCCAAGAGAGTGTTCTCCCTCGAAAAGAAAATGAGCAATTATATACAGTTCAAGTCCAAATGCCGCATTGAACCTGTATGCTTGCTGCTGCACGGGAGTCCTGGAGCGGGCAAATCGGTAGCCACCAATCTAATCGGGCGGTCCCTAGCTGAAAAACTGAATAGCTCAGTGTATTCTCTACCTCCTGATCCAGACCATTTTGATGGTTATAAGCAACAAGCCGTCGTGATTATGGATGATTTATGCCAAAACCCAGATGGAAAAGATGTATCTTTATTCTGTCAAATGGTGTCAAGTGTTGACTTTGTCCCACCAATGGCTGCTCTGGAGGAGAAGGGAATCCTGTTCACCTCTCCTTTCGTCCTGGCTTCGACCAACGCTGGCTCCATCAACGCTCCGACAGTTTCAGACAGCAGGGCCCTAGCTAGGAGATTTCACTTCGATATGAACATCGAGGTTATATCAATGTATAGCCAGAATGGAAAGATCAATATGCCAATGTCAGTGAAGACCTGTGATGAGGAGTGTAGCCCAGTCAACTTCAAGAAATGTTGCCCGCTGGTTTGCGGTAAAGCCATCCAATTCATTGACAGGAGAACGCAGGTAAGGTATTCTTTGGACATGCTCGTGACCGAGATGTTCAGAGAGTACAACCACAGGCACAGCGTGGGGGCAACACTCGAGGCACTCTTCCAAGGCCCACCCGTGTATAGAGAGATCAAAATTAGTGTTGCACCAGAAATTCCCCCACCGCCAGCAATAGCAGACTTACTGAAATCAGTGGATAGTGAGGCGGTCAGAGAGTACTGCAAGGAAAGGGGGTGGTTAGTGCCTGAAATTAATTCCACACTGCAGATTGAGAAACATGTGAGCAGGGCCTTTATCTGCCTACAGGCACTCACTACTTTTGTCTCCGTGGCAGGGATTATTTATGTCATCTATAAACTGTTTGCAGGTTTCCAGGGAGCTTACACTGGCATGCCTAACCAAAAACCTAAAATACCAACCCTAAGACAAGCCAAGGTTCAAGGGCCAGCTTTTGAGTTTGCGGTGGCCATGATGAAGAGGAATGCCAGTACTGTAAAAACCGAGTACGGCGAGTTCACAATGCTTGGCATCTATGATAGGTGGGCAGTACTGCCCCGCCATGCCAAGCCTGGGCCCACTATTTTGATGAACGATCAGGAAATAGGTGTGGTTGACGCCAAAGAGTTAGTAGACAAAGATGGCACTAATTTGGAACTAACACTCTTGAAACTCAATAGAAATGAGAAATTCAGAGACATTCGAGGTTTCTTGACGCGTGAGGAAGCCGAAGTCAACGAGGCCGTACTTGCTATCAACACCAGTAAGTTTCCAAACATGTACATCCCTGTTGGTCAAGTGACAGACTATGGATTCCTTAACCTGGGTGGTACCCCCACCAAGCGCATGTTGATGTACAACTTTCCAACACGCGCAGGTCAATGTGGGGGTGTTCTAATGTCGACCGGCAAGGTGCTTGGGATACACGTTGGTGGCAATGGACACCAAGGGTTCTCAGCAGCCCTGCTACGACACTATTTCAACGATGAACAGGGTGAGATTGAGTTCATCGAGAGTTCCAAGGACGCAGGCTTCCCGGTGATTAACACACCCAGCAAAACAAAGCTTGAGCCCAGCGTGTTCCATCATGTCTTTGAAGGGAATAAGGAACCAGCAGTGTTGAGGAACGGAGACCCCAGGCTGAAGGCCAACTTTGAGGAGGCCATCTTTTCAAAGTACATTGGCAATGTCAACACCCACGTGGATGAGTACATGCAGGAAGCCGTTGACCACTATGCAGGGCAACTAGCAACTCTGGACATCAGCACAGAACCTATGAAATTGGAGGATGCAGTTTATGGTACTGAGGGCTTGGAGGCCCTAGATCTGACCACAAGTGCGGGGTACCCCTATGTTGCCCTCGGTATCAAGAAGAGAGATATCCTATCCAAGAAGACTAAGGATCTGACAAAGCTTAAAGAGTGCATGGATAAGTATGGGTTGAACCTCCCCATGGTCACCTATGTGAAAGATGAGTTGAGGTCAGCAGAAAAAGTGGCTAAAGGCAAATCCAGGCTGATTGAGGCGTCCAGCTTAAACGACTCAGTGGCAATGAGACAGACTTTCGGCAACCTGTACAAAACATTCCATCTGAACCCGGGCATTGTGACTGGTAGTGCAGTCGGGTGCGATCCCGACCTGTTCTGGAGCAAGATCCCAGTCATGCTCGACGGCCACCTCATCGCCTTCGATTACAGTGGGTATGATGCCAGTTTGAGTCCGGTGTGGTTTGCCTGTTTGAAACTATTATTGGAGAAGCTGGGTTATTCGTACAAAGAAACCAATTACATAGATTACTTGTGCAACTCTCACCATCTATACAGAGACAAACACTACTTTGTAAGAGGAGGAATGCCATCTGGGTGTTCTGGAACCAGCATCTTTAATTCAATGATTAACAACATAATTATTAGAACACTGATGCTGAAGGTGTACAAAGGGATAGATTTGGACCAATTTAGGATGATTGCATATGGCGACGACGTCATTGCCTCATACCCACACCCAATTGATGCCTCACTGCTGGCTGAAGCCGGCAAGGGGTATGGTCTGATCATGACACCAGCAGACAAGGGAGAGTGCTTTAATGAAGTGACATGGACCAACGTCACTTTCCTGAAAAGATACTTCAGAGCAGACGAGCAATACCCCTTCCTTGTTCACCCAGTAATGCCAATGAAAGACATTCATGAGTCAATCAGGTGGACCAAAGACCCCAAAAACACTCAAGATCACGTGCGATCCCTGTGCTTATTGGCCTGGCACAATGGAGAGCAAGAATATGAGGAATTTGTATCCAAAATCAGAAGCGTCCCAGTCGGGCGCTGCTTGACCTTGCCTGCGTTTTCGACCCTGCGCAGGAAGTGGTTGGATTCCTTTTAAAATTAGAGCGCAATTTGATT-TAATTC-AATT-GGCTTAACCCTACCACACTC
>MH830353_E6-366/HB/CHN/2015
CCCACTCACAGGGCCCACTGGGCGTTAGCACACTGGTATTACGGTACCCTTGTGCGCCTGTTTTATTCACCCT-ACCCCATTGCAACTTAGAAGTCAACCAAGCACGGTCATTAGGCAGCTCAGTATGCCAACTGAGTTCTGACCAAGCACTTCTGTTACCCCGGACTGAGTATCAATAGGCTGTTTGCACGGCTGAAGGAGAAAACGTTCGTTACCCGACCAATTACTTCGAGAAACCCAGTATCACCATGAAGGTTGCGCAGTGTTTCGCTCCGCACAACCCCAGTGTAGATCAGGTCGATGAGTCACCGCACTCCTCACGGGCGACCGTGGCGGTGGCTGCGCTGGCGGCCTGCCCATGGGCC-AACCCATGGGACGCTTCAAAACTGACATGGTGTGAAGAGTCTATTGAGCTAATTGGTAGTCCTCCGGCCCCTGAATGCGGCTAATCCCAACTGCGGAGCAGATACCCACATGCCAGTGGGCGGTCTGTCGTAACGGGCAACTCTGCAGCGGAACCGACTACTTTGGGTGTCCGTGTTTCCTTTTATTCTTATACTGGCTGCTTATGGTGACAATTGAGAGATTGTTACCATATAGCTATTGGATTGGCCATCCGGTGACAAACAGGGCGATTGTTTACCTATTTGTTGGTTTCGTACCATTGAATTTTAAAGTTTTAAAAACCCTTAACCTTATTTTAGCACTTAATACAGCGAAATGGGGGCCCAAGTGTCGACTCAGAAAACCGGGGCACATGAGACCAGCTTGAATGCTAGCGGAAACTCTATCATTCATTACACAAACATTAACTACTATAAAGACGCAGCTTCCAATTCCGCAAACCGGCAGGACTTCACGCAAGACCCAGGGAAATTCACAGAACCAGTCAAGGACATAATGGTGAAATCATTACCGGCTCTGAACTCCCCATCTGCTGAAGAGTGCGGCTACAGTGATAGAGTAAGGTCCATCACTCTTGGTAACTCGACTATCACTACCCAGGAAAGTGCTAATGTGGTCGTCGGGTACGGGGTGTGGCCTGATTACCTCAGCGATGAGGAAGCCACTGCGGAAGATCAGCCCACCCAACCAGATGTTGCTACATGCAGGTTCTACACACTAGATTCAGTATCGTGGATGAAGGAGTCGCAAGGATGGTGGTGGAAGTTCCCTGACGCCCTAAGGGATATGGGCCTGTTTGGGCAAAACATGCAGTACCATTACCTAGGTAGGTCCGGTTATACCATACATGTGCAATGTAACGCCTCTAAATTTCACCAAGGGTGCCTTTTAGTAGTGTGTGTTCCAGAAGCTGAGATGGGTGCTGCTAACATCAACGAAAAGATTAATAGAGAACATTTGAGCAATGGTGAGGTGGCCAACACATTCTCAGGCACTAAATCAAGCAACACTAATGACGTGCAACAGGCAGTGTTCAACGCTGGCATGGGTGTGGCAGTGGGAAACCTGACTATTTTCCCGCACCAGTGGATCAATCTACGTACCAATAATTGTGCCACTATAGTCATGCCATATATCAACAGTGTACCCATGGACAACATGTTTCGCCATTATAACTTCACACTAATGATTATCCCATTTGCTAAACTTGATTACGCAGCTGGCTCGTCAACCTATATCCCCATTACTGTAACTGTTGCACCAATGTGTGCTGAGTACAACGGTTTGAGGCTGGCCGGACATCAAGGCTTACCTGTAATGAATACACCGGGTAGCAATCAATTCTTAACCTCCGACGATTACCAATCTCCCACTGCCATGCCGCAGTTTGATGTGACGCCGGAAATGAATATACCAGGTGAAGTGAAGAACCTCATGGAGATTGCAGAGGTGGATTCAGTAGTTCCAGTCAACAACGTGAACGAGAATGTCAATAGCCTGGAGGCTTATAGGATACCAGTACATTCAGTAACAGAAACTGGTGCACAAGTTTTCGGCTTCACGTTACAGCCCGGGGCGGACACGGTTATGGAGAGGACACTATTAGGTGAGATCCTTAACTACTATGCAAACTGGTCAGGCAGCATAAAGCTCACATTTATGTACTGTGGATCGGCGATGGCAACCGGAAAGTTCCTTTTAGCCTACTCACCCCCAGGAGCGGGTGTACCCAAAAACCGTAGGGAGGCAATGCTAGGTACTCACATTATTTGGGACATCGGGTTGCAATCCAGTTGTGTGCTGTGCGTACCATGGATCAGCCAAACGCACTACAGATTTGTGTCCAAGGATATTTACACCGATGCCGGGTTCATCACCTGCTGGTATCAAACTAGCATAGTAGTGCCCGCGGAAGTACAAAATCAAAGTGTCATACTGTGCTTCGTGTCAGCCTGCAATGACTTCTCGGTGCGTCTGCTGCGTGATTCACCCTTCGTTCGCCAGACAGCATTCTATCAGAATGACGTGCAGAACGCAATCGACCGTGCTGTAGTGCGCGTAGCCGACACAATGCCAAGTGGTCCCAGTAATTCTGAGAGTATTCCAGCGCTCACTGCCGCCGAGACAGGGCATACATCACAAGTGGTACCAAGCGATACCATCCAGACACGCCATGTAAGAAACTTCCATGTTAGGTCAGAATCGTCCGTGGAGAACTTCCTCAGTCGGTCTGCCTGTGTCTACATTGTGGAATACAAAACAAGAGATGACACCCCAGACAAAATGTACGATAGCTGGGTTATAAACACTAGACAAGTGGCTCAGTTGCGCAGGAAGCTGGAGTTCTTCACATATGTGAGATTTGATGTGGAAGTTACATTTGTTATAACCAGTGTGCAGGATGACTCAACTAGGCAGAATACTGACACGCCAGCACTCACCCACCAGATAATGTATGTGCCACCAGGGGGCCCCATTCCACAAGCTGTGGATGACTACAACTGGCAAACCTCCACAAACCCAAGTGTTTTCTGGACCGAAGGAAATGCCCCACCCAGGATGTCCATTCCCTTCATGAGTGTAGGGAACGCTTACAGCAACTTTTATGATGGGTGGTCACATTTCTCACAAACAGGTGTGTATGGTTTCAACACCCTCAATAATATGGGAAAGTTATACTTTAGGCATGTGAATGACAAAACAATCAGCCCAATCACAAGCAAAGTTCGCATATATTTCAAGCCAAAGCACGTGAAGGCATGGGTGCCTCGCCCGCCCAGACTGTGTGAGTACACACACAAGGACAACGTGGACTTTGAACCCAAAGGCGTCACCACGTCCCGGACCCAGTTAACAATTAGCAACTCCACGCATGTGGAGAAC-TACGGGGCCTTTGGCCAACAGTCCGGGGCGGTTTATGTGGGTAACTACAGGTTAGTCAATAGGCACTTAGCTACACACAATGATTGGCAGAATTGTGTGTGGGAGGATTACAATAGAGATCTCCTTGTGAGTACCACCACAGCTCATGGGTGTGACACCATCGCCAGATGCCAATGCACAGCGGGCGTATACTACTGTGCTTCAAGGGGTAAACATTATCCAGTCAGCTTTGAGGGCCCAGGCTTGGTTGAGGTGCAGGAGAGTGAATACTACCCTAAAAGGTACCAGTCCCACGTGCTCCTCGCAGCAGGTTTCTCTGAGCCTGGAGATTGCGGTGGCATCCTAAGGTGTGAGCATGGGGTCATCGGTATTGTAACCATGGGCGGTGAAGGTGTTGTGGGGTTTGCCGATGTACGCGATCTCCTGTGGTTAGAGGATGATGCAATGGAGCAAGGGGTGAGAGATTATGTTGAGCAACTTGGTAACGCCTTTGGTTCAGGATTCACTAACCAAATATGTGAGCAGGTCAATCTCTTAAAGGAGTCACTGGTGGGCCAGGATTCAATCCTGGAGAAATCCCTTAAGGCGTTAGTCAAGATCATTTCAGCGCTAGTAATCGTGGTAAGGAATCATGATGACTTGATAACAGTGACTGCCACCCTCGCCCTTATCGGGTGCACCTCATCGCCGTGGCGCTGGCTTAAGCAGAAGGTATCACAGTACTACGGTGTACCCATGGCCGAACGTCAGAACAATGGATGGCTCAAGAAATTCACCGAGATGACCAATGCTTGCAAAGGAATGGAGTGGATTGCCATCAAAATCCAAAAATTCATAGAGTGGCTCAAGAATAAGATCTTGCCAGAGGTCAAGGAGAAACACGATTTTCTTACCAGACTTAAGCAACTCCCCCTCTTAGAAAGCCAAATTGCCACTATTGAGCAAAGTGCACCATCTCAGAGTGACCAGGAACAGCTTTTTGCAAATGTTCAGTATTTTGCCCACTACTGCAGAAAGTATGCTCCCCTATACGCCGCTGAGGCCAAGAGAGTGTTCTCCCTCGAAAAGAAAATGAGCAATTACATACAGTTCAAGTCCAAATGCCGTATTGAACCTGTATGCTTGCTGCTGCATGGAAGTCCTGGGGTGGGCAAATCAGTGGCCACCAATCTAATCGGGCGGTCCCTAGCTGAAAAACTGAACAGCTCAGTGTACTCTTTACCCCCAGATCCAGATCACTTTGACGGTTACAAGCAACAAGCCGTCGTGATCATGGATGATTTATGCCAAAATCCAGATGGAAAAGATGTATCTCTATTCTGTCAGATGGTGTCGAGTGTAGACTTTGTCCCACCAATGGCTGCTCTGGAGGAGAAGGGAATTCTGTTCACCTCCCCCTTCGTACTGGCCTCGACCAACGCTGGTTCCATCAACGCTCCGACAGTTTCAGACAGCAGGGCCCTAGCCAGGAGATTTCACTTTGACATGAACATTGAGGTTATTTCGATGTACAGCCAGAATGGTAAGATCAATATGCCAATGGCAGTGAAGACCTGTGATGAAGAGTGTAGCCCAGTCAACTTCAAGAAATGTTGCCCGCTGGTTTGTGGTAAAGCCATCCAATTCATTGATAGGAGAACGCAGGTGAGGTATTCCTTGGACATGCTTGTGACTGAAATGTTCAGGGAGTACAACCACAGGCACAGTGTGGGGGCAACACTCGAGGCACTTTTCCAAGGCCCGCCCGTGTATAGAGAGATCAAAATTAGTGTTGCACCAGAAATTCCCCCACCGCCAGCAATAGCAGACTTGCTGAAATCAGTGGATAGTGAGGCGGTCAGAGAATACTGCAAAGAAAAGGGGTGGTTGGTGCCTGAAGTTAATTCTACACTGCAGATCGAGAAACATGTGAGCAGGGCCTTTATCTGCTTACAGGCACTCACCACTTTCGTCTCTGTGGCAGGGATCATTTATATCATCTATAAATTGTTTGCAGGCTTTCAAGGAGCCTACACTGGTATGCCCAACCAAAAACCTAAGGTTCCAACCCTAAGACAGGCTAAGGTTCAAGGGCCAGCTTTTGAGTTTGCGGTGGCCATGATGAAGAGAAACGCCAGCACTGTGAAAACCGAGTATGGTGAATTTACAATGCTTGGCATCTACGACAGGTGGGCAGTACTGCCCCGCCATGCTAAGCCTGGGCCTACCATTTTGATGAACGATCAGGAAGTGGATGTGGTTGACGCCAAAGAGTTAGTGGACAAGGACGGCACTAATCTGGAACTAACACTCTTGAAACTCAATAGAAATGAGAAATTCAGGGACATTCGAGGTTTTCTAACGCGTGAGGGGGCTGAAGTCAACGAGGCCGTACTTGCCATCAACACCAGTAAGTTTCCAAATATGTACATCCCTGTTGGTCAAGTGACAGACTACGGATTCCTTAACCTGGGTGGTACCCCCACTAAGCGCATGTTGATGTACAACTTTCCAACACGCGCAGGTCAATGTGGAGGTGTTCTAATGTCAACCGGCAAGGTGCTCGGGATACACGTTGGTGGTAATGGACACCAAGGGTTCTCAGCAGCCCTGCTACGTCACTACTTCAACGATGAACAGGGTGAGATCGAGTTCATAGAGAGTTCCAAGGAAGCAGGCTTCCCGGGTTATAACACACCCAGCAAAACAAAGCTCGAGCCTAGCGTGTTCCATCATATCTTTGAAGGGAATAAAGAACCGGCAGTGTTAAGGAACGGAGACCCCAGGCTGAAGGCCAACTTTGAGGAGGCCATCTTCTCAAAGTACATTGGCAATGTCAACACCCATGTGGATGAGTACATGCAGGAAGCCGTTGACCACTATGCAGGGCAACTGACAACTCTGGACATTAGCACAGAACCTATGAAATTGGAGGATGCAGTTTATGGTACTGAGGGCTTAGAGGCTCTAGATCTGACCACAAGTGCGGGGTACCCCTATGTTGCCCTTGGTATTAAGAAGAGGGATATCCTATCAAAGAAGACTAAGGATCTGACAAAGCTTAAAGAGTGCATGGACAAGTATGGGTTGAACCTCCCCATGGTCACTTATGTGAAAGATGAGTTGAGGTCAGCGGAAAAGGTCGCTAAAGGCAAATCCAGGCTGATTGAGGCGTCCAGTTTAAACGACTCAGTGGCAATGAGACAGACTTTCGGTAACCTGTACAAGACGTTCCATCTGAACCCGGGCATAGTGACTGGTAGTGCAGTTGGGTGCGATCCCGACTTATTCTGGAGCAAGATCCCGATCATGCTCGACGGCCACCTCATTGCATTTGATTATAGTGGGTATGATGCTAGTCTGAGTCCGGTGTGGTTTGCCTGTTTGAAACTATTATTGGAAAAGCTGGGTTATTCACACAAAGAAACTAATTACATAGATTATTTGTGTAACTCTCACCATCTGTACAGAGACAAACACTACTTTGTAAGAGGAGGAATGCCATCCGGGTGTTCTGGAACCAGCATTTTTAATTCAATGATTAACAACATAATCATTAGAACACTGATGCTGAAGGTGTACAAAGGTATAGATTTGGACCAATTTAGGATGATTGCATATGGCGACGACGTCATTGCTTCATATCCACACCCGATTGATGCCTCACTGCTGGCTGAAGCCGGCAAGGGGTATGGTCTGATCATGACACCAGCAGATAAGGGGGAGTGCTTTAATGAAGTGACATGGACCAACGTCACTTTCCTAAAAAGGTACTTCAGAGCAGATGAGCAATACCCCTTCCTTGTTCACCCAGTAATGCCAATGAAGGATATTCATGAGTCAATCAGGTGGACCAAAGACCCCAAAAACACTCAAGACCACGTGCGATCCTTGTGCTTATTGGCCTGGCACAATGGAGAGCAAGAATATGAGGAATTCGTATCCAAAATTAGAAGTGTCCCAGTCGGGCGCTGCTTGACCATACCTGCGTTTTCAACCCTGCGCAGGAAGTGGTTGGATTCCTTTTAAATTTAGAGCGCAATTTGATT-TAACTC-AATT-GGCTTAACCCTACCGCACTC
>KP289439_P735/CHN/2013
CCCACTCACAGGGCCTACTGGGCGTTAGCACACTGGTATTACGGTACCCTTGTGCGCCTGTTTTATCCACCCT-ACCCCATTGCAACTTAGAAGCTAACCAAACACGGTCATTAGGCAGCTCAGTATGCCAACTGAGTTTTGACCAAGCACTTCTGTTACCCCGGACTGAGTATCAATAGGCTGTTTACACGGCTGAAGGAGAAAACGTTCGTTACCCGACCAGTTACTTCGAGAAGCCCAGTATCACCATGAAGGTTGCGCAGTGTTTCGCTCCGCACAACCCCAGTGTAGATCAGGCCGATGAGTCACCGCATTCCCCACGGGCGACCGTGGCGGTGACTGCGCTGGCGGCCTGCCCATGGGCC-AACCCATGGGACGCTTCAAAACTGACATGGTGTGAAGAGCCTATTGAGCTAATTGGTAGTCCTCCGGCCCCTGAATGCGGCTAATCCTAACTGCGGAGCAGATACCCACATGCCAGTGGGCGGTCTGTCGTAACGGGCAACTCTGCAGCGGAACCGACTACTTTGGGTGTCCGTGTTTCCTTTTATTCCTATACTGGCTGCTTATGGTGACAATTGAGAGATTGTTACCATATAGCTACTGGATTGGCCATCCAGTGACAAACAGAGCGATTATTTACCTATTTGTTGGTTACATACCATTGAATTTTAAAGTTTTAAAAACCCTCAACCTTGTTTTGGCACTCAACGCTGCAAAATGGGAGCTCAAGTGTCGACACAGAAGACCGGGGCACATGAGACCAGCTTGAATGCTAGCGGAAGCTCTATCATTCATTACACAAACATCAACTACTATAAAGATGCTGCCTCCAATTCCGCCAACCGACAGGACTTCACGCAAGATCCAGGGAAATTCACAGAACCAGTCAAGGACATAATGGTGAAATCACTACCGGCTCTGAACTCCCCATCTGCCGAAGAGTGCGGCTACAGTGATAGAGTGAGGTCCATAACTCTTGGTAATTCAACTATCACCACCCAGGAAAGTGCCAATGTAGTCGTCGGGTACGGGGTGTGGCCTGATTACCTCAGCGACGACGAAGCCACTGCGGAAGATCAACCCACCCAACCGGATGTGGCTACATGCAGGTTCTATACGCTAGATTCAGTATCGTGGATGAAGGAGTCGCAAGGATGGTGGTGGAAGTTCCCCGACGCCCTGAGGGATATGGGCTTGTTTGGGCAAAATATGCAGTACCATTACCTGGGTAGATCCGGATATACCATACATGTGCAGTGCAACGCCTCAAAATTTCACCAAGGGTGTCTTTTAGTAGTGTGCGTTCCAGAAGCTGAGATGGGTGCTGCTAACATCAACGAAAAGATCAATAGAGAGCATTTGAGCAATGGTGAGGTAGCCAACACATTTTCAGGCACTAAGTCAAGCAACACTAATGACGTTCAACAGGCGGTGTTCAACGCTGGCATGGGTGTGGCAGTAGGAAACCTGACTATTTTCCCACATCAGTGGATCAACCTACGCACCAACAATTGTGCCACTATAGTCATGCCATACATCAACAGTGTGCCTATGGACAATATGTTTCGCCATTATAACTTCACACTAATGATTATCCCATTTGCCAAACTTGATTACGCAGCTGGCTCGTCGACTTATATCCCCATTACTGTAACTGTTGCACCGATGTGTGCTGAGTACAACGGCTTGAGGCTGGCCGGACACCAAGGCTTACCTGTGATGAACACACCGGGTAGCAATCAATTCTTAACCTCCGATGATTACCAATCTCCCACTGCCATGCCGCAGTTTGATGTGACGCCGGAAATGAATATACCAGGTGAGGTGAAAAACCTCATGGAGATTGCAGAGGTGGATTCAGTAGTTCCAGTCACCAATGTGAACGAGAATGTCAACAGCCTGGAGGCCTATAGGATACCAGTGCATTCAGTAACGGAAACTGGTGCACAAGTTTTTGGTTTCACGTTACAACCCGGGGCGGACACGGTTATGGAGAGGACACTATTAGGTGAGATCCTCAACTACTATGCGAACTGGTCAGGCAGCATAAAACTCACATTTATGTACTGTGGATCGGCGATGGCAACCGGAAAGTTCCTTCTAGCCTACTCACCCCCAGGGGCGGGCGTACCCAAAAACCGTAGGGAGGCAATGCTAGGTACTCACATTATTTGGGACATCGGGTTACAATCCAGTTGTGTGCTGTGCGTACCATGGATCAGCCAAACGCACTATAGATTTGTATCCAAGGATAGTTACACCGATGCCGGGTTCATCACCTGTTGGTATCAAACTAGCATAGTTGTGCCTGCGGAGGTGCAAAATCAAAGTGTCATACTGTGCTTCGTGTCAGCCTGCAATGATTTCTCGGTGCGCTTGCTGCGTGATTCACCTTTCGTTCGCCAGACAGCATTCTATCAGAATGACGTGCAGAATGCAATTGACCGCGCTGTAGTGCGCGTAGCTGACACAGTGCCAAGTGGTCCCAGTAATTCAGAGAGTATTCCAGCGCTCACTGCCGCCGAAACAGGGCATACTTCACAAGTGGTACCAAGCGACACCATCCAGACACGCCATGTTAAGAACTTCCACGTTAGGTCAGAATCATCAGTGGAGAACTTCCTCAGTAGATCTGCCTGTGTTTACATTGTGGAATATAAGACAAGAGACGACACCCCAGACAAAATGTACGATAGCTGGGTTATAAACACCAGGCAAGTGGCCCAGTTACGTAGGAAGCTGGAGTTCTTCACATATGTGAGATTTGATGTGGAAGTCACATTTGTTATAACCAGTGTGCAGGATGACTCGACTAGGCAGAATACCGACACGCCAGCACTCACCCACCAGATAATGTATGTACCACCAGGGGGCCCCATTCCACAAGCCGTGGATGACTACAACTGGCAAACCTCCACAAACCCAAGTGTTTTCTGGACCGAAGGAAATGCCCCACCTAGGATGTCCATTCCCTTCATGAGCGTGGGTAACGCATACAGCAACTTCTATGACGGGTGGTCACATTTCTCACAAACAGGTGTGTATGGTTTCAACACCCTTAATAATATGGGGAAGTTATACTTTAGGCATGTGAATGATAAAACAATCAGCCCAATTACAAGCAAAGTTCGCATATATTTCAAGCCAAAGCATGTGAAGGCATGGGTGCCTCGTCCGCCCAGACTATGTGAGTACACACACAAGGATAACGTGGACTTTGAACCCAAAGGCGTCACCACATCCCGGACTCAGTTAACAATTAGCAACTCTACGCATGTGGAGAAC-TACGGGGCCTTTGGCCAACAGTCCGGGGCGGTTTACGTGGGTAACTACAGGTTAGTCAATAGGCATTTAGCTACACACACTGATTGGCAAAACTGTGTATGGGAGGACTACAATAGGGATCTCCTCGTGAGCACCACCACAGCCCATGGGTGTGATACCATCGCCAGATGCCAATGCACAGCGGGCGTGTACTTCTGTGCATCAAGAAACAAGCATTATCCAGTTAGCTTTGAAGGCCCAGGACTGGTTGAGGTGCAAGAAAGTGAGTACTACCCCAAGAGATATCAATCACATGTCTTGCTAGCGGCAGGGTTCTCAGAACCAGGCGATTGCGGTGGCATCCTTAGATGCGAGCATGGTGTGATTGGACTGGTCACTATGGGTGGCGAGGGAGTCGTTGGGTTTGCTGATGTCCGTGACTTGTTGTGGCTTGAAGATGATGCAATGGAACAGGGAGTCAAAGACTATGTGGAACAACTTGGAAACGCCTTCGGATCCGGGTTCACCAATCAAATCTGTGAGCAGGTTAATCTCCTTAAAGAGTCACTGGTGGGCCAGGATTCTATCTTAGAGAAGTCCCTTAAAGCACTTGTCAAAATCATTTCCGCCTTGGTTATTGTAGTGAGAAACCATGACGACCTAATTACAGTGACTGCCACCCTCGCCCTCATTGGGTGTACCTCATCACCGTGGCGGTGGCTCAAGCAGAAAGTGTCCCAATACCATGGAATTCCTATGGCCGAGAGGCAGAGCAATGGCTGGCTCAAGAAGTTCACAGAGATGACCAATGCATGCAAGGGCATGGAGTGGATAGCTATCAAAATCCAAAAGTTTATAGAGTGGCTCAAAATTAAAGTCTTACCAGAGGTGAAGGAAAAGCATGAATTTTTAAACAGACTCAAGCAGCTCCCCCTTTTGGAAAGTCAAATTGCCACCATTGAACAAAGTGCTCCGTCCCAGAGTGATCAGGAGCAACTTTTCTCAAACGTCCAATACTTTGCACACTACTGCAGAAAATATGCACCCCTGTACGCTGCTGAAGCAAAAAGGGTGTTCTCGCTTGAGAAGAAAATGAGCAACTACATACAGTTCAAGTCCAAATGCCGTATTGAGCCTGTATGTCTGCTCTTGCACGGGAGCCCCGGAGCAGGTAAATCGGTTGCTACCAATCTAATTGGGCGCTCACTAGCAGAAAAATTGAATAGCTCAGTGTACTCCCTACCTCCAGACCCGGACCACTTTGATGGCTATAAGCAACAAGCCGTTGTGATTATGGATGACTTATGCCAGAACCCAGATGGAAAGGACGTATCTTTATTCTGTCAAATGGTTTCTAGTGTAGACTTTGTACCACCAATGGCTGCGCTTGAAGAGAAGGGGATCTTGTTCACCTCCCCTTTTGTCCTAGCATCCACAAATGCCGGTTCCATTAATGCGCCAACAGTCTCGGACAGCCGAGCCCTAGCCAGGAGGTTCCATTTTGACATGAATATAGAGGTCATTTCGATGTATAGCCAAAATGGAAAGATCAACATGCCAATGTCAGTGAAGACCTGTGATGAGGAGTGTAGCCCAGTCAACTTCAAGAAATGTTGCCCACTGGTTTGTGGTAAGGCCATCCAATTCATTGACAGGAGAACACAGGTAAGGTATTCTTTGGACATGCTCGTGACTGAGATGTTCAGAGAGTACAACCACAGGCACAGCGTGGGGGCAACACTTGAAGCACTCTTCCAAGGCCCACCCGTGTATAGAGAGATCAAAATCAGTGTTGCACCAGAAATTCCCCCACCGCCAGCAATAGCAGACTTGCTGAAATCAGTGGATAGTGAGGCGGTCAGAGAGTACTGCATAGAAGAGGGGTGGTTGGTGCCTGAGGTTAATTCTACACTGCAGATCGAGAAACATGTGAGCAGGGCCTTTATCTGCCTACAGGCACTCACCACCTTTGTCTCTGTGGCAGGGATCATTTATATCATCTACAAATTATTTGCAGGCTTCCAAGGGGCCTACACCGGTATGCCTAACCAAAAACCTAAGGTTCCAACCCTAAGACAGGCCAAGGTTCAAGGGCCAGCTTTTGAATTTGCGGTGGCCATGATGAAGAGAAACGCCAGCACTGTGAAAACCGAGTACGGCGAGTTCACAATGCTTGGCATCTACGACAGGTGGGCAGTACTGCCCCGCCATGCTAAACCTGGGCCTACCATTTTGATGAACGATCAGGAAGTGGGTGTGGTTGACGCCAAAGAGTTAGTAGACAAGGACGGCACTAATCTGGAACTAACACTCTTGAAACTCAATAGAAATGAGAAGTTCAGGGACATTCGAGGTTTCCTAACGCGTGAGGAGGCCGAAGTCAACGAGGCCGTACTTGCCATCAACACTAGTAAGTTTCCAAACATGTACATCCCTGTTGGCCAAGTGACAGACTATGGATTCCTCAATCTGGGTGGTACCCCCACTAAGCGCATGTTGATGTACAACTTTCCAACACGCGCAGGTCAATGTGGAGGTGTTCTAATGTCAACCGGCAAGGTGCTCGGGATACATGTTGGTGGCAATGGACACCAAGGGTTCTCAGCAGCCCTGCTACGTCACTATTTCAACGATGAGCAGGGTGAGATCGAATTCATCGAGAGTTCCAAGGAAGCAGGCTTCCCGGTTATTAACACACCCAGTAAAACAAAGCTCGAGCCTAGCGTGTTCCATCATATCTTTGAAGGGAATAAGGAACCAGCAGTGTTAAGGAACGGAGACCCCAGACTGAAGGCCAACTTTGAAGAGGCCATCTTTTCAAAGTACATTGGCAATGTCAACACCTATGTGGATGAATACATGCAGGAAGCCGTCGACCACTATGCAGGGCAACTGGCAGCTCTGGACATCAGCACAGAACCTATGAAATTAGAGGATGCAGTTTATGGTACTGAGGGCTTAGAGGCTCTAGATCTGACCACAAGTGCGGGGTACCCCTATGTTGCCCTTGGTATTAAGAAGAGGGATATCCTATCCAAGAAGACTAAGGATCTGACAAAGCTTAAAGAGTGCATGGACAAGTATGGGTTGAACCTCCCCATGGTCACTTATGTGAAAGATGAGTTGAGGTCAGCGGAAAAGGTGGCTAAAGGCAAATCCAGACTGATTGAGGCGTCCAGCTTAAACGACTCTGTGGCAATGAGACAGACTTTCGGCAACCTGTACAAGACATTTCATCTGAACCCGGGTATAGTGACTGGTAGTGCAGTTGGGTGCGATCCCGACTTATTCTGGAGCAAGATCCCGGTCATGCTCGACGGCCACCTCATTGCCTTTGATTACAGTGGGTATGATGCTAGTCTGAGTCCGGTGTGGTTTGCCTGCTTGAAACTATTATTAGAGAAGCTGGGTTATTCACACAAAGAAACTAAGTACATAGATTATTTGTGCAACTCTCACCATCTGTACAGAGACAAGCACTACTTTGTAAGAGGAGGAATGCCATCTGGGTGCTCTGGAACCAGCATTTTTAATTCAATGATTAACAACATAATTATTAGAACACTGATGCTGAAGGTGTACAAAGGTATAGATTTGGACCAATTTAGGATGATTGCATATGGCGACGATGTCATTGCTTCATATCCACACCCGATTGACGCCTCACTGCTGGCTGAAGCCGGCAAGGGGTATGGTCTGATCATGACACCAGCAGACAAGGGGGATTGCTTTAATGAAGTGACATGGACCAACGTCACTTTCCTGAAAAGATACTTCAGAGCAGACGAGCAATACCCTTTCCTTGTTCACCCAGTAATGCCAATGAAGGACATTCATGAGTCAATCAGGTGGACCAAAGACCCCAAAAACACTCAAGACCACGTGCGATCCTTGTGCTTATTGGCCTGGCACAATGGAGAGCAAGAATATGAGGAATTCGTATCCAAAATCAGAAGTGTCCCAGTTGGGCGCTGCTTGACCATACCTGCGTTTTCAACCTTGCGCAGGAAGTGGTTGGATTCCTTTTAAATTTAGAGCGCAATTTGATT-TAATTC-AATT-GGCTTAACCCTACCGCACTC
>KF042342_2012EM95/CHN/2012
CCCACCCACAGGGCCTACTGGGCGTTAGCACACTGGTATTACGGTACCCTTGTGCGCCTGTTTTATTCACCCT-ACCCCATTGCAACTTAGAAGCTAACCAAGCACGGTCATTAGGCAGCTCAGTATGCCAACTGAGTTTTGACCAAGCACTTCTGTTACCCCGGACTGAGTATCAATAGGCTGTTTGCACGGCCGAAGGAGAAAACGTTCGTTACCCGACCAATTACTTCGAGAAACCCAGTATCACCATGAAGGTTGCGCAGTGTTTCGCTCCGCACAACCCCAGTGTAGATCAGGCCGATGAGTCACCGCATTCCCCACGGGCGACCGTGGCGGTGGCTGCGCTGGCGGCCTGCCCATGGGCC-AACCCATGGGACGCTTCAAAACTGACATGGTGTGAAGAGTCTATTGAGCTAATTGGTAGTCCTCCGGCCCCTGAATGCGGCTAATCCTAACTGCGGAGCAGATACCCACATGCCAGTGGGCGGTCTGTCGTAACGGGCAACTCTGCAGCGGAACCGACTACTTTGGGTGTCCGTGTTTCCTTTTATTCCTTTACTGGCTGCTTATGGTGACAATTGAGAGATTGTTACCATATAGCTATTGGATTGGCCATCCGGTGACAAACAGAGCAATTATTTACCTATTTGTTGGTTACGTACCATTGAATTTTAAAGTTTTAAAAACCCTTAACATTGTTTTAACACTTAACGCAGCAAAATGGGAGCCCAAGTGTCGACACAGAAAACCGGGGCACATGAGACCAGCTTGAGTGCTAGCGGAAACTCTACCATTCATTACACAAACATCAACTACTATAAAGATGCAGCCTCCAATTCCGCCAACCGGCAGGACTTCACGCAAGACCCAGGGAAATTCACTGAACCTGTTAAGGACATAATGGTGAAATCACTACCGGCCCTGAACTCCCCATCTGCCGAAGAGTGCGGTTACAGTGATAGAGTAAGATCTATAACTCTCGGTAATTCGACTATCACCACCCAGGAAAGTGCTAATGTAGTCGTCGGGTACGGGGTGTGGCCTGATTATCTCAGCGATGAGGAAGCCACTGCGGAAGATCAACCCACCCAACCAGATGTGGCTACATGCAGGTTCTACACGCTAGATTCAGTATCGTGGATGAAGGAGTCGCAAGGATGGTGGTGGAAGTTCCCCGATGCCCTGAGGGATATGGGCCTGTTTGGGCAAAACATGCAGTACCATTACCTGGGTAGGTCCGGTTATACCATACACGTGCAGTGTAACGCTTCAAAATTTCACCAAGGGTGCCTCTTAGTAGTGTGTGTTCCAGAAGCTGAGATGGGTGCTGCTAACATCAACGAAAAGATAAATAGAGAGCATTTGAGCAATGGTGAGGTAGCCAACACATTCTCAGGCACCAAGTCAAGCAACACCAATGACGTGCAACAGGCGGTGTTCAACGCTGGCATGGGTGTGGCAGTAGGAAACCTAACTATCTTCCCACATCAGTGGATCAATCTACGCACCAATAATTGTGCCACTATAGTCATGCCATATATCAACAGTGTGCCTATGGACAATATGTTCCGCCATTATAACTTCACACTAATGATTATCCCATTTGCCAAACTTGATTACGCAGCAGGCTCGTCGACCTATATCCCCATTACTGTAACCGTTGCACCGATGTGTGCTGAGTACAACGGTTTGAGGCTGGCCGGACACCAGGGCTTACCTGTGATGAACACACCGGGTAGTAATCAATTCTTAACCTCCGATGACTACCAATCTCCTACTGCCATGCCGCAGTTTGATGTGACGCCGGAAATGAACATACCAGGTGAGGTGAAAAACCTCATGGAGATTGCAGAGGTGGATTCAGTAGTCCCAGTCAACAATGTGAACGAGAATGTCAACAGCCTGGAGGCCTATAGGATACCAGTGCATTCAGTAACGGAAACTGGCGCACAAGTTTTTGGCTTCACGTTACAGCCCGGGGCGGACACGGTTATGGAGAGGACACTACTGGGTGAGATCCTCAACTACTATGCGAACTGGTCAGGCAGCATAAAACTCACATTTATGTACTGTGGATCGGCGATGGCAACAGGAAAGTTCCTTCTAGCCTACTCACCCCCAGGGGCAGGTGTACCCAAAAACCGTAGGGAGGCAATGCTAGGTACTCACATTATTTGGGACATCGGGTTACAATCCAGTTGTGTGCTGTGCGTACCATGGATCAGCCAAACGCACTATAGATTTGTGTCCAAGGATAGTTACACCGATGCCGGGTTCATCACCTGTTGGTATCAAACTAGCATAGTAGTGCCCGCAGAGGTACAAAATCAAAGTGTCATACTGTGCTTCGTGTCAGCCTGCAATGACTTCTCGGTGCGTCTGCTGCGTGATTCACCCTTCGTTCGCCAGACAGCATTCTACCAGAATGACGTGCAGAACGCAATTGACCGCGCTGTAGTGCGCGTAGCCGACACAATGCCAAGTGGTCCCAGTAATTCTGAGAGTATTCCAGCGCTCACTGCCGCCGAGACAGGGCATACATCACAAGTGGTACCAAGCGACACCATCCAAACACGCCATGTCAAAAACTTCCACGTTAGGTCAGAATCGTCTGTGGAGAACTTCCTCAGCAGATCTGCCTGTGTTTACATTGTGGAATATAAAACAAGAGATGACACCCCAGACAAAATGTACGATAGCTGGGTTATAAACACCAGGCAAGTGGCCCAGTTACGTAGGAAGCTGGAGTTTTTCACATATGTGAGATTTGATGTGGAAGTTACATTTGTTATAACCAGTGTGCAGGATGACTCAACTAGGCAGAATACTGACACGCCAGCACTCACCCACCAGATAATGTATGTGCCACCAGGGGGCCCCATACCACAAGCCGTGGATGACTACAACTGGCAAACCTCCACAAACCCAAGTGTCTTCTGGACCGAAGGAAGTGCCCCACCTAGGATGTCCATTCCCTTCATGAGCGTGGGTAACGCCTACAGCAACTTCTATGACGGGTGGTCACATTTCTCGCAAACAGGTGTGTATGGTTTCAACACCCTCAATAATATGGGAAAGTTATACTTTAGGCATGTGAATGATAAAACAATCAGCCCAATTACAAGCAAAGTTCGTATATATTTCAAGCCAAAGCACGTGAAGGCATGGGTGCCTCGTCCGCCCAGACTATGTGAGTACACACACAAGGACAACGTGGACTTTGAACCCAAAGGCGTTACCACGTCCCGGACTCAGTTAACAATTAGCAACACCACACACGTGGAGAAC-TACGGGGCCTTTGGCCAACAGTCCGGGGCGGTTTATGTGGGTAACTACAGGCTAGTCAATAGGCACTTAGCTACACACAATGATTGGCAAAACTGTGTGTGGGAGGACTACAATAGGGATCTCCTTGTGAGTACCACCACAGCTCATGGGTGTGACATCATCGCCAGATGCCAATGCACAGCGGGCGTGTACTTCTGTGCATCAAGGAACAAGCATTATCCAGTTAGCTTTGAGGGCCCAGGCTTGGTTGAGGTGCAAGAAAGTGAGTACTACCCCAGGAGATATCAATCACATGTCTTGCTTGCGGCAGGGTTCTCAGAACCAGGCGATTGCGGTGGTATCCTTAGATGCGAGCATGGTGTGATTGGGCTGGTCACTATGGGTGGCGAGGGAGTTGTCGGATTTGCCGACGTTCGCGACCTACTGTGGTTAGAAGATGATGCCATGGAACAGGGTGTGAAAGACTATGTCGAACAACTTGGGAATGCTTTTGGATCAGGATTCACCAACCAGATATGTGAACAGGTCAACATCCTTAAAGAGTCGCTAATAGGACAAGACTCCGTCCTAGAGAAGTCTCTCAAGGCACTTGTAAAGATCATTTCAGCACTGGTGATCGTAGTGAGAAATCATGATGACCTAATAACAGTAACTGCCACACTAGCCCTCATCGGTTGCACCTCATCACCGTGGCGTTGGCTTAAACAGAAAGTATCACAGTATTATGGGATACCCACAGCTGAGCGTCAAAATAACGGGTGGCTCAAGAAGTTTACAGAGATGACTAATGCCTGTAAGGGAATGGAATGGATTGCTATCAAGATTCAGAAATTCATAGAGTGGCTCAAAACTAAAATCCTACCGGAGGTGAAGGAAAAGCACGAGTTTCTATCCAGGCTCAAACAACTTCCCCTCTTGGAAAGCCAAATCGCCACCATCGAACAAAGCGCACCATCCCAGGGCGACCAAGAACAACTTTTCTCGAATGTTCAGTACTTTGCTCACTATTGCAGAAAATACGCACCCTTGTATGCTGCTGAGGCCAAAAGAGTGTTCTCTCTTGAGAAGAAAATGAGCAACTACATACAGTTCAAGTCCAAATGCCGTATTGAACCTGTATGCTTGCTTTTGCATGGAAGTCCAGGTGCTGGAAAGTCGGTGGCAACCAACCTGATCGGGCGATCACTAGCCGAGAAACTTAACAGCTCAGTGTACTCTTTGCCACCTGATCCAGATCACTTTGATGGTTACAAGCAGCAAGCCGTCGTGATTATGGATGACTTGTGTCAAAACCCAGATGGCAAAGATGTATCCCTGTTCTGCCAGATGGTGTCCAGTGTAGATTTTGTACCGCCAATGGCTGCATTAGAGGAGAAAGGTATTCTGTTCACTTCCCCTTTTGTCCTAGCATCGACCAATGCAGGTTCTATCAATGCACCAACCGTGTCAGACAGCAGGGCCCTGGCCAGGAGGTTTCACTTTGACATGAACATTGAGGTCATTTCCATGTACAGCCAAAATGGCAAGATTAACATGCCCATGTCAGTGAAGACATGTGATGAAGAGTGCTGCCCGGTTAATTTCAAGAGGTGTTGCCCTCTAGTCTGTGGCAAGGCAGTTCAGTTTGTCGATAAAAGAACTCAAGTCAGATACTCGTTGGACATGCTAGTCACCGAAATGTTTAGAGAGTACAATCATAGACACAGTGTTGGAGCAACCCTCGAAGCATTATTCCAAGGTCCACCAATGTACAGGGAGATCAAAATCAGCGTCGCGCCTGAAACCCCCCCACCGCCAGCAATTGCTGATTTACTAAAATCAGTGGATAGCGAAGCGGTGAGAGAGTACTGCAAAGAGAAGGGGTGGCTGTTGCCCGAAATTAATTCTACTCTTCAGATTGAGAAACATGTTAGCAGAGCTTTCATATGCCTCCAAGCACTAACAACCTTTGTATCCGTGGCCGGCATCATATACATTATTTACAAACTGTTTGCAGGCTTCCAGGGCGCATATACAGGAATGCCCAATCAAAAACCCAAGGTGCCCACACTAAGGCAAGCCAAAGTGCAAGGCCCCGCTTTTGAATTTGCTGTGGCCATGATGAAAAGAAACTCCAGCACGGTGAAAACAGAGTATGGTGAGTTCACCATGCTAGGCATTTATGATAGGTGGGCCGTCCTTCCGCGGCACGCCAAACCCGGACCAACTATTCTTATGAATGAACAAGAAGTTGGCGTGTTGGATGCAAAGGAGTTAGTGGACAAGGATGGTACAAATCTTGAACTGACGCTGATGAAACTCAACCGGAATGAGAAGTTCAGGGACATCAGAGGTTTCTTAGCTAAAGAAGAAGTGGAAGTCAACGAGGCTGTCCTGGCAATAAACACCAGCAAATTCCCAAACATGTACATCCCAGTAGGACAGGTCACAGACTATGGTTTTTTGAATCTAGGTGGTACCCCAACAAAGAGAATGCTTATGTACAATTTCCCCACTAGAGCAGGCCAATGTGGTGGCGTTCTCATGTCCACCGGCAAGGTGTTGGGGATACATGTTGGAGGGAATGGTCACCAAGGCTTCTCAGCAGCTCTCTTAAGGCACTACTTCAATGATGAGCAAGGTGAAATTGAATTCATTGAGAACTCGAAGGACGCAGGGTTCCCAGTTATCAACACACCAAGCAAAACAAAGTTGGAACCCAGCGTCTTCCACCAGGTGTTTGAAGGCAACAAGGAACCAGCGGTTCTCAGAAATGGGGACCCGCGACTCAAAGCAGATTTTGAGGAGGCAATTTTCTCCAAGTATATTGGCAATGTGAACACACATGTAGATGAATATATGATGGAGGCCGTGGACCACTACGCAGGACAACTAGCTACTCTGGATATCAGCACAGAGCCCATGAAATTAGAGGATGCAGTGTATGGCACAGAAGGGTTGGAAGCACTTGATTTGACCACCAGTGCAGGATACCCATACGTCGCATTGGGCATTAAGAAGAGGGATATTTTGTCTAAGAAGACTAAGGATCTGACCAAATTAAAGGAATGCATGGACAAATATGGATTAAATCTTCCAATGGTGACCTATGTGAAAGATGAGCTCAGATCAGCAGAAAAAGTAGCCAGGGGTAAGTCCAGACTTATCGAAGCATCCAGCTTGAATGATTCTGTTGCGATGAGACAAACTTTTGGCAATCTATACAAGACATTCCATTTGAACCCAGGGATTGTAACTGGCAGTGCAGTTGGGTGTGATCCTGACCTCTTCTGGAGCAAAATACCTGTAATGCTAGACGGACATCTCATAGCCTTTGATTACTCCGGGTACGATGCCAGTCTGAGCCCCGTGTGGTTTGCCTGTTTGAAGCTACTACTTGAGAAGCTTGGGTACTCACACAAGGAGACAAATTATATTGACTACTTGTGTAACTCCCACCACTTGTACAGGGACAAACACTATTTTGTGCGTGGTGGAATGCCATCAGGTTGCTCTGGTACCAGCATTTTCAATTCAATGATCAACAACATCATAATCAGGACATTAATGTTGAAAGTGTATAAGGGTATCGACCTGGATCAATTCAGAATGATTGCCTATGGCGACGATGTGATTGCATCTTACCCCTGGCCAATTGACGCCTCTTTGCTTGCTGAGGCCGGCAAGGGGTATGGACTGGTCATGACACCAGCAGACAAGGGGGAGTGTTTCAATGAAGTCACCTGGACCAATGTCACCTTTTTGAAGAGGTATTTCAGAGCGGATGAGCAATACCCTTTCCTGGTCCATCCTGTTATGCCAATGAAAGACATTCACGAATCGATCAGATGGACAAAAGACCCGAAGAATACCCAAGACCATGTGCGCTCCTTGTGCCTGTTGGCCTGGCACAATGGAGAGCACGACTATGAGGAATTCATCAAGAAGATCAGAAGCGTCCCAGTTGGCCGCTGTCTAACCTTACCCGCGTTTTCGACCCTGCGCAGGAAATGGTTGGATTCCTTTTAAATT--AGAGACAATTTACTG-AAATTTAAATT-GGCTTAACCCTACCACACTC
>AB705308_19720/Hokkaido/JPN/2011
CCCACCCACAGGGCCCACTGGGCGCTAGCACACTGGTATTACGGTACCCTTGTGCGCCTGTTTTATTCACCCT-ACCCCATTGCAACTTAGAAGCTAACCAAGTACGGTCATTAGGCAGCTCAGTAAGCCAACTGAGTTTTGACCAAGCACTTCTGTTACCCCGGACTGAGTATCAATAGGCTGTTTGCACGGCTGAAGGAGAAAACGTTCGTTACCCGACCAATTACTTCGAGAAACCTAGTATCACCATGAAGGTTGCGCAGTGTTTCGCTCCGCACAACCCCAGTGTAGATCAGGCCGATGAGTCACCGCACTCCCCACGGGCGACCGTGGCGGTGGCTGCGCTGGCGGCCTGCCCATGGGCC-AACCCATGGGACGCTTCAAAACTGACATGGTGTGAAGAGTCTATTGAGCTAATTGGTAGTCCTCCGGCCCCTGAATGCGGCTAATCCTAACTGCGGAGCAGATACCTACATGCCAGTGGGCGGTCTGTCGTAACGGGCAACTCTGCAGCGGAACCGACTACTTTGGGTGTCCGTGTTTCCTTTTATTCCTATACTGGCTGCTTATGGTGACAATTGAGAGATTGTTACCATATAGCTATTGGATTGGCCATCCGGTGACAAACAGAGCGATTGTTTACCTATTTGTTGGTTTCGTACCATTGAATTTTAAAGTTTTAAAAACCCTCAATCTTGTTTTAGCACTTAACGCAGCAAAATGGGAGCCCAAGTGTCGACTCAGAAAACTGGGGCACATGAGACCAGCTTGAATGCCAGCGGAAACTCTATCATTCATTACACAAACATTAACTACTATAAAGATGCAGCCTCCAATTCCGCCAACCGACAAGACTTCACACAAGACCCAGGGAAATTCACGGAGCCAGTCAAGGATATAATGGTGAAATCATTACCGGCTCTGAACTCCCCGTCTGCCGAAGAGTGCGGCTACAGTGATAGGGTAAGGTCCATCACTCTCGGTAATTCAACTATCACTACCCAGGAAAGTGCCAATGTAGTCGTCGGGTACGGGGTCTGGCCAGATTACCTCAGCGATGAGGAAGCCACTGCGGAAGATCAACCCACCCAACCAGATGTGGCTACATGCAGGTTCTATACGCTAGACTCAGTATCGTGGATGAAGGAGTCGCAAGGATGGTGGTGGAAGTTCCCCGACGCCCTGAGAGATATGGGCCTGTTTGGGCAAAATATGCAGTATCATTACCTGGGTAGGTCCGGTTATACCATACATGTGCAGTGTAACGCCTCTAAATTTCACCAAGGGTGCCTTTTAGTAGTATGTGTTCCAGAAGCTGAGATGGGTGCTGCTAACATCAACGAAAAGATCAATAGAGAACATCTGAGCAATGGTGAGGTGGCCAACACATTCTTAGGCACTAAGTCAAGCAACACCAATGACGTGCAACAGGCGGTGTTTAACGCTGGCATGGGTGTGGCAGTAGGAAACCTGACTATTTTCCCACATCAGTGGATCAACTTACGTACCAATAATTGTGCCACTATAGTCATGCCATACATCAACAGTGTGCCTATGGACAATATGTTTCGCCATTACAACTTCACACTAATGATTATCCCATTTGCCAAACTTGATTATGCAGCTGGCTCGTCGACCTATATCCCCATTACTGTAACCGTTGCACCGATGTGTGCTGAGTACAACGGTTTGAGACTGGCTGGACACCAAGGCTTACCTGTGATGAACACACCGGGTAGCAATCAATTCCTAACCTCCGATGATTACCAATCCCCCACTGCCATGCCGCAGTTTGATGTGACGCCGGAAATGAATATACCAGGTGAAGTGAAAAACTTAATGGAAATTGCAGAGGTGGATTCAGTGGTTCCAGTCAACAATGTGAACGAGAATGTCAACAGCCTGGAGGCCTATAGGATACCAGTGCATTCAGTAACGGAAACTGGTGCACAAGTTTTTGGCTTCACGTTACAGCCCGGGGCGGACACGGTTATGGAGAGGACACTATTAGGTGAGATCCTTAATTACTATGCGAACTGGTCAGGTAGCATAAAGCTTACATTTATGTACTGTGGATCGGCGATGGCAACCGGAAAGTTCCTTCTAGCCTACTCACCCCCAGGGGCGGGCGTACCCAAAAGCCGTAAGGAGGCAATGCTAGGTACTCACATTATTTGGGACATCGGGTTGCAATCCAGCTGTGTGCTGTGCGTACCATGGATCAGCCAAACGCACTATAGATTCGTGTCCAAGGATAGTTACACCGATGCCGGGTTCATCACCTGTTGGTATCAAACTAGCATAGTTGTTCCCGCGGAGGTACAAAACCAAAGTGTCATACTGTGCTTCGTATCAGCCTGCAATGACTTCTCAGTGCGTCTGCTGCGTGATTCACCCTTCGTTCGCCAGACAGCATTCTATCAGAACGACGTGCAGAACGCAATTGACCGTGCTGTAGTGCGCGTAGCCGACACAATGCCAAGTGGTCCCAGTAATTCTGAGAGCATTCCAGCGCTCACTGCCGCCGAGACGGGGCATACATCACAAGTGGTACCAAGCGACACCATCCAGACACGCCATGTCAAAAACTTCCACGTCAGGTCAGAATCGTCCGTGGAAAACTTCCTCAGTAGATCTGCCTGTGTTTACATTGTGGAATATAAAACAAGAGACGATACCCCAGACAAAATGTACGATAGCTGGGTTATAAACACTAGGCAGGTGGCTCAGTTGCGTAGGAAGCTGGAATTCTTCACATATGTGAGATTTGATGTGGAAGTTACATTTGTTATAACCAGTGTGCAGGATGACTCAACTAGGCAGAACACTGACACGCCAGCACTCACCCACCAGATAATGTATGTGCCACCAGGGGGCCCCATTCCACAAGCCGTGGACGACTATAACTGGCAAACCTCCACAAACCCAAGTGTTTTCTGGACCGAAGGAAGTGCCCCACCTAGGATGTCCATCCCCTTCATGAGTGTGGGTAACGCTTATAGCAACTTTTATGATGGGTGGTCACATTTCTCACAAACAGGTGTGTATGGTTTCAACACCCTCAATAATATGGGAAAGTTATACTTTAGGCATGTGAATGATAAAACAATCAGCCCAATTACAAGCAAAGTTCGCATATATTTCAAGCCAAAGCACGTGAAGGCATGGGTGCCTCGTCCGCCTAGACTATGTGAGTACACACACAAGGACAACGTGGACTTTGAACCCAAAGGCGTCACCACGTCCCGGACTCAGTTAACAATTAGTAACTCCACGCATGTGGAAAAC-TACGGAGCCTCTGGCCAGCAGTCTGGAGCGGTTTATGTGGGTAACTACAGGTTAGTCAATAGGCACTTAGCTACACACAATGATTGGCAAAATTGTGTGTGGGAAGACTACAACAGGGATCTCCTTGTGAGCACCACCACAGCTCATGGGTGCGACACCATCGCCAGATGCCAATGCACAGCGGGCGTATACTTCTGTGCTTCAAGGAACAAGCATTATCCAGTTAGCTTTGAAGGCCCAGGCCTGGTTGAGGTGCAAGAAAGTGAGTACTACCCCAAGAGATATCAATCACATGTCTTGCTTGCAGCAGGGTTCTCAGAACCAGGCGATTGCGGTGGTATCCTTAGATGCGAGCATGGTGTGATTGGACTGGTCACTATGGGTGGTGAGGGAGTTGTCGGATTTGCCGACGTCCGCGACCTACTGTGGTTAGAAGATGATGCCATGGAGCAGGGTGTGAGAGACTATGTCGAACAACTTGGAAACGCTTTTGGATCAGGATTCACCAACCAGATATGTGAACAGGTCAACGTTCTTAAAGAGTCACTAATAGGACAAGACTCCATCCTGGAAAAATCTCTCAAGGCACTTGTGAAGATCATTTCAGCACTGGTGATTGTGGTGAGAAATCATGATGACCTAATAACAGTGACTGCCACACTAGCTCTTATTGGTTGTACCTCATCACCGTGGCGTTGGCTTAAACAGAAAGTGTCACAGTACTATGGGATACCCACAGCTGAGCGTCAAAACAACGGGTGGCTCAAGAAGTTTACAGAGATGACAAACGCCTGTAAGGGAATGGAATGGATTGCCATCAAGATTCAGAAATTCATAGAGTGGCTCAAAATTAAAATCCTACCGGAGGTGAAAGAAAAGCACGAGTTTTTATCCAGGCTTAAACAGCTTCCCCTCTTGGAAAGCCAAATCGCTACCATCGAACAAAGTGCACCATCCCAGGGCGACCAAGAACAGCTTTTCTCGAACGTTCAGTACTTTGCTCACTATTGCAGAAAATACGCACCTTTGTATGCTGCTGAGGCCAAAAGAGTGTTCTCTCTTGAGAAGAAAATGAGCAACTACATACAGTTCAAGTCCAAATGCCGTATTGAACCTGTATGCTTGCTTTTGCATGGAAGCCCAGGTGCTGGAAAGTCGGTGGCAACCAACCTGATTGGGCGATCACTAGCCGAGAAGCTTAACAGCTCAGTGTACTCTTTGCCACCTGATCCAGATCACTTTGATGGTTACAAGCAGCAAGCCGTCGTGATTATGGACGACTTGTGCAAAAACCCGGATGGCAAAGATGTATCCCTGTTCTGTCAGATGGTGTCCAGTGTAGATTTTGTACCGCCAATGGCTGCATTAGAGGAGAAAGGTATTCTGTTCACTTCCCCCTTTGTCCTAGCATCGACCAATGCAGGCTCTATCAATGCACCAACCGTGTCAGACAGCAGAGCCCTGGCCAGGAGGTTCCACTTTGACATGAACATTGAGGTCATATCCATGTACAGCCAAAATGGCAAGATCAACATGCCCATGTCAGTGAAGACATGCGATGAAGAGTGCTGTCCGGTTAATTTCAAGAGGTGTTGCCCTCTCGTCTGTGGCAAGGCAATTCAGTTTGTCGATAGAAGAACACAGGTTAGGTACTCATTGGACATGTTAGTCACCGAAATGTTTAGGGAGTACAATCATAGACACAGTGTTGGAGCAACCCTCGAAGCATTATTTCAAGGTCCACCAGTGTACAGGGAGATCAAAATCAGCGTTGCACCTGAAACCCCTCCACCGCCAGCAATTGCTGATTTACTAAAATCAGTGGATAGCGAAGCGGTGAGAGAGTACTGTAAAGAGAAGGGATGGCTGTTACCCGAAATTAATTCTGCTCTTCAGATTGAGAAACATGTTAGCAGAGCTTTCATATGCCTCCAAGCACTAACAACTTTTGTATCCGTGGCCGGCATCATATACATTATTTACAAACTGTTTGCAGGTTTCCAGGGCGCATATACAGGAATGCCTAATCAAAAACCCAAGGTGCCTACACTAAGGCAAGCCAAAGTGCAAGGCCCCGCTTTTGAATTTGCTGTGGCTATGATGAAAAGAAACTCCAGCACGGTGAAAACAGAGTATGGCGAGTTCACCATGCTAGGCATTTATGATAGGTGGGCCGTCCTTCCGCGCCACGCCAAACCTGGGCCAACTATTCTTATGAATGAGCAAGAGGTTGGCGTGTTGGATGCAAAGGAGTTAGTGGACAAAGATGGCACAAATCTCGAGCTGACACTGCTGAAACTCAACCGGAATGAGAAGTTCAGGGACATCAGAGGTTTCTTAGCTAAAGAAGAAGTTGAAGTTAACGAGGCTGTCCTAGCAATAAACACCAGCAAATTCCCAAACATGTACATCCCAGTGGGACAGGTTACAGACTATGGTTTTTTGAACCTAGGTGGCACCCCAACAAAGAGAATGCTTATGTACAATTTCCCCACTAGAGCTGGCCAGTGCGGTGGTGTTATCATGTCCACTGGCAAAGTATTGGGGATACATGTTGGTGGGAATGGCCAGCAAGGCTTCTCAGCAGCTCTCTTAAGGCACTACTTCAATGATGAGCAAGGTGAAATTGAGTTCATTGAAAACTCGAGGGACGCAGGGTTCCCAGTCATCAACACACCAAGCAAAACGAAGTTGGAACCCAGCGTCTTCCACCAGGTGTTTGAAGGCAACAAGGAACCGGCGGTTCTCAGAAATGGGGACCCGCGACTCAAAGCAGATTTTGAGGAGGCAATCTTCTCCAAGTATATCGGCAATGTGAACACACATGTAGATGAATATATGATGGAGGCCATAGACCACTACGCAGGACAACTAGCCACTCTGGATATCAGCACGGAGCCCATGAAATTAGAGGATGCAGTGTATGGCACAGAAGGGTTGGAAGCACTTGATTTGACCACCAGTGCAGGATACCCGTACGTCGCATTGGGCATTAAGAAGAGAGATATCTTGTCTAAGAAGACTAAGGATTTGACCAAGTTAAAGGAATGCATGGACAAATATGGCTTGAACCTTCCAATGGTGACCTATGTGAAAGATGAGCTCAGATCAGCAGAGAAAGTAGCCAGGGGTAAGTCCAGACTTATCGAAGCATCCAGCTTGAATGATTCTGTTGCAATGAGACAAACTTTTGGCAATCTATACAAGACATTCCATTTGAACCCAGGGATTGTAACCGGCAGTGCAGTTGGGTGTGATCCTGACCTCTTCTGGAGCAAAATACCTGTAATGCTAGATGGGCATCTCATAGCTTTTGATTACTCCGGGTACGATGCCAGTCTGAGCCCCGTGTGGTTTGCTTGTTTGAAGCTGCTACTTGAAAAGCTTGGGTACTCACACAAGGAGACAAATTACATTGATTACTTGTGTAACTCCCACCACTTGTACAGAGACAAACACTACTTTGTGCGTGGTGGAATGCCATCAGGTTGCTCTGGTACCAGCATTTTCAATTCAATGATCAACAACATCATAATCAGGACACTAATGTTGAAAGTGTATAAGGGTATCGACCTGGATCAATTCAGAATGATTGCCTATGGCGACGATGTGATTGCGTCTTACCCCTGGCCAATTGACGCCTCTTTGCTTGCTGAGGCCGGCAAAGGGTATGGACTGGTTATGACACCAGCAGACAAGGGGGAATGTTTCAATGAAGTCACCTGGACCAATGTCACCTTCTTGAAGAGGTATTTCAGAGCGGACGAGCAATACCCTTTCCTGGTCCATCCTGTTATGCCAATGAAAGACATTCATGAATCGATTAGATGGACAAAAGACCCGAAGAACACTCAAGACCATGTGCGCTCCTTGTGCCTATTGGCCTGGCACAATGGGGAGCACGACTACGAGGAATTCATTAAGAAGATCAGAAGCGTCCCAGTTGGTCGCTGTTTAACCTTACCCGCGTTTTCGACCCTGCGCAGGAAATGGTTGGACTCCTTTTAAATT--AGAGACAATTTATTG-AAATCTAAATT-GGCTTAACCCTACCGCACTC
>JQ729993_FJLY2010327/CHN/2010
CCCACCCATAGGGCCCACTGGGCGTTAGCACACTGGTATTACGGTACCCTTGTGCGCCTGTTTTATTCACCCT-ACCCCATTGTAACCTAGAAGCTGATCAAGTACGGTCATTAGGCAGCTCAGTATGCCAACTGAGTCTTGACCAAGCACTTCTGTTACCCCGGACTGAGTATCAATAGGCTGCTTGCGCGGCTGAAGGAGAAAACGTTCGTTATCCGACCAATTACTTCGAGAAACCTAGTACCACCATGAAAGTTGCGCAGTGTTTCGCTCCGCACAACCCCAGTGTAGATCAGGCCGATGAGCCACCGCATTCCCCACGGGCGACCGTGGCGGTGGCTGCGTTGGCGGCCTGCCCATGGGTC-AACCCATGGGACGCTTCAAAACTGACATGGTGTGAAGAGTCTATTGAGCTAATTGGTAGTCCTCCGGCCCCTGAATGCGGCTAATCCTAACTGCGGAGCAGATACCCACATGCCAGTGGGCAGTCTGTCGTAACGGGCAACTCTGCAGCGGAACCGACTACTTTGGGTGTCCGTGTTTCCTTTTATTTCTATACTGGCTGCTTATGGTGACAATTGAGAGATTGTTACCATATAGCTATTGGACTGGCCATCTGGTGACAAACAGAGCGATTGTTTACCTATTTGTTGGTTTCGTACCATTGAATTTTAAAGTTTTAAAAACCCTCAACCTTGTTTTAGCATTTAACGCAGCAAAATGGGAGCTCAGGTGTCGACTCAGAAAACCGGGGCACATGAGACCAGCTTAAATGCTAGCGGAAACTCTATTATTCATTACACAAATATTAACTACTATAAAGATGCAGCCTCCAACTCCGCCAACCGGCAGGACTTCACGCAGGACCCAGGGAAATTCACAGAACCAGTCAAGGACATAATGGTGAAATCATTACCGGCTCTGAACTCCCCATCTGCCGAAGAGTGTGGCTACAGTGATAGAGTAAGGTCTATCACCCTTGGTAACTCAACTATCACTACCCAGGAAAGTGCTAATGTAGTCGTCGGGTACGGGGTGTGGCCTGATTACCTCAGCGACGAGGAGGCCACTGCGGAAGATCAACCAACCCAACCAGATGTGGCTACATGCAGGTTCTACACGCTAGATTCAGTGTCGTGGATGAAGGAGTCGCAAGGATGGTGGTGGAAGTTCCCTGACGCCCTGAGGGATATGGGCCTGTTTGGGCAAAACATGCAGTACCACTACCTGGGTAGGTCCGGTTATACCATACATGTGCAGTGTAACGCCTCAAAATTTCACCAAGGGTGCCTTTTAGTAGTGTGTGTTCCAGAAGCTGAGATGGGTGCTGCTAACATCAATGAAAAGATCAATAGAGAACATTTGAGCAATGGTGAGGTAGCCAACACATTCTCAGGCACTAAGTCAAGCAACACCAATAGTGTGCAACAGGCGGTGTTCAACGCTGGCATGGGTGTGGCCGTGGGAAACCTGACTATTTTCCCACATCAGTGGATCAACTTACGTACCAATAATTGTGCCACTATAGTCATGCCATACATCAACAGTGTGCCTATGGACAATATGTTCCGCCATTATAACTTCACACTAATGATTATCCCATTTGCCAAACTTGATTACGCAGCTGGCTCGTCAACCTATATCCCCATTACTGTAACTGTTGCACCGATGTGTGCTGAGTATAACGGTTTGAGGCTGGCCGGACACCAAGGCTTACCTGTGATGAACACACCGGGTAGCAATCAATTCTTAACATCCGATGATTACCAATCTCCTACTGCCATGCCGCAGTTTGATGTGACGCCGGAAATGATTATACCAGGTGAGGTAAAAAACCTCATGGAGATTGCAGAGGTGGATTCAGTAGTTCCAGTCAACAATGTGAACGAGAATGTCAATAGCCTGGAGGCCTATAGGATACCAGTACATTCAGTAACGGAAACTGGTGCACAAGTTTTTGGCTTTACGTTACAGCCCGGGGCGGACACGGTTATGGAGAGGACACTATTAGGTGAGATCCTTAACTACTATGCAAACTGGTCGGGCAGCATAAAGCTCACATTTATGTACTGTGGATCGGCGATGGCAACCGGAAAGTTCCTTCTAGCCTACTCGCCCCCAGGGGCGGGTGTACCCAAAAGCCGTAGGGAGGCAATGCTAGGTACTCACATTATTTGGGACATCGGGTTGCAATCCAGTTATGTGTTGTGCGTACCATGGATCAGCCAAACGCACTACAGATTTGTGTCCAAGGATAGTTACACCGACGCCGGATTTATCACCTGTTGGTATCAAACTAGCATAGTTGTACCCGCGGAGGTGCAAAATCAAAGTGTCATACTGTGCTTTGTGTCAGCCTGCAATGATTTCTCAGTGCGCCTGCTGCGTGATTCACCCTTCGTTCGCCAGACAGCATTCTATCAGAATGACGTGCAGAACGCAATCGACCGTGCTATAGTGCGCGTGGCCGACACAATGCCAAGTGGTCCCAGCAATTCTGAGAGTATTCCAGCGCTCACTGCCGCCGAGACAGGGCATACATCACAAGTGGTACCAAGCGACACCATCCAGACACGCCATGTCAAAAACTTCCACGTTAGGTCAGAATCGTCCGTGGAGAACTTCCTTAGTAGATCGGCCTGCGTTTGCATTGTGGAATACAAAACAAGAGATGATACCCCAGACAAAATGTATGATAGCTGGGTTATAAACACTAGGCAAGTGGCTCAGTTGCGCAGGAAGCTGGAGTTCTTCACATACGTGAGATTTGATGTGGAAGTTACATTTGTTATAACTAGTGTGCAGGATGATTCAACTAGGCAAAATACTGACACGCCAGCGCTCACCCACCAGATAATGTATGTACCACCAGGGGGCCCCATTCCACAAGCCGTGGATGACTACAACTGGCAAACCTCCACAAACCCGAGTGTTTTCTGGACTGAAGGAAATGCCCCACCTAGGATGTCCATTCCCTTTATGAGCGTGGGTAACGCTTACAGCAATTTCTATGACGGGTGGTCGCATTTCTCACAAACAGGTGTGTATGGTTTCAACACCCTCAACAATATGGGAAAGTTATACTTTAGGCATGTGAATGATAAAACAATCAGCCCAATTACAAGCAAAGTTCGCATATATTTTAAGCCAAAGCACGTGAAGGCATGGGTGCCTCGCCCGCCCAGACTATGTGAGTACACACACAAGGACAACGTGGACTTTGAACCCAAAGGCGTCACCACATCCCGGACTCAATTAACAATTAGTAACTCCACGCACGTGGAGAAC-TACGGGGCTTTCGGCCAACAGTCCGGAGCGGCTTATGTGGGTAATTACAGGTTGGTCAATAGGCACTTGGCTACACACAATGATTGGCAAAACTGTGTGTGGGAGGATTACAATAGGGATCTCCTTGTGAGCACCACCACAGCCCATGGGTGTGACACCATCGCCAGGTGCCAATGCACAGCGGGCGTATACTTCTGTGCTTCAAGGAACAGGCATTATCCAGTTAGCTTTGAAGGCCCAGGCCCGGTTGAGGTGCAAGAAAGTGAGTACTACCCCAAGAGATATCAATCACATGTCTTGCTTGCGGCAGGGTTCTCAGAACCAGGTGATTGCGGTGGAATCCTTAGGTGCGAGCATGGTGTGATAGGACTGGTCACTATGGGTGGTGAGGGAGTTGTCGGATTTGCCGACGTCCGCGACCTGCTGTGGCTAGAAGATGATGCTATGGAACAGGGTGTGAGAGACTACGTCGAACAACTTGGAAATGCTTTTGGATCAGGATTCACCAACCAAATATGTGAACAGGTCAATATCCTCAAAGAGACGCTAATAGGACAAGACTCCATTCTAGAGAAATCTCTCAAGGCACTTGTAAAGATCATTTCAGCACTGGTGATTGTGGTGAGAAATCATGATGACCTAATAACAGTGACTGCCACGCTAGCCCTTATTGGCTGTACTTCATCACCGTGGCGTTGGCTCAAACGGAAAGTGTCGCAGTATTATGGGATACCCACGGCTGAGCGTCAAAATAACGGGTGGCTCAAGAAGTTTACAGAAATGACCAACGCCTGTAAAGGAATGGAGTGGATTGCTATCAAAATTCAGAAATTCATAGAGTGGCTCAAAATTAAAATCCTACCGGAGGTAAAGGAAAAGCACGAGTTTTTATCCAGGCTTAAACAGCTTCCCCTCTTGGAAAGCCAAATTGCTACCATCGAGCAAAGTGCACCATCCCAGGGCGACCAGGAACAGCTTTTCTCGAACGTTCAGTACTTTGCTCACTATTGCAGAAAATACGCACCCTTGTATGCTGCTGAGGCCAAAAGAGTGTTCTCTCTTGAAAAGAAAATGAGCAACTACATACAGTTTAAGTCCAAATGCCGTATTGAACCTGTATGCTTGCTTTTGCATGGAAGTCCAGGTGCTGGAAAGTCGGTGGCAACCAACCTGATTGGGCGATCACTAGCTGAGAAACTTAACAGCTCAGTGTACTCTTTGCCACCTGATCCAGATCACTTTGATGGTTACAAACAGCAGGCCGTCGTGATTATGGACGACTTGTGTCAAAACCCAGATGGCAAAGATGTATCCCTGTTCTGTCAGATGGTGTCCAGCGTAGATTTTGTACCGCCAATGGCTGCATTAGAGGAGAAAGGTATACTGTTCACCTCCCCCTTTGTCCTAGCATCAACCAATGCAGGCTCTATCAATGCGCCAACCGTGTCAGACAGCAGAGCCCTGGCCAGGAGGTTCCACTTTGACATGAACATTGAGGTCATTTCCATGTACAGCCAAAATGGCAAGATCAACATGCCCATGTCAGTGAAAACGTGTGATGAGGAGTGTTGCCCAGTTAACTTCAAAAGATGTTGTCCCCTTGTGTGTGGGAAGGCTATCCAGTTCATCGATAGAAGGACTCAAGTGAGGTACTCCCTGGACATGTTGGTCACCGAGATGTTCAGAGAATACAATCACAGACACAGTGTGGGGGCAACCCTCGAGGCACTGTTTCAAGGCCCACCAGTGTATAGGGAGATCAAGATTAGTGTTGCGCCTGAAATCCCACCACCACCAGCGATCGCAGACCTACTAAAATCAGTGGACAGTGAAGCAGTGAGGGAATACTGTAAAGAAAAGGGATGGTTGGTTCCTGAGATTAACTCCACTCTTCAAATTGAAAAACACGTTAGCAGGGCGTTCATATGTCTCCAAGCACTAACAACCTTTGTTTCTGTGGCCGGGATCATATACATTATCTACAAACTATTTGCAGGATTCCAGGGCGCGTATACAGGGATGCCCAACCAAAGGCCTAAGGTGCCTACATTAAGACAAGCCAAGGTACAAGGTCCCGCTTTCGAATTTGCTGTGGCTATGATGAAAAGAAATTCCAGCACTGTGAAAACAGAGTATGGTGAGTTTACCATGCTAGGCATTTATGATAGGTGGGCTGTCCTTCCGCGCCACGCCAAGCCCGGACCAACCATCCTCATGAACGATCAAGAAGTTGGTGTGCTGGATGCAAAAGAGCTGGTGGACAAGGATGGCACAAACCTTGAACTCACACTGCTGAAACTCAACCGGAACGAAAAGTTTAGAGACATTAGAGGCTTTCTGGCTAAGGAAGAAGTGGAAGTCAGCGAAGCTGTCCTGGCTATAAATACCAGCAAGTTTCCAAACATGTACATCCCAGTAGGACAGGTCACAGACTATGGCTTCCTAAACTTGGGTGGCACCCCCACAAAGAGAATGCTCATGTACAACTTCCCGACCAGAGCAGGTCAGTGCGGTGGCGTGCTCATGTCCACTGGTAAAGTGTTAGGAATACACGTTGGCGGGAATGGTCACCAAGGTTTCTCAGCAGCCCTCCTCAAGCACTACTTTAACGACGAGCAAGGTGAGATAGAGTTCATCGAAAGCTCAAAGGATGCAGGGTTCCCTGTTATTAACACACCAAGCAAAACAAAATTGGAGCCGAGTGTGTTCCATCAGGTGTTTGAGGGCAATAAGGAACCCGCAGTGCTCAGAAATGGTGATCCGCGACTCAAAGCCAACTTTGAGGAGGCAATCTTCTCGAAGTACATCGGCAATGTGAACACACATGTAGATGAATATATGATGGAAGCGGTGGACCATTATGCAGGGCAACTAGCCACTCTCGACATCAACACTGAACCAATGAAACTGGAGGAAGCTGTGTACGGCACCGAAGGGTTGGAGGCCCTCGATCTGACGACCAGCGCAGGGTACCCGTATGTTGCACTAGGCATTAAAAAGAGAGACATTTTGTCCAAGAAGACCAAAGATCTAACCAAATTGAAGGAGTGCATGGACAAGTATGGATTAAACTTACCAATGGTGACCTATGTGAAGGACGAACTCAGATCAGCAGAAAAGGTAGCAAAAGGGAAATCCAGACTTATTGAAGCATCTAGCCTGAATGACTCTGTCGCAATGAGACAAACATTTGGTAACTTATACAAGACATTCCATCTGAACCCAGGAATTGTGACGGGCAGCGCTGTCGGATGTGACCCCGACCTCTTTTGGAGTAAAATACCAGTAATGTTAGATGGGCATCTCATAGCCTTTGACTACTCCGGATATGATGCTAGCCTGAGCCCCGTGTGGTTCGCCTGTCTGAAAATGCTACTCGGGAAACTTGGTTACTCACACAAAGAGACAAATTACATCGACTACTTGTGTAATTCTCATCACCTGTATAGAGATAAGCACTACTTTGTGCGTGGCGGTATGCCCTCAGGATGCTCTGGTACTAGCATCTTTAATTCAATGATCAATAACATCATAATTAGAACACTGATGTTGAAGGTGTACAAGGGCATTGACCTAGATCAGTTCAGGATGATTGCATATGGAGACGATGTAATTGCATCTTACCCCTGGCCGATTGATGCTTCCTTACTTGCTGAGGCGGGTAAGGGGTACGGATTGATCATGACACCAGCGGATAAAGGGGAATGCTTCAATGAGGTCACCTGGACCAATGTCACTTTCCTGAAAAGATACTTCAGGGCAGATGAACAATACCCTTTCCTGGTCCATCCAGTTATGCCCATGAAGGACATTCACGAATCTATCAGGTGGACAAAAGACCCTAAGAATACCCAGGACCATGTTCGATCCTTGTGCTTATTGGCTTGGCACAATGGAGAACACGAATATGAGGAGTTCATTAAGAAGATCAGAAGTGTCCCAGTGGGACGTTGCCTGGCCCTACCTGCGTTTTCGGCCCTGCGCAGGAAGTGGCAGGACTCCTTTTAAATT--AGAGACGATTTGAGAATAATTCAAATT-GGCTTAACCCTACCGCACTC
>HM185055_116/Henan/CHN/2008
CCCACCCACAGGGCCCACTGGGCGTTAGCACACTGGTATCACGGTACCCTTGTGCGCCTGTTTTATCTACCCT-ACCCTATTGTAACTTAGAAGCTAACCAAGTACGGTCATTAGGCAGCTCAGTATGCCAACTGAGTTTTGACCAAGCACCTCTGTTACCCCGGACTGAGTATCAATAGGCTGCTTGCGCGGCTGAAGGAGAAAACGTTCGTTACCCGACCAATTACTTCGAGAAACCCAGTATCACCATGGAAGTTGCGCAGTGTTTCGCTCCACACAACCCCAGTGTAGATCAGGCCGATGAGTCACCGCATTCCCCACGGGCGACCGTGGCGGTGGCTGCGCTGGCGGCCTGCCCATGGGTC-AACCCATGGGACGCTTCAAAACTGACATGGTGTGAAGAGTCTATTGAGCTAATTGGTAGTCCTCCGGCCCCTGAATGCGGCTAATCCTAACTGCGGAGCAGATACCCACACGCCAGTGGGCGGTCTGTCGTAACGGGCAACTCTGCAGCGGAACCGACTACTTTGGGTGTCCGTGTTTCCTTTTATCCCTATACTGGCTGCTTATGGTGACAATTGAGAGATTGTTACCATATAGCTATTGGATTGGCCATCCGGTGACAAACAGAGCGATTATTTACCTATTTGTTGGTTTTGTACCATTAAATTTTAAAGTTTTGAAAACTCTCAACCTTGTTTTGGAATTTAACGCAGCAAGATGGGAGCTCAAGTGTCGACTCAGAAAACCGGGGCACATGAGACCGGTTTAAGTGCCAGCGGAAACTCCATCATCCATTATACAAACATCAACTATTATAAAGATGCAGCCTCCAACTCCGCCAACCGACAAGACTTCACACAAGACCCAGGGAAGTTCACAGAACCAGTCAAGGACATAATGGTGAAATCATTACCGGCTCTGAACTCCCCATCTGCCGAAGAGTGTGGCTACAGTGATAGAGTAAGGTCCATCACTCTTGGTAACTCAACTATCACCACTCAGGAAAGTGCTAATGTAGTCGTTGGATACGGGGTGTGGCCTGATTACCTCAGCGATGAGGAAGCCACTGCGGAGGATCAACCTACCCAACCTGACGTGGCAACATGCAGGTTTTACACGCTAGATTCAGTGTCGTGGATGAAGGAGTCGCAAGGGTGGTGGTGGAAGTTCCCTGATGCCCTGAGGGATATGGGCCTGTTTGGGCAAAACATGCAATATCACTACCTGGGTAGATCCGGTTATACCATACATGTGCAGTGTAACGCCTCAAAATTCCACCAAGGGTGCCTTTTAGTAGTGTGTGTCCCAGAAGCTGAGATGGGTGCTGCTAACATCAACGAAAAGATCAATAGAGAACACTTGAGCAATGGTGAGGTGGCTAACACATTCTCAGGCACTAAGTCAAGCAACACTAATGACGTGCAACAGGCGGTATTTAATGCTGGCATGGGTGTGGCAGTAGGAAACCTGACCATCTTCCCACATCAGTGGATCAATTTACGTACCAATAATTGTGCTACTATAGTCATGCCATACATCAATAGTGTGCCTATGGACAACATGTTTCGTCATTACAACTTCACGCTAATGATCATCCCATTTGCCAAACTGGATTACGCAGCTGGTTCATCAACCTACATCCCCATTACTGTAACCGTTGCACCGATGTGTGCTGAGTACAATGGTTTGAGGCTGGCCGGGCACCAAGGCTTACCTGTGATGAACACACCGGGTAGCAATCAATTCTTAACCTCCGATGATTACCAATCTCCTACTGCCATGCCGCAGTTTGATGTGACTCCAGAAATGAGCATACCAGGTGAAGTGAAAAACCTCATGGAGATTGCAGAGGTGGATTCAGTAGTCCCAGTTAACAATGTGAATGAGAACGTCAACAGTCTGGAGGCTTATAGGATACCAGTGCATTCAGTGACGGAAACTGGATCGCAAGTTTTTGGCTTCACATTGCAGCCCGGGGCGGACACGGTAATGGAGAGGACGCTGTTAGGTGAGATCCTTAACTACTACGCAAACTGGTCAGGCAGTATAAAACTCACGTTCATGTACTGTGGATCGGCAATGGCGACTGGAAAGTTCCTTCTAGCATACTCACCCCCAGGGGCGGGCGTGCCCAAAAACCGCAAGGAGGCAATGTTAGGCACTCACATTATTTGGGACATCGGGTTGCAATCCAGTTGTGTATTGTGCGTACCATGGATCAGCCAAACGCACTACAGATTTGTGTCCAAGGATAGTTACACCGATGCTGGGTTTATCACCTGTTGGTATCAAACTAGTATAGTCGTGCCCGCAGAGGTACAAAATCAAAGTGTTATACTGTGCTTTGTGTCGGCCTGCAATGATTTCTCGGTGCGTCTGCTGCGTGATTCACCCTTCGTTCGCCAGACGGCGTTCTACCAGAATGACGTGCAAAACGCAATCGACCGTGCCGTAGTGCGCGTAGCCGATACAATGCCAAGTGGTCCCAGCAATTCTGAAAGTATTCCAGCACTCACTGCCGCTGAGACAGGGCACACATCACAAGTGGTACCAAGCGACACCATTCAGACACGCCATGTCAAAAACTTCCACGTTAGGTCAGAATCATCCGTGGAGAACTTCCTTAGTAGGTCCGCTTGCGTTTATATTGTGGAATATAAAACAAGAGATGACACCCCGGATAAAATGTACGACAGTTGGGTTATAAACACTAGGCAAGTAGCACAGTTGCGCAGGAAGCTAGAGTTCTTCACGTATGTGAGATTTGATGTGGAAGTTACATTTGTTATAACCAGTGTGCAGGATGATTCAACTAGGCAGAATACTGATACACCAGCACTTACCCACCAGATAATGTATGTGCCGCCAGGGGGCCCTATCCCACAAGCTGTGGATGACTACAACTGGCAAACCTCCACAAACCCAAGTGTTTTCTGGACAGAGGGAAATGCCCCACCTAGGATGTCCATTCCCTTTATGAGCGTGGGCAATGCTTACAGCAACTTCTATGACGGGTGGTCACACTTTTCACAAACAGGTGTGTATGGCTTCAACACCCTCAACAATATGGGAAAGTTATACTTTAGGCATGTAAATGATAAAACAATCAGTCCAATTACAAGCAAAGTTCGCATATATTTCAAACCAAAGCACGTGAAGGCATGGGTGCCTCGCCCGCCCAGACTATGTGAGTACACACACAAGGATAATGTGGATTTTGAACCCAAAGGTGTCACCACGTCCCGGACTCAGCTAACGATTAGCAACTCTACGCACATGGAGAAT-CACGGAGCCTTTGGCCAACAGTCTGGGGCTGTGTATGTAGGGAATTATAGATTGGTGAATAGGCATCTTGCAACACACACTGATTGGCAGAATTGTGTGTGGGAAGATTACAACAGGGATCTCCTCGTGAGCACCACTACCGCGCACGGTTGTGACGTCATCGCCAGATGTCAGTGCACAACAGGCGTGTACTTCTGTATATCAAGAAACAAGCATTATCCAGTCAGTTTTGAGGGCCCAGGCCTGGTTGAGGTACAAGAAAGTGAATATTACCCCAAAAGATACCAATCCCATGTGCTACTCGCAGCAGGGTTTTCGGAACCAGGTGACTGTGGTGGAATTCTTAGGTGTGAGCATGGTGTGATTGGACTGGTCACTATGGGAGGTGAGGGAGTCGTTGGATTCGCTGATGTTCGCGACCTGCTGTGGTTGGAGGATGATGCAATGGAGCAGGGAGTGAGGGATTATGTTGAACAGCTTGGCAATGCTTTCGGCTCTGGGTTCACCAACCAAATTTGTGAACAGGTCAACCACTTAAAAGAGTCGTTGGTGGGGCAGGACTCGATCTTGGAAAAATCCCTCAAAGCCTTAGTCAAAATTATATCAGCACTAGTCATAGTAGTGAGGAATCATGATGACTTAGTGACAGTGACCGCTACCCTTGCCCTCATCGGTTGCACATCATCACCCTGGCGATGGCTCAAACACAAGGTGTCACAGTATTACGGTATCCCTATGGCTGAGCGTCAAAACAACGGGTGGCTTAAGAAATTTACTGAAATGACCAATGCTTGCAAGGGAATGGAGTGGATAGCCCTAAAGATCCAAAAGTTCATAGAATGGCTCAAGGTTAAGATCTTACCTGAGGTCAAGGAGAAGCATGAGTTCCTCACCAGGCTTAAGCAACTTCCACTCCTTGAAAGCCAAATTGCTACTATTGAACAGAGCGCACCCTCCCAGAGTGACCAGGAACAACTTTTTTCAAATGTGCAATACTTCGCCCACTACTGCAGGAAATACGCACCCCTATATGCAGCTGAGGCCAAAAGAGTCTTCTCCCTTGAGAAGAAGATGAGCAACTACATACAGTTCAAGTCCAAATGCCGTATTGAGCCTGTATGTCTGCTCCTACATGGAAGCCCTGGAGCGGGCAAATCGGTGGCCACAAACCTGATTGGGCGTTCACTGGCCGAAAAATTAAACAGCTCGGTGTACTCGCTACCGCCAGATCCAGATCACTTCGATGGTTACAAACAACAAGCTGTTGTAATCATGGATGATCTGTGCCAAAATCCAGATGGTAAGGATGTATCTCTGTTCTGCCAGATGGTGTCCAGCGTTGATTTTGTGCCGCCAATGGCCGCACTAGAGGAAAAAGGCATCCTGTTCACTTCACCGTTTGTCCTGGCATCGACCAATGCTGGATCCATCAATGCTCCTACGGTTTCAGATAGCCGAGCCTTGGCTAGAAGATTCCACTTTGATATGAATATTGAAGTCATCTCAATGTACAGTCAGAACGGGAAAATAAACATGCCCATGTCAGTGAAAACTTGTGATGAAGAATGTTGCCCGGTCAATTTCAAGAGGTGCTGTCCCCTCGTGTGTGGAAAGGCTATCCAGTTCATTGACAGGAGAACCCAAGTGAGGTACTCCCTTGATATGTTAGTCACAGAGATGTTTAGGGAATACAATCACAGGCATAGTGTTGGAACAACCTTAGAAGCACTATTTCAAGGCCCACCCATCTACAGGGAGATCAAGATCAGCGTAGCACCTGAGACACCACCACCACCAGCAATTGCAGATCTGCTCAAGTCAGTGGACAGCGAAGCAGTTAGAGAATACTGCAAGGAGAAGGGATGGTTAGTACCCGAGGTCAATTCGGCCCTCCAAATTGAAAAGCACGTTAGCAGGGCTTTCATTTGTCTTCAAGCTCTGACCACATTTGTGTCTGTGGCTGGTATTATTTATATCATCTACAAGCTCTTTGCAGGGTTTCAGGGTGCGTACACTGGACTGCCTAATCAAAAACCAAAGGTACCAACCTTAAGGCAAGCCAAGGTGCAAGGACCTGCATTTGAATTCGCAGTGGCCATGATGAAGAGGAACTCAAGTACAGTGAAGACAGAATACGGGGAGTTCACCATGTTGGGCATTTATGACAGATGGGCCGTTCTCCCACGCCACGCCAAACCTGGACCAACTATACTCATGAATGATCAAGAAGTTGGCGTGCTGGATGCTAAGGAGCTAGTGGACAAGGATGGCACAAATCTTGAGCTAACCTTACTGAAACTCAACCGCAACGAAAAGTTTAGGGACATCAGAGGCTTTCTTGCTAAAGAAGAGGTGGAAGTTAATGAAGCCGTCCTGGCAATAAACACTAGTAAATTTCCAAACATGTACATCCCCGTGGGTCAAGTTACGGACTATGGCTTTCTAAACCTAGGTGGCACCCCTACAAAGAGAATGCTTATGTACAACTTCCCCACCAGAGCTGGCCAATGTGGTGGTGTTCTAATGTCCACAGGCAAAGTGTTGGGGATACATGTTGGTGGGAACGGTCACCAAGGCTTCTCAGCAGCTCTCCTCAAACACTACTTCAATGATGAGCAAGGTGAGATCGAGTTCATTGAGAGCTCAAAGGACGCAGGATTCCCAATCATCAACACACCAAGTAGGACGAAACTGGAACCAAGCGTCTTCCACCAAGTATTTGAAGGCAATAAGGAACCTGCAGTCCTCAGAAACGGAGACCCACGACTCAAAGCAAATTTTGAGGAAGCAATTTTCTCCAAGTACATTGGCAATGTGAACACATACGTGGATGAATACATGGTGGAAGCCGTCGATCATTACGCAGGACAACTGGCCACTTTGGACATTAGCACAGAGCCTATGAAACTAGAGGATGCAGTGTATGGCACAGAGGGGTTGGAAGCACTTGATCTAACCACCAGTGCAGGGTATCCGTATGTCGCATTGGGCATCAAGAAGAGAGACATTTTATCTAAGAAGACCAGAGATCTGACTAAATTAAAGGAGTGTATGGACAAATATGGCCTAAACCTCCCAATGGTGACCTATGTGAAAGATGAGCTCAGATCAGCAGAAAAAGTGGCTAAAGGTAAGTCCAGACTTATTGAAGCATCTAGCTTGAATGACTCCGTCGCGATGAGGCAAACTTTTGGCAATTTATATAAAACATTCCATTTGAACCCAGGGATTGTAACCGGCAGTGCAGTCGGATGTGATCCTGACCTCTTCTGGAGTAAAATACCTGTAATGCTAGACGGGCATCTCATAGCCTTCGATTACTCCGGGTACGATGCCAGCTTGAGCCCCGTGTGGTTTGCTTGCTTGAAGCTACTGCTGGAAAAACTTGGGTACTCACACAAAGAAACAAATTACATTGATTACTTGTGCAATTCCCACCATTTGTACAGAGACAAACACTACTTCGTGCGTGGCGGCATGCCATCAGGTTGCTCTGGCACCAGCATCTTCAACTCAATGATCAACAACATCATAATCAGAACGCTAATGCTGAAAGTGTATAAGGGTATTGACTTGGATCAATTCAGAATGATTGCCTATGGTGATGATGTGATTGCATCTTACCCCTGGCCAATCGACGCCTCTTTGCTTGCTGAAGCCGGTAAGGGGTATGGACTGATTATGACACCAGCAGATAAGGGGGAATGTTTCAATGAAGTCACCTGGACTAATGTCACCTTTTTGAAGAGGTATTTCAGAGCAGATGAGCAATACCCTTTCCTGGTCCATCCTGTCATGCCGATGAAAGACATTCATGAATCAATCAGATGGACAAAAGACCCAAAGAACACCCAAGACCATGTGCGTTCCTTGTGCTTATTGGCCTGGCACAATGGGGAGCACGAATACGAGGAATTCATCAAGAAGATTAGAAGCGTCCCAGTTGGGCGCTGTCTAACCTTACCTGCGTTTTCGACCCTGCGCAGGAAATGGTTGGATTCTTTTTAAATT--AGAGGCAATTTACTG-CAATTTAAATT-GGCTTAACCCTACCACATCC
>AY896760_10887-99/RUS/1999
CCCACCCACAGGGCCCACTGGGCGCTAGCACACTGGTATCAAGGTACCTTTGTGCGCCTGTTTTATCCACCCTTTCCCCCTCGTAACTAAGAAGCATAACTTAGACGGTCAATAGACAGCCCAGTGTGCCAGCTGGGTCCCGACCAAGCACTTCTGTTACCCCGGACTAAGTATCAATAGGCTGCTAACGCGGCTGAAGGAGAAAA-GTTCGTTACCCGGCCAGTTACTTCGAGAAACCTAGTAACACCATGAAAGTTGCGTAGTGTTTCGCTCCGCACAACCCCAGTGTAGATCAGGTCGATGAGTCACCGCATTCCTCACGGGTGACCGTGGCGGTGGCTGCGCTGGCGGCCTGCCCATGGGGTAAACCCATGGGACGCTACAATACTGACATGGTGCGAAGAGTCTATTGAGCTAATTGGTAGTCCTCCGGCCCCTGAATGCGGCTAATCCTAACTGCGGAGCAGATACCCACATACCAGTGGGCAGTCTGTCGTAACGGGTAACTCTGCAGCGGAACCGACTACTTTGGGTGTCCGTGTTTCCTTTTATTCCTAATCTGGCTGCTTATGGTGACAATTGAGAGATTGTTACCATATAGCTATTGGACTGGCCATCCGGTGACTAACAGAGCGATCGTTTACCTGTTTGTTGGTTTCGTTCCATTAAACTACAAAGCACTAAACACTCTTAATTACATCTTGCAACTTAACTCATCAAAATGGGAGCTCAAGTATCAACACAAAAGACTGGGGCCCATGAAACCGGTTTGAATGCTAGCGGAAACTCCATCATCCACTACACAAACATTAACTACTATAAAGATGCAGCCTCCAATTCCGCCAACCGACAGGACTTCACGCAAGATCCAGGAAAGTTCACAGAACCAGTTAAGGACATAATGGTGAAAACATTGCCGGCCTTGAACTCCCCATCCGCCGAAGAATGTGGTTACAGTGATAGAGTAAGATCTATCACTCTTGGCAACTCAACCATCACCACTCAGGAGAGTGCTAACGTCGTCGTCGGGTACGGGGTGTGGCCTGACTACCTTAGCGACGAGGAAGCCACTGCGGAAGATCAACCCACTCAGCCAGATGTGGCAACGTGTAGATTCTACACACTGGATTCAGTGTCGTGGATGAAGGAATCGCAAGGGTGGTGGTGGAAGTTTCCCGACGCCTTAAGGGATATGGGTCTGTTTGGGCAAAATATGCAATACCACTACTTGGGCAGGTCCGGTTACACCATACATGTGCAGTGCAACGCCTCAAAATTCCACCAAGGGTGCCTTCTAGTGGTATGTGTTCCAGAAGCTGAGATGGGTGCAGCTAAAATCAACGAGAAGATCAATAGGGAACACTTGAGTAATGGTGAAGTGGCTAACACATTCACAGGCACTAAGTCAAACAATGCTAATGACGTGCAGCAGGCAGTGTTTAATGCCGGCATGGGTGTGGCAGTGGGAAACCTGACTATCTTCCCACACCAGTGGATCAATTTACGTACCAATAATTGTGCCACTATAGTCATGCCATATATCAACAGTGTGCCCATGGACAACATGTTTCGTCATTATAACTTCACACTAATGATCATCCCATTTGCCAAACTTGATTACGCAGCTGGCTCGTCAACCTATATCCCTATTACTGTAACTGTCGCACCGATGTGTGCTGAATACAATGGTTTGCGGCTGGCCGGACACCAAGGCTTACCCGTGATGAACACGCCAGGTAGTAATCAATTCTTAACCTCCGATGATTACCAATCTCCCACCGCCATGCCGCAGTTTGACGTGACACCAGAAATGAATATACCAGGTGAGGTGAGAAACCTCATGGAGATTGCAGAGGTAGATTCGGTAGTCCCAGTCAACAATGTAAACGAGAATGTCAACAGCCTGGAGGCTTATAGAATACCAGTACACTCGGTGACAGAAACCGGGTCACAAGTTTTTGGTTTCACGCTGCAGCCCGGGGCGGACACGGTAATGGAAAGAACACTACTAGGTGAGATCCTCAACTACTACGCAAACTGGTCAGGTAGCATAAAACTTACATTTATGTACTGTGGATCGGCAATGGCAACTGGAAAGTTTCTTCTAGCCTACTCACCCCCAGGGGCGGGTGTGCCCAAAAACCGTAARGAAGCAATGTTGGGCACTCACATCATCTGGGACATTGGATTGCAGTCTAGTTGTGTGCTGTGTGTGCCATGGATCAGCCAGACACACTACAGGTTTGTGTCTAAAGATATTTACACTGATGCTGGGTTTATTACCTGTTGGTATCAAACTAGCATAGTCGTACCTGCAGAGGTACAAAATCAAAGTGTCATACTGTGCTTCGTGTCGGCTTGCAATGACTTCTCGGTACGCCTGTTGCGTGACTCGCCCTTCGTGAGTCAGACAGCGTTCTACCAGAATGACGTGCAAAACGCAATCGACCGTGCTGTAGTGCGTGTAGCCGATACAATGCCAAGTGGTCCCAGTAATTCAGAAAGCATTCCAGCGCTCACTGCTGCCGAGACAGGACATACATCACAAGTGGTACCAAGTGACACCATCCAGACACGCCACGTCAAGAACTTCCACGTTAGGTCAGAATCATCTGTGGAGAACTTCCTCAGTAGATCTGCCTGCGTTTACATTGTGAAATACAAGACAAGAGACGACACTCCAGACAAAATGTACGATAGCTGGGTCATTAACACCAGGCAAGTGGCTCAGTTGCGCAGAAAGCTGGAGTTCTTCACATATGTGAGATTTGATGTGGAAGTTACATTCGTCATAACCAGTGTACAGGACGATTCAACAAGGCAGAATACCGATACACCAGCACTCACCCACCAGATAATGTATGTACCACCAGGGGGCCCCATTCCACAAGCTGTGGATGACTACAACTGGCAAACCTCTACAAACCCAAGTGTCTTTTGGACTGAAGGAAATGCCCCACCTAGGATGTCCATTCCCTTCATGAGCGTGGGTAACGCATACAGTAACTTTTATGACGGGTGGTCGCATTTCTCACAAACAGGTGTGTACGGTTTTAATACCCTCAATAATATGGGAAAGTTATACTTTAGGCATGTGAATGATAAAACAATCAGCCCAATCACAAGCAAAGTTCGTATATATTTCAAGCCAAAGCACGTGAAAGCATGGGTGCCCCGCCCGCCCAGATTGTGTGAATACACACACAAGGACAATGTAGATTTTGAACCCAAGGGCGTCACCACGTCTCGAACCCAGCTAACGATTAGTAACTCTACACACATGGAGAAT-TATGGTGCCTTTGGCCAACAGTCCGGGGCGGTCTATGTGGGCAATTATAGGTTAGTTAATAGGCACTTGGCCACACACAATGATTGGCAAAACTGCGTGTGGGAGGACTATAACAGGGACTTACTTGTGAGCACAACAACCGCCCATGGATGCGACACCATAGCTAGGTGCCAATGCATAACAGGTGTGTACTTCTGCCAGTCCAGGAACAAACACTACCCAGTTAGCTTTGAAGGACCAGGTTTGGTGGAGGTGCAGGAGAGTGAATACTATCCCAGGAGGTACCAATCCCATGTGTTGCTTGCCGCAGGCTTCTCTGAACCAGGCGATTGTGGCGGCATTTTGAGATGTGAACATGGAGTCATAGGCATTGTGACCATGGGTGGTGAAGGTGTCGTTGGCTTTGCCGATGTGCGCGACCTCCTATGGCTTGAAGATGATGCGATGGAACAAGGCGTGAAAGATTATGTTGAGCAGCTAGGAAATGCCTTTGGTTCGGGTTTCACCAATCAAATACGTGAACAAGTCAACCTCCTCAAAGAGTCACTGATTGGGCAAGATTCCATCCTGGAGAAATCACTAAAAGCTCTAGTCAAGATTATATCAGCATTAGTCATCGTGGTAAGAAACCATGATGATCTCATAACAGTTACAGCCACTCTAGCCCTAATTGGTTGTACCTCCTCACCATGGCGATGGCTTAAGCAAAAAGTGTCCCAATATTATGGAATTCCCATGGCCGAGAGACAAAGCAATGGTTGGCTTAAGAAATTTACAGAGATGACCAATGCGTGCAAGGGCATGGAATGGATAGCCATCAAAATCCAAAAGTTCATAGAATGGCTGAAAGTTAAGATCCTACCGGAGGTAAAGGAAAAACACGAATTTCTAAACAGACTGAAACAACTGCCATTGTTAGAAAGTCAGATCACCACCATTGAACAAAGTGCTCCTTCGCAAAGTGATCAAGAACAACTGTTCTCCAATGTCCAGTACTTTGCGCACTACTGCAGAAAGTATGCCCCTCTGTACGCATCTGAGGCAAAAAGAGTCTTCGCCTTAGAGAAGAAGGTGAGCAACTACATACAGTTCAAGTCCAAATGCCGTATTGAACCTGTATGCCTTCTGCTCCACGGGAGCCCTGGTGCTGGCAAGTCTGTGGCAACCAATCTGATTGGACGATCATTGGCAGAGAAGCTTAATAGTTCAGTGTACTCTCTGCCACCCGATCCTGACCACTTTGATGGCTACAAACAGCAAGCCGTCGTGATCATGGATGACCTGTGTCAGAATCCAGACGGGAAGGATGTATCCCTATTTTGTCAGATGGTATCTAGTGTTGATTTTGTTCCACCTATGGCAGCACTTGAAGAAAAAGGCATTCTCTTCACATCACCCTTTGTTCTCGCCTCCACCAACGCAGGATCAATCAATGCCCCCACAGTATCAGACAGTAGAGCGCTTGCCAGGAGATTTCACTTTGATATGAACATTGAAGTCATTTCAATGTACAGCCAGAATGGCAAGATCAACATGCCAATGTCAGTGAAAACATGCGATGAGGAGTGCTGTCCAGTCAACTTCAAAAAGTGCTGCCCATTGGTTTGCGGCAAGGCCATTCAATTTATAGATAGGAGAACTCAAGTGAGATACTCGCTAGACATGCTTGTGACAGAGATGTTCAGGGAATACAACCACAGACACAGTGTGGGGGCAACACTTGAGGCTTTATTCCAAGGACCACCGGTGTACAGGGAGATTAAGATTAGTGTCGCACCAGAGACCCCCCCTCCACCAGCAATTGCAGACCTTTTGAAATCAGTGGACAGCGAGGCCGTTAGAGAGTACTGTAAGGATAAGGGATGGCTAGTGCCTGAAGTCAACTCCACCCTGCAAATCGAGACGCACGTAAGCAGAGCCTTCATCTGCCTACAAGCACTTACCACATTTGTCTCGGTGGCGGGTATAATATACATTATCTACAAATTGTTTGCCGGCTTCCAAGGTGCCTACACCGGACTGCCTAACCAAAAACCCAAAGTGCCAACCTTGAGACAAGCAAAAGTCCAAGGGCCCGCCTTTGAATTTGCTGTGGCAATGATGAAGAGAAACGCCAGCACTGTAAAAACTGAATATGGTGAATTTACGATGCTCGGGATCTACGACAGGTGGGCGGTGTTGCCCCGACATGCCAAACCCGGGCCTACCATCCTAATGAATGACCAGGAAGTAAGTGTGGCGGACGCCAAGGAATTGGTGGATAAAGATGGCACTAATCTAGAGCTGACACTTCTGAAACTAAACAGGAATGAAAAGTTTAGAGACATCCGAGGTTTCTTGGCAAGAGAAGAGGCTGAGGTCAACGAGGCTGTGCTCGCTATCAACACTAGCAAATTCCCCAACATGTATATCCCAGTTGGCCAAGTGACAGACTATGGTTTCCTCAATCTGGGCGGGACCCCCACCAAGCGCATGCTAATGTACAACTTCCCCACGCGCGCAGGACAGTGTGGTGGTGTCTTGATGTCAACAGGTAAGGTTCTTGGAATACATGTCGGTGGCAACGGGCATCAGGGTTTCTCAGCAGCCCTGCTACGCCACTATTTCAATGACGAGCAGGGTGAAATTGAGTTCATTGAGAGCTCCAAGGAAGCCGGTTTCCCGGTCATTAACACTCCTAGCAAGACAAAGCTTGAGCCCAGTGTGTTCCATCAAGTGTTTGAGGGGAACAAGGAACCGGCAGTACTGAGGAATGGGGACCCCAGATTAAAGGCTAACTTTGAGGAAGCCATTTTCTCTAAATACATTGGAAATGTGAACACACATGTGGATGAGTACATGATGGAAGCTGTTGACCACTATGCTGGGCAACTAGCGACCTTGGACATCAGTATAGAGCCCATGAAGCTTGAGGACGCTGTCTATGGCACTGAAGGTTTGGAAGCATTGGACTTGACCACTAGTGCAGGGTATCCCTATGTTGCTCTTGGTATTAAGAAGAGAGATATCCTATCCAAGAAGACTAGGGACTTGACAAAGTTGAAGGAGTGCATGGACAAGTATGGACTGAACCTCCCTATGGTCACCTATGTGAAGGATGAGTTGAGATCAGCCGAGAAGGTGGCTAAAGGCAAATCCAGGCTAATTGAAGCATCAAGCCTCAATGATTCAGTGGCTATGAGACAGACTTTTGGGAACCTGTACAAAACATTCCACCTGAATCCAGGAATAGTGACGGGCAGCGCAGTTGGCTGTGACCCTGATCTATTTTGGAGTAAGATCCCAGTTATGCTTGACGGCCATCTTATCGCCTTTGATTACAGTGGGTATGATGCCAGCCTGAGCCCGGTGTGGTTCGCCTGTCTGAAGCTGTTGCTAGAGAAACTTGGGTACTCACACAAAGAAACCAACTACATAGATTACCTTTGTAACTCCCACCATCTGTACAGAGACAAACACTACTTTGTGAGAGGAGGGATGCCATCTGGGTGCTCAGGAACCAGTATTTTCAACTCCATGATCAATAACATAATTATTAGAACACTGATGTTGAAGGTGTACAAGGGGATAGACTTAGATCAATTCAGGATGATAGCATATGGAGATGATGTTATTGCATCATATCCGCATCCCATCGACGCCTCATTGCTAGCTGAAGCAGGCAAAGGGTATGGCCTGATTATGACACCAGCTGACAAGGGGGAGTGTTTTAATGAGGTGACATGGACCAACGTCACCTTCCTGAAAAGATATTTTAGAGCAGACGAACAGTACCCCTTTCTCGTTCACCCAGTGATGCCAATGAAAGACATACATGAATCAATCAGGTGGACCAAAGACCCCAAAAACACTCAAGACCACGTGCGATCCTTGTGTTTATTGGCCTGGCACAATGGAGAGCAAGAATATGAAGAATTTGTGTCCAAGATCAGGAGCGTTCCAGTAGGACGCTGTCTGACCTTGCCCGCATTCTCAACTCTGCGCAGGAAGTGGCTAGATTCTTTTTAA-----GAGCACAATTTGAAT-TGATTCCAGTT-AGCTCAACCCTACCACACTC
>AY896761_14103-00/RUS/2000
CCCACCCACAGGGCCCACTGGGCGCCAGCACACTGGTATTACGGTACCCTTGTGCGCCTGTTTTATCCACCCTCCCCCCATCGTAACTTAGAAGCATAACCTAGACGGTCAATAGACAACCCAGCACGCCAGCTGGGTCCCGACCAAGTACTTCTGTTACCCCGGACCGAGTATCAATAGGCTGCTTACGCGGCTGAAGGAGAAAAAGTTCGTTATCCGGCCAATTACTTCGAGAAGCCTAGTAACACCATGAAAGTTGCGTAGCGTTTCGCTCCGCACAACCCCAGTGTAGATCAGGTCGATGAGTCACCGCATTCCTCACGGGCGACCGTGGCGGTGGCTGCGCTGGCGGCCTGCCCATGGTGC-AACCCATGGGACGCTACAATACCGACATGGTGCGAAGAGTCTATTGAGCTAATTGGTAGTCCTCCGGCCCCTGAATGCGGCTAATCCTAACTGCGGAGCAGACGCCCACATGCCAGTGGGTAGTCTGTCGTAACGGGCAACTCTGCAGCGGAACCGACTACTTT-GGTGTCCGTGTTTCCTTTTATTTCTAATTTGGCTGCTTATGGTGACAATTGAGAAATGGTTACCATATAGCTACTGGATTGGCCATCCGGTGACTAACAGAGCAGTTGTTTACCTGTTTGTTGGTTTTGTTCCATTAGACTACAAAGTGCTGAACACTCTTAATTATATTTTACTACTAAACTCAATAAAATGGGAGCTCAAATATCAACACAAAAGACTGGAGCCCACGAGACCGGTTTGAGTGCTAGTGGAAATTCCATTATTCACTATACAAACATTAACTACTATAAAGATGCAGCCTCCAATTCCGCTAACCGGCAGGACTTCACGCAAGATCCAGGGAAATTTACGGAACCAGTGAAAGACATAATGGTGAAATCACTACCGGCTTTAAATTCTCCATCCGCCGAGGAATGTGGTTACAGTGATAGAGTAAGGTCCATTACACTTGGTAATTCAACTATCACAACTCAGGAGAGTGCTAATGTCGTCGTTGGGTACGGGGTGTGGCCTGACTATCTTGGCGACGAGGAAGCTACCGCAGAAGATCAACCCACCCAGCCGGATGTGGCAACATGCAGGTTTTACACACTGGACTCGGTGTCATGGATGAAGGAATCACAAGGGTGGTGGTGGAAATTTCCTGATGCTTTGAGGGATATGGGCCTGTTTGGACAAAACATGCATTACCACTACTTGGGTAGGTCTGGTTACACCATACACGTGCAGTGCAACGCCTCGAAATTCCACCAGGGGTGCCTCTTGGTGGTATGTGTTCCAGAAGCTGAGATGGGTGCAGCTAAAATCAACGAAAAGATCAATAGGGAGCACCTGAGTAATGGTGAAGTAGCTAACACATTCACAGGCACTAAGTCAAGTAACACACATGATGTGCAGCAGGCAGTGTTCAATGCCGGCATGGGTGTGGCAGTGGGGAACCTGACCATCTTCCCTCACCAGTGGATTAACTTGCGCACCAACAATTGTGCTACTATAGTCATGCCATACATCAACAGTGTGCCTATGGACAACATGTTTCGCCACTACAACTTCACATTAATGATTATCCCCTTTGCTAAACTTGATTATGCGGCTGGTTCGTCAACCTACATCCCTATTACTGTAACTGTTGCACCGATGTGTGCTGAGTATAATGGTTTGAGGCTAGCCGGGCACCAAGGCTTGCCCGTGATGAACACACCGGGTAGTAATCAATTTTTAACCTCCGACGATTACCAATCTCCCACCGCCATGCCGCAGTTTGATGTGACACCAGAAATGAACATACCAGGCGAAGTGAGGAACCTTATGGAGATCGCAGAAGTGGATTCAGTGGTTCCAGTTAATAATGTGAACGAGAATGTTAATAGCTTGGAGGCATACAGAATACCAGTACACTCGGTGACAGAAACTGGGATGCAAGTCTTTGGTTTCACACTACAGCCCGGGGCAGACACGGTGATGGAGAGAACGCTGTTAGGTGAAATCCTCAACTACTACGCAAACTGGTCAGGCAGCATAAAGCTCACATTYATGTACTGTGGGTCGGCAATGGCGACCGGAAAGTTCCTTCTAGCCTACTCACCCCCAGGGGCAGGTGTGCCAAAAAACCGCAAGGAGGCAATGCTGGGCACTCACATCATTTGGGATATAGGGTTGCAATCCAGTTGCGTGTTATGCGTGCCATGGATCAGCCAAACACACTACAGATTTGTGTCAAAGGATAGTTACACTGATGCTGGGTTCATTACCTGCTGGTACCAAACCAGCATAGTCGTACCCGCGGAAGTGCAAAACCAAAGTGTCATATTATGCTTCGTGTCGGCCTGCAACGACTTTTCGGTGCGCCTACTGCGTGACTCGCCCTTCGTGAGCCAAACAGCATTTTACCAGAATGACGTGCAAAACGCAATCGATCGAGCAGTAGTGCGCGTAGCCGACACAATGCCAAGTGGTCCCAGCAATTCAGAGAGTATACCAGCGCTCACAGCTGCAGAGACAGGACATACATCACAGGTGGTACCAAGTGACACAATCCAAACACGCCATGTTAAGAACTTCCACGTCAGGTCAGAGTCGTCTGTGGAGAACTTCCTCAGCAGGTCCGCTTGTGTTTATATTGTGGAGTACAAGACGAGTGACAACACCCCAGACAAAATGTATGACAGTTGGGTTATCAACACCAGGCAAGTGGCTCAACTGCGCAGGAAGCTGGAGTTTTTCACGTATGTGAGGTTTGATGTGGAAGTTACATTTGTTATAACCAGTGTGCAGGATGACTCAACTAGGCAGAACACCGACACGCCAGTGCTCACCCACCAGATAATGTATGTTCCACCGGGGGGCCCCATACCACAAGCTGTGGATGATTATAACTGGCAAACCTCCACGAACCCAAGTGTCTTTTGGACTGAAGGAAACGCCCCACCTAGGATGTCCATTCCCTTTATGAGTGTGGGCAACGCGTACAGCAACTTTTATGACGGGTGGTCACACTTCTCACAGACAGGTGTGTACGGCTTCAACACCCTTAATAACATGGGAAGGTTGTACTTCAGGCATGTGAATGACAAAACAATCAGTCCAATCACGAGCAAGGTTCGCATATATTTCAAGCCTAAGCACGTGAAAGCATGGGTGCCCCGCCCACCCAGGCTGTGTGAGTACACACACAAAGATAATGTAGACTTTGAACCCAAAGGCGTCACCACGTCTCGAACCCAGTTAACGATCAGCAACTCCACACACATGGAGAAC-TACGGTGCCTTCGGCCAACAGTCCGGGGCGGTTTATGTAGGCAATTACAGGCTAGTCAACAGGCACCTAGCTACACACAACGATTGGAAAAGCTGTGTGTGGGAGGATTACAACAGAGACTTGCTTGTAAGCACAACAACCGCCCATGGGTGTGACACCATAGCTAGATGCCAATGCACAGCAGGAGTGTACTTCTGCCGGTCTAGGAACAAACACTACCCAGTCAGCTTTGAAGGACCAGGGCTGGTGGAGGTACAAGGGAGCGAGTATTATCCTAAAAGATACCAATCACACGTACTCCTTGCAGTGGGCTTCTCTGAACCTGGGGATTGTGGTGGAATCCTGAGATGTGAGCATGGAGTCATTGGCATTGTGACCATGGGTGGTGAAGGTGTTGTTGGTTTTGCTGACGTGCGGGATCTCTTGTGGCTAGAGGATGATGCCATGGAGCAAGGGGTTAAAGACTATGTGGAGCAGCTTGGGAACGCCTTTGGTTCAGGATTCACTAGCCAAATTTGCGAGCAGGTTAACTTACTAAAAGAATCTCTAGTGGGTCAAGACTCCATTCTAGAAAAATCATTGAAAGCCTTAGTGAAAATCATATCGGCATTGGTCATTGTAGTGAGGAATCATGATGACCTCATCACAGTTACTGCCACCCTGGCTCTGATCGGCTGTACCACCTCCCCGTGGCGTTGGCTCAAGCACAAGGTGTCTCAGTACTATGGAATCCCCATGGCTGAGAGACAAAATAACAACTGGTTGAAGAAGTTTACAGAGATGACCAACGCCTGTAAGGGTATGGAGTGGATTGCAATCAAAATCCAGAAATTCATAGAATGGTTGAAAGTTAAAATCCTGCCAGAAGTAAAAGAAAAACATGAGTTCTTGAACAGACTAAAACAACTACCTCTATTGGAAAGCCAAATTGCCACCATTGAGCAAAGCGCACCCTCACAAAGTGACCAGGAGCAATTATTTTCCAACGTGCAATACTTCGCACACTACTGCAGGAAGTATGCCCCGTTGTATGCTGCTGAAGCCAAAAGAGTGTTTTCCCTAGAAAAGAAGATGAGCAATTACATACAGTTCAAGTCCAAATGTCGTATTGAACCTGTATGTCTATTGCTTCACGGGAGCCCCGGAGCTGGGAAATCCGTGGCAACCAATTTGATTGGGCGCTCACTTGCAGAAAAGCTCAACAGTTCAATCTACTCACTACCGCCAGACCCAGATCACTTTGATGGCTATAAACAGCAAGCTGTTGTGATCATGGATGATTTGTGCCAGAACCCAGATGGCAAAGATGTATCTTTGTTTTGCCAAATGGTATCAAGTGTTGACTTTGTTCCACCAATGGCGGCGTTAGAAGAAAAAGGTATTCTCTTCACGTCGCCATTTGTCCTCGCCTCCACCAATGCAGGGTCAATCAATGCCCCCACAGTGTCAGACAGTAGAGCGCTTGCCAGGAGATTTCACTTTGACATGAACATTGAGGTTATCTCAATGTACAGTCAGAATGGCAAAATCAACATGCCAATGTCAGTGAAAACCTGTGACGAAGAGTGCTGCCCAGTCAACTTCAAAAAGTGCTGTCCATTGGTTTGTGGTAAGGCCATTCAATTTATAGATAGGAGAACTCAGGTGAGATACTCGCTAGATATGCTCGTGACTGAGATGTTCAGGGAGTACAACCACCGACACAGTGTGGGTGCAACACTTGAGGCACTATTCCAGGGCCCACCAATGTATAAGGAGATCAAAATTTGCGTGGCACCAGAGACACCTCCCCCGCCCGCGATTGCGGACCTGTTGAAATCCGTGGATAGTGAAGCGGTCAGAGAGTATTGCAAGGAAAAGGGTTGGTTAGTGCCCGAAGTCAATTCCACCCTGCAAATTGAGAAACATGTAAGTAGAGCTTTCATTTGCTTGCAAGCACTCACAACATTTGTCTCAGTGGCGGGCATAATTTACATCATCTACAAGTTGTTCGCCGGCTTTCAAGGTGCTTATACCGGGTTGCCCAACCAGAAACCCAAAGTGCCAACCTTAAGACAAGCAAAGGTTCAGGGGCCTGCCTTTGAATTTGCTGTACCTATGATGAAAAGAAATGCTAGTACTGTAAAAACTGAGTACGGCGAGTTCACGATGCTTGGAATTTATGATAGGTGGGCAGTGTTACCCCGTCACGCCAAACCTGGACCTACCATCTTAATGAATGAACAAGAAGTGAGCGTGGTGGATGCAAAAGAGCTAGTGGATAAGGATGGTACCAACTTAGAACTGACACTTCTAAAGCTAAACAGGAATGAAAAGTTTAGAGACATCCGAGGTTTCCTGGCAAGAGAGGAGGCTGAGGTTAACGAGGCCGTTCTTGCTATTAACACCAGCAAATTCCCAAATATGTACATCCCAGTTGGTCAAGTGACAGATTACGGTTTCCTCAATCTGGGTGGGACCCCCACAAAGCGCATGCTGATGTACAATTTCCCTACGCGTGCAGGACAGTGCGGTGGTGTACTAATGTCAACAGGTAAAGTCCTAGGAATTCATGTCGGTGGAAACGGGCATCAAGGGTTTTCGGCAGCTCTATTGCGCCATTACTTCAACGATGAACAGGGTGAAATCGAGTTCATCGAGAGCTCCAAGGAAGCTGGTTTCCCAGCTATTAACACTCCCAGCAAGACGAAGCTTGAGCCCAGCGTTTTCCATCATATTTTTGAGGGCAACAAGGAGCCAGCAGTGTTGAGGAATGGAGACCCCAGACTGAAGGTCAATTTTGAAGAAGCCATATTCTCCAAGTACATTGGGAATGTGAACACACATGTGGATGAATACATGATGGAAGCCGTGGACCATTATGCTGGACAGTTGGCAACCTTAGACATCAGCACAGAACCCATGAAACTTGAGGACGCCGTCTATGGCACCGAAGGCTTGGAGGCGCTGGACCTAACCACGAGCGCAGGGTACCCATACGTTGCCCTTGGCATAAAAAAGAGAGATATTTTGTCCAAGAAAACCAAGGACTTGACAAAACTGAAGGAGTGCATGGACAAGTATGGGTTGAACCTTCCTATGGTCACATATGTGAAGGATGAGCTGAGATCAGCAGAAAAGGTGGCTAAAGGTAAATCCAGGTTGATTGAGGCATCGAGTTTAAATGACTCAGTGGCCATGAGACAAACTTTCGGAAACTTATACAAAGCATTTCACCTGAACCCTGGCATAGTGACAGGCAGCGCAGTTGGCTGTGACCCCGATCTGTTTTGGAGCAAGATCCCAGTCATGCTTGATGGCCACCTCATCGCTTTTGACTACAGCGGGTATGATGCCAGTTTGAGCCCAGTGTGGTTTGCCTGTTTGAAGCTGTTAATGGAGAAATTGGGCTACTCACATAAGGAAACTAACTACATAGACTATTTGTGCAATTCTCATCATCTATACAGAGACAAGCACTACTTTGTGAGAGGAGGAATGCCATCTGGATGTTCAGGAACAAGCATCTTCAATACAATGATCAACAACATAATCATCAGGACACTAATGTTGAAGGTATATAAGGGGATAGATCTGGACCAGTTCAGGATGATAGCATACGGAGATGATGTTATTGCGTCATATCCACATCCGATTGATGCCTCACTGTTAGCTGAAGCCGGAAAAGGGTATGGTCTGATCATGACTCCAGCCGATAAAGGGGGGTGCTTTAATGAGGTGACATGGACCAACGTGACCTTCTTGAAAAGATACTTCAGGGCAGACGAGCAATACCCATTTCTCGTTCACCCAGTAATGCCAATGAAAGACATTCACGAGTCAATCAGATGGACTAAAGATCCCAAAAACACTCAGGATCACGTGCGGTCCTTGTGTCTACTAGCCTGGCACAATGGAGAGCGAGAATATGAAGAATTTGTGTCCAAGATCAGGAGCGTTCCAGTAGGGCGCTGCTTGACCTTACCTGCGTTCTCCACTCTGCGCAGGAAATGGCTAGATTCTTTTTAG-----GAGTCAAATTTGATT-TAATTTTAATT-GGCTTAACCCTACCGCACTC
>KX619440_RA/Ahvaz/IRA/2011
CCCACCCACAGGGCCCACGGGGCGCTAGCACTCTGGTATCGCGGTACCTTTGTGCGCCTGTTTTATACACCCT-CCCCCAACGTAACTTAGAAGCTTAATCCGAATGGTCAATAGACGACCCAACACGCCAGCTGGGCCCCGACCAGGCACTTCTGTTACCCCGGACCGAGTATCAATAAGCTGCTCACGCGGCTGAAGGAGAAAGCGTTCGTCACCCGGCCAATTACTTCGAGAAACCCAGTAACACCATGGAGGTTGCGCAGCGTTTCGCTCCGCACAACCCCAGTGTAGATCAGGTCGATGAGTCACCGCATACCCCACGGGCAACCGTGGCGGTGGCTGCGTTGGCGGCCTGCCCATGGGGT-AACCCATGGGACGCCTCAATACTGACATGGTGCGAAGAGTCTATTGAGCTAATTGGTAGTCCTCCGGCCCCTGAATGCGGCTAATCCTAACTGCGGAGCAGGTACTCACAAGCCAGTGAGCGGCCTGTCGTAATGGGCAACTCTGCAGCGGAACCGACTACTTTGGGTGTCCGTGTTTCCTTTTATTCTTGACTTGGCTGCTTATGGTGACAATTCAGAGATTGTTACCATATAGCTATTGGATTGGCCATCCGGTGACAAATAGAGCAATTATCTATTTGTTTGTTGGTTTTATTCCATTAAATTACAAAGTATTAAACACCCTTAATTACATTTTAATACTTAACTCAACAAAATGGGAGCCCAAGTGTCGACACAAAAGACTGGAGCTCACGAGACCGGTTTGAGTGCTAGTGGAAATTCCATCATCCACTACACAAACATCAACTATTATAAAGATGCAGCCTCCAACTCTGCTAACAGGCAGGACTTCACACAAGATCCAGGGAAATTCACAGAGCCAGTCAAGGATATAATGGTGAAATCATTGCCGGCCCTGAACTCTCCGTCCGCCGAAGAGTGTGGTTATAGTGATAGAGTGAGGTCCATTACACTTGGTAACTCAACCATCACTACCCAGGAAAGTGCCAATGTCGTTGTCGGGTATGGAGTGTGGCCTGACTATCTTAGTGATGAGGAAGCCACTGCGGAAGACCAGCCCACTCAACCTGACGTAGCAACATGTAGATTTTACACACTGGATTCAGTATCGTGGATGAAAGAATCACGAGGGTGGTGGTGGAAGTTTCCTGACGCTTTAAGAGACATGGGCCTATTTGGACAAAACATGCAATACCATTATTTGGGTAGATCCGGTTACACCATACATGTGCAGTGTAATGCATCAAAATTCCACCAAGGGTGCCTCCTAGTGGTGTGTGTCCCAGAAGCAGAGATGGGTGCAGCCAATATCAACGAAAAAATCAATAGAGAGCATTTGAGTAATGGTGAGGTGGCCAATACATTCACAGGCACCAAGTCAAGTAACACCAACGACGTACAGCAGGCAGTGTTCAATGCTGGCATGGGTGTGGCAGTGGGAAACCTAACCATTTTCCCACACCAGTGGATCAACCTGCGCACTAATAATTGTGCCACCATAGTCATGCCATACATCAACAGTGTGCCTATGGACAATATGTTTCGCCACTATAACTTCACACTGATGATTATCCCTTTTGCAAAACTTGATTACGCAGCTGGTTCTTCAACCTACATCCCTATCACTGTGACCGTCGCACCGATGTGCGCCGAGTACAATGGCCTGAGGTTGGCCGGACACCAAGGCTTGCCTGTGATGAATACACCGGGTAGTAACCAGTTCTTGACCTCCGACGATTACCAATCTCCCACTGCTATGCCGCAATTTGATGTGACACCGGAAATGAGTATACCAGGCGAGGTGAAAAACCTCATGGAGATTGCAGAGGTGGACTCGGTAGTTCCGGTCAACAATGTGAATGAGAATGTCAATAGCCTGGAGGCTTATAGAATACCAGTACATTCTGTGACTGAAACTGGGTCCCAGGTTTTCGGCTTCACACTACAGCCTGGTGCAGACACGGTGATGGAGAGAACGCTACTAGGTGAGATTCTCAACTACTATGCAAATTGGTCAGGCAGCATAAAGCTCACGTTCATGTACTGTGGATCGGCAATGGCAACTGGGAAATTTCTTTTAGCTTACTCACCCCCAGGGGCAGGTGTACCCAAAAACCGCAAAGAGGCAATGTTGGGTACTCACATCATATGGGATATCGGATTGCAATCTAGCTGCGTATTGTGCGTCCCATGGATCAGCCAGACGCATTACAGGTTTGTATCCAAGGACAGTTACACTGACGCCGGATTCATCACATGTTGGTATCAGACCAGCATAGTTGTGCCTGCGGAGGTACAAAACCAAAGTGTCATACTGTGCTTTGTATCAGCTTGTAACGATTTCTCGGTGCGTCTATTGCGTGATTCGCCCTTTGTGAGTCAAACAGCATTCTACCAGAATGATGTGCAAAATGCAATTGACCGTGCCGTAGTGCGCGTAGCCGACACAATGCCAAGCGGCCCCAGCAATTCAGAAAGCATCCCAGCGCTTACTGCTGCTGAGACAGGACATACATCACAGGTAGTACCAAGTGACACTATCCAGACACGCCATGTCAAGAACTACCACGTCAGGTCAGAGTCGTCTGTGGAGAATTTCCTCAGTAGATCTGCTTGTGTCTACATTGTAGAGTACAAAACAAGAGATGATACCCCGGACAAGATGTACGATAGCTGGGTTATCAACACCAGACAAGTGGCTCAGCTGCGCAGGAAGCTAGAGTTCTTCACATATGTGAGGTTTGATGTAGAAGTCACATTTGTCATAACTAGTGTGCAGGATGATTCAACTAGGCAGAATACCGACACACCAGCACTCACTCACCAGATAATGTATGTGCCACCAGGGGGCCCAATCCCGCAGGCTGTAGATGACTATAATTGGCAAACATCCACAAATCCAAGCGTCTTTTGGACTGAAGGAAATGCCCCACCCAGGATGTCCATCCCCTTCATGAGCGTAGGCAATGCATACAGCAACTTTTATGACGGGTGGTCACATTTCTCACAAACAGGTGTGTACGGTTTTAACGCCCTTAATAACATGGGCAAATTATATTTCAGGCATGTGAATGACAAAACAATCAGTCCAATCACAAGTAAGGTCCGCATATATTTCAAACCAAAGCATGTGAAAGCATGGGTGCCGCGCCCACCCAGATTGTGTGAGTACACACACAAGGACAATGTAGACTTTGAACCCAAGGGCGTTACAACGTCCCGAACCCAGCTAACAATTAGTAA-TCTACACACCGGAATTCTATATGGTGCTTTTGGCCAACAATCTGGGGCGGTTTATGTGGGTAATTACAGGTTGGTCAATAGGCACTTGGCCACACACAATGATTGGCAAAACTGTGTGTGGGAGGACTATAATAGAGATCTACTCGTGAGCACAACATCTGCTCACGGGTGCGATACCATAGCCAGGTGCCAGTGCACAACAGGTGTGTACTTTTGCCAGTCCAAGAACAAACATTATCCAGTCAGTTTTGAGGGGCCAGGCTTGGTGGAAGTTCAGGAGAGTGAGTACTACCCCAAGAGGTACCAATCCCATGTGCTGCTTGCTGCAGGTTTCTCTGAACCAGGTGATTGTGGAGGAATTTTGAGGTGTGAACACGGTGTCATTGGCATTGTGACCATGGGCGGTGAGGGCGTCGTTGGCTTTGCTGATGTACGCGATCTATTATGGTTGGAGGACGATGCAATGGAACAGGGTGTGAAAGACTACGTCGAGCAGCTAGGGAATGCTTTTGGTTCAGGCTTTACTAATCAAATATGTGAACAGGTCAACCTACTCAAAGAATCGCTCATTGGACAAGATTCCATCTTGGAAAAATCACTCAAAGCTTTGGTCAAGATCATATCAGCGCTTGTTATCGTGGTGAGAAACCACGATGATCTCATAACAGTAACTGCAACCCTAGCTCTCATTGGCTGTACTTCATCACCATGGCGGTGGTTGAAGCATAAAGTATCCCAGTACTATGGAATCCCCATGGCTGAGAGGCAAAACAACAACTGGCTAAAGAAATTCACAGAGATGACTAATGCCTGCAAGGGCATGGAGTGGATAGCTGTAAAAATCCAAAAATTTATTGAATGGTTGAAAGTGAAGATCCTACCAGAAGTAAAGGAGAAACATGAGTTTCTGAACAGGCTGAAACAGCTGCCCCTATTGGAGAGTCAAATTGCCACCATTGAGCAAAGTGCGCCTTCACAAAGTGACCAGGAGCAATTATTCTCAAATATCCAGTACTTTGCGCATTACTGCAGAAAATACGCCCCCTTATATGCTGCTGAAGCAAAGAGGGTATTCTCCCTAGAGAAGAAAATGAGCAATTACATACAGTTCAAGTCCAAATGCCGTATTGAGCCTGTATGTCTCCTGCTCCACGGGAGTCCTGGCGCTGGTAAATCTGTGGCAACTAATTTGATTGGGCGCTCTTTAGCAGAGAAACTCAATAGTTCGGTATACTCCCTGCCACCCGACCCTGACCACTTTGATGGCTATAAACAGCAAGCCGTCGTGATCATGGACGACTTGTGTCAAAACCCAGATGGAAAAGATGTATCCTTGTTTTGCCAGATGGTTTCTAGTGTTGACTTTGTCCCACCAATGGCCGCACTTGAGGAAAAGGGCATTCTTTTCACTTCTCCCTTTGTCCTTGCTTCCACCAATGCAGGATCCATTAATGCGCCTACTGTGTCGGATAGTAGAGCCCTCGCTAGAAGGTTCCACTTCGATATGAACATTGAGATCATCTCCATGTACAGTCAGAGCGGCAAGATCAACATGCCAATGGCAGTGAAGACCTGTGATGAGGAGTGCTGCCCGGCTAACTTCAAAAAGTGCTGCCCACTGGTCTGTGGTAAGGCCATCCAATTTATAGACAGGAGAACTCAAGTGAGGTACTCATTGGACATGCTTGTGACCGAAATGTTCAGGGAGTACAATCATAGACATAGTGTGGGTGCAACTCTTGAGGCACTTTTCCAAGGTCCGCCAGTGTACAGGGATATCAAAATCAGCGTTGCCCCAGAAACCCCCCCCCCACCTGCGATTGCTGACTTACTGAAGTCAGTGGACAGTGAGGTGGTTAGGGAGTACTGCAAGGAAAAGGGGTGGTTGGTACCAGAGATCAACTCCACTCTACAAATTGAAAAACACGTGAGCAGAGCTTTCATTTGCCTACAAGCACTAACCACCTTCGTTTCTGTGGCAGGGATCATTTATATCATCTACAAGTTGTTTGCAGGCTTCCAAGGTGCTTATACCGGCATGCCTAACCAAAAACCCAAAGTGCCAACCCTAAAACAAGCCAAGGTCCAAGGACCAGCCTTTGAATTTGCAGTGGCCATGATGAAGAGGAACGCCAGTACCGTAAAAACCGAGTACGGCGAGTTCACTATGCTTGGCATTTATGACAGATGGGCTGTGCTGCCTCGACACGCCAGGCCTGGGCCCACCATTCTGATGAATGACCAGGAAGTGGGAGTGGTGGATGCCAAGGAACTAGTGGACAAAGACGGTGCTAACTTGGAATTAACACTTCTGAAGCTAAACAGGAACGAGAAGTTTAGGGACATTCGAGGCTTCTTAGCAAGAGAGGAGGCTGAGGTTAGTGAGGCCGTACTTGCCATTAACACCAGCAAATTCCCAAACATGTACATCCCCGTTGGTCAAGTGACAGATTATGGTTTTCTAAATTTAGGTGGAACCCCCACCAAACGCATGCTAATGTACAACTTCCCAACGCGTGCTGGACAGTGTGGTGGGGTGCTCATGTCTACAGGCAAAGTCCTTGGAATACATATTGGTGGCAACGGGCATCAGGGCTTCTCAGCAGCCCTGTTGCGCCACTACTTCAACGACGAACAGGGTGAAATTGAGTTCATTGAGAGCTCCAAGGAAGCAGGTTTCCCGGTCATTAATACCCCTAGCAAAACAAAGCTTGAGCCTAGCGTGTTCCACCAAGTCTTTGAGGGGAGTAAAGAGCCAGCAGTACTGAGGAATGGGGATCCTAGATTGAAGGCCAACTTTGAGGAAGCCATCTTCTCTAAGTACATCGGGAACGAGAACACACATGTGGATGAGAATATGATGGAAGCCGTTGATCACTATGCTGGGCAGCTAGCAACCTTGGGTATCAGTACAGAACCCATGAAGCTTGAGGACGCTGTTTATGGCACTGAAGGTTTGGAAGCATTAGACTTGACCACTAGTGCAGGGTATCCATATGTTGCTCTTGGCATCAAAAAGAGAGATATCCTATCCAATAAGACCAAAGATTTGACGAAGTTGAAGGAGTGTATGGACAAACATGGATTGAACCTCCCAATGGTTACCTATGTGAAGGATGAGTTGAGATCAGCTGAGAAGGTAGCTAAAGGCAAGTCTAGATTAATTGAAGCATCGAGCCTTAATGACTCGGTGGCAATGAGACAGACATTTGGCAACCTAATCAAGACATTTCACCTAAATCCAGGCGTAGTGACAGGTAGTGCAGTTGGTTGTGACCCCGATCTATTTTGGAGTAAGATTCCAGTGATGCTTGATGGCCATCTTATTGCCTTTGACTACAGCGGATATGATGCTAGCCTGAGCCCAGTGTGGTTCGCTTGTTTGAAACTGTTGCTGGAGAAACTGGGGTACACGCACAAAGAAACCAATTACATTGATTACCTGTGTAACTCTCACCATCTGTACAGAGACAAGCACTATTTTGTGAGAGGCGGAATGCCGTCCGGATGCTCGGGAACCAGCATCTTCAATTCCATGATCAACAACATAATCATTAGGACACTGATGCTGAAGGTGTACAAGGGGATAGACTTAGACCAATTTAGGATGATAGCATATGGGGATGATGTCATTGCATCCTATCCTCACCCCATTGATGCCGCGTTGCTGGCTGAAGCAGGTAAAGGGTATGGTCTGATTATGACACCAGCTGACAAGGGAGAGTGCTTTAATGAAGTGACATGGACTAATGTCACCTTCTTGAAAAGATATTTCAGGGCAGATGAACAATATCCCTTCCTCGTCCATCCAGTGATGCCAATGAAAGATATACATGAGTCAATCAGATGGACTAAGGATCCTAAAAACACCCAAGATCATGTGCGATCCTTGTGCCTGTTGGCCTGGCACAATGGAGAGCAAGAGTATGAAGAATTTGTGTCCAGGATCAGGAGCGTCCCAGTAGGTCGCTGTCTGACCCTGCCTGCGTTCTCAACCCTGCGCAGGAAGTGGCTAGAATTCTTTTAAATTAAAGCACGAATTTGATTTTATTTCCAATTGGGCTTAACCCCTACCCACAC
