# Supplementary material for: High resolution metagenomic characterization of complex infectomes in paediatric acute respiratory infection
Source: Sci Rep. 2020 Mar 3;10:3963. doi: 10.1038/s41598-020-60992-6 (PMC7054269; doi:10.1038/s41598-020-60992-6)
Supplement: Supplementary file 2 — Supplementary dataset. [file 41598_2020_60992_MOESM2_ESM.zip › supplementary_data/Fig3H_HCoV-HKU1_alignment.fasta]

>DQ415898_N21/HK/CHN/2005
ATGTTTTTAATTATTTTTATTTTGCCTACAACACTAGCTGTTATAGGTGATTTTAATTGTACTAACTCTTTTATTAATGATTATAATAAAACCATTCCGCGTATAAGCGAGGATGTTGTTGATGTATCTCTTGGTTTGGGCACATATTATGTTCTTAACCGTGTTTATTTAAATACTACCTTGTTATTTACGGGTTATTTTCCTAAATCTGGTGCTAATTTTAGAGACTTGGCTTTAAAGGGTTCTATATATTTGAGTACTCTCTGGTATAAACCACCTTTTCTGTCAGATTTTAATAATGGTATTTTTTCTAAGGTTAAGAATACTAAGTTATATGTTAATAATACTTTGTATAGTGAATTTAGTACTATAGTTATAGGTAGTGTTTTTGTTAATACTTCTTATACTATTGTTGTTCAACCTCATAATGGTATTTTGGAGATTACAGCTTGTCAGTATACTATGTGTGAATATCCTCACACTGTTTGTAAGTCTAAGGGTAGTATTCGTAATGAATCTTGGCACATTGATTCTTCGGAACCTTTATGCTTGTTTAAGAAAAATTTTACTTATAATGTTTCTGCAGATTGGCTGTATTTTCATTTTTATCAAGAACGTGGTGTTTTTTATGCATATTATGCAGATGTAGGTATGCCTACCACTTTCTTATTTAGTCTATATTTAGGTACTATTTTATCTCATTATTATGTTATGCCTTTGACTTGTAATGCTATATCTTCAAATACTGACAATGAAACTTTAGAATATTGGGTTACACCGCTATCTAGACGTCAGTATCTTCTTAATTTTGATGAGCACGGTGTTATTACTAATGCCGTTGATTGTTCAAGTAGTTTTCTTAGTGAGATTCAATGTAAAACTCAATCTTTTGCACCTAATACTGGTGTTTATGATTTGTCTGGTTTTACTGTAAAGCCTGTTGCAACTGTTTATCGTCGGATTCCTAATTTACCTGATTGTGACATTGACAACTGGCTTAATAATGTTAGTGTACCTTCACCTCTTAATTGGGAACGTAGAATTTTTTCTAATTGTAACTTTAACTTAAGCACTTTACTTCGTCTAGTTCATGTTGATTCTTTTTCTTGTAATAATCTTGATAAATCTAAAATTTTTGGTAGTTGCTTTAATAGTATTACTGTTGACAAGTTTGCTATACCTAATCGCAGACGAGATGATTTGCAATTGGGCAGTTCTGGCTTTTTGCAATCATCTAATTACAAAATAGATATTTCTTCTAGTTCTTGTCAATTGTATTATAGTTTACCTTTAGTTAATGTTACTATTAATAACTTTAATCCATCTTCTTGGAATAGGAGGTATGGTTTTGGTAGTTTTAATTTGTCTTCTTATGACGTTGTTTATTCTGATCATTGTTTTTCTGTTAACAGCGACTTTTGCCCTTGTGCAGATCCGTCTGTTGTTAATTCTTGTGTTAAATCTAAGCCTCCTTCTGCCATTTGTCCTGCTGGTACTAAATATCGTCATTGCGACTTGGA---TACTACTCTTTATGTTAAAAACTGGTGTAGATGTTCTTGTCTACCTGACCCCATTTCTACTTATTCTCCTAACACATGTCCTCAAAAGAAGGTCGTTGTTGGTATAGGTGAACATTGTCCAGGTCTTGGTATTAATGAGGAAAAATGTGGTACACAATTAAATCATAGTTCCTGTTTTTGTAGTCCTGATGCCTTTTTGGGTTGGTCTTTTGATAGTTGTATTAGTAATAATCGTTGCAATATTTTTTCTAATTTTATTTTTAATGGAATTAATAGTGGCACCACTTGTTCTAATGATTTGTTATATTCTAACACTGAAATTTCTACTGGTGTTTGTGTTAATTATGATCTTTATGGCATCACAGGCCAAGGTATTTTTAAAGAAGTTTCTGCGGCTTATTATAATAATTGGCAGAATCTTTTGTATGATTCTAATGGTAATATTATTGGTTTTAAAGATTTTTTGACTAATAAAACTTACACTATACTTCCTTGTTATTCTGGTAGAGTGTCTGCTGCATTTTATCAAAATTCTTCCTCACCAGCTTTGCTTTATCGTAATTTAAAGTGTAGTTATGTTTTGAATAATATTTCTTTTATCTCACAACCATTTTATTTCGATAGTTATCTTGGTTGTGTTTTGAATGCTGTTAATTTAACTAGCTATTCTGTATCCTCTTGTGATTTGCGTATGGGTAGTGGATTTTGTATTGATTATGCTTTACCCTCTTCTCGGCGTAAGCGTAGAGGTATTTCTTCTCCTTATCGCTTTGTAACTTTTGAACCCTTTAATGTTAGTTTTGTTAACGATAGTGTTGAAACTGTTGGTGGTTTATTTGAGATTCAGATTCCTACTAACTTTACCATAGCTGGTCATGAAGAATTTATTCAGACTAGTTCTCCTAAAGTTACTATTGATTGTTCAGCTTTTGTTTGCTCTAACTATGCTGCTTGTCATGATTTATTGTCGGAATATGGCACTTTTTGCGATAATATTAATAGTATTTTAAATGAAGTCAATGATTTACTTGATATTACTCAGTTGCAGGTTGCTAATGCTCTAATGCAAGGTGTTACACTTAGTTCTAATCTTAATACTAATCTACACTCTGATGTTGATAATATAGATTTTAAATCTCTTCTAGGTTGTTTAGGTTCACAATGTGGTTCTTCGTCTAGATCTTTGTTAGAGGATTTATTATTCAACAAAGTCAAACTTTCAGATGTAGGTTTTGTTGAAGCTTATAATAATTGCACTGGTGGTAGTGAAATTAGAGATCTTCTCTGTGTGCAATCTTTTAATGGTATTAAAGTATTACCTCCCATTTTATCTGAGACTCAAATTTCTGGCTATACTACAGCTGCTACTGTGGCGGCTATGTTTCCGCCATGGTCTGCTGCTGCTGGTGTACCATTTTCTCTTAATGTACAATATAGAATTAATGGTTTGGGTGTTACTATGGATGTTCTTAATAAGAATCAAAAGTTAATAGCTAATGCTTTTAATAAAGCTCTTCTTTCTATCCAGAATGGTTTTACTGCTACTAATTCTGCTCTTGCTAAAATTCAAAGTGTCGTTAATGCTAATGCTCAAGCACTTAATAGTTTGTTACAACAATTATTTAATAAATTTGGTGCTATTAGTTCTTCTTTACAAGAAATTTTGTCTCGCCTTGATAATTTAGAAGCTCAGGTTCAGATTGATAGGCTCATTAATGGTCGTTTGACTGCTTTAAATGCTTATGTTTCTCAACAGCTTAGTGATATTACACTTATTAAGGCTGGAGCTTCTCGTGCTATTGAGAAGGTTAATGAGTGTGTTAAAAGTCAATCCCCTCGTATAAATTTTTGTGGCAATGGTAACCACATTTTATCATTGGTTCAAAATGCTCCTTATGGTTTGCTTTTCATTCATTTTAGTTATAAACCTACTTCTTTTAAAACTGTCTTAGTAAGTCCAGGTTTATGTTTATCCGGTGATAGAGGTATTGCACCTAAGCAAGGTTATTTTATTAAACAAAATGATTCCTGGATGTTTACTGGTAGTTCCTATTATTATCCAGAACCAATTTCAGATAAAAATGTTGTTTTCATGAATAGTTGCTCTGTTAATTTTACTAAAGCTCCATTTATTTATCTTAATAATTCTATACCAAATTTGTCTGATTTTGAAGCCGAGTTATCTCTTTGGTTTAAAAATCATACTTCTATAGCACCTAATTTAACCTTTAATTCTCATATTAATGCTACTTTTTTAGATCTGTATTATGAAATGAATGTTATTCAGGAATCTATTAAATCTTTGAACAGTAGTTTTATTAATCTTAAAGAAATAGGTACTTATGAAATGTATGTTAAATGGCCTTGGTACATTTGGTTGTTAATTGTCATTTTATTTATAATTTTTCTTATGATACTTTTCTTTATATGCTGCTGTACTGGTTGTGGTTCAGCATGTTTTAGTAAATGTCATAATTGTTGTGATGAGTATGGGGGTCACAATGATTTTGTTATTAAAGCATCTCATGATGATTAG
>LC315651_Tokyo/SGH18/2016
ATGTTTTTAATTATTTTTATTTTGCCTACAACACTAGCTGTTATAGGTGATTTTAATTGTACTAACTCTTTTATTAATCATTATAATAAAACCATTCCGCGTATAAGCGAGGATGTTGTTGATGTATCTCTTGGTTTGGGCACATATTATGTTCTTAACCGTGTTTATTTAAATACTACCTTGTTATTTACAGGTTATTTTCCTAAATCTGGTGCTAATTTTAGAGACTTGGCTTTAAAGGGTTCTACATATTTGAGTACTCTCTGGTATAAACCACCTTTTCTGTCAGATTTTAATAATGGTATTTTTTCTAAGGTTAAGAATACTAAGTTATATGTTAATAATACTTTGTATAGTGAATTTAGTACTATAGTTATAGGTAGTGTTTTTGTTAATACGTCTTATACTATTGTTGTTCAACCTCACAATGGTATCTTGGAGATTACAGCTTGTCAGTATACTATGTGTGAATATCCTCACACTGTTTGTAAGTCTAAGGGTAGTATTCGTAATGAATCTTGGCACATTGATTCTTCGGAACCTTTATGCTTGTTTAAGAAAAATTTTACTTATAATGTTTCTGCAGATTGGCTGTATTTTCATTTTTATCAAGAACGTGGTGTTTTTTATGCATATTATGCAGATGTAGGTATGCCTACCACTTTCTTATTTAGTTTATATTTAGGTACTATTTTATCTCATTATTATGTTATGCCTTTGACTTGTAATGCTATATCTCCAAAGACTGACAATGAAACTTTAGAATATTGGGTTACACCGCTATCTAGACGTCAGTATCTTCTTAATTTTGATGAGCACGGTGTTATTACTAATGCCGTTGATTGTTCAAGTAGTTTTCTTAGTGAGATTCAATGTAAAACTCAATCTTTTGCACCTAATACTGGTGTTTATGATTTGTCTGGTTTTACTGTAAAGCCTGTTGCAACTGTTTATCGTCGGATTCCTAATTTACCTGATTGTGACATTGACAACTGGCTTAATAATGTTAGTGTACCTTCACCTCTTAATTGGGAACGTAGAATTTTTTCTAATTGTAACTTCAATTTAAGCACTTTACTTCGTCTAGTCCATGTTGATTCTTTTTCTTGTAATAATCTTGATAAATCTAAAATTTTTGGTAGTTGCTTTAATAGTATTACTGTTGACAAGTTTGCTATACCTAATCGTAGACGAGATGATTTGCAATTGGGCAGTTCTGGCTTTTTGCAATCATCTAATTACAAAATAGATATTTCTTCTAGTTCTTGTCAATTGTATTATAGTTTACCTTTACTTAATGTTACTATTAATAACTTTAATCCATCTTCTTGGAATAGGAGGTATGGTTTTGGTAGTTTTAATGTGTCTTCTTATGATGTTGTTTATTCTGATCATTGTTTTTCTGTTAACAGCGACTTTTGCCCTTGTGCAGATCCGTCTGTTGTTAATTCTTGTGTTAAATCTAAGCCTCTTTCTGCCATTTGTCCTGCTGGTACTAAATATCGTCATTGCGACTTGGATACTACTACTCTTTATGTTAAAAACTGGTGTAGATGTTCTTGTCTACCTGACCCCATTTCTACTTATTCTCCTAACACATGTCCTCAAAAGAAGGTCGTTGTTGGTATAGGTGAACATTGTCCAGGTCTTGGTATTAATGAGGAAAAATGTGGTACACAATTAAATCATACTTCCTGTTCTTGTAGTCCTGATGCCTTTTTGGGTTGGTCTTTTGATAGTTGTATTAGTAATAATCGTTGCAATATTTTTTCTAATTTTATTTTTAATGGAATTAATAGTGGCACCACTTGTTCTAATGATTTGTTATATTCTAACACTGAAGTTTCTACTGGTGTTTGTGTTAATTATGATCTTTATGGCATCACAGGCCAAGGTATTTTTAAAGAAGTTTCTGCGGCTTATTATAATAATTGGCAGAATCTTTTGTATGATTCTAATGGTAATATTATTGGTTTTAAAGATTTTTTGACTAATAAAACTTACACTATACTTCCTTGTTATTCTGGTAGAGTGTCTGCTGCATTTTATCAAAATTCTTCCTCACCAGCTTTGCTTTATCGTAATTTAAAGTGTAGTTATGTTTTGAATAATATTTCTTTTATCTCACAACCATTTTATTTTGATAGTTATCTTGGTTGTGTTTTGAATGCTGTTAATTTAACTAGCTATTCTGTATCCTCTTGTGATTTGCGTATGGGTAGTGGGTTTTGTATTGATTATGCTTTACCCTCTTCTCGGCGTAAGCGTAGAGGTATTTCTTCTCCTTATCGCTTTGTAACTTTTGAACCCTTTAATGTTAGTTTTGTTAACGATAGTGTTGAAACTGTTGGTGGTTTATTTGAGATTCAGATTCCTACTAACTTTACCATAGCTGGTCATGAAGAATTTATTCAGACTAGTTCTCCTAAAGTTACTATTGATTGTTCAGCTTTCGTTTGCTCTAATTATGCTGCTTGTCATGATTTATTGTCGGAATATGGCACTTTTTGCGATAATATTAATAGTATTTTAAATGAAGTCAATGACTTACTTGATATTACTCAGTTGCAGGTTGCTAATGCTTTAATGCAAGGTGTTACACTTAGTTCTAATCTTAATACTAATCTACACTCTGATGTTGATAATATAGATTTTAAATCTCTTCTAGGTTGTTTAGGTTCACAATGTGGTTCTTCGTCTAGATCTTTGTTAGAGGATTTATTATTCAACAAGGTCAAACTTTCAGATGTAGGTTTTGTTGAAGCTTATAATAATTGCACTGGTGGTAGTGAAATTAGAGATCTTCTCTGTGTGCAATCTTTTAATGGTATTAAAGTATTACCTCCTATTTTATCTGAGACTCAAATTTCTGGCTATACTACAGCTGCTACTGTGGCGGCTATGTTTCCGCCATGGTCTGCTGCTGCTGGTGTACCATTTTCTCTTAATGTACAATATAGAATTAATGGTTTGGGTGTTACTATGGATGTTCTTAATAAGAATCAAAAGTTAATAGCTAATGCTTTTAATAAAGCTCTTCTTTCTATCCAGAATGGTTTTACTGCTACTAACTCTGCTCTTGCTAAAATTCAAAGTGTCGTTAATGCTAATGCTCAAGCACTTAATAGTTTGTTACAACAATTATTTAATAAATTTGGTGCTATTAGTTCTTCTTTACAAGAAATTTTGTCTCGCCTTGATAATTTAGAAGCTCAGGTTCAGATTGATAGGCTCATTAATGGTCGTTTGACTGCTTTAAATGCTTATGTTTCTCAACAGCTTAGTGATATTACACTTATTAAGGCTGGAGCTTCTCGTGCTATTGAGAAGGTTAATGAGTGTGTTAAAAGTCAATCCCCTCGTATAAATTTTTGTGGCAATGGTAACCACATTTTATCATTGGTTCAAAATGCTCCTTATGGTTTGCTTTTCATTCATTTTAGTTATAAACCTACTTCTTTTAAAACTGTCTTAGTAAGTCCAGGTTTATGTTTATCCGGTGATAGAGGTATTGCACCTAAGCAAGGTTATTTTATTAAACAAAATGATTCCTGGATGTTTACTGGTAGTTCCTATTATTACCCTGAACCAATTTCAGATAAAAATGTTGTTTTCATGAACAGTTGCTCTGTTAATTTTACTAAAGCTCCATTTATTTATCTTAATAATTCTATACCAAATTTGTCTGATTTTGAAGCCGAGTTTTCTCTTTGGTTTAAAAATCATACTTCTATAGCACCTAATTTAACCTTTAATTCTCATATTAATGCTACTTTTTTAGATCTGTATTATGAAATGAATGTTATTCAGGAATCTATTAAATCTTTGAACAGTAGTTTTATTAATCTTAAAGAAATAGGTACTTATGAAATGTATGTTAAATGGCCTTGGTACATTTGGTTGTTAATTGTCATTTTATTTATAATTTTTCTTATGATACTTTTCTTTATATGCTGCTGTACTGGTTGCGGTTCAGCATGTTTTAGTAAATGTCATAATTGTTGTGATGAGTATGGGGGTCACAATGATTTTGTTATTAAAGCATCTCATGATGATTAG
>HCoV/36/ZJ/CHN/2018
ATGTTTTTAATTATTTTTATTTTGCCTACAACACTAGCTGTTATAGGTGATTTTAATTGTACTAACTCTTTTATTAATCATTATAATAAAACCATTCCGCGTATAAGCGAGGATGTTGTTGATGTATCTCTTGGTTTGGGCACATATTATGTTCTTAACCGTGTTTATTTAAATACTACCTTGTTATTTACAGGTTATTTTCCTAAATCTGGTGCTAATTTTAGAGACTTGGCTTTAAAGGGTTCTACATATTTGAGTACTCTCTGGTATAAACCACCTTTTCTGTCAGATTTTAATAATGGTATTTTTTCTAAGGTTAAGAATACTAAGTTATATGTTAATAATACTTTGTATAGTGAATTTAGTACTATAGTTATAGGTAGTGTTTTTGTTAATACGTCTTATACTATTGTTGTTCAACCTCACAATGGTATCTTGGAGATTACAGCTTGTCAGTATACTATGTGTGAATATCCTCACACTGTTTGTAAGTCTAAGGGTAGTATTCGTAATGAATCTTGGCACATTGATTCTTCGGAACCTTTATGCTTGTTTAAGAAAAATTTTACTTATAATGTTTCTGCAGATTGGCTGTATTTTCATTTTTATCAAGAACGTGGTGTTTTTTATGCATATTATGCAGATGTAGGTATGCCTACCACTTTCTTATTTAGTTTATATTTAGGTACTATTTTATCTCATTATTATGTTATGCCTTTGACTTGTAATGCTATATCTCCAAAGACTGACAATGAAACTTTAGAATATTGGGTTACACCGCTATTTAGACGTCAGTATCTTCTTAATTTTGATGAGCACGGTGTTATTACTAATGCCGTTGATTGTTCAAGTAGTTTTCTTAGTGAGATTCAATGTAAAACTCAATCTTTTGCACCTAATACTGGTGTTTATGATTTGTCTGGTTTTACTGTAAAGCCTGTTGCAACTGTTTATCGTCGGATTCCTAATTTACCTGATTGTGACATTGACAACTGGCTTAATAATGTTAGTGTACCTTCACCTCTTAATTGGGAACGTAGAATTTTTTCTAATTGTAACTTCAATTTAAGCACTTTACTTCGTCTAGTCCATGTTGATTCTTTTTCTTGTAATAATCTTGATAAATCTAAAATTTTTGGTAGTTGCTTTAATAGTATTACTGTTGACAAGTTTGCTATACCTAATCGTAGACGAGATGATTTGCAATTGGGCAGTTCTGGCTTTTTGCAATCATCTAATTACAAAATAGATATTTCTTCTAGTTCTTGTCAATTGTATTATAGTTTACCTTTACTTAATGTTACTATTAATAACTTTAATCCATCTTCTTGGAATAGGAGGTATGGTTTTGGTAGTTTTAATGTGTCTTCTTATGATGTTGTTTATTCTGATCATTGTTTTTCTGTTAACAGCGACTTTTGCCCTTGTGCAGATCCGTCTGTTGTTAATTCTTGTGTTAAATCTAAGCCTCTTTCTGCCATTTGTCCTGCTGGTACTAAATATCGTCATTGCGACTTGGATACTACTACTCTTTATGTTAAAAACTGGTGTAGATGTTCTTGTCTACCTGACCCCATTTCTACTTATTCTCCTAACACATGTCCTCAAAAGAAGGTCGTTGTTGGTATAGGTGAACATTGTCCAGGTCTTGGTATTAATGAGGAAAAATGTGGTACACAATTAAATCATACTTCCTGTTCTTGTAGTCCTGATGCCTTTTTGGGTTGGTCTTTTGATAGTTGTATTAGTAATAATCGTTGCAATATTTTTTCTAATTTTATTTTTAATGGAATTAATAGTGGCACCACTTGTTCTAATGATTTGTTATATTCTAACACTGAAGTTTCTACTGGTGTTTGTGTTAATTATGATCTTTATGGCATCACAGGCCAAGGTATTTTTAAAGAAGTTTCTGCGGCTTATTATAATAATTGGCAGAATCTTTTGTATGATTCTAATGGTAATATTATTGGTTTTAAAGATTTTTTGACTAATAAAACTTACACTATACTTCCTTGTTATTCTGGTAGAGTGTCTGCTGCATTTTATCAAAATTCTTCCTCACCAGCTTTGCTTTATCGTAATTTAAAGTGTAGTTATGTTTTGAATAATATTTCTTTTATCTCACAACCATTTTATTTTGATAGTTATCTTGGTTGTGTTTTGAATGCTGTTAATTTAACTAGCTATTCTGTATCCTCTTGTGATTTGCGTATGGGTAGTGGGTTTTGTATTGATTATGCTTTACCCTCTTCTCGGCGTAAGCGTAGAGGTATTTCTTCTCCTTATCGCTTTGTAACTTTTGAACCCTTTAATGTTAGTTTTGTTAACGATAGTGTTGAAACTGTTGGTGGTTTATTTGAGATTCAGATTCCTACTAACTTTACCATAGCTGGTCATGAAGAATTTATTCAGACTAGTTCTCCTAAAGTTACTATTGATTGTTCAGCTTTCGTTTGCTCTAATTATGCTGCTTGTCATGATTTATTGTCGGAATATGGCACTTTTTGCGATAATATTAATAGTATTTTAAATGAAGTCAATGACTTACTTGATATTACTCAGTTGCAGGTTGCTAATGCTTTAATGCAAGGTGTTACACTTAGTTCTAATCTTAATACTAATCTACACTCTGATGTTGATAATATAGATTTTAAATCTCTTCTAGGTTGTTTAGGTTCACAATGTGGTTCTTCGTCTAGATCTTTGTTAGAGGATTTATTATTCAACAAGGTCAAACTTTCAGATGTAGGTTTTGTTGAAGCTTATAATAATTGCACTGGTGGTAGTGAAATTAGAGATCTTCTCTGTGTGCAATCTTTTAATGGTATTAAAGTATTACCTCCTATTTTATCTGAGACTCAAATTTCTGGCTATACTACAGCTGCTACTGTGGCGGCTATGTTTCCGCCATGGTCTGCTGCTGCTGGTGTACCATTTTCTCTTAATGTACAATATAGAATTAATGGTTTGGGTGTTACTATGGATGTTCTTAATAAGAATCAAAAGTTAATAGCTAATGCTTTTAATAAAGCTCTTCTTTCTATCCAGAATGGTTTTACTGCTACTAACTCTGCTCTTGCTAAAATTCAAAGTGTCGTTAATGCTAATGCTCAAGCACTTAATAGTTTGTTACAACAATTATTTAATAAATTTGGTGCTATTAGTTCTTCTTTACAAGAAATTTTGTCTCGCCTTGATAATTTAGAAGCTCAGGTTCAGATTGATAGGCTCATTAATGGTCGTTTGACTGCTTTAAATGCTTATGTTTCTCAACAGCTTAGTGATATTACACTTATTAAGGCTGGAGCTTCTCGTGCTATTGAGAAGGTTAATGAGTGTGTTAAAAGTCAATCCCCTCGTATAAATTTTTGTGGCAATGGTAACCACATTTTATCATTGGTTCAAAATGCTCCTTATGGTTTGCTTTTCATTCATTTTAGTTATAAACCTACTTCTTTTAAAACTGTCTTAGTAAGTCCAGGTTTATGTTTATCCGGTGATAGAGGTATTGCACCTAAGCAAGGTTATTTTATTAAACAAAATGATTCCTGGATGTTTACTGGTAGTTCCTATTATTACCCTGAACCAATTTCAGATAAAAATGTTGTTTTCATGAACAGTTGCTCTGTTAATTTTACTAAAGCTCCATTTATTTTTCTTAATAATTCTATACCAAATTTGTCTGATTTTGAAGCCGAGTTTTCTCTTTGGTTTAAAAATCATACTTCTATAGCACCTAATTTAACCTTTAATTCTCATATTAATGCTACTTTTTTAGATCTGTATTATGAAATGAATGTTATTCAGGAATCTATTAAATCTTTGAACAGTAGTTTTATTAATCTTAAAGAAATAGGTACTTATGAAATGTATGTTAAATGGCCTTGGTACATTTGGTTGTTAATTGTCATTTTATTTATAATTTTTCTTATGATACTTTTCTTTATATGCTGCTGTACTGGTTGCGGTTCAGCATGTTTTAGTAAATGTCATAATTGTTGTGATGAGTATGGGGGTCACAATGATTTTGTTATTAAAGCATCTCATGATGATTAG
>DQ415911_N15/HK/CHN/2004
ATGTTTTTAATTATTTTTATTTTGCCTACAACACTAGCTGTTATAGGTGATTTTAATTGTACTAACTCTTTTATTAATGATTATAATAAAACCATTCCGCGTATAAGCGAGGATGTTGTTGATGTATCTCTTGGTTTGGGCACATATTATGTTCTTAACCGTGTTTATTTAAATACTACCTTGTTATTTACAGGTTATTTTCCTAAATCTGGTGCTAATTTTAGAGACTTGGCTTTAAAGGGTTCTATATATTTGAGTACTCTCTGGTATAAACCACCTTTTCTGTCAGATTTTAATAATGGTATTTTTTCTAAGGTTAAGAATACTAAGTTATATGTTAATAATACTTTGTATAGTGAATTTAGTACTATAGTTATAGGTAGTGTTTTTGTTAATACGTCTTATACTATTGTTGTTCAACCTCACAATGGTATTTTGGAGATTACAGCTTGTCAGTATACTATGTGTGAATATCCTCACACTGTTTGTAAGTCTAAGGGTAGTATTCGTAATGAATCTTGGCACATTGATTCTTCGGAACCTTTATGCTTGTTTAAGAAAAATTTTACTTATAATGTTTCTGCAGATTGGCTGTATTTTCATTTTTATCAAGAACGTGGTGTTTTTTATGCATATTATGCAGATGTAGGTATGCCTACCACTTTCTTATTTAGTTTATATTTAGGTACTATTTTATCTCATTATTATGTTATGCCTTTGACTTGTAATGCTATATCTTCAAATACTGACAATGAAACTTTAGAATATTGGGTTACACCGCTATCTAGACGTCAGTATCTTCTCAATTTTGATGAGCACGGTGTTATTACTAATGCTGTTGATTGTTCAAGTAGTTTTCTTAGTGAGATTCAATGTAAAACTCAATCTTTTGCACCTAATACTGGTGTTTATGATTTGTCTGGTTTTACTGTAAAGCCTGTTGCAACTGTTTATCGTCGGATTCCTAATTTACCTGATTGTGACATTGACAACTGGCTTAATAATGTTAGTGTACCTTCACCTCTTAATTGGGAACGTAGAATTTTTTCTAATTGTAACTTCAATTTAAGCACTTTACTTCGTCTAGTTCATGTTGATTCTTTTTCTTGTAATAATCTTGATAAATCTAAAATTTTTGGTAGTTGCTTTAATAGTATTACTGTTGACAAGTTTGCTATACCTAATCGCAGACGAGATGATTTGCAATTGGGCAGTTCTGGCTTTTTGCAATCATCTAATTACAAAATAGATATTTCTTCTAGTTCTTGTCAATTGTATTATAGTTTACCTTTACTTAATGTTACTATTAATAACTTTAATCCATCTTCTTGGAATAGGAGGTATGGTTTTGGTAGTTTTAATGTGTCTTCTTATGATGTTGTTTATTCTGATCATTGTTTTTCTGTTAACAGCGACTTTTGCCCTTGTGCAGATCCGTCTGTTGTTAATTCTTGTGTTAAATCTAAGCCTCTTTCTGCCATTTGTCCTGCTGGTACTAAATATCGTCATTGCGACTTGGA---TACTACTCTTTATGTTAAAAACTGGTGTAGATGTTCTTGTCTACCTGACCCCATTTCTACTTATTCTCCTAACACATGTCCTCAAAAGAAGGTCGTTGTTGGTATAGGTGAACATTGTCCAGGTCTTGGTATTAATGAGGAAAAATGTGGTACACAATTAAATCATAGTTCCTGTTCTTGTAGTCCTCATGCCTTTTTGGGTTGGTCTTTTGATAGTTGTATTAGTAATAATCGTTGCAATATTTTTTCTAATTTTATTTTTAATGGAATTAATAGTGGCACCACTTGTTCTAATGATTTGTTATATTCTAACACTGAAGTTTCTACTGGTGTTTGTGTTAATTATGATCTTTATGGCATCACAGGCCAAGGTATTTTTAAAGAAGTTTCTGCGGCTTATTATAATAATTGGCAGAATCTTTTGTATGATTCTAATGGTAATATTATTGGTTTTAAAGATTTTTTGACTAATAAAACTTACACTATACTTCCTTGTTATTCTGGTAGAGTGTCTGCTGCATTTTATCAAAATTCTTCCTCACCAGCTTTGCTTTATCGTAATTTAAAGTGTAGTTATGTTTTGAATAATATTTCTTTTATCTCACAACCATTTTATTTTGATAGTTATCTTGGTTGTGTTTTGAATGCTGTTAATTTAACTAGCTATTCTGTATCCTCTTGTGATTTGCGTATGGGTAGTGGGTTTTGTATTGATTATGCTTTACCCTCTTCTCGGCGTAAGCGTAGAGGTATTTCTTCTCCTTATCGCTTTGTAACTTTTGAACCCTTTAATGTTAGTTTTGTTAACGATAGTGTTGAAACTGTTGGTGGTTTATTTGAGATTCAGATTCCTACTAACTTTACCATAGCTGGTCATGAAGAATTTATTCAGACTAGTTCTCCTAAAGTTACTATTGATTGTTCAGCTTTTGTTTGCTCTAATTATGCTGCTTGTCATGATTTATTGTCGGAATATGGCACTTTTTGCGATAATATTAATAGTATTTTAAATGAAGTCAATGACTTACTTGATATTACTCAGTTGCAGGTTGCTAATGCTTTAATGCAAGGTGTTACACTTAGTTCTAATCTTAATACTAATCTACACTCTGATGTTGATAATATAGATTTTAAATCTCTTCTAGGTTGTTTAGGTTCACAATGTGGTTCTTCGTCTAGATCTTTGTTAGAGGATTTATTATTCAACAAGGTCAAACTTTCAGATGTAGGTTTTGTTGAAGCTTATAATAATTGCACTGGTGGTAGTGAAATTAGAGATCTTCTCTGTGTGCAATCTTTTAATGGTATTAAAGTATTACCTCCCATTTTATCTGAGACTCAAATTTCTGGCTATACTACAGCTGCTACTGTGGCGGCTATGTTTCCGCCATGGTCTGCTGCTGCTGGTGTACCATTTTCTCTTAATGTACAATATAGAATTAATGGTTTGGGTGTTACTATGGATGTTCTTAATAAGAATCAAAAGTTAATAGCTAATGCTTTTAATAAAGCTCTTCTTTCTATCCAGAATGGTTTTACTGCTACTAACTCTGCTCTTGCTAAAATTCAAAGTGTCGTTAATGCTAATGCTCAAGCACTTAATAGTTTGTTACAACAATTATTTAATAAATTTGGTGCTATTAGTTCTTCTTTACAAGAAATTTTGTCTCGCCTTGATAATTTAGAAGCTCAGGTTCAGATTGATAGGCTCATTAATGGTCGTTTGACTGCTTTAAATGCTTATGTTTCTCAACAGCTTAGTGATATTACACTTATTAAGGCTGGAGCTTCTCGTGCTATTGAGAAGGTTAATGAGTGTGTTAAAAGTCAATCCCCTCGTATAAATTTTTGTGGCAATGGTAACCACATTTTATCATTGGTTCAAAATGCTCCTTATGGTTTGCTTTTCATTCATTTTAGTTATAAACCTACTTCTTTTAAAACTGTCTTAGTAAGTCCAGGTTTATGTTTATCCGGTGATAGAGGTATTGCACCTAAGCAAGGTTATTTTATTAAACAAAATGATTCCTGGATGTTTACTGGTAGTTCCTATTATTACCCAGAACCAATTTCAGATAAAAATGTTGTTTTCATGAATAGTTGCTCTGTTAATTTTACTAAAGCTCCATTTATTTATCTTAATAATTCTATACCAAATTTGTCTGATTTTGAAGCCGAGTTTTCTCTTTGGTTTAAAAATCATACTTCTATAGCACCTAATTTAACCTTTAATTCTCATATTAATGCTACTTTTTTAGATCTGTATTATGAAATGAATGTTATTCAGGAATCTATTAAATCTTTGAACAGTAGTTTTATTAATCTTAAAGAAATAGGTACTTATGAAATGTATGTTAAATGGCCTTGGTACATTTGGTTGTTAATTGTCATTTTATTTATAATTTTTCTTATGATACTTTTCTTTATATGCTGCTGTACTGGTTGCGGTTCAGCATGTTTTAGTAAATGTCATAATTGTTGTGATGAGTATGGGGGTCACAATGATTTTGTTATTAAAGCATCTCATGATGATTAG
>DQ415902_N25/HK/CHN/2005
ATGTTTTTAATTATTTTTATTTTGCCTACAACACTAGCTGTTATAGGTGATTTTAATTGTACTAACTCTTTTATTAATGATTATAATAAAACCATTCCGCGTATAAGCGAGGATGTTGTTGATGTATCTCTTGGTTTGGGCACATATTATGTTCTTAACCGTGTTTATTTAAATACTACCTTGTTATTTACAGGTTATTTTCCTAAATCTGGTGCTAATTTTAGAGACTTGGCTTTAAAGGGTTCTATATATTTGAGTACTCTCTGGTATAAACCACCTTTTCTGTCAGATTTTAATAATGGTATTTTTTCTAAGGTTAAGAATACTAAGTTATATGTTAATAATACTTTGTATAGTGAATTTAGTACTATAGTTATAGGTAGTGTTTTTGTTAATACGTCTTATACTATTGTTGTTCAACCTCACAATGGTATTTTGGAGATTACAGCTTGTCAGTATACTATGTGTGAATATCCTCACACTGTTTGTAAGTCTAAGGGTAGTATTCGTAATGAATCTTGGCACATTGATTCTTCGGAACCTTTATGCTTGTTTAAGAAAAATTTTACTTATAATGTTTCTGCAGATTGGCTGTATTTTCATTTTTATCAAGAACGTGGTGTTTTTTATGCATATTATGCAGATGTAGGTATGCCTACCACTTTCTTATTTAGTTTATATTTAGGTACTATTTTATCTCATTATTATGTTATGCCTTTGACTTGTAATGCTATATCTTCAAATACTGACAATGAAACTTTAGAATATTGGGTTACACCGCTATCTAGACGTCAGTATCTTCTCAATTTTGATGAACACGGTGTTATTACTAATGCCGTTGATTGTTCAAGTAGTTTTCTTAGTGAGATTCAATGTAAAACTCAATCTTTTGCACCTAATACTGGTGTTTATGATTTGTCTGGTTTTACTGTAAAGCCTGTTGCAACTGTTTATCGTCGGATTCCTAATTTACCTGATTGTGACATTGACAACTGGCTTAATAATGTTAGTGTACCTTCACCTCTTAATTGGGAACGTAGAATTTTTTCTAATTGTAACTTCAATTTAAGCACTTTACTTCGTCTAGTTCATGTTGATTCTTTTTCTTGTAATAATCTTGATAAATCTAAAATTTTTGGTAGTTGCTTTAATAGTATTACTGTTGACAAGTTTGCTATACCTAATCGCAGACGAGATGATTTGCAATTGGGCAGTTCTGGCTTTTTGCAATCATCTAATTACAAAATAGATATTTCTTCTAGTTCTTGTCAATTGTATTATAGTTTACCTTTAGTTAATGTTACTATTAATAACTTTAATCCATCTTCTTGGAATAGGAGGTATGGTTTTGGTAGTTTTAATGTGTCTTCTTATGACGTTGTTTATTCTGATCATTGTTTTTCTGTTAACAGCGACTTTTGCCCTTGTGCAGATCGGTCTGTTGTTAATTCTTGTGTTAAATCTAAGCCTCCTTCTGCCATTTGTCCTGCTGGTACTAAATATCGTCATTGCGACTTGGA---TACTACTCTTTATGTTAAAAACTGGTGTAGATGTTCTTGTCTACCTGACCCCATTTCTACTTATTCTCCTAACACATGTCCTCAAAAGAAGGTCGTTGTTGGTATAGGTGAACATTGTCCAGGTCTTGGTATTAATGAGGAAAAATGTGGTACACAATTAAATCATAGTTCCTGTTCTTGTAGTCCTGATGCCTTTTTGGGTTGGTCTTTTGATAGTTGTATTAGTAATAATCGTTGCAATATTTTTTCTAATTTTATTTTTAATGGAATTAATAGTGGCACCACTTGTTCTAATGATTTGTTATATTCTAACACTGAAGTTTCTACTGGTGTTTGTGTTAATTATGATCTTTATGGCATCACAGGCCAAGGTATTTTTAAAGAAGTTTCTGCGGCTTATTATAATAATTGGCAGAATCTTTTGTATGATTCTAATGGTAATATTATTGGTTTTAAAGATTTTTTGACTAATAAAACTTACACTATACTTCCTTGTTATTCTGGTAGAGTGTCTGCTGCATTTTATCAAAATTCTTCCTCACCAGCTTTGCTTTATCGTAATTTAAAGTGTAGTTATGTTTTGAATAATATTTCTTTTATCTCACAACCATTTTATTTTGATAGTTATCTTGGTTGTGTTTTGAATGCTGTTAATTTAACTAGCTATTCTGTATCCTCTTGTGATTTGCGTATGGGTAGTGGGTTTTGTATTGATTATGCTTTACCCTCTTCTCGGCGTAAGCGTAGAGGTATTTCTTCTCCTTATCGCTTTGTAACTTTTGAACCCTTTAATGTTAGTTTTGTTAACGATAGTGTTGAAACTGTTGGTGGTTTATTTGAGATTCAGATTCCTACTAACTTTACCATAGCTGGTCATGAAGAATTTATTCAGACTAGTTCTCCTAAAGTTACTATTGATTGTTCAGCTTTTGTTTGCTCTAATTATGCTGCTTGTCATGATTTATTGTCGGAATATGGCACTTTTTGCGATAATATTAATAGTATTTTAAATGAAGTCAATGACTTACTTGATATTACTCAGTTGCAGGTTGCTAATGCTTTAATGCAAGGTGTTACACTTAGTTCTAATCTTAATACTAATCTACACTCTGATGTTGATAATATAGATTTTAAATCTCTTCTAGGTTGTTTAGGTTCACAATGTGGTTCTTCGTCTAGATCTTTGTTAGAGGATTTATTATTCAACAAGGTCAAACTTTCAGATGTAGGTTTTGTTGAAGCTTATAATAATTGCACTGGTGGTAGTGAAATTAGAGATCTTCTCTGTGTGCAATCTTTTAATGGTATTAAAGTATTACCTCCCATTTTATCTGAGACTCAAATTTCTGGCTATACTACAGCTGCTACTGTGGCGGCTATGTTTCCGCCATGGTCTGCTGCTGCTGGTGTACCATTTTCTCTTAATGTACAATATAGAATTAATGGTTTGGGTGTTACTATGGATGTTCTTAATAAGAATCAAAAGTTAATAGCTAATGCTTTTAATAAAGCTCTTCTTTCTATCCAGAATGGTTTTACTGCTACTAACTCTGCTCTTGCTAAAATTCAAAGTGTCGTTAATGCTAATGCTCAAGCACTTAATAGTTTGTTACAACAATTATTTAATAAATTTGGTGCTATTAGTTCTTCTTTACAAGAAATTTTGTCTCGCCTTGATAATTTAGAAGCTCAGGTTCAGATTGATAGGCTCATTAATGGTCGTTTGACTGCTTTAAATGCTTATGTTTCTCAACAGCTTAGTGATATTACACTTATTAAGGCTGGAGCTTCTCGTGCTATTGAGAAGGTTAATGAGTGTGTTAAAAGTCAATCCCCTCGTATAAATTTTTGTGGCAATGGTAACCACATTTTATCATTGGTTCAAAATGCTCCTTATGGTTTGCTTTTCATTCATTTTAGTTATAAACCTACTTCTTTTAAAACTGTCTTAGTAAGTCCAGGTTTATGTTTATCCGGTGATAGAGGTATTGCACCTAAGCAAGGTTATTTTATTAAACAAAATGATTCCTGGATGTTTACTGGTAGTTCCTATTATTACCCAGAACCAATTTCAGATAAAAATGTTGTTTTCATGAATAGTTGCTCTGTTAATTTTACTAAAGCTCCATTTATTTATCTTAATAATTCTATACCAAATTTGTCTGATTTTGAAGCCGAGTTTTCTCTTTGGTTTAAAAATCATACTTCTATAGCACCTAATTTAACCTTCAATTCTCATATTAATGCTACTTTTTTAGATCTGTATTATGAAATGAATGTTATTCAGGAATCTATTAAATCTTTGAACAGTAGTTTTATTAATCTTAAAGAAATAGGTACTTATGAAATGTATGTTAAATGGCCTTGGTACATTTGGTTGTTAATTGTCATTTTATTTATAATTTTTCTTATGATACTTTTCTTTATATGCTGCTGTACTGGTTGCGGTTCAGCATGTTTTAGTAAATGTCATAATTGTTGTGATGAGTATGGGGGTCACAATGATTTTGTTATTAAAGCATCTCATGATGATTAG
>AY884001
ATGTTTTTAATTATTTTTATTTTGCCTACAACACTAGCTGTTATAGGTGATTTTAATTGTACTAACTCTTTTATTAATGATTATAATAAAACCATTCCGCGTATAAGCGAGGATGTTGTTGATGTATCTCTTGGTTTGGGCACATATTATGTTCTTAACCGTGTTTATTTAAATACTACCTTGTTATTTACAGGTTATTTTCCTAAATCTGGTGCTAATTTTAGAGACTTGGCTTTAAAGGGTTCTAAATATTTGAGTACTCTCTGGTATAAACCACCTTTTCTGTCAGATTTTAATAATGGTATTTTTTCTAAGGTTAAGAATACTAAGTTATATGTTAATAATACTTTGTATAGTGAATTTAGTACTATAGTTATAGGTAGTGTTTTTGTTAATACTTCTTATACTATTGTTGTTCAACCTCACAATGGTATTTTGGAGATTACAGCTTGTCAGTATACTATGTGTGAATATCCTCACACTGTTTGTAAGTCTAAGGGTAGTATTCGTAATGAATCTTGGCACATTGATTCTTCGGAACCTTTATGCTTGTTTAAGAAAAATTTTACTTATAATGTTTCTGCAGATTGGCTGTATTTTCATTTTTATCAAGAACGTGGTGTTTTTTATGCATATTATGCAGATGTAGGTATGCCTACCACTTTCTTATTTAGTTTATATTTAGGTACTATTTTATCTCATTATTATGTTATGCCTTTGACTTGTAAGGCTATATCTTCAAATACTGACAATGAAACTTTAGAATATTGGGTTACACCGCTATCTAGACGTCAGTATCTTCTTAATTTTGATGAGCACGGTGTTATTACTAATGCCGTTGATTGTTCAAGTAGTTTTCTTAGTGAGATTCAATGTAAAACTCAATCTTTTGCACCTAATACTGGTGTTTATGATTTGTCTGGTTTTACTGTAAAGCCTGTTGCAACTGTTTATCGTCGGATTCCTAATTTACCTGATTGTGACATTGACAACTGGCTTAATAATGTTAGTGTACCTTCACCTCTTAATTGGGAACGTAGAATTTTTTCTAATTGTAACTTCAATTTAAGCACTTTACTTCGTCTAGTTCATGTTGATTCTTTTTCTTGTAATAATCTTGATAAATCTAAAATTTTTGGTAGTTGCTTTAATAGTATTACTGTTGACAAGTTTGCTATACCTAATCGCAGACGAGATGATTTGCAATTGGGCAGTTCTGGCTTTTTGCAATCATCTAATTACAAAATAGATATTTCTTCTAGTTCTTGTCAATTGTATTATAGTTTACCTTTAGTTAATGTTACTATTAATAACTTTAATCCATCTTCTTGGAATAGGAGGTATGGTTTTGGTAGTTTTAATGTGTCTTCTTATGACGTTGTTTATTCTGATCATTGTTTTTCTGTTAACAGCGACTTTTGCCCTTGTGCAGATCCGTCTGTTGTTAATTCTTGTGTTAAATCTAAGCCTCTTTCTGCCATTTGTCCTGCTGGTACTAAATATCGTCATTGCGACTTGGA---TACTACTCTTTATGTTAATAACTGGTGTAGATGTTCTTGTCTACCTGACCCCATTTCTACTTATTCTCCTAACACATGTCCTCAAAAGAAGGTCGTTGTTGGTATAGGTGAACATTGTCCAGGTCTTGGTATTAATGAGGAAAAATGTGGTACACAATTAAATCATAGTTCCTGTTCTTGTAGTCCTGATGCCTTTTTGGGTTGGTCTTTTGATAGTTGTATTAGTAATAATCGTTGCAATATTTTTTCTAATTTTATTTTTAATGGAATTAATAGTGGCACCACTTGTTCTAATGATTTGTTATATTCTAACACTGAAGTTTCTACTGGTGTTTGTGTTAATTATGATCTTTATGGCATCACAGGCCAAGGTATTTTTAAAGAAGTTTCTGCGGCTTATTATAATAATTGGCAGAATCTTTTGTATGATTCTAATGGTAATATTATTGGTTTTAAAGATTTTTTGACTAATAAAACTTACACTATACTTCCTTGTTATTCTGGTAGAGTGTCTGCTGCATTTTATCAAAATTCTTCTTCACCAGCTTTGCTTTATCGTAATTTAAAGTGTAGTTATGTTTTGAATAATATTTCTTTTATCTCACAACCATTTTATTTTGATAGTTATCTTGGTTGTGTTTTGAATGCTGTTAATTTAACTAGCTATTCTGTATCCTCTTGTGATTTGCGTATGGGTAGTGGGTTTTGTATTGATTATGCTTTACCCTCTTCTCGGCGTAAGCGTAGAGGTATTTCTTCTCCTTATCGCTTTGTAACTTTTGAACCCTTTAATGTTAGTTTTGTTAACGATAGTGTTGAAACTGTTGGTGGTTTATTTGAGATTCAGATTCCTACTAACTTTACCATAGCTGGTCATGAAGAATTTATTCAGACTAGTTCTCCTAAAGTTACTATTGATTGTTCAGCTTTTGTTTGCTCTAATTATGCTGCTTGTCATGATTTATTGTCGGAATATGGCACTTTTTGCGATAATATTAATAGTATTTTAAATGAAGTCAATGATTTACTTGATATTACTCAGTTGCAGGTTGCTAATGCTTTAATGCAAGGTGTTACACTTAGTTCTAATCTTAATACTAATCTACACTCTGATGTTGATAATATAGATTTTAAATCTCTTCTAGGTTGTTTAGGTTCACAATGTGGTTCTTCGTCTAGATCTTTGTTAGAGGATTTATTATTCAACAAGGTCAAACTTTCAGATGTAGGTTTTGTTGAAGCTTATAATAATTGCACTGGTGGTAGTGAAATTAGAGATCTTCTCTGTGTGCAATCTTTTAATGGTATTAAAGTATTACCTCCCATTTTATCTGAGACTCAAATTTCTGGCTATACTACAGCTGCTACTGTGGCGGCTATGTTTCCGCCATGGTCTGCTGCTGCTGGTGTACCATTTTCTCTTAATGTACAATATAGAATTAATGGTTTGGGTGTTACTATGGATGTTCTTAATAAGAATCAAAAGTTAATAGCTAATGCTTTTAATAAAGCTCTTCTTTCTATCCAGAATGGTTTTACTGCTACTAACTCTGCTCTTGCTAAAATTCAAAGTGTCGTTAATGCTAATGCTCAAGCACTTAATAGTTTGTTACAACAATTATTTAATAAATTTGGTGCTATTAGTTCTTCTTTACAAGAAATTTTGTCTCGCCTTGATAATTTAGAAGCTCAGGTTCAGATTGATAGGCTCATTAATGGTCGTTTGACTGCTTTAAATGCTTATGTTTCTCAACAGCTTAGTGATATTACACTTATTAAGGCTGGAGCTTCTCGTGCTATTGAGAAGGTTAATGAGTGTGTTAAAAGTCAATCCCCTCGTATAAATTTTTGTGGCAATGGTAACCACATTTTATCATTGGTTCAAAATGCTCCTTATGGTTTGCTTTTCATTCATTTTAGTTATAAACCTACTTCTTTTAAAACTGTCTTAGTAAGTCCAGGTTTATGTTTATCCGGTGATAGAGGTATTGCACCTAAGCAAGGTTATTTTATTAAACAAAATGATTCCTGGATGTTTACTGGTAGTTCCTATTATTACCCAGAACCAATTTCAGATAAAAATGTTGTTTTCATGAATAGTTGCTCTGTTAATTTTACTAAAGCTCCATTTATTTATCTTAATAATTCTATACCAAATTTGTCTGATTTTGAAGCCGAGTTTTCTCTTTGGTTTAAAAATCATACTTCTATAGCACCTAATTTAACCTTTAATTCTCATATTAATGCTACTTTTTTAGATCTGTATTATGAAATGAATGTTATTCAGGAATCTATTAAATCTTTGAACAGTAGTTTTATTAATCTTAAAGAAATAGGTACTTATGAAATGTATGTTAAATGGCCTTGGTACATTTGGTTGTTAATTGTCATTTTATTTATAATTTTTCTTATGATACTTTTCTTTATATGCTGCTGTACTGGTTGTGGTTCAGCATGTTTTAGTAAATGTCATAATTGTTGTGATGAGTATGGGGGTCACAATGATTTTGTTATTAAAGCATCTCATGATGATTAG
>KY674921_N08-87/USA/2016
ATGTTTTTAATTATTTTTATTTTGCCTACAACACTAGCTGTTATAGGTGATTTTAATTGTACTAACTCTTTTATTAATGATTATAATAAAACCATTCCGCGTATAAGCGAGGATGTTGTTGATGTATCTCTTGGTTTGGGCACATATTATGTTCTTAACCGTGTTTATTTAAATACTACCTTGTTATTTACAGGTTATTTTCCTAAATCTGGTGCTAATTTTAGAGACTTGGCTTTAAAGGGTTCTAAATTTTTGAGTACTCTCTGGTATAAACCACCTTTTTTGTCAGATTTTAATAATGGTATTTTTTCTAAGGTTAAGAATACTAAGTTATATGTTAATAATACTTTGTATAGTGAATTTAGTACTATAGTTATAGGTAGTGTTTTTGTTAATACTTCTTATACTATTGTTGTTCAACCTCACAATGGTATTTTGGAGATTACAGCTTGTCAGTATACTATGTGTGAATTTCCTCACACTGTTTGTAAGTCTAAGGGTAGTATTCGTAATGAATCTTGGCATATTGATTCTTCGGAACCTTTATGCTTGTTTAAGAAAAATTTTACTTATAATGTTTATGCAGATTGGCTGTATTTTCATTTTTATCAAGAACGTGGTGTTTTTTATGCATATTATGCAGATGTAGGTATGCCTACCACTTTCTTATTTAGTTTATATTTAGGTACTATTTTATCTCATTATTATGTTATGCCTTTGACTTGTAATGCTATATCTTCAACTACTGACAATGAAACTTTAGAATATTGGGTTACACCGCTATCTAGACGTCAGTATCTTCTTAATTTTGATGAGCACGGTGTTATTACTAATGCCGTTGATTGTTCAAGTAGTTTTCTTAGTGAGATTCAATGTAAAACTCAATCTTTTGCACCTAATACTGGTGTTTATGATTTGTCTGGTTTTACTGTAAAGCCTGTTGCAACTGTTTATCGTCGGATTCCTAATTTACCTGATTGTGACATTGACAACTGGCTTAATAATGTTAGTGTACCTTCACCTCTTAATTGGGAACGTAGAATTTTTTCTAATTGTAACTTCAATTTAAGCACTTTACTTCGTCTAGTTCATGTTGATTCTTTTTCTTGTAATAATCTTGATAAATCTAAAATTTTTGGTAGTTGCTTTAATAGTATTACTGTTGACAAGTTTGCTATACCTAATCGCAGACGAGATGATTTGCAATTGGGCAGTTCTGGCTTTTTGCAATCATCTAATTACAAAATAGATATTTCTTCTAGTTCTTGTCAATTGTATTATAGTTTACCTTTAGTTAATGTTACTATTAATAACTTTAATCCATCTTCTTGGAATAGGAGGTATGGTTTTGGTAGTTTTAATGTGTCTTCTTATGACGTTGTTTATTCTGATCATTGTTTTTCTGTTAACAGCGACTTTTGCCCTTGTGCAGATCCGTCTGTTGTTAATTCTTGTGCTAAATCTAAGCCTCTTTCTGCCATTTGTCCTGCTGGTACTAAATATCGTCATTGCGACGTGGATTCTACTACTCTTTATGTTAATAACTGGTGTAGATGTTCTTGTCTACCTGACCCCATTTCTACTTATTCTCCTAACACATGTCCTCAAAAGAAGGTCGTTGTTGGTATAGGTGAACATTGTCCAGGTCTTGGTATTAATGAGGAAAAATGTGGTACACAATTAAATCATAGTTCCTGTTCCTGTAGTCCTGATGCCTTTTTGGGTTGGTCTTTTGATAGTTGTATTAGTAATAATCGTTGCAATATTTTTTCTAATTTTATTTTTAATGGAATTAATAGTGGCACCACTTGTTCTAATGATTTGTTATATTCTAACACTGAAGTTTCTACTGGTGTTTGTGTTAATTATGATCTTTATGGCATCACAGGCCAAGGTATTTTTAAAGAAGTTTCTGCGGCTTATTATAATAATTGGCAGAATCTTTTGTATGATTCTAATGGTAATATTATTGGTTTTAAAGATTTTTTGACTAATAAAACTTACACTATACTTCCTTGTTATTCTGGTAGAGTGTCTGCTGCATTTTATCAAAATTCTTCCTCACCAGCTTTGCTTTATCGTAATTTAAAGTGTAGTTATGTTTTGAATAATATTTCTTTTATCTCACAACCATTTTATTTTGATAGTTATCTTGGTTGTGTTTTGAATGCTGTTAATTTAACTAGCTATTCTGTATCCTCTTGTGATTTGCGTATGGGTAGTGGGTTTTGTATTGATTATGCTTTACCCTCTTCTCGGCGTAAGCGTAGAGGTATTTCTTCTCCTTATCGCTTTGTAACTTTTGAACCCTTTAATGTTAGTTTTGTTAACGATAGTGTTGAAACTGTTGGTGGTTTATTTGAGATTCAGATTCCTACTAACTTTACCATAGCTGGTCATGAAGAATTTATTCAGACTAGTTCTCCTAAAGTTACTATTGATTGTTCAGCTTTTGTTTGCTCTAATTATGCTGCTTGTCATGATTTATTGTCGGAATATGGCACTTTTTGCGATAATATTAATAGTATTTTAAATGAAGTCAATGATTTACTTGATATTACTCAGTTGCAGGTTGCTAATGCTTTAATGCAAGGTGTTACACTTAGTTCTAATCTTAATACTAATCTACACTCTGATGTTGATAATATAGATTTTAAATCTCTTCTAGGTTGTTTAGGTTCACAATGTGGTTCTTCGTCTAGATCTTTGTTAGAGGATTTATTATTCAACAAGGTCAAACTTTCAGATGTAGGTTTTGTTGAAGCTTATAATAATTGCACTGGTGGTAGTGAAATTAGAGATCTTCTCTGTGTGCAATCTTTTAATGGTATTAAAGTATTACCTCCCATTTTATCTGAGACTCAAATTTCTGGCTATACTACAGCTGCTACTGTGGCGGCTATGTTTCCGCCATGGTCTGCTGCTGCTGGTGTACCATTTTCTCTTAATGTACAATATAGAATTAATGGTTTGGGTGTTACTATGGATGTTCTTAATAAGAATCAAAAGTTAATAGCTAATGCTTTTAATAAAGCTCTTCTTTCTATCCAGAATGGTTTTACTGCTACTAACTCTGCTCTTGCTAAAATTCAAAGTGTTGTTAATGCTAATGCTCAAGCACTTAATAGTTTGTTACAACAATTATTTAATAAATTTGGTGCTATTAGTTCTTCTTTACAAGAAATTTTGTCTCGCCTTGATAATTTAGAAGCTCAGGTTCAGATTGATAGGCTCATTAATGGTCGTTTGACTGCTTTAAATGCTTATGTTTCTCAACAGCTTAGTGATATTACACTTATTAAGGCTGGAGCTTCTCGTGCTATTGAGAAGGTTAATGAGTGTGTTAAAAGTCAATCCCCTCGTATAAATTTTTGTGGCAATGGTAACCACATTTTATCATTGGTTCAAAATGCTCCTTATGGTTTGCTTTTCATTCATTTTAGTTATAAACCTACTTCTTTTAAAACTGTCTTAGTAAGTCCAGGTTTATGTTTATCCGGTGATAGAGGTATTGCACCTAAGCAAGGTTATTTTATTAAACAAAATGATTCCTGGATGTTTACTGGTAGTTCCTATTATTACCCAGAACCAATTTCAGATAAAAATGTTGTTTTTATGAATAGTTGCTCTGTTAATTTTACTAAAGCTCCATTTATTTATTTTAATAATTCTATACCAAATTTGTCTGATTTTGAAGCCGAGTTTTCTCTTTGGTTTAAAAATCATACTTCTATGGCACCTAATTTAACCTTTAATTCTCATATTAATGCTACTTTTTTAGATCTGTATTATGAAATGAATGTTATTCAGGAATCTATTAAATCTTTGAACAGTAGTTTTATTAATCTTAAAGAAATAGGTACTTATGAAATGTATGTTAAATGGCCTTGGTACATTTGGTTGTTAATTGTTATTTTATTTATAATTTTTCTTATGATACTTTTCTTTATATGCTGCTGTACTGGTTGTGGTTCAGCATGTTTTAGTAAATGTCATAATTGTTGTGATGAGTATGGGGGTCACAATGATTTTGTTATTAAAGCATCTCATGATGATTAG
>KF430197_HKU1-22/BRA/2007
ATGTTTTTAATTATTTTTATTTTGCCTACAACACTAGCTGTTATAGGTGATTTTAATTGTACTAACTCTTTTATTAATGATTATAATAAAACCATTCCGCGTATAAGCGAGGATGTTGTTGATGTATCTCTTGGTTTGGGCACATATTATGTTCTTAACCGTGTTTATTTAAATACTACCTTGTTATTTACAGGTTATTTTCCTAAATCTGGTGCTAATTTTAGAGACTTGGCTTTAAAGGGTTCTAAATTTTTGAGTACTCTCTGGTATAAACCACCTTTTTTGTCAGATTTTAATAATGGTATTTTTTCTAAGGTTAAGAATACTAAGTTATATGTTAATAATACTTTGTATAGTGAATTTAGTACTATAGTTATAGGTAGTGTTTTTGTTAATACTTCTTATACTATTGTTGTTCAACCTCACAATGGTATTTTGGAGATTACAGCTTGTCAGTATACTATGTGTGAATTTCCTCACACTGTTTGTAAGTCTAAGGGTAGTATTCGTAATGAATCTTGGCACATTGATTCTTCGGAACCTTTATGCTTGTTTAAGAAAAATTTTACTTATAATGTTTATGCAGATTGGCTGTATTTTCATTTTTATCAAGAACGTGGTGTTTTTTATGCATATTATGCAGATGTAGGTATGCCTACCACTTTCTTATTTAGTTTATATTTAGGTACTATTTTATCTCATTATTATGTTATGCCTTTGACTTGTAATGCTATATCTTCAACTACTGACAATGAAACTTTAGAATATTGGGTTACACCGCTATCTAGACGTCAGTATCTTCTTAATTTTGATGAGCACGGTGTTATTACTAATGCCGTTGATTGTTCAAGTAGTTTTCTTAGTGAGATTCAATGTAAAACTCAATCTTTTGCACCTAATACTGGTGTTTATGATTTGTCTGGTTTTACTGTAAAGCCTGTTGCAACTGTTTATCGTCGGATTCCTAATTTACCTGATTGTGACATTGACAACTGGCTTAATAATGTTAGTGTACCTTCACCTCTTAATTGGGAACGTAGAATTTTTTCTAATTGTAACTTCAATTTAAGCACTTTACTTCGTCTAGTTCATGTTGATTCTTTTTCTTGTAATAATCTTGATAAATCTAAAATTTTTGGTAGTTGCTTTAATAGTATTACTGTTGACAAGTTTGCTATACCTAATCGCAGACGAGATGATTTGCAATTGGGCAGTTCTGGCTTTTTGCAATCATCTAATTACAAAATAGATATTTCTTCTAGTTCTTGTCAATTGTATTATAGTTTACCTTTAGTTAATGTTACTATTAATAACTTTAATCCATCTTCTTGGAATAGGAGGTATGGTTTTGGTAGTTTTAATGTGTCTTCTTATGACGTTGTTTATTCTGATCACTGTTTTTCTGTTAACAGCGACTTTTGCCCTTGTGCAGATCCGTCTGTTGTTAATTCTTGTGTTAAATCTAAGCCTCTTTCTGCCATTTGTCCTGCTGGTACTAAATATCGTCATTGCGACGTGGATACTACTACTCTTTATGTTAATAACTGGTGTAGATGTTCTTGTCTACCTGACCCCATTTCTACTTATTCTCCTAACACATGTCCTCAAAAGAAGGTCGTTGTTGGTATAGGTGAACATTGTCCAGGTCTTGGTATTAATGAGGAAAAATGTGGTACACAATTAAATCATAGTTCCTGTTCCTGTAGTCCTGATGCCTTTTTGGGTTGGTCTTTTGATAGTTGTATTAGTAATAATCGTTGCAATATTTTTTCTAATTTTATTTTTAATGGAATTAATAGTGGCACCACTTGTTCTAATGATTTGTTATATTCTAACACTGAAGTTTCTACTGGTGTTTGTGTTAATTATGATCTTTATGGCATCACAGGCCAAGGTATTTTTAAAGAAGTTTCTGCGGCTTATTATAATAATTGGCAGAATCTTTTGTATGATTCTAATGGTAATATTATTGGTTTTAAAGATTTTTTGACTAATAAAACTTACACTATACTTCCTTGTTATTCTGGTAGAGTGTCTGCTGCATTTTATCAAAATTCTTCCTCACCAGCTTTGCTTTATCGTAATTTAAAGTGTAGTTATGTTTTGAATAATATTTCTTTTATCTCACAACCATTTTATTTTGATAGTTATCTTGGTTGTGTTTTGAATGCTGTTAATTTAACTAGCTATTCTGTATCCTCTTGTGATTTGCGTATGGGTAGTGGGTTTTGTATTGATTATGCTTTACCCTCTTCTCGGCGTAAGCGTAGAGGTATTTCTTCTCCTTATCGCTTTGTAACTTTTGAACCCTTTAATGTTAGTTTTGTTAACGATAGTGTTGAAACTGTTGGTGGTTTATTTGAGATTCAGATTCCTACTAACTTTACCATAGCTGGTCATGAAGAATTTATTCAGACTAGTTCTCCTAAAGTTACTATTGATTGTTCAGCTTTTGTTTGCTCTAATTATGCTGCTTGTCATGATTTATTGTCGGAATATGGCACTTTTTGCGATAATATTAATAGTATTTTAAATGAAGTCAATGATTTACTTGATATTACTCAGTTGCAGGTTGCTAATGCTTTAATGCAAGGTGTTACACTTAGTTCTAATCTTAATACTAATCTACACTCTGATGTTGATAATATAGATTTTAAATCTCTTCTAGGTTGTTTAGGTTCACAATGTGGTTCTTCGTCTAGATCTTTGTTAGAGGATTTATTATTCAACAAGGTCAAACTTTCAGATGTAGGTTTTGTTGAAGCTTATAATAATTGCACTGGTGGTAGTGAAATTAGAGATCTTCTCTGTGTGCAATCTTTTAATGGTATTAAAGTATTACCTCCCATTTTATCTGAGACTCAAATTTCTGGCTATACTACAGCTGCTACTGTGGCGGCTATGTTTCCGCCATGGTCTGCTGCTGCTGGTGTACCATTTTCTCTTAATGTACAATATAGAATTAATGGTTTGGGTGTTACTATGGATGTTCTTAATAAGAATCAAAAGTTAATAGCTAATGCTTTTAATAAAGCTCTTCTTTCTATCCAGAATGGTTTTACTGCTACTAACTCTGCTCTTGCTAAAATTCAAAGTGTCGTTAATGCTAATGCTCAAGCACTTAATAGTTTGTTACAACAATTATTTAATAAATTTGGTGCTATTAGTTCTTCTTTACAAGAAATTTTGTCTCGCCTTGATAATTTAGAAGCTCAGGTTCAGATTGATAGGCTCATTAATGGTCGTTTGACTGCTTTAAATGCTTATGTTTCTCAACAGCTTAGTGATATTACACTTATTAAGGCTGGAGCTTCTCGTGCTATTGAGAAGGTTAATGAGTGTGTTAAAAGTCAATCCCCTCGTATAAATTTTTGTGGCAATGGTAACCACATTTTATCATTGGTTCAAAATGCTCCTTATGGTTTGCTTTTCATTCATTTTAGTTATAAACCTACTTCTTTTAAAACTGTCTTAGTAAGTCCAGGTTTATGTTTATCCGGTGATAGAGGTATCGCACCTAAGCAAGGTTATTTTATTAAACAAAATGATTCCTGGATGTTTACTGGTAGTTCCTATTATTACCCAGAACCAATTTCAGATAAAAATGTTGTTTTTATGAATAGTTGCTCTGTTAATTTTACTAAAGCTCCATTTATTTATCTTAATAATTCTATACCAAATTTGTCTGATTTTGAAGCCGAGTTTTCTCTTTGGTTTAAAAATCATACTTCTATGGCACCTAATTTAACCTTTAATTCTCATATTAATGCTACTTTTTTAGATCTGTATTATGAAATGAATGTTATTCAGGAATCTATTAAATCTTTGAACAGTAGTTTTATTAATCTTAAAGAAATAGGTACTTATGAAATGTATGTTAAATGGCCTTGGTACATTTGGTTGTTAATTGTTATTTTATTTATAATTTTTCTTATGATACTTTTCTTTATATGCTGCTGTACTGGTTGTGGTTCAGCATGTTTTAGTAAATGTCATAATTGTTGTGATGAGTATGGGGGTCACAATGATTTTGTTATTAAAGCATCTCATGATGATTAG
>KF686338_HKU1-1/USA/2005
ATGTTTTTAATTATTTTTATTTTGCCTACAACACTAGCTGTTATAGGTGATTTTAATTGTACTAACTCTTTTATTAATGATTATAATAAAACCATTCCGCGTATAAGCGAGGATGTTGTTGATGTATCTCTTGGTTTGGGCACATATTATGTTCTTAACCGTGTTTATTTAAATACTACCTTGTTATTTACAGGTTATTTTCCTAAATCTGGTGCTAATTTTAGAGACTTGGCTTTAAAGGGTTCTAAATTTTTGAGTACTCTCTGGTATAAACCACCTTTTTTGTCAGATTTTAATAATGGTATTTTTTCTAAGGTTAAGAATACTAAGTTATATGTTAATAATACTTTGTATAGTGAATTTAGTACTATAGTTATAGGTAGTGTTTTTGTTAATACTTCTTATACTATTGTTGTTCAACCTCACAATGGTATTTTGGAGATTACAGCTTGTCAGTATACTATGTGTGAATTTCCTCACACTGTTTGTAAGTCTAAGGGTAGTATTCGTAATGAATCTTGGCACATTGATTCTTCGGAACCTTTATGCTTGTTTAAGAAAAATTTTACTTATAATGTTTATGCAGATTGGCTGTATTTTCATTTTTATCAAGAACGTGGTGTTTTTTATGCATATTATGCAGATGTAGGTATGCCTACCACTTTCTTATTTAGTTTATATTTAGGTACTATTTTATCTCATTATTATGTTATGCCTTTGACTTGTAATGCTATATCTTCAACTACTGACAATGAAACTTTAGAATATTGGGTTACACCGCTATCTAGACGTCAGTATCTTCTTAATTTTGATGAGCACGGTGTTATTACTAATGCCGTTGATTGTTCAAGTAGTTTTCTTAGTGAGATTCAATGTAAAACTCAATCTTTTGCACCTAATACTGGTGTTTATGATTTGTCTGGTTTTACTGTAAAGCCTGTTGCAACTGTTTATCGTCGGATTCCTAATTTACCTGATTGTGACATTGACAACTGGCTTAATAATGTTAGTGTACCTTCACCTCTTAATTGGGAACGTAGAATTTTTTCTAATTGTAACTTCAATTTAAGCACTTTACTTCGTCTAGTTCATGTTGATTCTTTTTCTTGTAATAATCTTGATAAATCTAAAATTTTTGGTAGTTGCTTTAATAGTATTACTGTTGACAAGTTTGCTATACCTAATCGCAGACGAGATGATTTGCAATTGGGCAGTTCTGGCTTTTTGCAATCATCTAATTACAAAATAGATATTTCTTCTATTTCTTGTCAATTGTATTATAGTTTACCTTTAGTTAATGTTACTATTAATAACTTTAATCCATCTTCTTGGAATAGGAGGTATGGTTTTGGTAGTTTTAATGTGTCTTCTTATGACGTTGTTTATTCTGATCATTGTTTTTCTGTTAACAGCGACTTTTGCCCTTGTGCAGATCCGTCTGTTGTTAATTCTTGTGTTAAATCTAAGCCTCTTTCTGCCATTTGTCCTGCTGGTACTAAATATCGTCATTGCGACGTGGATACTACTACTCTTTATGTTAATAACTGGTGTAGATGTTCTTGTCTACCTGACCCCATTTCTACTTATTCTCCTAACACATGTCCTCAAAAGAAGGTCGTTGTTGGTATAGGTGAACATTGTCCAGGTCTTGGTATTAATGAGGAAAAATGTGGTACACAATTAAATCATAGTTCCTGTTCCTGTAGTCCTGATGCCTTTTTGGGTTGGTCTTTTGATAGTTGTATTAGTAATAATCGTTGCAATATTTTTTCTAATTTTATTTTTAATGGAATTAATAGTGGCACCACTTGTTCTAATGATTTGTTATATTCTAACACTGAAGTTTCTACTGGTGTTTGTGTTAATTATGATCTTTATGGCATCACAGGCCAAGGTATTTTTAAAGAAGTTTCTGCGGCTTATTATAATAATTGGCAGAATCTTTTGTATGATTCTAATGGTAATATTATTGGTTTTAAAGATTTTTTGACTAATAAAACTTACACTATACTTCCTTGTTATTCTGGTAGAGTGTCTGCTGCATTTTATCAAAATTCTTCCTCACCAGCTTTGCTTTATCGTAATTTAAAGTGTAGTTATGTTTTGAATAATATTTCTTTTATCTCACAACCATTTTATTTTGATAGTTATCTTGGTTGTGTTTTGAATGCTGTTAATTTAACTAGCTATTCTGTATCCTCTTGTGATTTGCGTATGGGTGGTGGGTTTTGTATTGATTATGCTTTACCCTCTTCTCGGCGTAAGCGTAGAGGTATTTCTTCTCCTTATCGCTTTGTAACTTTTGAACCCTTTAATGTTAGTTTTGTTAACGATAGTGTTGAAACTGTTGGTGGTTTATTTGAGATTCAGATTCCTACTAACTTTACCATAGCTGGTCATGAAGAATTTATTCAGACTAGTTCTCCTAAAGTTACTATTGATTGTTCAGCTTTTGTTTGCTCTAATTATGCTGCTTGTCATGATTTATTGTCGGAATATGGCACTTTTTGCGATAATATTAATAGTATTTTAAATGAAGTCAATGATTTACTTGATATTACTCAGTTGCAGGTTGCTAATGCTTTAATGCAAGGTGTTACACTTAGTTCTAATCTTAATACTAATCTACACTCTGATGTTGATAATATAGATTTTAAATCTCTTCTAGGTTGTTTAGGTTCACAATGTGGTTCTTCGTCTAGATCTTTGTTAGAGGATTTATTATTCAACAAGGTCAAACTTTCAGATGTAGGTTTTGTTGAAGCTTATAATAATTGCACTGGTGGTAGTGAAATTAGAGATCTTCTCTGTGTGCAATCTTTTAATGGTATTAAAGTATTACCTCCCATTTTATCTGAGACTCAAATTTCTGGCTATACTACAGCTGCTACTGTGGCGGCTATGTTTCCGCCATGGTCTGCTGCTGCTGGTGTACCATTTTCTCTTAATGTACAATATAGAATTAATGGTTTGGGTGTTACTATGGATGTTCTTAATAAGAATCAAAAGTTAATAGCTAATGCTTTTAATAAAGCTCTTCTTTCTATCCAGAATGGTTTTACTGCTACTAACTCTGCTCTTGCTAAAATTCAAAGTGTCGTTAATGCTAATGCTCAAGCACTTAATAGTTTGTTACAACAATTATTTAATAAATTTGGTGCTATTAGTTCTTCTTTACAAGAAATTTTGTCTCGCCTTGATAATTTAGAAGCTCAGGTTCAGATTGATAGGCTCATTAATGGTCGTTTGACTGCTTTAAATGCTTATGTTTCTCAACAGCTTAGTGATATTACACTTATTAAGGCTGGAGCTTCTCGTGCTATTGAGAAGGTTAATGAGTGTGTTAAAAGTCAATCCCCTCGTATAAATTTTTGTGGCAATGGTAACCACATTTTATCATTGGTTCAAAATGCTCCTTATGGTTTGCTTTTCATTCATTTTAGTTATAAACCTACTTCTTTTAAAACTGTCTTAGTAAGTCCAGGTTTATGTTTATCCGGTGATAGAGGTATTGCACCTAAGCAAGGTTATTTTATTAAACAAAATGAGTCCTGGATGTTTACTGGTAGTTCCTATTATTACCCAGAACCAATTTCAGATAAAAATGTTGTTTTTATGAATAGTTGCTCTGTTAATTTTACTAAAGCTCCATTTATTTATCTTAATAATTCTATACCAAATTTGTCTGATTTTGAAGCCGAGTTTTCTCTTTGGTTTAAAAATCATACTTCTATGGCACCTAATTTAACCTTTAATTCTCATATTAATGCTACTTTTTTAGATCTGTATTATGAAATGAATGTTATTCAGGAATCTATTAAATCTTTGAACAGTAGTTTTATTAATCTTAAAGAAATAGGTACTTATGAAATGTATGTTAAATGGCCTTGGTACATTTGGTTGTTAATTGTTATTTTATTTATAATTTTTCTTATGATACTTTTCTTTATATGCTGCTGTACTGGTTGTGGTTCAGCATGTTTTAGTAAATGTCATAATTGTTGTGATGAGTATGGGGGTCACAATGATTTTGTTATTAAAGCATCTCATGATGATTAG
>DQ339101_N5P8/HK/CHN
ATGTTTTTAATTATTTTTATTTTGCCTACAACACTAGCTGTTATAGGTGATTTTAATTGTACTAACTCTTTTATTAATGATTATAATAAAACCATTCCGCGTATAAGCGAGGATGTTGTTGATGTATCTCTTGGTTTGGGCACATATTATGTTCTTAACCGTGTTTATTTAAATACTACCTTGTTATTTACGGGTTATTTTCCTAAATCTGGTGCTAACTTTAGAGACTTGGCTTTAAAGGGTTCTATATATTTGAGTACTCTCTGGTATAAACCACCTTTTCTGTCAGATTTTAATAATGGTATTTTTTCTAAGGTTAAGAATACTAAGTTATATGTTAATAATACTTTGTATAGTGAATTTAGTACTATAGTTATAGGTAGTGTTTTTGTTAATACTTCTTATACTATTGTTGTTCAACCTCATAATGGTATTTTGGAGATTACAGCTTGTCAGTATACTATGTGTGAATATCCTCACACTGTTTGTAAGTCTAAGGGTAGTATTCGTAATGAATCTTGGCACATTGATTCTTCGGAACCTTTATGCTTGTTTAAGAAAAATTTTACTTATAATGTTTCTGCAGATTGGCTGTATTTTCATTTTTATCAAGAACGTGGTGTTTTTTATGCATATTATGCAGATGTAGGTATGCCTACCACTTTCTTATTTAGTCTATATTTAGGTACTATTTTATCTCATTATTATGTTATGCCTTTGACTTGTAATGCTATATCTTCAAATACTGACAATGAAACTTTAGAATATTGGGTTACACCGCTATCTAGACGTCAGTATCTTCTTAATTTTGATGAGCACGGTGTTATTACTAATGCCGTTGATTGTTCAAGTAGTTTTCTTAGTGAGATTCAATGTAAAACTCAATCTTTTGCACCTAATACTGGTGTTTATGATTTGTCTGGTTTTACTGTAAAGCCTGTTGCAACTGTTTATCGTCGGATTCCTAATTTACCTGATTGTGACATTGACAACTGGCTTAATAATGTTAGTGTACCTTCACCTCTTAATTGGGAACGTAGAATTTTTTCTAATTGTAACTTTAACTTAAGCACTTTACTTCGTCTAGTTCATGTTGATTCTTTTTCTTGTAATAATCTTGATAAATCTAAAATTTTTGGTAGTTGCTTTAATAGTATTACTGTTGACAAGTTTGCTATACCTAATCGCAGACGAGATGATTTGCAATTGGGCAGTTCTGGCTTTTTGCAATCATCTAATTACAAAATAGATATTTCTTCTAGTTCTTGTCAATTGTATTATAGTTTACCTTTAGTTAATGTTACTATTAATAACTTTAATCCATCTTCTTGGAATAGGAGGTATGGTTTTGGTAGTTTTAATTTGTCTTCTTATGACGTTGTTTATTCTGATCATTGTTTTTCTGTTAACAGCGACTTTTGCCCTTGTGCAGATCCGTCTGTTGTTAATTCTTGTGCTAAATCTAAGCCTCCTTCTGCCATTTGTCCTGCTGGTACTAAATATCGTCATTGCGACTTGGA---TACTACTCTTTATGTTAAAAACTGGTGTAGATGTTCTTGTCTACCTGACCCCATTTCTACTTATTCTCCTAACACATGTCCTCAAAAGAAGGTCGTTGTTGGTATAGGTGAACATTGTCCAGGTCTTGGTATTAATGAGGAAAAATGTGGTACACAATTAAATCATAGTTCCTGTTTTTGTAGTCCTGATGCCTTTTTGGGTTGGTCTTTTGATAGTTGTATTAGTAATAATCGTTGCAATATTTTTTCTAATTTTATTTTTAATGGAATTAATAGTGGCACCACTTGTTCTAATGATTTGTTATATTCTAACACTGAAATTTCTACTGGTGTTTGTGTTAATTATGATCTTTATGGCATCACAGGCCAAGGTATTTTTAAAGAAGTTTCTGCGGCTTATTATAATAATTGGCAGAATCTTTTGTATGATTCTAATGGTAATATTATTGGTTTTAAAGATTTTTTGACTAATAAAACTTACACTATACTTCCTTGTTATTCTGGTAGAGTGTCTGCTGCATTTTATCAAAATTCTTCCTCACCAGCTTTGCTTTATCGTAATTTAAAGTGTAGTTATGTTTTGAATAATATTTCTTTTATCTCACAACCATTTTATTTCGATAGTTATCTTGGTTGTGTTTTGAATGCTGTTAATTTAACTAGCTATTCTGTATCCTCTTGTGATTTGCGTATGGGTAGTGGATTTTGTATTGATTATGCTTTACCCTCTTCTCGGCGTAAGCGTAGAGGTATTTCTTCTCCTTATCGCTTTGTAACTTTTGAACCCTTTAATGTTAGTTTTGTTAACGATAGTGTTGAAACTGTTGGTGGTTTATTTGAGATTCAGATTCCTACTAACTTTACCATAGCTGGTCATGAAGAATTTATTCAGACTAGTTCTCCTAAAGTTACTATTGATTGTTCAGCTTTTGTTTGCTCTAACTATGCTGCTTGTCATGATTTATTGTCGGAATATGGCACTTTTTGCGATAATATTAATAGTATTTTAAATGAAGTCAATGATTTACTTGATATTACTCAGTTGCAGGTTGCTAATGCTCTAATGCAAGGTGTTACACTTAGTTCTAATCTTAATACTAATCTACACTCTGATGTTGATAATATAGATTTTAAATCTCTTCTAGGTTGTTTAGGTTCACAATGTGGTTCTTCGTCTAGATCTTTGTTAGAGGATTTATTATTCAACAAAGTCAAACTTTCAGATGTAGGTTTTGTTGAAGCTTATAATAATTGCACTGGTGGTAGTGAAATTAGAGATCTTCTCTGTGTGCAATCTTTTAATGGTATTAAAGTATTACCTCCCATTTTATCTGAGACTCAAATTTCTGGCTATACTACAGCTGCTACTGTGGCGGCTATGTTTCCGCCATGGTCTGCTGCTGCTGGTGTACCATTTTCTCTTAATGTACAATATAGAATTAATGGTTTGGGTGTTACTATGGATGTTCTTAATAAGAATCAAAAGTTAATAGCTAATGCTTTTAATAAAGCTCTTCTTTCTATCCAGAATGGTTTTACTGCTACTAACTCTGCTCTTGCTAAAATTCAAAGTGTCGTTAATGCTAATGCTCAAGCACTTAATAGTTTGTTACAACAATTATTTAATAAATTTGGTGCTATTAGTTCTTCTTTACAAGAAATTTTGTCTCGCCTTGATAATTTAGAAGCTCAGGTTCAGATTGATAGGCTCATTAATGGTCGTTTGACTGCTTTAAATGCTTATGTTTCTCAACAGCTTAGTGATATTACACTTATTAAGGCTGGAGCTTCTCGTGCTATTGAGAAGGTTAATGAGTGTGTTAAAAGTCAATCCCCTCGTATAAATTTTTGTGGCAATGGTAACCACATTTTATCATTGGTTCAAAATGCTCCTTATGGTTTGCTTTTCATTCATTTTAGTTATAAACCTACTTCTTTTAAAACTGTCTTAGTAAGTCCAGGTTTATGTTTATCCGGTGATAGAGGTATTGCACCTAAGCAAGGTTATTTTATTAAACAAAATGATTCCTGGATGTTTACTGGTAGTTCCTATTATTATCCAGAACCAATTTCAGATAAAAATGTTGTTTTCATGAATAGTTGCTCTGTTAATTTTACTAAAGCTCCATTTATTTATCTTAATAATTCTATACCAAATTTGTCTGATTTTGAAGCCGAGTTATCTCTTTGGTTTAAAAATCATACTTCTATAGCACCTAATTTAACCTTTAATTCTCATATTAATGCTACTTTTTTAGATCTGTATTATGAAATGAATGTTATTCAGGAATCTATTAAATCTTTGAACAGTAGTTTTATTAATCTTAAAGAAATAGGTACTTATGAAATGTATGTTAAATGGCCTTGGTACATTTGGTTGTTAATTGTCATTTTATTTATAATTTTTCTTATGATACTTTTCTTTATATGCTGCTGTACTGGTTGTGGTTCAGCATGTTTTAGTAAATGTCATAATTGTTGTGATGAGTATGGGGGTCACAATGATTTTGTTATTAAAGCATCTCATGATGATTAG
>DQ415899_N22/HK/CHN/2005
ATGTTTTTAATTATTTTTATTTTGCCTACAACACTAGCTGTTATAGGTGATTTTAATTGTACTAACTCTTTTATTAATCATTATAATAAAACCATTCCGCGTATAAGCGAGGATGTTGTTGATGTATCTCTTGGTTTGGGCACATATTATGTTCTTAACCGTGTTTATTTAAATACTACCTTGTTATTTACGGGTTATTTTCCTAAATCTGGTGCTAACTTTAGAGACTTGGCTTTAAAGGGTTCTATATATTTGAGTACTCTCTGGTATAAACCACCTTTTCTGTCAGATTTTAATAATGGTATTTTTTCTAAGGTTAAGAATACTAAGTTATATGTTAATAATACTTTGTATAGTGAATTTAGTACTATAGTTATAGGTAGTGTTTTTGTTAATACTTCTTATACTATTGTTGTTCAACCTCATAATGGTATTTTGGAGATTACAGCTTGTCAGTATACTATGTGTGAATATCCTCACACTGTTTGTAAGTCTAAGGGTAGTATTCGTAATGAATCTTGGCACATTGATTCTTCGGAACCTTTATGCTTGTTTAAGAAAAATTTTACTTATAATGTTTCTGCAGATTGGCTGTATTTTCATTTTTATCAAGAACGTGGTGTTTTTTATGCATATTATGCAGATGTAGGTATGCCTACCACTTTCTTATTTAGTCTATATTTAGGTACTATTTTATCTCATTATTATGTTATGCCTTTGACTTGTAATGCTATATCTTCAAATACTGACAATGAAACTTTAGAATATTGGGTTACACCGCTATCTAGACGTCAGTATCTTCTTAATTTTGATGAGCACGGTGTTATTACTAATGCCGTTGATTGTTCAAGTAGTTTTCTTAGTGAGATTCAATGTAAAACTCAATCTTTTGCACCTAATACTGGTGTTTATGATTTGTCTGGTTTTACTGTAAAGCCTGTTGCAACTGTTTATCGTCGGATTCCTAATTTACCTGATTGTGACATTGACAACTGGCTTAATAATGTTAGTGTACCTTCACCTCTTAATTGGGAACGTAGAATTTTTTCTAATTGTAACTTTAACTTAAGCACTTTACTTCGTCTAGTTCATGTTGATTCTTTTTCTTGTAATAATCTTGATAAATCTAAAATTTTTGGTAGTTGCTTTAATAGTATTACTGTTGACAAGTTTGCTATACCTAATCGCAGACGAGATGATTTGCAATTGGGCAGTTCTGGCTTTTTGCAATCATCTAATTACAAAATAGATATTTCTTCTAGTTCTTGTCAATTGTATTATAGTTTACCTTTAGTTAATGTTACTATTAATAACTTTAATCCATCTTCTTGGAATAGGAGGTATGGTTTTGGTAGTTTTAATTTGTCTTCTTATGACGTTGTTTATTCTGATCATTGTTTTTCTGTTAACAGCGACTTTTGCCCTTGTGCAGATCCGTCTGTTGTTAATTCTTGTGTTAAATCTAAGCCTCCTTCTGCCATTTGTCCTGCTGGTACTAAATATCGTCATTGCGACTTGGA---TACTACTCTTTATGTTAAAAACTGGTGTAGATGTTCTTGTCTACCTGACCCCATTTCTACTTATTCTCCTAACACATGTCCTCAAAAGAAGGTCGTTGTTGGTATAGGTGAACATTGTCCAGGTCTTGGTATTAATGAGGAAAAATGTGGTACACAATTAAATCATAGTTCCTGTTTTTGTAGTCCTGATGCCTTTTTGGGTTGGTCTTTTGATAGTTGTATTAGTAATAATCGTTGCAATATTTTTTCTAATTTTATTTTTAATGGAATTAATAGTGGCACCACTTGTTCTAATGATTTGTTATATTCTAACACTGAAATTTCTACTGGTGTTTGTGTTAATTATGATCTTTATGGCATCACAGGCCAAGGTATTTTTAAAGAAGTTTCTGCGGCTTATTATAATAATTGGCAGAATCTTTTGTATGATTCTAATGGTAATATTATTGGTTTTAAAGATTTTTTGACTAATAAAACTTACACTATACTTCCTTGTTATTCTGGTAGAGTGTCTGCTGCATTTTATCAAAATTCTTCCTCACCAGCTTTGCTTTATCGTAATTTAAAGTGTAGTTATGTTTTGAATAATATTTCTTTTATCTCACAACCATTTTATTTCGATAGTTATCTTGGTTGTGTTTTGAATGCTGTTAATTTAACTAGCTATTCTGTATCCTCTTGTGATTTGCGTATGGGTAGTGGATTTTGTATTGATTATGCTTTACCCTCTTCTCGGCGTAAGCGTAGAGGTATTTCTTCTCCTTATCGCTTTGTAACTTTTGAACCCTTTAATGTTAGTTTTGTTAACGATAGTGTTGAAACTGTTGGTGGTTTATTTGAGATTCAGATTCCTACTAACTTTACCATAGCTGGTCATGAAGAATTTATTCAGACTAGTTCTCCTAAAGTTACTATTGATTGTGCAGCTTTTGTTTGCTCTAACTATGCTGCTTGTCATGATTTATTGTCGGAATATGGCACTTTTTGCGATAATATTAATAGTATTTTAAATGAAGTCAATGATTTACTTGATATTACTCAGTTGCAGGTTGCTAATGCTCTAATGCAAGGTGTTACACTTAGTTCTAATCTTAATACTAATCTACACTCTGATGTTGATAATATAGATTTTAAATCTCTTCTAGGTTGTTTAGGTTCACAATGTGGTTCTTCGTCTAGATCTTTGTTAGAGGATTTATTATTCAACAAAGTCAAACTTTCAGATGTAGGTTTTGTTGAAGCTTATAATAATTGCACTGGTGGTAGTGAAATTAGAGATCTTCTCTGTGTGCAATCTTTTAATGGTATTAAAGTATTACCTCCCATTTTATCTGAGACTCAAATTTCTGGCTATACTACAGCTGCTACTGTGGCGGCTATGTTTCCGCCATGGTCTGCTGCTGCTGGTGTACCATTTTCTCTTAATGTACAATATAGAATTAATGGTTTGGGTGTTACTATGGATGTTCTTAATAAGAATCAAAAGTTAATAGCTAATGCTTTTAATAAAGCTCTTCTTTCTATCCAGAATGGTTTTACTGCTACTAACTCTGCTCTTGCTAAAATTCAAAGTGTCGTTAATGCTAATGCTCAAGCACTTAATAGTTTGTTACAACAATTATTTAATAAATTTGGTGCTATTAGTTCTTCTTTACAAGAAATTTTGTCTCGCCTTGATAATTTAGAAGCTCAGGTTCAGATTGATAGGCTCATTAATGGTCGTTTGACTGCTTTAAATGCTTATGTTTCTCAACAGCTTAGTGATATTACACTTATTAAGGCTGGAGCTTCTCGTGCTATTGAGAAGGTTAATGAGTGTGTTAAAAGTCAATCCCCTCGTATAAATTTTTGTGGCAATGGTAACCACATTTTATCATTGGTTCAAAATGCTCCTTATGGTTTGCTTTTCATTCATTTTAGTTATAAACCTACTTCTTTTAAAACTGTCTTAGTAAGTCCAGGTTTATGTTTATCCGGTGATAGAGGTATTGCACCTAAGCAAGGTTATTTTATTAAACAAAATGATTCCTGGATGTTTACTGGTAGTTCCTATTATTATCCAGAACCAATTTCAGATAAAAATGTTGTTTTCATGAATAGTTGCTCTGTTAATTTTACTAAAGCTCCATTTATTTATCTTAATAATTCTATACCAAATTTGTCTGATTTTGAAGCCGAGTTATCTCTTTGGTTTAAAAATCATACTTCTATAGCACCTAATTTAACCTTTAATTCTCATATTAATGCTACTTTTTTAGATCTGTATTATGAAATGAATGTTATTCAGGAATCTATTAAATCTTTGAACAGTAGTTTTATTAATCTTAAAGAAATAGGTACTTATGAAATGTATGTTAAATGGCCTTGGTACATTTGGTTGTTAATTGTCATTTTATTTATAATTTTTCTTATGATACTTTTCTTTATATGCTGCTGTACTGGTTGTGGTTCAGCATGTTTTAGTAAATGTCATAATTGTTGTGATGAGTATGGGGGTCACAATGATTTTGTTATTAAAGCATCTCATGATGATTAG
>DQ415897_N20/HK/CHN/2004
ATGTTTTTAATTATTTTTATTTTGCCTACAACACTAGCTGTTATAGGTGATTTTAATTGTACTAACTCTTTTATTAATCATTATAATAAAACCATTCCGCGTATAAGCGAGGATGTTGTTGATGTATCTCTTGGTTTGGGCACATATTATGTTCTTAACCGTGTTTATTTAAATACTACCTTGTTATTTACGGGTTATTTTCCTAAATCTGGTGCTAACTTTAGAGACTTGGCTTTAAAGGGTTCTATATATTTGAGTACTCTCTGGTATAAACCACCTTTTCTGTCAGATTTTAATAATGGTATTTTTTCTAAGGTTAAGAATACTAAGTTATATGTTAATAATACTTTGTATAGTGAATTTAGTACTATAGTTATAGGTAGTGTTTTTGTTAATACTTCTTATACTATTGTTGTTCAACCTCATAATGGTATTTTGGAGATTACAGCTTGTCAGTATACTATGTGTGAATATCCTCACACTGTTTGTAAGTCTAAGGGTAGTATTCGTAATGAATCTTGGCACATTGATTCTTCGGAACCTTTATGCTTGTTTAAGAAAAATTTTACTTATAATGTTTCTGCAGATTGGCTGTATTTTCATTTTTATCAAGAACGTGGTGTTTTTTATGCATACTATGCAGATGTAGGTATGCCTACCACTTTCTTATTTAGTCTATATTTAGGTACTATTTTATCTCATTATTATGTTATGCCTTTGACTTGTAATGCTATATCTTCAAATACTGACAATGAAACTTTAGAATATTGGGTTACACCGCTATCTAGACGTCAGTATCTTCTTAATTTTGATGAGCACGGTGTTATTACTAATGCCGTTGATTGTTCAAGTAGTTTTCTTAGTGAGATTCAATGTAAAACTCAATCTTTTGCACCTAATACTGGTGTTTATGATTTGTCTGGTTTTACTGTAAAGCCTGTTGCAACTGTTTATCGTCGGATTCCTAATTTACCTGATTGTGACATTGACAACTGGCTTAATAATGTTAGTGTACCTTCACCTCTTAATTGGGAACGTAGAATTTTTTCTAATTGTAACTTTAACTTAAGCACTTTACTTCGTCTAGTTCATGTTGATTCTTTTTCTTGTAATAATCTTGATAAATCTAAAATTTTTGGTAGTTGCTTTAATAGTATTACTGTTGACAAGTTTGCTATACCTAATCGCAGACGAGATGATTTGCAATTGGGCAGTTCTGGCTTTTTGCAATCATCTAATTACAAAATAGATATTTCTTCTAGTTCTTGTCAATTGTATTATAGTTTACCTTTAGTTAATGTTACTATTAATAACTTTAATCCATCTTCTTGGAATAGGAGGTATGGTTTTGGTAGTTTTAATTTGTCTTCTTATGACGTTGTTTATTCTGATCATTGTTTTTCTGTTAACAGCGACTTTTGCCCTTGTGCAGATCCGTCTGTTGTTAATTCTTGTGTTAAATCTAAGCCTCCTTCTGCCATTTGTCCTGCTGGTACTAAATATCGTCATTGCGACTTGGA---TACTACTCTTTATGTTAAAAACTGGTGTAGATGTTCTTGTCTACCTGACCCCATTTCTACTTATTCTCCTAACACATGTCCTCAAAAGAAGGTCGTTGTTGGTATAGGTGAACATTGTCCAGGTCTTGGTATTAATGAGGAAAAATGTGGTACACAATTAAATCATAGTTCCTGTTTTTGTAGTCCTGATGCCTTTTTGGGTTGGTCTTTTGATAGTTGTATTAGTAATAATCGTTGCAATATTTTTTCTAATTTTATTTTTAATGGAATTAATAGTGGCACCACTTGTTCTAATGATTTGTTATATTCTAACACTGAAATTTCTACTGGTGTTTGTGTTAATTATGATCTTTATGGCATCACAGGCCAAGGTATTTTTAAAGAAGTTTCTGCGGCTTATTATAATAATTGGCAGAATCTTTTGTATGATTCTAATGGTAATATTATTGGTTTTAAAGATTTTTTGACTAATAAAACTTACACTATACTTCCTTGTTATTCTGGTAGAGTGTCTGCTGCATTTTATCAAAATTCTTCCTCACCAGCTTTGCTTTATCGTAATTTAAAGTGTAGTTATGTTTTGAATAATATTTCTTTTATCTCACAACCATTTTATTTCGATAGTTATCTTGGTTGTGTTTTGAATGCTGTTAATTTAACTAGCTATTCTGTATCCTCTTGTGATTTGCGTATGGGTAGTGGATTTTGTATTGATTATGCTTTACCCTCTTCTCGGCGTAAGCGTAGAGGTATTTCTTCTCCTTATCGCTTTGTAACTTTTGAACCCTTTAATGTTAGTTTTGTTAACGATAGTGTTGAAACTGTTGGTGGTTTATTTGAGATTCAGATTCCTACTAACTTTACCATAGCTGGTCATGAAGAATTTATTCAGACTAGTTCTCCTAAAGTTACTATTGATTGTGCAGCTTTTGTTTGCTCTAACTATGCTGCTTGTCATGATTTATTGTCGGAATATGGCACTTTTTGCGATAATATTAATAGTATTTTAAATGAAGTCAATGATTTACTTGATATTACTCAGTTGCAGGTTGCTAATGCTCTAATGCAAGGTGTTACACTTAGTTCTAATCTTAATACTAATCTACACTCTGATGTTGATAATATAGATTTTAAATCTCTTCTAGGTTGTTTAGGTTCACAATGTGGTTCTTCGTCTAGATCTTTGTTAGAGGATTTATTATTCAACAAAGTCAAACTTTCAGATGTAGGTTTTGTTGAAGCTTATAATAATTGCACTGGTGGTAGTGAAATTAGAGATCTTCTCTGTGTGCAATCTTTTAATGGTATTAAAGTATTACCTCCCATTTTATCTGAGACTCAAATTTCTGGCTATACTACAGCTGCTACTGTGGCGGCTATGTTTCCGCCATGGTCTGCTGCTGCTGGTGTACCATTTTCTCTTAATGTACAATATAGAATTAATGGTTTGGGTGTTACTATGGATGTTCTTAATAAGAATCAAAAGTTAATAGCTAATGCTTTTAATAAAGCTCTTCTTTCTATCCAGAATGGTTTTACTGCTACTAACTCTGCTCTTGCTAAAATTCAAAGTGTCGTTAATGCTAATGCTCAAGCACTTAATAGTTTGTTACAACAATTATTTAATAAATTTGGTGCTATTAGTTCTTCTTTACAAGAAATTTTGTCTCGCCTTGATAATTTAGAAGCTCAGGTTCAGATTGATAGGCTCATTAATGGTCGTTTGACTGCTTTAAATGCTTATGTTTCTCAACAGCTTAGTGATATTACACTTATTAAGGCTGGAGCTTCTCGTGCTATTGAGAAGGTTAATGAGTGTGTTAAAAGTCAATCCCCTCGTATAAATTTTTGTGGCAATGGTAACCACATTTTATCATTGGTTCAAAATGCTCCTTATGGTTTGCTTTTCATTCATTTTAGTTATAAACCTACTTCTTTTAAAACTGTCTTAGTAAGTCCAGGTTTATGTTTATCCGGTGATAGAGGTATTGCACCTAAGCAAGGTTATTTTATTAAACAAAATGATTCCTGGATGTTTACTGGTAGTTCCTATTATTATCCAGAACCAATTTCAGATAAAAATGTTGTTTTCATGAATAGTTGCTCTGTTAATTTTACTAAAGCTCCATTTATTTATCTTAATAATTCTATACCAAATTTGTCTGATTTTGAAGCCGAGTTATCTCTTTGGTTTAAAAATCATACTTCTATAGCACCTAATTTAACCTTTAATTCTCATATTAATGCTACTTTTTTAGATCTGTATTATGAAATGAATGTTATTCAGGAATCTATTAAATCTTTGAACAGTAGTTTTATTAATCTTAAAGAAATAGGTACTTATGAAATGTATGTTAAATGGCCTTGGTACATTTGGTTGTTAATTGTCATTTTATTTATAATTTTTCTTATGATACTTTTCTTTATATGCTGCTGTACTGGTTGTGGTTCAGCATGTTTTAGTAAATGTCATAATTGTTGTGATGAGTATGGGGGTCACAATGATTTTGTTATTAAAGCATCTCATGATGATTAG
>DQ415912_N16/HK/CHN/2004
ATGTTTTTAATTATTTTTATTTTGCCTACAACACTAGCTGTTATAGGTGATTTTAATTGTACTAACTCTTTTATTAATCATTATAATAAAACCATTCCGCGTATAAGCGAGGATGTTGTTGATGTATCTCTTGGTTTGGGCACATATTATGTTCTTAACCGTGTTTATTTAAATACTACCTTGTTATTTACGGGTTATTTTCCTAAATCTGGTGCTAACTTTAGAGACTTGGCTTTAAAGGGTTCTATATATTTGAGTACTCTCTGGTATAAACCACCTTTTCTGTCAGATTTTAATAATGGTATTTTTTCTAAGGTTAAGAATACTAAGTTATATGTTAATAATACTTTGTATAGTGAATTTAGTACTATAGTTATAGGTAGTGTTTTTGTTAATACTTCTTATACTATTGTTGTTCAACCTCATAATGGTATTTTGGAGATTACAGCTTGTCAGTATACTATGTGTGAATATCCTCACACTGTTTGTAAGTCTAAGGGTAGTATTCGTAATGAATCTTGGCACATTGATTCTTCGGAACCTTTATGCTTGTTTAAGAAAAATTTTACTTATAATGTTTCTGCAGATTGGCTGTATTTTCATTTTTATCAAGAACGTGGTGTTTTTTATGCATACTATGCAGATGTAGGTATGCCTACCACTTTCTTATTTAGTCTATATTTAGGTACTATTTTATCTCATTATTATGTTATGCCTTTGACTTGTAATGCTATATCTTCAAATACTGACAATGAAACTTTAGAATATTGGGTTACACCGCTATCTAGACGTCAGTATCTTCTTAATTTTGATGAGCACGGTGTTATTACTAATGCCGTTGATTGTTCAAGTAGTTTTCTTAGTGAGATTCAATGTAAAACTCAATCTTTTGCACCTAATACTGGTGTTTATGATTTGTCTGGTTTTACTGTAAAGCCTGTTGCAACTGTTTATCGTCGGATTCCTAATTTACCTGATTGTGACATTGACAACTGGCTTAATAATGTTAGTGTACCTTCACCTCTTAATTGGGAACGTAGAATTTTTTCTAATTGTAACTTTAACTTAAGCACTTTACTTCGTCTAGTTCATGTTGATTCTTTTTCTTGTAATAATCTTGATAAATCTAAAATTTTTGGTAGTTGCTTTAATAGTATTACTGTTGACAAGTTTGCTATACCTAATCGCAGACGAGATGATTTGCAATTGGGCAGTTCTGGCTTTTTGCAATCATCTAATTACAAAATAGATATTTCTTCTAGTTCTTGTCAATTGTATTATAGTTTACCTTTAGTTAATGTTACTATTAATAACTTTAATCCATCTTCTTGGAATAGGAGGTATGGTTTTGGTAGTTTTAATTTGTCTTCTTATGACGTTGTTTATTCTGATCATTGTTTTTCTGTTAACAGCGACTTTTGCCCTTGTGCAGATCCGTCTGTTGTTAATTCTTGTGTTAAATCTAAGCCTCCTTCTGCCATTTGTCCTGCTGGTACTAAATATCGTCATTGCGACTTGGA---TACTACTCTTTATGTTAAAAACTGGTGTAGATGTTCTTGTCTACCTGACCCCATTTCTACTTATTCTCCTAACACATGTCCTCAAAAGAAGGTCGTTGTTGGTATAGGTGAACATTGTCCAGGTCTTGGTATTAATGAGGAAAAATGTGGTACACAATTAAATCATAGTTCCTGTTTTTGTAGTCCTGATGCCTTTTTGGGTTGGTCTTTTGATAGTTGTATTAGTAATAATCGTTGCAATATTTTTTCTAATTTTATTTTTAATGGAATTAATAGTGGCACCACTTGTTCTAATGATTTGTTATATTCTAACACTGAAATTTCTACTGGTGTTTGTGTTAATTATGATCTTTATGGCATCACAGGCCAAGGTATTTTTAAAGAAGTTTCTGCGGCTTATTATAATAATTGGCAGAATCTTTTGTATGATTCTAATGGTAATATTATTGGTTTTAAAGATTTTTTGACTAATAAAACTTACACTATACTTCCTTGTTATTCTGGTAGAGTGTCTGCTGCATTTTATCAAAATTCTTCCTCACCAGCTTTGCTTTATCGTAATTTAAAGTGTAGTTATGTTTTGAATAATATTTCTTTTATCTCACAACCATTTTATTTCGATAGTTATCTTGGTTGTGTTTTGAATGCTGTTAATTTAACTAGCTATTCTGTATCCTCTTGTGATTTGCGTATGGGTAGTGGATTTTGTATTGATTATGCTTTACCCTCTTCTCGGCGTAAGCGTAGAGGTATTTCTTCTCCTTATCGCTTTGTAACTTTTGAACCCTTTAATGTTAGTTTTGTTAACGATAGTGTTGAAACTGTTGGTGGTTTATTTGAGATTCAGATTCCTACTAACTTTACCATAGCTGGTCATGAAGAATTTATTCAGACTAGTTCTCCTAAAGTTACTATTGATTGTGCAGCTTTTGTTTGCTCTAACTATGCTGCTTGTCATGATTTATTGTCGGAATATGGCACTTTTTGCGATAATATTAATAGTATTTTAAATGAAGTCAATGATTTACTTGATATTACTCAGTTGCAGGTTGCTAATGCTCTAATGCAAGGTGTTACACTTAGTTCTAATCTTAATACTAATCTACACTCTGATGTTGATAATATAGATTTTAAATCTCTTCTAGGTTGTTTAGGTTCACAATGTGGTTCTTCGTCTAGATCTTTGTTAGAGGATTTATTATTCAACAAAGTCAAACTTTCAGATGTAGGTTTTGTTGAAGCTTATAATAATTGCACTGGTGGTAGTGAAATTAGAGATCTTCTCTGTGTGCAATCTTTTAATGGTATTAAAGTATTACCTCCCATTTTATCTGAGACTCAAATTTCTGGCTATACTACAGCTGCTACTGTGGCGGCTATGTTTCCGCCATGGTCTGCTGCTGCTGGTGTACCATTTTCTCTTAATGTACAATATAGAATTAATGGTTTGGGTGTTACTATGGATGTTCTTAATAAGAATCAAAAGTTAATAGCTAATGCTTTTAATAAAGCTCTTCTTTCTATCCAGAATGGTTTTACTGCTACTAACTCTGCTCTTGCTAAAATTCAAAGTGTCGTTAATGCTAATGCTCAAGCACTTAATAGTTTGTTACAACAATTATTTAATAAATTTGGTGCTATTAGTTCTTCTTTACAAGAAATTTTGTCTCGCCTTGATAATTTAGAAGCTCAGGTTCAGATTGATAGGCTCATTAATGGTCGTTTGACTGCTTTAAATGCTTATGTTTCTCAACAGCTTAGTGATATTACACTTATTAAGGCTGGAGCTTCTCGTGCTATTGAGAAGGTTAATGAGTGTGTTAAAAGTCAATCCCCTCGTATAAATTTTTGTGGCAATGGTAACCACATTTTATCATTGGTTCAAAATGCTCCTTATGGTTTGCTTTTCATTCATTTTAGTTATAAACCTACTTCTTTTAAAACTGTCTTAGTAAGTCCAGGTTTATGTTTATCCGGTGATAGAGGTATTGCACCTAAGCAAGGTTATTTTATTAAACAAAATGATTCCTGGATGTTTACTGGTAGTTCCTATTATTACCCAGAACCAATTTCAGATAAAAATGTTGTTTTCATGAATAGTTGCTCTGTTAATTTTACTAAAGCTCCATTTATTTATCTTAATAATTCTATACCAAATTTGTCTGATTTTGAAGCCGAGTTTTCTCTTTGGTTTAAAAATCATACTTCTATAGCACCTAATTTAACCTTTAATTCTCATATTAATGCTACTTTTTTAGATCTGTATTATGAAATGAATGTTATTCAGGAATCTATTAAATCTTTGAACAGTAGTTTTATTAATCTTAAAGAAATAGGTACTTATGAAATGTATGTTAAATGGCCTTGGTACATTTGGTTGTTAATTGTCATTTTATTTATAATTTTTCTTATGATACTTTTCTTTATATGCTGCTGTACTGGTTGCGGTTCAGCATGTTTTAGTAAATGTCATAATTGTTGTGATGAGTATGGGGGTCACAATGATTTTGTTATTAAAGCATCTCATGATGATTAG
