# Supplementary material for: High resolution metagenomic characterization of complex infectomes in paediatric acute respiratory infection
Source: Sci Rep. 2020 Mar 3;10:3963. doi: 10.1038/s41598-020-60992-6 (PMC7054269; doi:10.1038/s41598-020-60992-6)
Supplement: Supplementary file 2 — Supplementary dataset. [file 41598_2020_60992_MOESM2_ESM.zip › supplementary_data/Fig3I_HPBV_alignment.fasta]

>AF246939_1-CHN-97/CHN
TTAACTTACCTAATCCGGGACTAAAGTCCTATTTTGACAGAGTTCGATCAGGCAATACTGACGAATATCGTACTACATTTTTCCGTGGGAGATCATTAGACAGTATCCTCAAAGCGTGGAAGCCAACGTTGGACAAGATCGAGAACGATTGGCCAACGCTTCTGGATTTTGAAAATGATCTCGCGAAGAAGGTCGGTCCGTTGTCTATTCAAAAGCCACTCGCAGAGCGTTTGGATGACATCGAATCTTACTATGAATCTATCTCCTTAGATTCAGAACCCATTAGTAGATCAGCAATAGCAGCTGTGATAGCTGAATGGGGGGATGCGCGCGGCATCCAATTAAGAGGCCAACGCAAAACAGTGGATAATATGAAGAAATCTACTAACTCAGGTTCGCCATTCTTTACTAAACGTAGAGCAGTTGTTGACAAAACTATACCCGCGAGGTTAT------------TGCAGACTAAGCAGTTCCTAAATAATTCGGATTGGTATAGTGCAGCAGTATTAGGATGGAGAGGACAAGAGGGCGGTCCAACAGATGAAGACGTTAAACAAAGGGTGGTGTGGATGTTTCCCTTTGGTGTTAACGTGAAGGAACTTCAATTCTACCAACCAGCAATCGAAATCGCACAGAAGCGATGGATAACTCCTGCATGGATTGGCATGGAGGCAGTAGATCAGCGAATCACTAAGCTGTTCGATACTAAGGCTAAGTCAGAGTTGGTAATCTGTACAGACTTCAGCAAGTTCGACCAACATTTTAACAAGGATATGCAGGATGCAGCTAGGACCATTATCGCTGCATTACTGAATGGATCATCTGAAAGCCGTGATTGGTTGGACAACGTTTTCCCAGTGAAGTATGCGATACCTCTAGCTATGGATATGGGAGTAGTAAAAACTGGTTTTCACGGTATGGGTAGTGGTTCAGGTGGAACCAACTTCGATGAAACCCTGACACATCGAGCTTTACAGTATGAAGCAGCCCAGAAAGCTAAATCGGTGCTCAATCCAAATTCGCAGTGTCTAGGTGATGACGGCATTCTTTCCTATCCTGGAATTACTGTGGAGGATGTAACACGTTCGTATTCTGCGCATGGTCAGGAAATGAATATTGATAAGCAGTATGCGAGTGCACATGACTGCACATATCTTCGTCGGTGGCACCACGACGACTACAGAGTAGACGGTGTATGTGTAGGTGTTTATGCAACCTACAGAGCGTTAGGTAGGCTGTGTGAACAGGAACGCTATTATGATCCAGAAGTATGGGGGCCTAAGATGGTAGCTCTACGGCAGCTTTCAATTATTGAGAACTGTAAGTACCATCCTCTCCGTGAGGAGTTCGTTAACTTCTGCATGAAAGGGGATAAATACAGACTCGGACTGGACATTCCAGGTTTCCTTGATAATATCGAAAAATTAGCAATGGAAGCTACGGATCTCATGCCAGACTTTCTAGGATATACCAAGTCACT---AGGTACAAGTGGCGA-----TA-GGGGTATCGGAC
>AB517735_GPBV9/IND/2007
TTAACTTACCTAACCCCGGACTAAAGTCTTATTTTGACAAGACTCGTGCCGGGAATGCTGATGAATACCGGACTACTTTCTTCCGAGGTAAGTCTCTAGACAGCATTCTCAAGATGTGGAAGCCAACAATCGATAAGCTCGAGAGCGATTGGCCTACACTTCTGGACTTTGAGAATGACCTCGCGAAAAAGGTCGGGCCGTTGAGTATTCAAAAGCCGCTATCTGAGCGATTGGATGACATCGACTCTTACTATGACTCTATTCTCCTTGAGTCAACTCCCATTCCAGAACCAGCCCTGAAATGCGTTCTGAAAGAGTGGAGCAATGTTCGTGGCATTGCAATCAGATCACAGGTTCGTACAGTTGACCGCATGAAGAAGTCAACTAATTCAGGATGTCCTTACTTCAGTAAACGGAGAGTGGTTACAGACAAGACTGTTCCGTGCACTACATA-------AATCTTGAAACCATACAAAACTTGCCGCAATATGACTGGAACAGTGCAGCTGTACTAGGTTGGAGAGGACAAGAAGGTGGACCTACGGATGAAGACGTTAAGCAGAGGGTAGTTTGGATGTTCCCTTATGCTGTTAACATTCGTGAATTACAATTCTATCAACCAGCCATTGAGTTGGCCAAGCGTGAGTTGCTTGTACCAGCTTGGGTCGGCATGGATTCCGTGGATGTGAGGATCACACGGTTGTTCGACACTAAGGCTAAGTCTGATTTGATAGTTTGTACAGACTTCAGTAAGTTTGACCAACACTTTAACGTTGACATGCAGAACGCTGCGAAGTACATCATTCGCGGATTGCTGAATTCGGATCGTCAGTCACGTGATTGGTTAGACAATGTGTTTCCCATCAAGTATACTATACCTCTAGCTTACGATTGGGAATCTATCCGACGTGGTAGACATGGTATGGGCAGTGGTTCTGGTGGAACCAATTTCGATGAGACTCTTGTTCATCGTGCTTTACAGTATGAGGCAGCCATGGCGCAAAAAGCTCATTTAAACCTCAATTCCATGTGCTTGGGTGATGATGGTATTCTCACCTACCCAGGAATCAACGTGGAGGATGTAACGCAAGTGTACTCTGCTCATGGACAAGAGATGAATTTAACCAAGCAGTACGCTAGCGAACAAGATTGCACATATCTGCGACGATGGCATCATACAGATTATCGCATTAATGATGTGTGTGTAGGTGTTTATTCGACCTATCGGGCGTTAGGTAGGTTGTGTGAACAAGAAAGGTACTACGATCCGGAGATATGGGGGCCTAAGATGGTTGCTCTCCGACAGTTATCCATATTGGAGAACTGTAAGTACCATCCCTTCCGTGAGGAGTTTGTTGACTTCTGCATGAAAGGGGATAAGTATAGACTGGGGCTAGATATCCCACACTTCCTCGACGATATAGATAGCATAGCGCAGGAAGCGACTGACGTCATGCCGGACTTTCTAGGCTATACACGCAGTCT---CGCTGATGATGCACA-----GC-GAGGTATTAGTA
>KJ663816_CDC16/USA/2013
TCAATCTTCCAAACCCAGGTCTGAGGTCCTATTTTGACATAGTCAGAAGAGGACAGCCCGACGAGTACCGTACAACTTTCGCGAAAGACGAAAGTGTACAGGACGTTCTCAAGAAGTGGAAACCTTTTGTCGATTCGCTTACTGACAAATGGCCAACTCTTGTAGATTTTGAGAACGATCTCGCGAAGAAGGTCGGCCCTATGTCCATTATGAAGCCCCTCGATGCACGTATGGAAGACATAGACGCTTATTACGATGGTGTGAAAGGGCATCATCAGCCTATCCTTGATTCTGCCATCTCTGCAGTTATCCAGGAATGGAGTAAGTCACGCGGCTTACAGGTTCGCCGTCAGAGTTTAACATTAAATTTAATGAAGAAGAGCACAAACTCTGGCTCTCCCTACTTCACCAAGAGGAAGAACGTGGTCAACAAAACAGCATTCTGTAATGTGCT-------GGCGCTCCTAAATTCCAATATTTACACGATTATACTTATGCGTGTGCTGCGGTTTTAGGTTGGAGAGGTCAAGAAGGTGGGCCGGCACCAGATGATGTAAAACAACGAGTCGTCTGGATGTTTCCTTTCGCAGTCAACCTTTGTGAACTGCAGGTGTATCAACCCCTCATTGAAAGCGCTCAACGTTTCAATACTGTTCCTGCTTGGGTTAGCATGGAAATGGTAGATCAAGAAATTACCCATTTGTTCGACACAAAAGGTAAAGATGATCTGGTTGTATGCACAGATTTTACCAAATTCGACCAACATTTTGGAATCCCTATGCAGGAAGCTGCGAAGAAAATACTTTCTGCTATCTTCACCGATAATGAGGCGTCACGTTGGTGGATGAATTGGATTTTCCCCATTAAGTACGACATACCGTTAGCGTACGATTATGGGAAGGTGCGTTGTGGAAAGCACGGAATGGGTTCAGGATCGGGAGGCACTAATGCTGATGAAACCCTTAGCCATCGAGCTTTGCAATATGAAGCTGCAATTAAGGCTAAAAAGAAACTTAACCCTCATTCAATGTGTCTTGGAGACGATGGTATTCTGAGTTATCCAGGAATCACAGTGGATGATGTAACACGTTCGTACGCTGTACATGGTTTAGAAATGAATCCCGATAAGCAGAGTGCGAGTGCACATGAATGCACATACTTGAGACGATGGCACCATGAAGACTATCGTGTTGACGGGGTATGTGTAGGCGTCTATTCAACCTATAGGGCTCTAGGTAGGCTGATGGAGCAAGAGAGATATTATGACCCGGATAATTGGGGTCCCAAGATGGTAGCATTGCGACAGCTATCCATCATAGAGAATGTTAAGTGGCATCCTCTGCGTGACAAGTTCGCACATTTTTGCATGTTAAGGGATAAATATAGACTTGGTATAGATATCCCAGGCTTCTTAGATAATATCGAGGTGGAAGCTAAGAAAGCTATCGAAGTCATGCCAGATTTCTTAGGTTATACAAAAAGTATGCAAACTGACGGTGAATA-----TT-CAGGTATATCCC
>AB517736_GPBV10/IND/2007
TTAATCTTCCAAATCCAGGTTTAAGGTCTTATTTTGACATAGTTCAGAAAGGACAACCTGAAGAGTACCGAACTACTTTTGCTAAGGGTAGTTCTGTTCAAGATGTTCTACAAGATTGGGAGCCGATTCTTAATCAGATCTCTGATAAATGGCCTTCACTTGTGGAATTTGAAAACGACTTAAAGGCTAAAGTCGGGCCAATGTCTATTATGAAACCCCTCAAGGATCGTATCACAGACATTGATCATTACTACGAAGACATCCTCCTGTCTTCAACGCCTGTATCTGACAAAGCGATAAAAGCCGTCATCGCAGAGTTTAAACAGGTTAAGGGCCTTCACCCAAGAAGTCAACAGAAGACAGTTGACTTAATGAAGAAATCAACCAATTCGGGCGCGCCTTACTTCACCAAGCGACGCACGGTCTTAGGGAAAACCTTATACACAGACTAGA--------TGTCGAGATGATATTAAATAAACCAAGACCCAGTATTGGTCTGGAGCTGCAGTATTGGGATGGCGTGGACAAGAAGGAGGTCCTAAACCAACAGATGTTAAGCAAAGGGTTGTTTGGATGTTCCCATTTAGTGTAAACATCTGTGAATTGCAGACGTATCAACCACTGATTGAAAGTTGTCAGAATTTCAATCTCGTACCAGCTTGGGTTAGCATGGATGCGGTCGACCAACGTATCACTAAAATGTTTGATACGAAGGCATCGGACGACGTGGTTATCTGCACAGATTTCTCCAAGTTCGATCAACATTTCAATCGGGATATGCAGGACGCTGCATTTGCTATTTTGAAGTCATTACTCGATAATAGCCCCGAGTCAGATACGTTCTTGAGAAACTATTTCCCCATTAAGTATTGCATTCCTCTTGCATACGAGTACGGTAAGATACGTACTGGGCTCCACGGTATGGGAAGTGGTTCTGGCGGAACCAATGCGGATGAGACAATAGTCCATCGCGCGCTGCAGTATGAGGCAGCACAGTCCAAATCCGTCAAATTAAACCCTTATTCACAGTGTCTTGGCGATGATGGTGTGCTCACTTATCCCGGGATTAATGTGGATGATGTAGTGGATACATATAGCGCTCATGGACAAGAGATGAACACGGACAAGCAGTATGTATCCAAACATGACTGCATATACTTGAGACGATGGCATCATGAGGACTATCGTATATCTGACGTATGTGTAGGGGTCTATTCAACCTACAGAGCTCTTGGTAGGCTGATGGAACAAGAGAAATACTACGATCCAGACGTTTGGGGTAGTAAGATGGTTGCTTTGCGACAGCTTTCCATCATAGAGAATGTGAAGTATCATCCTCTACGTGACCAGTTCGCAGAATTTTGCATGAAAAGGGATAAATATCGCCTTGGAATAGACATCCCAGGCTTCCTCGATGATATTGAGGGTATCGCGAACGAGGCTATCGATCTCATGCCGGATTTTCTCGGTTATACGAAGAGT-------ATGGCCAAGGACC-----CTGTTGGTATAAGCC
>AB517731_GPBV6C1/IND/2007
TCGAATTGCCGAACCCTGGATTACGGTCATATTTTGATCGGGTCAGACTGGGACAACCTGAAGTATACCGCACTACTTTCGGAAAGGGTAGTAGTGCTCAGCAAGTCCTTAAAGAGTGGATGCCGAGTCTTAACTCTCTGTCTAAGATGTGGCCTACTCTGTTGGACTTCGAAAATGACCTGGCTAAGAAGGTCGGGCCGATGTCAGTCATGAAACCCCTGAAAGAGCGCATGATTGATATTGACCATTACTATGAGGACATTCTCCTTCCTCAGGAACCCATTGACGCCAAAGCAATCGGGGCTGTGGTCAATGAGTTTAATACCTCAGCCGGTATTAGGTGTAGGTCTCAAGCAAAGACAGTTGAGTTGATGAAGAAAAGCACCAACTCGGGCAGTCCCTTCTTTGGTAAGCGCAGACTGTATTTAAATAAGACAATTCCTTGTGACATTTC---------TAAGGACGTGATTCAGAGCTTAAGTTCTGGTGCGTTCAAGGCGTGTGCAGTCTTGGGATGGCGCGGACAGGAGGGCGGGCCTAAAGCTTCGGACGTTAAACAAAGGGTTGTATGGATGTTTCCCTTTGCAGTTAACATCGAAGAACTGCGATATTATCAGCCGGCGATTGAAGCAGCCCAAAACTTCAATCTGGTTCCAGCGTGGGTTTCGATGGAATCTGTCGATGATCGTATCACTCGGATGTTTGATACAAAAGGATCTGACGACCTGGTAATATGCACTGATTTTAGCAAGTTTGACCAGCATTTTAATCCTGTGATGCAGGATGCAGCGAAAGAGATCATAAGTGCAATCATCACTAAAGACGCTCAAGGTCAATACTGGCTACAGGAAGTATTTCCCGCGAAATACTACATGCCAATGATGTACGACTTCGGATTCCTCCGCGTTGGTCGGCATGGCATGGGTTCCGGATCCGGCGGAACTAATTATGATGAGACTATAGTTCATCGCGCGCTGCAATATGAGGCAGCGCTGTCTCATGGGGCAAGATTAAACCCAAATTCACAGTGCCTGGGTGATGATGGTGTACTCACTTATCCTGGCATTACTGTGGAGGATGTAGTGCAATCGTACAGCCGCCACGGTCAGGAGATGAACCCTGACAAGCAGTACGTGAGCAAACATGACTGCGTATACCTCAGAAGGTGGCATCACACCAAATACAGGAAAGATGGTATATGCGTGGGCGTATATTCAACTGCCAGGGCATTAGGCAGATTGATGTATCAGGAGCGCTACTATGACCCCGAAGCGTGGAGCAAAGAAGCAGTGGCTCTTCGGCAGCTCTCTATTATAGAGAACTGCAAGCATCATCCCTTGCGTGAAGAGTTTGTAGAATTTTGCATGAAAAGGGATAAGTATCGACTTGGACTCGATATCCCAGGGTTTCTGGACAATATTCAGGGTATTGCACAGAAACACGTGGAGCTCATGCCGGACTTTCTGGGCTATACTAAATCCCTCCAGGATGGTGATGGAGT-----TT-CTGGTATACAGA
>AB517733_GPBV6C3/IND/2007
TCAATCTGCCAAATCCCGGTTTGCGGTCGTATTTTGGCAATGTTGAGAGAGGATCTTCAGATGGATACGTGGAGATAATGAGCAAAAGTAAACAAACTAAAGCCATACTCAATGAATGGATGTCTCATCTTGAGTCTCTCAAGACGGAGTGGCCTTCACTATTTGAGTATGAATCCGATATGGCAGCTAAAGTCGGACCGATGTCAGTCATGGCTCCCCTCAAAGCTAGACTGGATGATATCGATGCTTACTACAATCTGATTAACAAAGATGCTGCTCCTGTTAGCCAACAGGCAAATTTAGCTGCTCTTGCTAAGTTTAAAAGAGCTAGAGGCCTAACCTTGCGTAGTCAGCAACGCGTTGTAGATTTAATGAAGAAATCTACCAACTCCGGTTCACCCTACTTCATCAAGAGACGAAACGTAGTCGATAAGACAGTACCCGTTCAGGTAC------------TGCATGATGAACAGATTCTAAATGGTAGAAGCTGGAAGTATTGTGCTGTGTTAGGATGGCGTGGACAAGAAGGCGGCCCAGACATTGATGATGTTAAACAAAGGGTTGTATGGATGTTTCCCTTTGGCATCAATGTACTAGAATTACAACTTTACCAACCACTGATTGAGGCTTTACAAGCTCATTCAGACGTCCCTGCATGGGTTGGCATGGACGCAGTCGACTTGGCGATAACTAAATTGTTTGACACCAAAGACAGTAAAGACTTGGTTATATGTACTGACTTTTCTAAGTTCGACCAACACTTCAATCAAAGTCTTCAGGATAGTGCGAAAACCATTTTAACGTCTATCCTTACACCGACAAAAGAAAGCCATGATTGGTTAGAACAAGTATACCCCATTAAATATGATATTCCTCTATCATATGATTATGGTAAAATCCGGTTTGGTAAACACGGTATGGGAAGTGGTTCAGGCGGAACCAATGCTGATGAAACTTTAGCACATACTGCTCTCCAATTTGAATCAGCAATATTAAATAAAACGCGATTAAACCCGTATTCACAGTGTTTGGGAGATGATGGCATCCTCAGCTATCCTGGAATCACTGCGGATAAAGTAATGCGATCTTATACTACACACGGTTTAGAGATGAATGCTTCTAAACAGTATGAGAGCACACATGACTGCACATATTTAAGACGCTGGCATCACACCAAATATCGCGTTGATGGTGTATGTGTAGGTGTATATTCAACCGCTCGCGCTTTAGGACGGCTGTGTATGCAAGAACGATATTATGACCCAGAGGTGTGGGGTCCGAAGATGGTAGCTCTGCGACAACTATCAATCTTAGAGAATGTTAAGTGGCATCCTCTCCGTGACGAATTCGCAGAATTTTGTATGAAAAGGGACAAATACGATTTAGGATTGAAGATCCCAGGCTTTCTAGACAATATTGAACGTGAGGCTAGTAAAGCTATCGAGTACATGCCGGATTTCTTAGGATATACCAGAAGT---CTGAGTTTTGGTGAGAA-----GA-CAGGTATATCTT
>AB517734_GPBV6C4/IND/2007
TTAAATTACCTAATCCTGGACTACGGGCTTATTTCCAGCATGTTGAATCTGGACAACCTGACGAGTACAGGACACCATTTTATAAAGGAAGGAGCGTGCAGTCTTTGCTTAAAGAGTGGAACTCTCATCTTGAAAAGATTCAGGATAAGTTTCCTGAGTTGTATCAATTTGAAGAGGACCTCGGTAAAAAGGTCGGACCAATGTCCGTAATGTTCCCGCTCAAGGAACGGCTTCCCGACATTGATTCTTACTATGACTCTATTCTCCTTGAGTCAAAACCAATTTCTCCTGATGCAATACGCTCAGCACAGAAGGAATGGGCTGATATTGCCGGTATCAGAACAAGAGGACAGCGTAAAACTGTTGAGCTCATGAAGAAGTCTACCAACAGTGGTTCTCCCTACTTCACCAAACGATCCAAAGTTGTAGATAAGACAGTGCCTTGTTACGTAAA-------GCGACCCACATGACCCAGCATTTGCGGGGCAACACTTGGGATTGTTGTGCAGTTCTTGGTTGGAGAGGGCAGGAAGGCGGTCCCTCGAAAGAAGATGTTAAACAGCGCGTTGTGTGGATGTTTCCGTTTGCTGTTAACATTGCTGAGTTGCAATTATACCAGCCCTTAATTGAGGCTATGCAACACAGTAGTATGGTTCCTGCTTGGGTTAGCATGGAATCAGTGGATTGTGCGATCACAAGAATGTTTGACACAAAGGCACCAAACGATCTGGTGATTTGTACTGACTTCAGCAAGTTCGATCAGCACTTTAACAAAGACCTTCAGGATTGTGCGGCCGAATGCATATCCTATCTGTTTAAAGGTGATAAAGGGCTTGCTACTTGGCTCAGAGATGTCTTCCCCATCAAGTACCATATTCCTCTGGCTTATGATTGGGGTAAGATCCGGACTGGCGCACATGGTATGGGTTCCGGCTCTGGCGGCACCAACGCTGACGAGACGTTGGCACATCGTTGCTTGCAGCATGAAGCGGCGATTTCATCTGGTAAGGTGCTTAACCCGAATTCACAGTGCTTGGGTGATGACGGCGTCCTGACGTACCCTGGTATATCTGTGGAGGATGTAATGCAGGCGTACACTAGCCACGGCCTCGAGATGAACGAGAGCAAGCAGTACGCAAGCACACATGACTGCGTATATCTAAGACGGTGGCATGATCAAAGTTACCGCGTCGACGGAGTATGCGTGGGCGTTTATTCAACTAACCGAGCTTTGGGTAGGTTGTGTGAACAAGAGCGTTATTATGACCCTGAGAGCTGGGGTCCTAAAATGGTAGCGTTAAGGCAGCTATCGATACTGGAGAACTGCAAGTATCACCCTCTTAAAGAGGAGTTTGCGGACTGGTGCATGAAAGGGGATAAATACAGACTAGGACTGGACATCCCAGGTTTTCTGGACAACATTGAGCGTGAGGCCCAGAAAGCTACCGAGTACATGCCGGATTTCCTTGGTTATACTAAGTCCCTGCAGGCGGATGGTAACCC-----CTACTGGTATTTCCA
>GU968924_VS10/NLD/2007
TTAAATTACCCAATCCTGGACTACGGGCTTATTTCCAGCATGTTGAATCTGGACAACCTGATGAGTACAGGACACCATTTTATAAGGGAAGGAGTGTGCAGTCTTTACTTAAAGAGTGGAATTCACATCTTGAACAGATTCAGGATAAGTTTCCTGAATTGTATCAATTTGAGGATGACCTCGGTAAAAAGGTCGGACCAATGTCTGTCATGTTCCCGCTCAAGGACAGGCTTTCAGACATTGATTCTTACTATGACTCCATTCTCCTTGAGTCAAAACCAATAAGCGTTGAAGCTAGACGCTCAGCTCAGCGCGAATGGGCGGATATTGCCGGTATCCGAACAAGAGGACAGTCACACACTGTTGAGCTCATGAAGAAGTCCACCAACAGTGGCTCTCCCTTCTTCACCAAGCGTTCCAAGGTTGTAGATGATACGCTGCCATGTTATATACA-------GCCATCCGTTATGAGCAGCATTTGCGTAAGGGAATCTGGGAATGTTGTGCAGTTCTTGGATGGAGAGGGCAAGAAGGTGGCCCCTCAAAAGAAGACGTTAAGCAGCGGGTCGTGTGGATGTTCCCGTTTGCTGTGAACGTTGCTGAATTGCAGCTATATCAACCTCTGATTAGCGCAATGCAATCCAGTAGAATTGTTCCAGCCTGGGTTAGCATGGAATCTGTGGATCGTGCCATCACTAAGATGTTTGATACAAAGGCAGCTAAGGATCTAGTGATTTGTACGGACTTCAGCAAGTTCGATCAGCACTTTAACAAAGACCTCCAGGACTGTGCGGCCGAATGCATTTCCTATTTGTTTAAAGGCGATAAGGGGCTTGCTAATTGGATCAGAGATATCTACCCTATCAAGTACAATATTCCTCTTGCGTACGATTGGGGTAAGATTCGGACGGGGGCACATGGTATGGCGTCCGGCTCTGGTGGCACCAATGCTGACGAAACATTGGCACATCGCTGTCTGCAACATGAAGCAGCGATTTCATCTGGAAAGGTGCTTAACCTGAATTCACAGTGTCTTGGAGATGACGGAGTTCTGACGTATCCCGGGATATCTGTGGAGGATGTAATGCAGGCGTACACTAGCCACGGACTCGAGATGAACGAGAGTAAGCAGTACGCAAGCACACATGACTGCGTGTACCTAAGACGGTGGCATGATGTTAGTTACCGCGTTGACGGCGTATGCGTGGGCGTTTACTCAACTAACCGCGCTTTGGGTAGGTTGTGTGAACAAGAGCGTTATTACGACCCTGAGAGCTGGGGTCCTGAGATGGTAGCTTTGAGGCAGCTATCGATACTGGAGAACTGCAAGTATCACCCTCTTAAAGAGGAGTTTGCGGATTGGTGCATGAAAGGGGATAAGTACAGACTAGGACTGGATATCCCAGGTTTTCTTGACAAGATTGAGCTAATTGCCAAGAAGGCTACTGATTACATGCCGGACTTCCTTGGATATACTAAGTCCCTGCAAGCGGATGGTAACCC-----CAACTGGTATTTCCA
>NC_007027_Hy005102/THA
TTAATATTCCAAATCCAGGATTACGTGCTTACTTTAGCAATGTAGTGTCTGGACAGCCGGAGGTATATCGGACGCCATTTTATAAAGGTATGTCTTTGGAATCCATCTGTGACGAGTGGTACAAGAAACTTGTGTCTATAGACACACAGTGGCCCACCTTGATGGAATTCGAAGATGACCTGCGGAAGAAGGTCGGTCCGATGTCAGTCATGTTGCCTTTAAAGGAAAGAATGAGTGACATTGACTCTTACTATGATTCTATCTCCAAGGATCAGGTTCCCTTCGATACAAAGGCTATTAGCGCGGCCAAATCGGAGTGGAAAGGCGTATCCCGACTACGCCTGCGCAGCGAGGTTAACACTGTTGCCGTCATGAAGAAGTCAACCAACAGTGGATCGCCATACTTCTCCAAGCGGAAAGCAGTTGTATCTAAGACTATACCATGTGATGTAAA-------GGTCGATATTGTGTCATGCGCCAGAATGGTCGTGAATGGTCTGGTGCAGCTGTGCTCGGGTGGCGAGGCCAGGAGGGTGGCCCTAAACCAACAGACGTGAAACAGCGGGTAGTGTGGATGTTTCCTTTCGCTGTTAATATTCGTGAGCTGCAGGTCTATCAACCACTAATCCTTACGTTCCAAAGATTGGGATTGGTGCCAGCGTGGGTTAGCATGGAAGCTGTTGATAGGCGTATCACTAAGATGTTTGATACAAAAGGACCACGTGATGTGGTGGTCTGTACAGACTTCTCCAAGTTCGACCAGCATTTTAATCCAACGTGCCAGAGTGTAGCCAAAGAGCTGTTGGCTGATCTGCTTAC---AGGTCAGGAAGCCGTCGACTGGTTAGAACGTGTGTTCCCAATTAAATATGCTATACCCTTAGCTTATAATTGGGGTGAAATCAGGTATGGTATCCATGGAATGGGATCGGGTTCTGGCGGCACTAACGCCGATGAGACGTTGGTGCATAGGGTGCTGCAACACGAAGCAGCGATTAGCCACCATACCACTCTTAACCCAAATTCGCAGTGTCTGGGTGACGATGGCGTTTTAACTTACCCAGGTATATCTGCGGAGGATGTAATGCAATCATACTCGCGCCACGGTCTCGATATGAACCTAGAGAAACAGTATGTGAGCAAACAAGACTGCACATATTTACGCAGGTGGCATCATACAGATTATCGCGTAGACGGCATGTGTGTGGGAGTGTACTCAACCATGCGGGCGTTAGGCAGGTTGGCTATGCAAGAGCGCTACTATGACCCAGACGTATGGGGTGAGAAGATGGTCACCCTACGTTATCTATCCATCATTGAGAATGTGAAGTATCATCCTCTAAAGGAAGAGTTCCTGGACTTTTGCATCAAAGGGGATAAAACTAGACTTGGACTAGGAATCCCAGGCTTTCTGGACAACATCGCTGGTGAGGCCCAGAAGGCTATCGACATGATGCCAGATTTCCTTGGCTACACCAAGTCGTTGCAGTATGATGGTGATCT-----CTGCCGGTATTGAAA
>KM285234_KS02-CSP-203/KHM/2009
TCGATCTGCCCAATCCAGCGTTGGGGTCATATTTCGGTAGAACCCGACATGGCAATCCTGATGTATACAGGACCACATTCTTCAAGAACCGTGATCCTCAGGATGTCCTGTTAGAATGGATGAAGTCAGTCCAGGTTCTTAAACAGGATTGGCCTACGCTGTTAACTTTTGAGGAGGACCTTGCCTCCAAAGTAGGACCTCTGTCCGTCCAGAAGCCTTTAGTGGATAGGCTACCAGACGTTCAGGCCTACTATGACTGCATTAACCTGGAGTCAAAACCCCTAGAGAAAGAAGCAGTTCAAGCTTTCTTAAAGGAGTTGAAAGGTTTAAATACCTTATCGATGCGCGGCATTCCCGCTACGATAGAAAACATGAAGTTGTCCACTTCCAGTGGCTGTCCTTATTTCACCAGACGTAAGAACGATGTACGCCGTCACAGATACGGGGACGTATA-------GGTACACGTATCACTGCTGATATTGGTGGCAAGGAATTTAAGATGGCCGCTATTCTTGGATGGAGAGGCCAGGAAGGAGGACCAAAGAATTCGGACGTTAAACAGAGAGTGGTATGGATGTTCCCTTTCACTGTTAACCTCCAAGAACTACGTGTCTACCAGCCGTTTATGGATATGCTACAAAAGCACAAGATTGTACCAGCATGGGTCGGACTGGATGAGGTAGACAATAAGATCACCAAATTGTTTGACACCAAAGGTGAAGATGACGTAGTTATATGTACCGACTTTTCTAAGTTTGACCAGCACTTTAATGAAGATTGCCAGAAAGTAGCCCATGATATCTTAGCTTGGTTATTCATTGGTGATAGCCGTATGGAAAGCTGGTTGCGTAATGTATTTCCTGTCAAATACAATATTCCTATAATCTGTGATGATAATATTGTGAAGAATGGTCGTCACGGTATGGGTTCCGGTTCGGGAGGAACAAATCAAGATGAAACGCTACTACACAGAGTATTACAACATGAAGCGGCTCTTAGTGTAGGACAGGACCTTAACCTTAATTCACAATGCCTAGGTGATGATGGTATACTAACTTATCCTGGTATTAAGGTTGAGGATGTAATACGAACATATACTGCACATGGTCAAGAGATGAATCCCGATAAGCAGTATGTGAGTAAACAGGACTGCGTATATCTTCGTAGATGGCACCATAAAGACTATCGCGAAAACGGCGTATGCGTAGGGGTATATAGTACAGCTCGCGCTTTGGGGCGTATGATGTACCAAGAACGCTACTATGACCCTGATGAATGGGGTAAAGAGATGGTCGCGCTAAGACAACTGTCTATATTAGAGAACTGCAAACACCATCCTCTCAAAGAAAAGTTTGTGGACTTTTGCATGAAAGGGGATAAATATAGGCTTGGTATAGATATCCCAGGTTTTCTAGATAATCTGGAAACGTTATCTGAGAAAGCTATCGAAGTAATGCCTGACTTTATGGGCTACACTCAGTCCTTAGGACATAAAGATAATAA-----CCAAAGGTATTAATG
>KM285233_KS02-CSP-202/KHM/2009
TCGATCTGCCCAATCCAGCGTTGGGGTCATATTTCGGTAGAACCCGACACGGCAATCCTGATGTATACAGGACTACATTCTTTAAGAATCGTGATCCTCAGGATGTTTTGTCAGAATGGATGAAGTCAGTCCAGGTTCTTAAACAGGATTGGCCTACGCTGTTAACTTTTGAGGAAGACCTTGCTTCCAAAGTAGGACCACTGTCTGTTCAGAAGCCTTTAGTGGATAGGTTACCTGACGTTCAAGCCTACTATGACTGCATTAACCTGGAGTCAAAACCCTTAGAGAAAGAAGCAGTTCAAGCTTTCTTAAAGGAGTTGAAAGGTTTAAACACCTTATCGATGCGTGGAATACCTGCAACGATAGAAAACATGAAGTTGTCCACTTCTAGTGGTTGTCCGTTTTTCACCAAACGTAAGAATGACGTGAGAAGGCATAGATACGGGGATGTGTA-------GGCTCACGCGTCACAGCGGAAATTGGTGGCAAGGAATATAAGATGGCAGCCATACTTGGATGGAGAGGCCAAGAAGGAGGACCAAAGAATTCGGATGTTAAACAGAGAGTGGTATGGATGTTCCCTTTCACTGTTAACCTCCAAGAACTACGTGTCTATCAGCCGTTTATGGATATGCTACAGAAACATAAAGTAGTACCAGCATGGGTCGGTCTGGATGAGGTAGACAATAAGATCACCAAATTGTTTGACACCAAAGGTGAAGATGACGTAGTTATATGTACCGACTTTTCTAAGTTTGACCAGCACTTTAATGAAGATTGCCAGAAAGTAGCCCATGATATCTTAGCTTGGTTGTTTATTGGTGATAGCCGTATGGAAAGCTGGTTGCGTAATGTATTTCCTGTCAAATACAACATTCCTATAATCTGTGATGACAATATTGTGAAGAATGGTCGTCATGGTATGGGTTCCGGATCGGGAGGAACAAATCAAGATGAAACGCTACTACACAGAGTATTACAACACGAAGCGGCTCTTAGTGTAGGACAGGACCTAAACCTTAATTCACAATGCCTAGGTGATGATGGTATACTAACTTATCCAGGTATTAAGGTTGAGGATGTAATACGAACATATACTGCTCATGGTCAAGAGATGAATCCCGATAAGCAGTATGTGAGTAAACAGGACTGCGTATATCTTCGTAGGTGGCACCATAAAGACTACCGCGAAAACGGCGTATGCGTAGGGGTATATAGTACAGCTCGCGCTTTGGGGCGTATGATGTACCAAGAACGCTACTATGACCCTGATGAATGGGGTAAAGAGATGGTTGCGCTAAGACAACTATCTATATTAGAGAACTGCAAACACCACCCTCTCAAAGAAAAGTTTGTGGACTATTGCATTAAAGGGGATAAATATAGGCTTGGTATAGATATCCCAGGTTTCCTCGACAATCTGGAAACGTTGTCTGAGAAAGCTATCGAAGTAATGCCTGACTTTATGGGCTACACACAGTCACTAGGACATAAAGATGATAA-----CCAAAGGTATTAATG
>HPBV/C3/ZJ/CHN/2018
TCGATCTGCCCAATCCAGCGTTGGGGTCATATTTCGGTAGAACCCGACACGGCAATCCTGATGTATACAGGACCACATTCTTTAAGAATCGTGATCCTCAGGATGTCCTGTTAGAATGGATGAAGTCAGTCCAGGTTCTTAAACAGGATTGGCCTACGCTGTTAACTTTTGAGGAGGACCTTGCCTCCAAAGTAGGACCTCTGTCCGTCCAGAAACCGTTAGTGGATCGGTTACCGGATGTTCAAGCCTACTATGACTGCATTAACCTGGAGTCAAAGCCCTTAGAGAAAGAAGCAGTTCAAGCTTTCTTAAAGGAGCTAAAAGGTTTAAATACCTTATCGATGCGTGGTATTCCCACTACGATAGAAAACATGAAGTTGTCCACTTCCAGTGGCTGTCCTTATTTCACCAAACGTAAGAACGATGTACGCCGTCATAGATACGGGGACGTAAAGTATGACGGTACACGTATCACTGCAGATATAGGTGGCAAGGAATTTAAGATGGCCGCTATTCTTGGATGGAGAGGCCAGGAAGGAGGACCAAAAGATTCGGACGTTAAACAGAGAGTGGTATGGATGTTCCCTTTCACTGTTAACCTCCAAGAACTACGTGTCTACCAGCCGTTTATGGATATGCTACAAAAGCACAAGATTATACCAGCTTGGGTCGGTCTGGATGAGGTAGACAATAAGATCACCAAATTGTTTGACACCAAGGGTGAAGATGACGTAGTTATCTGTACCGACTTTTCAAAGTTTGACCAGCACTTTAATGAAGATTGCCAGAAGGTAGCCCATGATATCTTAGCTTGGTTATTTATTGGTGATAGCCGTATGGAAAGCTGGTTGCGTAATGTATTTCCTGTCAAATACAACATTCCTATAATCTGTGACGACAATATTGTGAAAAGTGGTCGTCATGGTATGGGTTCCGGATCGGGAGGAACAAATCAAGATGAAACGCTACTACACAGAGTATTACAACATGAAGCGGCTCTTAGTGTAGGACAGGACCTAAATCTTAATTCACAATGCCTGGGTGATGATGGTATACTAACTTATCCTGGTATTAAGGTTGAGGATGTAATACGAACATATACTGCACATGGTCAAGAAATGAATCCCGATAAGCAGTATGTGAGTAAACAGGACTGCGTATATCTTCGTAGATGGCACCATAAAGACTATCGCGAAAACGGCGTATGCGTAGGGGTATATAGTACAGCCCGCGCTTTGGGGCGTATGATGTACCAAGAACGCTACTATGACCCTGATGAATGGGGTAAAGAGATGGTTGCGCTAAGACAACTGTCTATATTAGAGAACTGCAAACACCAYCCTCTCAAAGAAAAGTTTGTGGACTATTGCATTAAAGGGGATAAATATAGGCTTGGTATAGATATCCCAGGTTTTCTAGATAATTTGGAAACGTTATCTGAGAAAGCTATCGAAGTAATGCCTGACTTTATGGGCTACACACAGTCCCTAGGACATAAAGATGATAAAGTATCCAAAGGTATTAATG
>AB517737_GPBV11/IND/2007
TTGAACTTCCGAACCCAGGCTTGTGGGCGTATTTCAAGCATACGGTATCAGGTAATACCGAAGATTATCGTCCCCCGTTTTGGAAGGGGCAGACAAGAGAAGCTGTTTTGGCTAAATGGCAGAAAGTGTTTGACGGTACCAATGTCAAACGGCCTGGTCTTTATGACTTTGAGATGGATATGAAGAGTAAAGTTGGACCCATGTCTATTCAATTACCACTTAAAGATCGGTTGGAGTCTATTGAAAATTACTTCACTATGGTGCAGCTCGATAGTGAGCCTATTGAAGCGAAAGCCATTGATTCGGCATGTGACTTTTTCGCGAAAGCAGGTGGTATTCGTTTCCGCAGTAAACAGCGGACAGCAGAGAACATGAGGCTCTCAACAAACTCAGGTCCTCCGTGGTTTACCAAAAGAAGAAAAGTGTTAGACGAAGCACTTAATTCAAACATATC-------CGTAATGAGTATATGGTATCGACTCCTAAAGGTACCTATAAGCTAGCCGCCGTGTTGGGCTGGCGTGGTCAAGAGGGTGGTATCTCTCTAGATGATGTTAAACAACGCGTTATATGGATGATGAGTATGGCACTCAACATCGAAGAGCTACAATTTTATCAGCCAGCGATCGAAGCAATCCAGAAAAATGGACTTATCCCCGCATATGCGTCTATGGACGCTGTTGATGACGAAGTAACGGCATTGTTTGCAACTAAAGGTGCTGATGACGTGGTTATATGTACGGACTTCACCAAATTTGATCAACATTTCAACTCAAATATGCAAGATGCAGCCAGAATCATTGAGAACTCCCTCATGAATTCAAATACA---------TCTTGGGATGATCGCGTGTTTTATGCGAAATTTCGTATACCTATTATCTGTAGTGAGGATCTTATGTATACCGGGGCGCACGGAATGGGATCTGGTTCCGGCGGTACGAATTTCGACGAGTGTATGAGCCATAAAGGCTTACAGTTCGAGGCAGCTATCCGTAAGAAACAAAAACTTAATCCCCATAGTATGGCTTATGGTGATGATGGAATATTAACTTTCCCGGGTATAGATGTCAAAGATGTAATAGACACTTATTCACGTCATGGGCAGGAAATGAATGCATCAAAGCAGATGGTGTCTAAACATGAGTGTGTGGTTTTGCGTAGATGGCACAGCACCAAATATACCATCGATAACCGCATGGTCGGTGTCTACTCGACTTTCCGTGCTTTAGGAAGGTTGCTAGCACAAGAAAGGTATTATGATCCAGATAAGTGGAGCGGAGAAATGGTAACGTTGAGAGCGTTGTCAATAATCGAGAATTGTAAATGGTCACCCGTTTTCCACGAGTTTATTGACTTTGTCATGACAGGAGATAAGTTTAGATTGGGTTTAAACTTACCAGGTTTCTTTGACAATCTCGAAGCTAAGGCCAAAGAAGCTATCGACGAATTTGAAGACTTCTTAGGATACACTAAGAATCTACAGAATAAAGACGCAGC-----CA-GTGGTATCTCTA
>KR827413_ChXz2/CHN/2012
TTGATCTTGACAGTAAGAAGTTTACGTCTTATGTAGGCAACGTGGAATCTGGATCGAATTTCGATGTACGTACACCGTTCTACAAAACACCGGAGCGTAGTGAAGTGCTCAATTTGTGGCGCCCAACACTAGAAGCGTTTAAAAATGAGCTTCCGGGATTGTATAGGTATGAAATGGACCTGGCTGAAAAAGTAGGCCCAATGTCCGTCATGGCTCCGCTTGAAGACAGATGGCTTGATATCTATTCGTACTACGACTCTATTCACTCACCTCAGCAGCCGGTTTCCGATGAGGCTGTAAAACAAGGGATTAACGAGCTCAACAGAGTTAAAGGCGTGCGGATGTTGAATCAAGCTAGCACTCTGGCCGCAATGGACCTCGGTAAAGCCGCTGGTGCCCCATTTCTCGGTAAGAAGAGTGACCATGTGGATCAGACCATTCCATGTGGACTATC-------AAGGATGCGACCGTGGTAGCTCAGCAATCTACAACATGGAAGTCTTGCGCTATGTTGGGATGGAGTGGACAGGAAGGGGGCCCAACCCCAGACGACATTAAGCAGCGAGTAATTTGGATGTTCCCATTCGCTGTATCCATCCTGGAATTACAAATGTATATCGCGCTTATCCGGGCTTGTCAGAGGGCTGAATTTAACCCTGCATGGATATCTCAAGAAGCGGTGGACATGAGAATGACACAGCTGATGAAAACAAAGGGTCGCAACGATGAGATAGTGTGTACGGACTTTACTAAGTTCGACCAGCATTTTAATGCAACGATGCAAGAGGCTGCAAAATCTGTAATCGCTGGAATAGTATCTCCAGGAGAGAACGAGCGTGACTGGCTACGCGAAATTTTCCCAGTGAAATACCAGATTCCTCTTTTA---GCTGGCAAAACGCTGATAACCGGACTGCATGGTGTGGCAAGTGGCTCAGGTGGAACAAACTGGGATGAAACAGCCGCACATCGTGCCTTGCAGTATGAAGCAGCGTCTGCCGCAGGCAGTCAGTTGAATAGAAATTCAATGTGTAGTGGTGATGATGGCTGTCTAAGTTATCCGGGAATATCTGTCGAACAAGTAACTGAGAGCTACACCTCGCATGGTCTTGATATGAATGAGACCAAGCAGGATCATTCAGTTAGGGAGGCTACGTACCTGCGACGTTGGTATGACATTGAATACCGTAAAGATGGCCTCTGTCGTGGGGTTTATGCGACTACTAGAGCTATAGGAAGGTTGCTCGCCCAGGAAAGAGAATATGACCCTAAACATTGGGGTCCGAAATTGGTAACATTACGATATCTCAGTATTATTGAGAATTGTAAGTATCACCCACTGTTCGATGAGTTTATCGAATTTTGTATCAAAGGGGATAAGTACCGTCTTGGTCTCGATATCCCAGGATTTCATGACGATTTGGAGTCAATTGTCAAGGAATCTATGCACATGATACCAGAGTTCATTGGTTATAATCAACGTATGCAAATGGATGGTGAAAA-----TCACTGGAATAATGT
