# Supplementary material for: High resolution metagenomic characterization of complex infectomes in paediatric acute respiratory infection
Source: Sci Rep. 2020 Mar 3;10:3963. doi: 10.1038/s41598-020-60992-6 (PMC7054269; doi:10.1038/s41598-020-60992-6)
Supplement: Supplementary file 2 — Supplementary dataset. [file 41598_2020_60992_MOESM2_ESM.zip › supplementary_data/Fig3J_HRVA_alignment.fasta]

>FJ445189_A34/ATCC-VR1144
TCCCGTGTGCTCGTCTTGAGTCCTCCGGCCCCTGAATGTGGCTAACCTTAACCCTGCAGCCAGTGCGCACAAACCAGTGTGTAGCTGGTCGTAATGAGTAATTGCGGGATGGGACCAACTACTTTGGGTGTCCGTGTTTCACTTTTT-ACCTTTATTATGCTTATGGTGACAATATATAGA----CATATATTGACACCATGGGCGCACAGGTTTCTAGACAGAATGTTGGTACACACTCAACTCAGAACACAGTTTCAAATGGTTCAAGTTTAAATTATTTTAACATCAATTATTTTAAAGATGCTGCATCACACGGTGCTTCCAAATTAGATTTTTCACAAGATCCAAGCAAATTTACCGACCCTGTTAAAGATGTGCTTGAGAAGG--ATTCCTACACTCCAATCCCCAACCGTAGAAGCATGTGGTTATTCAGATAGGATTATACAGATAACAAGAGGGGATTCCACAATCACTTCCCAAGATGTAGCAAATGCAGTAGTTGGGTACGGAGTGTGGCCCCACTATTTAACACCACAAGATGCTACAGCTATTGACAAACCCTCGCGGCCAGACACCTCTTCTAATAGATTTTACACTCTGGAGAGCAAAATGTGGGACAGTTCATCAAAGGGATGGTGGTGGAAGTTACCAGATGCCCTCAAGGACATGGGAATTTTTGGTGAAAATATGTATTATCATTTCTTGGGGCGAAGTGGTTACACTGTACATGTTCAATGTAATGCCAGCAAATTTCATCAGGGTACACTTATTGTAGCAATGATACCAGAACACCAACTGGCAAGTGCAACCTATGGGA---ATGTTGCCGCCGGGTATAATTACACACACCCAGGTGAACGTGGCAGAGTCATCAATGTTACTACTGAACAAAATGATAAACAACCTAGTGATGACAATTGGCTTAATTTTGATGGTACATTATTAGGTAATATCACAATTTACCCACATCAACTCATTAATTTAAGAAGTAATAATTCAGCTACAATTATTGTCCCATATGTTAATGCAGTACCTATGGATTCCATGCTTAGACACAATAACTGGAGTTTAGTGATAATACCCATATGCCAACTAGAGGGAACTCC---------AGGCACTGTGCCTATTACCATTTCCATCAGCCCGATGTGTGCTGAGTTCTCAGGGGCTAGAGCAAA------------AAACCAGGGCTTACCAGTTATGTTAACACCTGGCTCTGGACAATTTATGACCACTGATGATTTCCAATCCCCTTGTGCTTTACCTTGGTACCACCCTACCAAAGAGATATCTATCCCAGGTCAAGTTAGGAATTTAATTGAATTATGTCAAGTGGATACACTAATACCCATAAATAATTTACAACAAAATATCAGCAATACTGATATGTATTCAGTTGTATTAAACAATGAAACAGAACTAGCAAAAGAGATCTTTGCTATCAGGGTTGATATTGCCTCTCAGCCTCTGGCTACCACCCTGCTTGGCGAAATTGCAAGTTACTACACTCATTGGACTGGTAGTCTTAGATTTAGTTTTATGTTTTGTGGGTCTGCTAACACCACTCTTAAACTTTTAATAGCATACACACCACCAGGTATTAGCAAACCAACCAAGAGAAAAGAAGCCATGTTAGGAACACATGTTGTCTGGGATGTTGGATTACAGTCCACTATGTCAATGGTAGTCCCTTGGGTGAGTGCTAGTCATTTTAGAAACACAACTCCTGACAAATATTCCTTAGCTGGATACATAACTTGTTGGTATCAAACAAATCTTATAGCACC-CAGAACACACCCCAAACAGCCAAGATACTATGCTTTGTTTCGGCATGTAAAGATTTTTGCTTAAGAATGGCAAGAGACACAAACTTACATAAACAATCTGGACCTATAGAACAAAATCCAGTTGAAAATTACATAGATGAGGTACTAAATGAGGTATTGGTTGTACCAAACATTAAAGAAAGCCAAGCCACCACATCAAACTCTGCCCCCGCACTGGATGCAGCTGAGACTGGTCACACTAGCAGTGTACAACCTGAAGATATGATTGAGACCAGGTACGTACAAACATCACAAACAAGAGATGAAATGAGCATTGAGAGTTTCCTGGGTAGGTCTGGTGA----------TCATTCATTGTTGTAGATTATGA---AAATTACAATGCAAA--ACTTTATGACATGGCAAATTAATTTACAGGAAATGGCACAGATTAGAAGGAAATTTGAAATGTTCACCTACGTCAGATTTGATTCTGAAGTCACCCTAGTACCTT----------AGCGAAGGGTGATATTGGACATGTTGTGATGCAATACATGTATGTACCACCAGGTGCACCAATACCTAAAACTAGAGATGATTTTGCATGGCAATCTGGAACAAATGCCTCAATATTTTGGCAACATGGTCAAACATACCCTAGATTTTCCCTCCCTTTCTTAAGCATAGCCTCAGCATACTACATGTTTTATGATGGATATGATGGTGATCAACATGATTCAAGATATGGTACAGTAGTGACTAATGACATGGGTACTTTATGCTCCAGAATTGTAACTGATG------CA------AACAGAGTAGAAATAACAACTAGAGTTTATCACAAAGCTAAACATGTAAAAACCTGGTGTCCAAGACCACCAAGAGCTGTTGAGTACACACACACACATGTTACTAACTACAAAGTTAGGGGTAAAACTGAGAAGACTGCAATCAAACACAGAGCAAAGATCACAATGGCCGGTCCAAGTGATATGTATGTGCATGTAGGGAATCTTATATATAGAAACCTACACCTATTCAACTCAGAAATGCATGATTCTATCTTGATTTCTTACTCTTCTGATTTAGTCATATACCGCACAAACACAATAGGTGATGACTATATTCCAACATGTGATTGTACTGAAGCCACATACTTTTGCAAACATAAAAACAGGTATTTCCCAATTAGAGTTACAAGTCATGACTGGTATGAAATTCAAGAAAGTGAGTACTATCCAAAGCATATACAATATAACCTCTTAATTGGAGAAGGGCCATGTGAACCAGGTGATTGTGGAGGGAAACTATTATGTAAACATGGTGTTATTGGAATTGTAACTGCTGGTGGTGAGGGGCATGTGGCTTTCATTGATCTCAGGCATTTCCATTGTGCTGAAGAACAGGGCATAACCGATTATGTTCATATGCTTGGTGAGGCTTTTGGCTTGGGTTTTGTGGACAGTGTCAAGGACCAAATAAATGCGATTAACCCGATTAATGGTATTAGTAAGAAAATCATCAAATGGTTACTGAGAATAATATCAGCAATGGTAATCATAATTAGAAATTCATCTGATCCACAAACAATAATAGCCACATTGACCCTAATTGGTTGTTCAGGATCACCATGGAGATTTTTAAAAGAGAAATTCTGTAAATGGACCCAACTTAATTATATTCACAAAGAATCAGATTCATGGCTTAAGAAGTTCACTGAAATGTGCAATGCAGCTAGAGGTTTGGAGTGGATTGGCAATAAGATATCAAAATTTATTGATTGGATGAAATCTATGTTGCCCCAGGCACAACTTAAAGTCAAATACCTTAATGAACTAAAGAAATTAAGCTTCCTTGAAAAACAAATGGAACATCTCAGAGTTGCTGATTCTCAAACTCAAGAAAAAATAAAATGTGAAATTGACACTTTGCATGATCTATCCTGTAAATTCCTTCCACTTTACGCTAGTGAGGCAAAAAGAATAAAGATTTTGCATAATAGATGTAGTACAATCATCAAACAAAGAAAGAGATGTGAACCAGTGGCTGTTGTTATACATGGTGAACCTGGTACT--GGAAAATCCATGACTACAAACTTCCTGGCAAGAATGATAACAAATGATAGCGACATCTATTCCTTACCACCCGACCCAAAATATTTTGATGGGTATGATCAACAAAGTGTGGTCATTATGGATGATATCATGCAGAATCCTAGTGGAGATGACATGACCTTGTTTTGTCAAATGGTATCAAGTGTGACTTTCATACCACCTATGGCAGATTTACCAGATAAAGGGAAACCATTTGATTCTAGATTTGTATTGTGCAGTACTAATCATAATTTGTTAGCACCCCCCACCATAACGTCTTTACCAGCAATGAATAGAAGGTTTTTCCTTGATTTAGATATTGTAGTGTGTGAGAAATACAAGGATTCACAAGGAAAACTAAATGTTTCTGCTGCCTTCCGACCATGTGATGTCAATACAAAAATTGGCAATGCCCGATGCTGTCCATTCATCTGTGGTAAAGCAGTCAATTTCAGAGACCGAAATACATGTCAGACATACACGCTTTCACAAGTGTACAACCAGATGCTTGAAGAGGATAAAAGGCGTAGACAAGTCATTGATGTCATGGCAGCAATATTTCAAGGACCTATCTCCATGGAGG--CCTCCACCAGCAGCAATAAGTGACCTGTTGCAATCAGTTAGAACTCCTGAAGTAATTAAATATTGTGAGGWAAATAAATGGATGATTCCAGCAGAATGTAAAGTGGAAAGAGATTTAAATATAGCTAACACTATCATCACAATCATAGCAAATATTATTAGTATCTCTGGAATTATTTATGTTATATATAAACTTTTTTGTACATTACAAGGGCCTTATTCTGGAGAACCTAAACCCAAAACAAAAGTGCCAGAGAGAAGAGTGGTTGCACAAGGACCTGAGGAGGAATTTGGTAGATCACTCATCAAACATAATTCATGTGTGGTAACTACTGAAAATGGAAAATTCACAGGACTGGGCATCTATGACAGAACATTGATTGTGCCAACACATGCAGACCCTGGTAAGGAGGTACAAATAGATGGTATTACTACTAAAGTGGAAGATTCCTTTGATTTGTTTAATAAAGATGGTGTGAAACTGGAAATCACTGTGCTAAAATTAAAGAGAAATGAAAAGTTCAAGGACATTAGGAAATATATACCAGAACATGAAGATGATTACCCAGACTGCAATCTGGCTTTATCTGCTAATCAGCCAGAAACTACTATAATCAAAGTGGGTGATGTTGTGTCGTATGGGAACATCTTATTAAGTGGTAACCAAACAGCTAGGATGCTTAAGTATAACTACCCAACAAAATCAGGATACTGTGGTGGCATATTATATAAAATTGGACAAGTCCTTGGAATCCATGTTGGTGGTAATGGAAGAGATGGATTTGCTGCAATGTTGTTAAGATCTTACTTTACTGAAGCACAAGGTCAAATAATCACCTCCAAAAGCACTGCTGAGTGTAATTTACCTAGCATCCACACACCAAGTAAAACAAAATTACAGCCTAGTGTCTTCTATGATGTGTTTCCAGGTAATAAGGAACCAGCTGTTCTTTCAGACCATGACCCAAGATTAAAGGTTAATTTCAGTGAGGCACTTTTCTCTAAATATAAAGGTAACAATCAGTGCACCATAAATGATCACATTAAAGTGGCCATCTCCCATTACTCGGCACAATTGACCACACTAGATATAGATCCAAATCCTATAACTTTAGAAGAAAGTGTCTTTGGCATAGAGGGTTTAGAGGCACTTGACCTTAATACTAGTGCTGGATTTCCTTATGTGTCAATGGGCATAAAGAAAAGAGATTTAATTAACAAACAGACCAAGGACATTTCTAAATTGAAATTGGCATTAGATAAATATGGTGTTGATTTACCCATGGTCACATTTCTTAAAGATGAACTTAGAAAGAAAGAGAAGATTTCTGCGGGTAAGACCCGTGTGATAGAAGCTAGTAGTGTGAATGACACTGTATTATTTAGAACAACCTTTGGCAACCTCTTCTCTAAATTTCACCTTAATCCTGGGATTGTTACTGGTTCTGCTGTGGGCTGCGATCCAGAAACATTTTGGTCAAAAATACCAGTGATGTTAGATGGGG-A-TGCATTATGGCATTTGATTACACAAATTATGATGGCAGTATACATCCAATTTGGTTTCAAGCATTAAAAGAGGTATTAGGCAATTTGTCATTTGAAGCTAATTTAATAGATAGGTTATGTAATTCCAAACACATCTTTAAGAATGTATATTATGAAGTTGAGGGTGGGGTTCCATCAGGGTGTTCTGGTACAAGTATATTCAATACAATGATAAACAACATTATTATTAGGACACTAGTTCTTGATGCATACAAAAATATTGATTTGGATAAACTGAAAATAATAGCTTATGGAGATGATGTTATTTTTTCATACAAGTACCAACTTGACATGGAAGCAATTGCTATGGAGGGCACCAAATATGGATTAACAATAACCCCTGCTGACAAGTCGGACAAATTTAAACAGCTTGATTATAGCAATGTGACCTTTCTTAAAAGAGGATTTAAGCAAG
>JN562720_A34_p1001_sR2_2008
TCCTGTGTGCTCGTCTTGAGTCCTCCGGCCCCTGAATGTGGCTAACCTTAACCCTGCAGCCAGTGCACACAAACCAGTGTGTAGCTGGTCGTAATGAGCAATTGCGGGATGGGACCAACTACTTTGGGTGTCCGTGTTTCACTTTTT-ACCTTTATTATGCTTATGGTGACAATATATAGA----TATATATTGACACCATGGGCGCACAGGTTTCCAGGCAGAACGTTGGTACGCACTCAACCCAAAACACAGTTTCAAATGGTTCAAGCTTAAATTATTTTAACATCAATTACTTCAAGGATGCTGCATCACATGGTGCTTCTAAATTGGATTTTTCACAGGACCCAAGCAAATTTACTGACCCTGTTAAGGATGTGCTTGAGAAGG--ATTCCCACACTTCAATCTCCAACTGTAGAAGCATGTGGTTATTCAGACAGGATTATACAGATAACAAGAGGAGATTCCACAATCACTTCTCAAGATGTGGCGAATGCAGTAGTTGGGTATGGAGTATGGCCCCACTATCTAACACCACAGGATGCTACAGCTATTGACAAACCCTCACGACCAGACACTTCTTCCAATAGATTTTACACCTTAGAAAGTAAGATGTGGGATAGTTCATCAAAAGGATGGTGGTGGAAATTACCAGATGCTCTTAAAGAAATGGGAATCTTTGGTGAAAATATGTACTATCATTTCTTGGGCCGAAGTGGTTATACCGTACATGTCCAATGCAATGCCAGCAAATTTCATCAGGGTACACTTATTGTGGCAATGATACCAGAACACCAATTGGCAAGTGCAACACATGGAA---ATGTTGCTGCTGGGTATAACTACACACATCCGGGTGAGCGTGGCAGAGTTATCAACGTTGCCATTGAGCAAAATGATAAACAACCTAGTGATGATAATTGGCTTAATTTTGATGGTACACTATTAGGCAATATTACAATTTACCCACATCAACTTATTAATTTGAGAAGTAACAATTCAGCTACAATTATTGTCCCATATGTTAATGCAGTTCCAATGGATTCTATGCTTAGACACAACAACTGGAGTTTAGTCATAATACCTATATGCCAGCTAGAAGGAACTCC---------AAGCACTGTACCCATCACCATCTCCATCAGTCCGATGTGTGCTGAGTTCTCAGGGGCTAGAGCAAG------------AAATCAAGGTCTACCAGTTATGTTAACCCCTGGTTCTGGACAATTCATGACTACTGATGATTTTCAATCCCCTTGTGCTTTACCTTGGTACCACCCCACTAAAGAGATATCTATCCCAGGCCAAGTTAGGAATTTAATTGAGTTATGTCAAGTAGACACATTAATACCCATAAATAACTTAGAACAAAATGTCAACAATACTGATATGTATTCAGTTGTATTAAACAATGAAACAGAATTAGCAAAAGAGATTTTTGCTATTAAGGTTGACATTGCATCCCAACCTTTGGCTACCACCCTCATTGGTGAAATTGCAAGTTACTACACTCATTGGACTGGTAGCCTTAGATTTAGTTTTCTGTTCTGTGGATCTGCTAACACCACTCTTAAACTTTTAATAGCATACACACCACCAGGTATCAGCAAACCAACCAAGAGAAAAGAAGCTATGTTAGGAACACATGTTGTCTGGGATGTTGGACTACAATCCACTATGTCAATGGTAGTTCCCTGGGTGAGTGCTAGTCATTTCAGAAACACAACTCCTGACAAATACTCCTTGGCTGGATACATAACTTGTTGGTATCAAACAAATCTTATAGCACC-CTAAATACACCCCAAACAGCCAGGATGTTATGCTTTGTTTCAGCATGTAAAGATTTCTGTTTAAGAATGGCAAGAGATACAAATTTGCACAAGCAATCTGGACCTATAGAACAAAATCCAGTTGAGAATTACATAGATGAAGTACTGAATGAAGTGTTGGTTGTTCCTAACATCAAAGAAAGTCAAGCCACTACATCGAACTCAGCCCCTGCTCTGGATGCAGCTGAGACTGGTCATACAAGTAATGTACAACCTGAGGATATGATTGAGACTAGATATGTACAAACATCACAAACAAGAGATGAAATGAGCATTGAGAGTTTTCTTGGTAGATCTGGTGA----------TCATTCATGGTAGTAGATTATGA---AAATTATAATGCAAA--ACTTCATGACATGGCAAATTAACTTACAGGAAATGGCACAAATTAGAAGGAAATTTGAGATGTTTACCTATGTTAGATTTGATTCTGAGGTCACCCTAGTACCTT----------AGCGAAGGGTGATATTGGCCATGTTGTGATGCAATACATGTATGTACCACCAGGTGCACCAATACCTGAAACCAGAGATGACTTTGCATGGCAATCTGGAACAAATGCCTCAATATTTTGGCAACATGGTCAAACATACCCCAGATTTTCTCTTCCTTTCTTAAGCATAGCCTCAGCATATTACATGTTTTATGATGGATATGATGGTGACCAGCATGACTCAAGATATGGCACAGTGGTCACAAATGACATGGGTACCTTATGCTCCAGAATTGTAACTGATC------CA------AACAGGGTGGAAATCACAACTAGAATTTACCACAAAGCCAAACATGTGAAGACCTGGTGCCCAAGACCACCAAGAGCTGTTGAATACACACACACACATGTTACCAATTACAAAGTTAGGGGTGAAACTGAAAAGACTGCAATTAAACCTAGGGCAAAAATTACAATGGCTGGTCCAAGTGATATGTATGTACACGTGGGGAATCTTATATATAGAAACCTACACTTATTCAATTCAGAGATGCATGATTCTATCTTGATTTCCTACTCTTCTGATTTAGTCATATACCGAACAAACACAATAGGTGATGACTATATTCCAACATGTGATTGTACTGAAGCCACATATTTTTGCAAACACAAGAACAGATACTTTCCAATCAAAGTCACAAGTCATGATTGGTATGAAATTCAGGAAAGTGAGTACTATCCAAAGCATATACAATATAATCTCTTAATTGGAGAAGGACCATGTGAACCAGGTGATTGTGGTGGGAAACTGCTATGTAAGCATGGTGTCATTGGGATTATAACTGCTGGTGGTGAAGGACATGTGGCTTTTATTGATCTCAGACATTTCCATTGCGCTGAAGAACAGGGCATAACTGATTATGTTCACATGCTTGGTGAGGCTTTTGGTTTGGGCTTTGTAGACAGTGTTAAGGACCAAATAAATGCAATCAACCCAATTAATGGTATTAGTAAGAAAATTATTAAATGGCTATTAAGAATAATATCAGCAATGGTGATTATAATTAGAAATTCATCAGACCCACAAACAATAATAGCCACTTTAACATTAATTGGTTGTTCAGGATCACCATGGAGATTTCTGAAAGAGAAGTTTTGTAAATGGACTCAACTTAATTATATCCATAAAGAATCAGACTCATGGCTCAAGAAGTTTACTGAAATGTGTAATGCAGCTAGAGGTTTAGAGTGGATTGGTAATAAGATATCAAAATTCATTGATTGGATGAAGTCTATGTTACCCCAAGCACAACTTAAAGTCAAATATCTCAATGAACTAAAGAAGTTGAGTTTTCTTGAGAAACAAATGGAGCATCTTAGAGTTGCTGACTCCCAAACCCAAGAAAAGATAAAATGTGAAATTGATACCTTGCATGATTTATCTTGTAAATTTCTTCCACTCTATGCTAGTGAGGCAAAAAGAATAAAGATTTTACATAATAGATGCAGCACAATCATCAAACAGAGGAAAAGATGTGAACCAGTGGCCGTTGTTATACACGGTGAGCCTGGTACT--GGAAAATCTATGACTACAAACTTTTTAGCAAGAATGATAACAAATGATAGTGACATCTATTCCCTGCCACCAGACCCAAAGTATTTTGATGGATATGATCAGCAAAGTGTGGTCATTATGGATGATATCATGCAGAATCCTAGTGGAGATGACATGACTTTGTTTTGCCAGATGGTGTCAAGTGTGACCTTCATACCGCCAATGGCAGATTTACCAGATAAAGGGAAACCATTTGACTCCAGATTTGTATTGTGCAGTACTAATCATAATTTGTTAGCACCCCCCACCATAACATCTTTACCAGCAATGAATAGAAGATTTTTCCTTGATTTAGATATTGTAGTATGTGAAAAATACAAAGATTCACAGGGAAAACTAAATGTTTCTGCTGCTTTCCAACCATGTGATGTCAATACAAAGATTGGCAATGCCCGATGTTGTCCATTTATTTGTGGTAAAGCAGTCAACTTCAGAGATCGAAATACATGCCAGACATACACGCTTTCACAAGTATATAATCAGATGCTTGAAGAGGATAAAAGGCGTAGGCAAGTCATTGATGTCATGGCAGCAATATTTCAAGGACCAATCTCTATGGAGG--CCTCCACCAGCAGCAATAAGTGATCTGTTGCAATCAGTTAGAACCCCTGAAGTGATCAAATACTGTGAGGAAAACAAATGGATAATCCCAGCAGAATGTAAAGTGGAAAGAGATTTAAATATAGCTAACACTATTATTACAATCATAGCAAATATTATTAGTATTTCTGGAATTATCTATGTCATATATAAACTCTTTTGTACATTACAAGGACCCTATTCTGGAGAACCCAAACCTAAAACAAGAATGCCAGAAAGAAGAGTGGTTGCACAAGGACCTGAAGAGGAGTTTGGCAGATCACTCATCAAACACAATTCATGTGTGGTGACTACTGAGAATGGAAAGTTCACAGGCCTAGGCATCTATGACAGGACATTGATTGTACCAACACATGCAGACCCTGGTAAAGAGGTGCAAATAGATGGTATTACTACCAAGGTAGAGGATTCCTTTGATTTGTTTAATAAAGATGGTGTGAAATTGGAAATCACTGTACTTAAATTAAAGAGAAATGAAAAGTTTAAGGACATTAGGAAATACATACCAGAACATGAAGATGATTACCCAGACTGTAATTTAGCTTTATCTGCCAATCAACCAGAAACTACTATAATTAAAGTGGGTGATGTTGTATCATATGGAAATATCTTGCTAAGTGGCAATCAAACAGCTAGAATGCTTAAATACAACTACCCGACTAAATCGGGATACTGTGGTGGTATACTATATAAAATTGGACAAGTCCTTGGCATTCATGTTGGTGGTAATGGAAGAGATGGGTTTGCTGCAATGCTATTAAGATCTTATTTCACTGAGGCACAAGGTCAAATAACCACCTCCAAGAGTACTACTGAGTGTAACCTACCCAGTATACACACACCAAGCAAGACAAAATTGCAACCTAGTGTCTTCTATGATGTATTTCCAGGTAATAAGGAACCAGCTGTCCTTTCAGACCATGACCCAAGGTTAAAAGTCAATTTCAATGACGCACTTTTCTCCAAATACAAAGGTAACAATCAGTGCACTATGAATAATCACATTAAAGTGGCCATTTCCCATTACTCAGCACAATTAACCACACTAGATATAGACCCAAATCCTATAACTTTAGAAGAAAGTGTCTTTGGTATAGAGGGTTTAGAGGCACTTGACCTTAACACTAGTGCTGGATTTCCTTATGTGTCAATGGGTATAAAGAAAAGAGATTTAATCAATAAGCAGACCAAGGATATTTCTAAATTGAAAATGGCATTAGATAAATATGGTGTTGATTTACCCATGGTCACATTTCTTAAAGATGAGCTTAGAAAGAAAGAAAAGATCTCTGCAGGTAAGACCCGTGTGATAGAAGCCAGCAGTGTGAATGATACTGTATTATTTAGAACAACCTTTGGAAACCTCTTTTCCAAATTTCATCTCAATCCTGGAATTGTTACCGGCTCCGCTGTGGGCTGTGATCCAGAAACATTTTGGTCAAAAATACCAGTAATGTTGGATGGGG-A-TGCATAATGGCATTTGACTATACAAATTATGATGGTAGTATACATCCAATTTGGTTCCAAGCACTTAAACAGGTATTGAGTAACTTGTCATTTGAGGCCAGTTTAATAGATAGGTTATGTAATTCTAAACACATTTTTAAAAATATATACTATGAAGTTGAGGGTGGGGTTCCATCAGGATGTTCTGGCACAAGCATATTTAACACAATGATAAATAACATCATTATTAGAACATTGGTCCTTGATGCATATAAAAACATTGACCTAGACAAGCTTAAGATAATAGCTTATGGAGATGATGTTATTTTTTCATACAAATACCAACTTGACATGGAAGCAATTGCCATGGAGGGCACTAAATATGGATTGACAATAACCCCTGCTGACAAGTCAGATAAATTTAAACAGCTTGATTATAACAATGTGACCTTTCTCAAAAGAGGATTCAAACAAG
>KY369873_A34/SC9783
TCCCGTGTGCTCGTCTTGAGTCCTCCGGCCCCTGAATGTGGCTAACCTTAACCCTGCAGCCAGTACGCGCAAGCCAGTGCGTAGCTGGTCGTAATGAGCAATTGCGGGATGGGACCAACTACTTTGGGTGTCCGTGTTTCACTTTTT-ACCTTTATTATGCTTATGGTGACAATATATAGA----TATATATTGACACCATGGGCGCACAAGTTTCTAGGCAGAATGTTGGTACACACTCAACTCAAAACACAGTTTCAAATGGCTCAAGCTTGAATTACTTTAACATCAATTACTTCAAGGATGCTGCATCACATGGTGCCTCTAAATTGGATTTTTCACAAGACCCAAGTAAATTCACTGACCCCGTTAAAGATGTGCTTGAGAAGG--ATTCCTACACTTCAATCTCCAACTGTAGAAGCATGTGGTTATTCAGATAGGATCATACAGATAACAAGAGGAGATTCCACAATCACTTCTCAGGATGTGGCAAATGCGGTAGTTGGGTATGGAGTATGGCCTCACTATCTAACACCACAGGATGCTACAGCCATTGACAAACCTTCACGGCCAGACACCTCCTCAAACAGGTTTTATACCTTAGAAAGTAAGATGTGGGACAGTTCATCAAAAGGATGGTGGTGGAAATTGCCAGATGCCCTTAAGGAAATGGGGATTTTTGGTGAAAATATGTATTATCACTTCTTGGGTCGAAGTGGTTACACTGTACATGTCCAATGTAATGCCAGCAAATTTCACCAAGGTACACTCATTGTGGCAATGATACCAGAACACCAATTAGCAAGCGCAACATATGGAA---ATGTTGCTGCTGGATATAATTACACACATCCAGGTGAACGTGGTAGAGTCATTAACGTTGCCATTGAACAAAATGACAAACAACCTAGTGATGATAATTGGCTTAACTTTGATGGTACATTATTAGGCAATATTACAATTTATCCACATCAACTCATTAATTTAAGAAGCAATAACTCAGCTACAATTATTGTCCCATATGTCAATGCAGTTCCAATGGATTCCATGCTCAGACATAATAACTGGAGTCTAGTAATAATACCCATATGCCAACTAGAAGGGACTCC---------AGGCACTGTACCCATCACCATTTCTATCAGTCCAATGTGTGCTGAGTTCTCAGGGGCCAGAGCGAG------------AAACCAGGGCTTACCAGTTATGCTAACTCCTGGTTCTGGGCAATTTATGACTACTGATGACTTTCAGTCTCCTTGTGCATTACCTTGGTACCACCCCACTAAAGAGATATCTATCCCAGGTCAGGTTAAGAACTTGATTGAACTGTGTCAAGTAGATACATTAATACCCATAAACAACTTAGAACAAAATGTCACTAATACTGATATGTATTCAGTTGTGTTAAATAATGAAACAGTATTAGAAAAAGAGATCTTTGCTATTAAAGTTGACATTGCCTCCCAACCTTTGGCCACCACTCTTATTGGTGAAGTTGCAAGTTACTACACTCATTGGACTGGCAGCCTTAGATTTAGTTTCTTGTTCTGTGGATCTGCTAACACCACTCTTAAACTTCTAATAGCATACACACCACCAGGTATTAGTAAGCCAACTAAGAGGAAAGAAGCCATGTTAGGAACACATGTTGTTTGGGATGTTGGACTGCAATCCACCATATCAATGGTGGTTCCTTGGGTAAGTGCTAGCCATTTCAGAAATACAACTCCTGATAAATACTCCTTGGCTGGATATATAACCTGTTGGTATCAAACAAATCTTATAGCACC-CCAAACACACCCCCAACAGCCAGGATGTTATGCTTTGTTTCAGCATGTAAAGATTTTTGTTTAAGAATGGCAAGAGACACAAATTTGCACAAACAATCTGGACCTATAGAACAAAATCCAGTTGAAAATTACATAGATGAAGTACTAAATGAGGTACTGGTTGTCCCAAACATTAAAGAAAGTCAAGCCACTACATCTAACTCAGCCCCTGCACTGGATGCAGCCGAGACTGGCCATACAAGTAATGTACAACCTGAGGACATGGTTGAAACCAGATATGTGCAAACATCACAAACAAGAGATGAGATGAGTATTGAGAGTTTCCTGGGTAGATCTGGTGA----------TCATTCATGGTGGTGGATTATGA---AAATTATAATGCAAA--ACTTCATGAAATGGCAAATTAATTTGCAGGAAATGGCACAAATTAGAAGGAAATTTGAAATGTTCACTTATGTTAGATTTGATTCTGAAATTACTTTAGTACCTT----------AGCGAAGGGTGATATTGGTCATGTTGTGATGCAATACATGTATGTGCCACCGGGTGCACCAATACCCGAAACTAGAGATGATTTTGCATGGCAATCTGGAACAAATGCCTCAATATTCTGGCAGCATGGTCAAACATACCCTAGATTCTCTCTTCCCTTCTTGAGTATAGCTTCAGCATACTACATGTTTTATGATGGATATGATGGTGACCAACATGAATCAAGATATGGCACAGTGGTTACTAATGACATGGGCACTTTATGTTCTAGAATTGTAACTGATG------CA------AACAGGGTGGAAATTACAACTAGGATTTACCACAAAGCTAAACATGTGAAGACCTGGTGCCCAAGACCACCAAGGGCTGTAGAATACACACATACACATGTTACTAATTACAAAGTTAGGGATCAGACTGAAAAAACCGCAATCAAAACCAGAAAAGCCATTACAACGGCTGGCCCAAGTGACATGTATGTACACGTAGGGAACCTTATATATAGAAATCTACATTTATTCAATTCAGAAGCACATGATTCTATCTTGGTTTCCTACTCTTCTGATCTAGTCATATACCGAACAAACACAATAGGTGATGACTATATTCCAACATGTGATTGCACCGAAGCCACATACTTTTGCAAGCATAAGAACAGGTACTTTCCAATTAAAGTTACAAGTCATGATTGGTATGAAATCCAGGAAAGTGAATATTATCCAAAACATATACAATACAATCTCTTAATTGGAGAAGGACCATGCGAACCAGGTGACTGTGGTGGGAAACTATTATGTAAACATGGTGTTATTGGGATTGTGACTGCTGGTGGTGAAGGGCATGTGGCTTTCATTGATCTCAGACACTTCCATTGTGCTGAAGAACAGGGCATAACTGACTATGTTCACATGCTCGGTGAGGCCTTTGGTTTGGGTTTCGTAGACAGTGTTAAGGACCAAATAAATGCAATTAACCCGATTAATGGTATTAGTAAGAAAATTATTAAATGGCTATTAAGAATAATATCAGCAATGGTGATTATAATTAGAAACTCATCTGACCCACAAACAATAATAGCTACTCTAACACTAATTGGCTGTTCAGGATCACCATGGAGATTCCTGAAGGAAAAATTTTGCAAATGGACCCAACTCAATTACATTCACAAGGAATCAGATTCGTGGCTCAAGAAGTTCACTGAAATGTGTAATGCAGCTAGAGGTTTAGAATGGATTGGCAATAAGATATCAAAATTCATTGATTGGATGAAATCTATGTTACCTCAAGCACAACTTAAAGTAAAGTACCTCAATGAGTTAAAGAAACTAAGTTTTCTTGAGAAACAAATGGAGCACCTTAGAGCTGCTGATTCTCAAACTCAGGAAAAAATAAAATGTGAAATTGATACCTTGCATGATTTGTCTTGTAAATTTCTTCCTTTATATGCTAGTGAGGCAAAAAGAATAAAGATTTTACATAATAGGTGTAGCACAATTATCAAGCAGAAGAAAAGATGTGAGCCAGTAGCTGTTGTTATACATGGTGAGCCTGGCACT--GGAAAATCTATGACCACAAATTTCTTGGCAAGAATGATAACAAATGATAGTGATATCTATTCCCTACCACCAGACCCAAAATATTTTGATGGATATGACCAACAAAGTGTGGTTATTATGGATGATATTATGCAGAATCCTAGTGGAGATGACATGACTTTATTTTGCCAGATGGTGTCAAGTGTGTCCTTCATTCCACCAATGGCAGATTTACCAGATAAAGGGAAACCATTTGATTCTAGATTTGTATTGTGTAGTACTAATCATAATTTATTAGCACCCCCCACTATAACATCTTTACCAGCAATGAATAGGAGATTTTTCCTTGATTTAGATATTGTAGTATGTGAAAAATACAAAGATTCACAAGGAAAATTGAATGTTTCTGCTGCTTTCCAACCATGTGATGTTAACACAAAAATTGGCAATGCCCGATGTTGCCCATTTATCTGTGGAAAAGCAGTCAACTTTAGGGATCGAAATACATGCCAGACATATACGCTTTCACAAGTATACAATCAGATGCTTGAAGAGGACAAGAGGCGTAGACAAGTCATTGATGTCATGGCAGCAATATTTCAAGGACCTATCTCCATGGAGG--CCTCCACCAGCAGCAATAAGTGATCTGTTGCAATCGGTTAGAACCCCTGAAGTGATCAAATACTGTGAGGAAAACAAATGGATAATTCCAGCAGAATGCAAGGTAGAAAGGGATTTAAATATAGCTAATACTATTATCACAATCATAGCAAACATTATTAGTATTTCTGGAATTATCTATGTTATATATAAACTCTTTTGTACTTTACAAGGACCTTATTCTGGAGAACCTAAACCTAAAACAAAAATGCCAGAAAGGAGAGTAGTTGCACAAGGACCTGAAGAGGAATTTGGTAGATCACTTATTAAACACAATTCATGTGTGGTAACTACTGAGAATGGAAAGTTTACAGGACTGGGCATTTATGATAGAACATTGATTGTGCCAACACATGCAGATCCTGGCAAGGAGGTGCAAATAGATGGCATTACTACTAAGGTAGAAGATTCCTTTGATTTGTTTAATAAAGATGGTGTGAAACTGGAGATCACTGTATTAAAGTTAAAGAGAAATGAAAAGTTCAAGGACATTAGGAAATATATACCAGAGCATGAAGATGATTACCCAGACTGCAATTTGGCTCTATCTGCCAATCAACCAGAAACCACTATAATCAAAGTGGGTGATGTTGTATCATATGGGAACATCTTACTAAGTGGTAATCAAACAGCCAGGATGCTCAAGTATAATTACCCAACAAAATCAGGATACTGTGGTGGTATACTATATAAAATTGGACAAGTTCTTGGAATCCATGTTGGTGGTAATGGAAGGGATGGCTTTGCTGCAATGTTATTAAGATCTTATTTCACTGAGGTACAAGGTCAAATAACCACCTCCAAAAGCACCACTGAATGTAATTTACCCAGTATACACACACCAAGTAAAACAAAGTTACAGCCTAGTGTCTTTTATGATGTGTTTCCAGGTAACAAAGAACCAGCCGTTCTTTCAGATCATGACCCAAGATTAGAGGTTAATTTCAATGAGGCACTTTTCTCCAAATATAAAGGCAACAATCAGTGCACCATGAATGATCATATCAAAGTGGCCATTTCTCATTACTCAGCACAATTAACCACATTAGACATAGATCCAAACCCCATAACTTTAGAGGAAAGTGTCTTTGGTATAGAGGGTTTAGAAGCACTTGACCTTAACACTAGCGCTGGGTTTCCTTATGTGTCAATGGGCATAAAGAAAAGAGATTTAATCAACAAACAGACTAAGGATATCTCCAAATTGAAAATGGCATTAGACAAATATGGTGTTGATTTACCCATGGTCACATTTCTTAAGGACGAACTCAGGAAGAAAGAAAAAATTTCTGCAGGCAAGACCCGTGTGATAGAAGCCAGTAGTGTAAATGATACTGTATTGTTTAGAACAACCTTTGGAAATCTATTTTCTAAATTTCACCTTAATCCTGGAATTGTTACTGGTTCTGCTGTGGGCTGTGATCCAGAAACATTTTGGTCAAAAATACCAGTGATGTTGGATGGGG-A-TGTATAATGGCATTTGATTATACAAATTATGATGGTAGTATACACCCAATTTGGTTCCAAGCACTCAAACAGGTATTAAGTAATTTGTCATTCGAGGCCAGTCTAATAGATAGACTATGCAACTCCAAACACATCTTTAAGAATGTATATTATGAAGTTGAGGGTGGGGTCCCGTCAGGATGTTCTGGTACAAGTATATTCAACACAATGATAAATAATATTATTATTAGAACATTAGTCCTTGATGCATATAAGAACATTGATCTAGACAAGCTTAAAATAATAGCCTATGGAGATGATGTTATTTTTTCATATAAATACCAACTTGACATGGAAGCAATTGCTATGGAGGGTACCAAATATGGATTAACAATAACTCCTGCTGATAAATCAGACAAATTTAAACAGCTTGATTATAGTAATGTGACCTTTCTTAAAAGAGGATTTAAGCAGG
>FJ445135_A50/ATCC_VR517
CCCCGTGTGCTCGCTTTGAGTCCTCCGGCCCCTGAATGTGGCTAACCTTAACCCTGCAGCTAGTGCATACAAACCAGTATGTGGCTAGTCGTAATGAGCAATTGCGGGATGGGACCAACTACTTTGGGTGTCCGTGTTTCTCTTTTT-CCTTTTTTATTGCTTATGGTGACAATATATAG-----TATATATTGGCACCATGGGCGCTCAGGTATCTAGACAGAATGTTGGCACACACTCAACACAAAATTCAGTATCAAATGGATCCAGCCTAAATTATTTTAACATCAATTATTTTAAGGATGCTGCCTCACATGGCGCTTCAAAATTAGATTTTTCCCAGGATCCAAGTAAATTTACTGACCCAGTCAAAGATGTTTTGGAGAAGG--ATCCCTACTCTTCAATCACCAACTGTAGAGGCATGTGGGTATTCAGATAGGATCATTCAAATTACAAGGGGAGATTCTACAATAACATCTCAAGATGTGGCAAATGCGGTAGTTGGCTATGGAGTATGGCCCCACTACTTATCATCACAAGATGCCACAGCTATTGATAAACCATCACGTCCTGACACTTCATCAAACAGATTTTACACTTTAGAGAGTAAATCATGGGATAGCATGTCAAAAGGATGGTGGTGGAAATTGCCAGATGCTCTTAAAGAAATGGGTATTTTTGGTGAAAATATGTATTATCATTTCTTGGGAAGGAGTGGTTACACTGTACATGTACAGTGTAATGCAAGTAAATTTCATCAAGGAACATTAATTGTGGCAATGATACCAGAACATCAATTAGCAAGTGCAACCCATGGGA---ATGTGACTGCTGGGTACAATTACACACACCCCGGGGAGAGGGGTAGAACCATTAATGTAGTGAATGATCAAAATGACAAACAACCTAGTGATGATAATTGGCTCAACTTTGACGGAACACTATTAGGTAATATCACAATCTACCCACATCAGCTTATTAACTTGAGGAGCAACAACTCAGCCACAATTATAGTCCCATATGTTAATGCAGTACCAATGGACTCTATGCCTAGACACAATAATTGGAGTTTAGTAATTATACCTATATGCCCATTAGAAGGAACCCC---------AACCACAGTACCCATTACTATTTCCATTAGTCCAATGTGTGCTGAGTTCTCTGGTGCTCGAGCAAA------------AAGTCAAGGTCTACCGGTTATGCTAACACCTGGATCTGGCCAGTTTATGACTACTGATGATTTCCAATCTCCTTGTGCTTTACCTTGGTACCACCCAACCAAAGAGATATCAATACCAGGTCAGGTTAGGAATTTAATTGAGTTATGTCAAGTAGATACATTAATCCCAATAAACAATCTTGAGCACAATACCACTAACATTAACATGTATTCAGTTGTCTTGAGCAATGAAACAGAGATGGCAAAGGAAATTTTTGCCATCAAAGTTGATATTGCTTCCCAACCCTTAGCAACTACCTTGATTGGAGAGGTTTCAAGTTACTACACACACTGGACTGGCAGTCTCAGGTTCAGTTTTTTGTTCTGTGGATCTGCTAACACTACACTCAAACTCCTAATAGCTTACACACCACCAGGTATTGGTAAACCAACTAACAGGAAAGAAGCTATGTTAGGCACTCATGTTGTCTGGGATGTCGGACTACAATCCACCATATCAATGGTGGTGCCATGGGTTAGTGCCAGTCACTACAGAAACACAACTCCTGACACATACTCTTTAGCCGGATATATAACCTGTTGGTATCAAACAAATCTCATAGCACC-CCAAACACACCGTCAACAGCTAGAATGCTCTGTTTTGTTTCAGGATGCAAGGATTTCTGCTTAAGGATGGCCCGAGATACCAATTTACACACTCAATCTGGAAATATTGAACAAAATCCAGTGGAGAATTACATAGATGAAGTATTAAATGAGGTATTAGTTGTCCCAAATATCAAGGAGAGTCAAGCCACTACATCAAACTCTGCCCCTGCTTTAGATGCAGCTGAAACTGGACACACAAGTAATGTGCAGCCTGAAGATATGCTTGAAACTAGATATGTGCAAACATCGCAGACAAGAGATGAAATGAGCATTGAAAGTTTCCTAGGTAGATCTGGTGA----------TCATTCATAGTTGTTGATTATGA---TGGTTACAATGAGGA--ACTTCAAGAAATGGCAAATCAACCTACAAGAAATGGCACAGATCAGAAGGAAATTTGAGATGTTCACCTATGTGAGGTTTGATTCTGAGGTCACATTAGTACCTT----------AGCGAAGGGTGATATTGGACATGTTGTCATGCAATACATGTATGTCCCACCAGGTGCACCAATACCCAAGACTAGGGATGATTTTGCCTGGCAATCTGGAACTAATGCTTCAATCTTTTGGCAACATGGTCAAACATACCCTAGATTCTCTCTACCATTCTTGAGTATAGCATCTGCATATTACATGTTTTATGATGGTTATGATGGTGATAAATCTACATCCAGGTATGGTACAGTAGTTACCAATGACATGGGCACTTTGTGTTCTAGGATTGTCACTGATG------CA------AATAAAGTGGAAATCACAACCAGAGTATACCATAAAGCCAAACACATAAAAGTCTGGTGTCCAAGACCACCAAGAGCTGTTGAATACACACACACCCATGTCACTAACTACAAGAAAAGTGATGCTACTGAGAAGACTGCAATTGCAACTAGACCAAAGATCACAGTGGCTGGCCCCAGTGACATGTATGTACATGTAGGGAATCTTATATATAGAAATTTACATCTATTCAACTCAGAGATGCATGATTCAATCTTAGTCTCCTATTCCTCAGACTTAGTCATATACCGCACAAATACAATAGGTGATGACTATATCCCAACATGTGATTGTACTGATGCCACTTATTATTGCAAACACAAAAACAGGTATTACCCAATTAAAGTAACAAGTCATGATTGGTACGAAATCCAGGAAAGTGAATATTACCCAAAGCACATACAATATAACCTTTTAATTGGGGAAGGACCATGTGAACCAGGTGATTGTGGAGGCAAGTTGTTGTGTAAACATGGAGTAATTGGAATTGTGACTGCTGGTGGAGAAGGACATGTGGCATTCATTGATCTTAGACATTTCCATTGTGCTGAAGAACAGGGTATAACTGACTATGTCCACATGTTAGGTGAAGCCTTTGGTTTGGGGTTTGTAGATAGTGTTAAAGATCAAATAAATGCAATCAACCCAATTAATAGTATCAGTAAGAAGATTATAAAATGGCTTTTGAGAATTATATCAGCAATGGTAATCATAATAAGAAATTCATCTGATCCACAAACAATAATTGCAACATTAACTCTAATTGGTTGTTCTGGTTCACCATGGAGATTTCTTAAAGAAAAATTCTGTAAATGGACTCAACTCAACTATATCCACAAGGAATCAGACTCATGGTTAAAGAAATTTACTGAGATGTGTAATGCAGCTAGAGGTCTAGAATGGATTGGCAATAAAATCTCAAAGTTTATTGAGTGGATGAAATCTATGCTGCCCCAAGCTCAACTTAAAATCAAGTACTTAAGTGAACTAAAGAAATTGAACTTTCTTGAGAAACAAATGGAACACCTTAGAGTTGCTGATTCCCAGATTCAAGAAAAAATTAAACATGAAGTTGACACACTACATGATTTATCCTGCAAATTTCTCCCACTTTATGCCAGTGAGGCAAAAAGAATTAAAGTCTTGTATAACAAATGTAATACCATCATCAAGCAAAAGAAAAGGTGTGAACCCGTAGCTGTGGTGATACATGGTGAACCTGGAACT--GGCAAGTCTATGACTACAAGCTTTCTGGCAAGGATGATAACCAATGAAAGTGATATCTACTCGCTACCACCAGATCCTAAATACTTTGATGGATATGATCAACAGAGTGTGGTTATCATGGATGATGTGATGCAAAATCCCAGTGGAGATGACATGACCCTATTTTGTCAGATGGTGTCTAGTGTCACTTTTATACCACCAATGGCTGATTTACCAGATAAAGGGAAGCCATTTGATTCCAGATTTGTGTTGTGTAGTACTAACCATAGTTTGCTAGCACCTCCTACTATAWCTTCCTTACCAGCTATGAATAGAAGGTTTTTCTTAGATTTAGATATTATAGTGTGTGATAAGTATAAAGATTCACAAGGGAAATTAAATGTTTCTGCTGCTTTCCAACCATGTGATGTAAATACAAAAATTGGTAATGCCCGCTGTTGCCCTTTTATTTGTGGTAAAGCTGTTAACTTTAGGGATCGTAACACATGCCAAACTTACACCTTGGCACAAGTCTACAACCAAATGCTTGAAGAAGATAAAAGACGCAGGCRAGTCATTGATGTTATGACAGCAATATTCCAAGGGCCAATTAGTCTAGAGG--CCCCCACCAGCAGCAATAAGTGATCTATTGCATTCTGTTAGAACTCCTGAAGTGATCAAATACTGTGAAGACAATAAATGGATTGTACCAGCAGAATGTAAGATAGAAAGAGACCTTAATATAGCTAATACAATCATTACAATTATAGCTAATATTATTAGTATTTCAGGAATAATTTATGTAATATACAAACTTTTCTGCACACTGCAAGGACCATACTCAGGAGAACCTAAACCTAAGACCAGGATGCCAGAACGTAGAGTAGTAGCTCAAGGACCTGAAGAAGAATTTGGCAGATCTCTTATTAAACATAATTCATGTGTTGTGACTACTGAAAATGGAAAATTTACAGGTTTAGGAATTTATGATAGAACATTAATTATACCAACACATGCTGACCCAGGAAAGGAGGTACAAATAGATGGCATTACTACTAAAGTGGAAGACTCCTATGATTTGTTCAATAAAGATGGAGTCAAGCTAGAGATTACTGTGCTTAAACTTAAGAGGAATGAAAAATTTAAAGATATTAGGAAGTATATCCCAGAAAATGAAGATGATTACCCAGATTGTAATTTGGCATTGTCCGCTAATCAACCAGAAACCACCATAATTAGAGTAGGTGATGTAGTTTCTTATGGAAACATCTTATTAAGTGGGAACCAAACAGCCAGAATGCTCAAGTATAACTATCCAACAAAATCAGGATATTGCGGTGGTATTTTATACAAAATTGGACAGGTCCTTGGAATTCATGTTGGTGGAAATGGAAGAGATGGATTTGCTGCAATGTTACTCAGATCCTACTTTTCCGAAACACAAGGTCAGATAATTACCTCCAAATCCACTATAGAGTGCAACTTACCCAGTATACACACACCAAGCAAAACTAAATTGCAACCCAGTGTCTTCTATGATGTGTTTCCAGGTAATAAAGAACCAGCTGTCCTTTCTAATCATGATCCAAGGTTGAAAGTTGATTTTAATGAAGCACTCTTTTCCAAATATAAAGGAAATAACCATTGCACAATGAATGATCATATTAAGGTGGCTATCTCACATTATTCAGCACAATTGGCTACGTTAGATATAAACCCAAGTCCTATATCTATAGAAGATAGTGTTTTTGGTATAGAGGGTCTAGAAGCACTTGATCTCAATACCAGTGCAGGATTCCCCTATGTATCCATGGGAATTAAAAAGAGAGATTTAATAAACAAACAAACTAAAGACATTTCCAAATTAAAGATGGCATTGGATAAATATGGTGTTGATTTACCCATGGTCACTTTCCTTAAGGATGAGCTTAGAAAGAAAGAAAAAATCTCTGCAGGCAAGACTCGTGTGATAGAAGCAAGCAGTGTGAATGATACTGTATTGTTTAGGACAACCTTTGGTAATCTTTTTTCTAAATTTCATCTCAATCCAGGAATTGTTACTGGCTCTGCAGTGGGGTGTGACCCAGAAACTTTTTGGTCAAAAATACCAGTCATGCTAGATGGTG-A-TGTATAATGGCATTTGATTATACTAATTATGATGGTAGCATACATCCAATATGGTTTCAAGCCCTTAAAGAGGTTTTAAATAACCTGTCATTTGAAGCTAGTTTGATAGATAGGCTTTGCAACTCAAAACACATTTTCAAAAACATGTATTATGAAGTTGAGGGTGGAGTTCCATCAGGATGCTCTGGCACAAGCATATTTAATACAATGATTAATAATGTCATTATCAGAACATTAGTTTTAGATGCATATAAAAACATTGATTTAGATAAGCTTAAAATAATAGCATATGGAGATGATGTAATTTTCTCATACAAATACCAACTTGATATGGAAGCAATTGCAAAGGAGGGTGTGAAATATGGTCTAACAATAACCCCAGCTGACAAATCTGAGAATTTTAAACAACTTGATTACAATAATGTGACCTTTCTAAAAAGGGGTTTTAAGCAAG
>JF781496_HRVA18_p036_s2916_1999_g1
CCCCGTGTGCTCACTTTGAGTCCTCCGGCCCCTGAATGTGGCTAACCCTAACCCTGCAGCTGAGGCACACAACCCAGTGTGAACTCAGTCGTAATGAGCAATTGCGGGATGGGACCAACTACTTTGGGTGTCCGTGTTTCACTTTTT-TTCTTTATAATGCTTATGGTGACAATATATAACA---TATATATTGGCACCATGGGCGCGCAAGTATCCAGACAAAATGTTGGTACACACTCTACTCAAAATTCAGTTTCAAATGGTTCAAGTTTAAATTATTTCAACATCAATTATTTTAAGGATGCCGCATCACACGGTGCTTCAAAATTAGATTTCTCTCAAGATCCAAGTAAATTCACTGACCCAGTCAAAGATGTGCTAGAAAAGG--ATTCCTACGCTTCAGTCTCCTACTGTTGAGGCGTGTGGATACTCTGATAGAATCATTCAAATAACCAGAGGAGATTCTACAATTACTTCTCAGGATGTGGCAAATGCTGTAGTTGGATATGGAGTTTGGCCCCATTACTTAACACCACAAGATGCCACAGCAATTGATAAACCGTCAAGACCTGACACCTCATCTAACAGATTCTATACATTAGAGAGTAAAACCTGGGATAGTTCATCTAAAGGATGGTGGTGGAAACTTCCAGATGCACTCAAAGACATGGGCATATTTGGTGAGAACATGTATTATCACTTCTTGGGAAGAAGTGGTTATACAGTACATGTCCAATGTAATGCTAGTAAATTCCATCAAGGTACACTAATCGTGGCAATGATACCAGAGCATCAATTGGCCAGTGCAATTGGAGGGA---ATGTCACTGCTGGATACAAATACACTCATCCTGGAGAAAGAGGTAGAGTTATTAATGTAGCAAGTGAAGACAATGAAAAACAACCTAGTGATGATAATTGGCTCAATTTTGATGGAACATTGTTAGGTAACATTACAATATACCCACACCAACTTATTAATTTGAGGAGTAACAATTCAGCCACAATCATAGTGCCTTATGTTAATGCTGTACCAATGGATTCAATGCTTAGGCATAATAACTGGAGTTTGGTAATTATACCTATATGTCAGTTAGAAGGGGATCC---------ACCAACAATACCAATAACCATTTCCATTAGTCCTATGTGTGCTGAGTTTTCAGGAGCTCGTGCTCG------------TAGCCAAGGTCTCCCAACCATGTTAACCCCTGGGTCTGGGCAATTTATGACCACAGATGACTTCCAATCTCCATGTGCCTTGCCTTGGTTCCATCCCACTAAAGAGATCTCAATACCAGGCCAAGTTAGGAATTTAATTGAGTTGTGTCAAGTAGATACTTTAATTCCAATAAACAACTTACAAGCAAATATCACAAATTTAGACATGTATTCAGTAGTTTTAAATAGAGAAATAGACCCAGCAAAGGAAGTCTTTGCAATAAAAGTTGATATTGCCTCCCAACCATTAGCTACTACCTTAATTGGAGAGATGTCAAGTTATTACACCCATTGGACTGGTAGTCTTAGATTTAGTTTCTTATTCTGTGGTTCGGCTAATACCACACTTAAGCTCTTAGTGGCATATACACCACCAGGAATTGCCAAACCAACAGATAGAAAAGCAGCTATGCTGGGGACTCATGTTGTTTGGGACGTTGGATTACAATCCACTATCTCTATGGTTGTACCATGGGTTAGTGCTAGTCATTTTAGAAACACAACTCCTGATACATATTCATTAGCTGGATACATAACATGTTGGTATCAAACAAATCTTATTGCTCC-ACAAATGCCCCACAAACTGCAAGAATGTTGTGTTTTGTCTCAGCCTGCAAAGATTTTTGTTTAAGAATGGCACGTGACACTAACTTACACACACAATCTGGCACCATTGAGCAAAATCCAGTAGAAAATTATATAGATGAGGTGCTTAATGAAGTGTTAGTAGTTCCAAACATAAAAGAAAGCCATGCAATCACATCAAACTCGGCCCCTGCTTTAGACGCTGCTGAGACTGGACACACCAGCAATGTACAACCTGAGGATATGATTGAGACTAGGTATGTGCAAACATCACAAACAAGAGATGAAATGAGTATAGAAAGTTTTCTAGGTAGATCAGGTGA----------TCATTCATAGTTGTACATTATGA---AGATTACAATGCAGA--ATTTTGTAAAATGGCAAATAAATTTGCAGGAAATGGCTCAGATTAGGAGAAAATTTGAAATGTTTACATATGTTAGATTTGATTCAGAAATCACATTAGTACCTT----------AGCGAAGGGTGATATAGGACATATTGTTATGCAGTACATGTATGTTCCCCCTGGAGCACCAATACCAAAAACCAGAGATGATTTTGCTTGGCAGTCAGGAACAAATGCATCAATCTTCTGGCAGCATGGTCAAACATACCCCAGATTTTCACTTCCCTTCCTTAGTATAGCATCAGCTTATTACATGTTTTATGATGGCTATGATGGTGATCAAACTTCATCACGTTATGGTACAGTTGTAACAAATGACATGGGTACACTGTGTTCCAGAATAGTCACTGATA------CA------AATGAGGTGGAAATAACAACAAGAATATACCACAAGGCAAAACATGTTAAAGCATGGTGTCCAAGACCACCAAGAGCTGTAGAGTATACACATACACATGTAACCAACTACAAGCCTAGGGAAGGAAGAGAGAAAACTGCTATAGTACCCAGAGCAAGAATCACAATGGCTGGTCCTAGTGATATGTATGTGCATGTAGGTAATCTCATATATAGGAATTTACATTTGTTTAACTCAGAAATGCATGACTCAATTTTAGTCTCATACTCATCAGATTTAGTCATTTATCGAACAAACACAACAGGTGATGACTACATTCCAACATGTGATTGTACAGATGCCACTTACTACTGTAAGCACAAAAATAGATACTATCCAATTAAAGTTACTAGTCATGATTGGTATGAAATACAAGAGAGTGAGTACTACCCAAAGCATATCCAATACAATTTGCTAATTGGTGAGGGACCATGTGAACCAGGTGATTGTGGAGGTAAACTATTGTGTAAACATGGTGTAATTGGAATAATCACTGCTGGAGGAGAAGGGCATGTGGCATTTATAGATCTTAGGCATTTTCAATGTGCTGAGGAACAAGGCATAACAGATTACATCCATATGCTTGGCGAAGCATTTGGTACAGGTTTTGTCGACAGTGTCAAAGATCAGATAAATGCTATCAACCCTATTAATAATATTAGCAAAAAGATAATTAAATGGTTACTTAGAATAATATCAGCAATGGTTATAATAATTAGAAATTCATCAGATCCACAAACTATAATAGCCACTTTAACATTGATTGGTTGCTCAGGTTCACCTTGGAGATTTCTTAAAGAGAAGTTTTGTAAATGGACACAATTAAATTACATACACAAGGAATCAGATTCGTGGCTTAAAAAATTTACTGAGATGTGTAATGCAGCCAGAGGTTTGGAGTGGATTGGCAACAAAATATCAAAATTCATTGAATGGATGAAATCCATGCTGCCCCAAGCTCAATTGAAGGTTAAGTATTTGAGTGAATTAAAGAAATTGAATTTCTTGGAGAAGCAAATGGAACACTTGCGGGTGGCTGACTCTAAAACCCAGGAGAAAATTAAGCATGAGATTGATACATTGCATGATTTATCTTGTAAATTTCTTCCCCTCTATGCCAGTGAAGCAAAAAGAATTAAGATTTTACACAATAAGTGTAGCACAATCATTAAACAAAAGAAGAGATGTGAACCAGTTGCCGTTGTTATACATGGTGAGCCTGGCACT--GGAAAATCAATGACTACAAATTTCTTAGCTAGAATGATAACAAGTGATAGTGATATTTACTCCTTACCACCTGATCCTAAGTACTTTGATGGTTATGACCAACAAAGTGTGGTTATAATGGATGATATAATGCAGAACCCAAGTGGTGATGACATGACTCTGTTCTGTCAGATGGTTTCGAGTGTTACCTTTATACCACCAATGGCAGATTTACCAGATAAGGGAAAACCATTTGATTCTAGATTTGTATTATGTAGCACTAATCACAATTTGCTAGCACCACCTACTATAACCTCTTTACCAGCTATGAATAGGAGATTCTTTCTTGATCTAGATATTATAGTGTGTGATAAATACAAAGACTCACAAGGGAAACTAAATGTATCTGCAGCTTTCCAACCATGTGATGTAAACACTAAAGTGGGAAATGCCCGCTGCTGCCCTTTTATTTGTGGTAAGGCTGTAATTTTTAGGGACAGAAATACATGCCAAACTTACACCTTGTCACAAGTGTACAATTTAATATTAGAGGAAGACAGGAAGAGAACACAAGTTATTGATGTTATGGCAGCAATATTTCAAGGTCCAATAACACTTGAGG--CCCCCACCAGCAGCCATTAGTGACTTATTACAATCAGTCAGAACCCCTGAAGTAATAAAGTATTGTGAGGAAAATAAATGGATAATACCTGCTGAATGTAAAGTAGAAAGAGATTTAAATATAGCTAATACTATAATAACAATTATTGCTAACATCATCAGTATATCTGGTATTATTTATGTCATTTACAAACTCTTCTGCACACTACAAGGACCCTATTCTGGCGAACCTAAACCAAAGACAAAAATTCCAGAGAGAAGAGTAGTGGCACAAGGACCTGAAGAAGAATTTGGAAGATCTTTAATCAAACACAATTCATGCATTGTCACTACACAAAATGGGAAGTTCACAGGTTTGGGTGTGTATGACAGGACACTCATAATACCAACACATGCTGATCCAGGTAAGGAGGTGCAAATAGATGGCATCACAACTGAAGTACAAGACTCTTATGACTTATACAACAAAGATGGTGTGAAATTAGAAATTACAGTTCTTAAGTTAAAAAGAAATGAGAAATTTAAAGATATTAGAAAGTACATTCCAGAGAATGAAGATGATTACCCAGATTGTAATTTGGCTTTGTCAGCAAACCAGCCAGAAACCACCATTATCAACGTTGGGGATGTGGTATCATATGGCAACATTCTACTTAGTGGTAACCAAACAGCAAGGATGCTCAAGTATAATTACCCAACAAAATCAGGATATTGTGGAGGGATCCTATATAAAATTGGTCAAGTCCTAGGTATTCATGTTGGTGGCAACGGGAGGGATGGATTTGCAGCTATGCTACTCAGATCATACTTCTCAGAAACTCAAGGTCAAATAGTTTCCTCTAAATCCACTGCTGAGTGTAATTACCCTAGTATACACACACCAAGCAAAACCAAATTGCAACCTAGTGTTTTCTATGATATTTTCCCTGGTAACAAAGAACCTGCTGTACTCTCAGAACATGACCCTAGGTTGAAAGTTGATTTTAAAGAAGCTTTGTTTTCTAAGTACAAAGGAAATAATTCATGTGAAGTAAACGAACACATCAAAGTGGCAGTCTCTCATTATTCAGCACAATTAATGACATTAGATATTGATTCAAATCCCATCTCTCTGGAAGAGGGTGTTTTTGGTATGGAGGGCTTAGAAGCACTTGACCTCAATACCAGTGCAGGATTTCCCTATGTCTCCATGGGCATTAGGAAAAGAGATCTAATCAATAAACAAACTAAGGACATTACAAAATTAAGATTAGCACTAGATAAATATGGTGTTGATTTGCCCATGGTCACATTTCTCAAAGATGAACTTAGAAAGAAAGAAAAGATCTCTGCTGGGAAAACACGAGTCATAGAAGCCAGTAGTGTAAATGATACTGTGTTATTTAGGACAACTTTTGGAAATCTTTTTTCAAAATTTCACTTGAATCCTGGAATTGTGACCGGTTCAGCTGTAGGATGTGATCCAGAAACATTTTGGTCCAAGATACCAGTAATGTTAGATGGTG-A-TGTATAATGGCTTTTGACTACACAAATTATGATGGGAGCATACATCCAATATGGTTCCAAGCACTCAAAGAGGTACTGTCTAATCTGGGGTTCAATCCCAATTTAATTGATAGATTGTGTAAGTCTAAACATATTTTTAAGAATATCTATTTTGAGGTTGAGGGAGGAGTGCCATCTGGATGTTCTGGAACCAGCATATTCAACACAATGATCAATAACATCATCATTAGGACATTAGTCCTGGATGCATACAAAAACATTGATTTGGACAAACTTAAAATAATAGCATATGGGGATGATGTCATATTCTCATACAAATACCAATTGGACATGGAAGCAATTGCCAAGGAAGGTGTCAAATATGGTCTTACCATAACCCCAGCTGACAAATCAAGTGAATTTAAGCAATTGGACTATAACAATGTGACTTTTTTGAAGAGAGGGTTCAAACAAG
>FJ445118_A18/ATCC_VR1128
CCCCGTGTGCTCACTTTGAGTCCTCCGGCCCCCGAATGTGGCTAACCTTAACCCTGCAGCTGGGGCATACAATCCAGTGTGAACTCAGTCGTAATGAGCAATTGCGGGATGGGACCAACTACTTTGGGTGTCCGTGTTTCACTTTT-----TTTATAATGCTTATGGTGACAATATATAATA---TGTATATTGGCACCATGGGCGCACAAGTATCCAGACAGAACGTTGGTACACACTCTACTCAAAATTCAGTTTCGAATGGCTCAAGTTTGAATTATTTTAACATCAACTATTTCAAGGATGCCGCATCGCATGGTGCCTCAAAATTAGATTTCTCTCAAGATCCAAGTAAATTCACTGACCCAGTTAAGGATGTGTTAGAAAAGG--ATTCCCACGCTTCAGTCTCCAACTGTTGAGGCGTGTGGATATTCTGATAGAATCATTCAAATAACCAGAGGAGACTCTACAATCACTTCCCAGGATGTGGCAAATGCAGTGGTTGGGTATGGAGTTTGGCCCCACTACTTGACACCACAAGATGCTACAGCAATTGATAAACCATCAAGACCTGACACTTCATCCAATAGATTCTATACACTGGAGAGTAAAACTTGGGATAGTTCATCTAAGGGATGGTGGTGGAAACTTCCAGATGCACTTAAAGACATGGGCATATTTGGTGAGAACATGTATTACCATTTCTTGGGAAGAAGTGGTTATACAGTACATGTCCAATGCAATGCTAGTAAATTTCATCAGGGCACACTGATTGTAGCAATGATACCAGAGCATCAACTGGCCAGTGCAATTGGAGGGA---ACGTTACTGCTGGATACAAATACACCCATCCTGGAGAAAGAGGTAGAGTCATTAATGTAGCAAGTGGAGACAATGAAAAACAGCCTAGTGATGACAATTGGCTCAACTTTGATGGAACATTATTAGGCAATATCACAATATACCCACATCAACTTATCAACTTAAGAAGTAACAATTCAGCCACAATCATAGTGCCTTATGTTAATGCTGTACCAATGGATTCAATGCTCAGACATAACAATTGGAGTCTGGTGATTATACCCATATGTCAATTAGAGGGAGATCC---------ACCAACAATACCAATAACCATCTCCATTAGTCCTATGTGTGCTGAGTTTTCAGGAGTCCGTGCTCG------------TAGCCAAGGTCTACCAGCCATGCTAACCCCTGGGTCTGGACAATTTATGACCACAGATGATTTCCAATCCCCTTGTGCTTTACCTTGGTTCCATCCTACTAAAGAGATATCTATACCAGGCCAGGTTAGGAACTTAATTGAGTTGTGTCAAGTGGACACTTTGATTCCGATAAACAACTTGCAAGCAAATATTACAAATTTAGACATGTACTCAGTGGTTTTAAATAGAGAAATAGACCCAGCAAAGGAAGTCTTTGCAATAAAAGTTGACATTGCCTCCCAGCCATTAGCCACTACATTAATTGGAGAGATATCAAGCTATTATACCCATTGGACTGGCAGTCTTAGGTTTAGTTTCCTATTCTGTGGTTCAGCTAATACCACACTTAAACTCCTAGTGGCATACACACCACCAGGAATTGCCAAACCAGCAGATAGGAAGGCAGCCATGCTAGGAACTCATGTTGTTTGGGATGTTGGATTACAATCCACTATCTCTATGGTTGTGCCATGGGTTAGTGCTAGTCATTTTAGAAACACAACCCCTGATACATATTCGCTGGCTGGATACATAACATGCTGGTACCAAACAAACCTTATTGCTCC-ACAAATGCCCCACAAACTGCAAGAATGCTGTGTTTTGTCTCAGCCTGTAAGGATTTTTGCTTAAGAATGGCACGTGACACTAATCTGCACACACAATCTGGCACTATTGAACAAAATCCAGTAGAGAATTATATAGATGAAGTACTTAATGAAGTGTTAGTGGTCCCAAATGTGAATGAAAGTCACGCAATTACATCAAATTCAGCCCCTGCTTTAGATGCCGCTGAAACTGGTCACACCAGCAATGTGCAACCTGAAGATATGATTGAGACTAGGTATGTACAAACATCACAAACAAGAGATGAAATGAGTATAGAGAGTTTTCTAGGCAGATCAGGTGA----------TCATTCATAGTTGTACATTATGA---AGATTATAATGCAGA--ACTTTGTAAAATGGCAAATAAATCTACAGGAAATGGCCCAGATTAGGAGAAAATTTGAGATGTTTACATATGTTAGATTTGATTCAGAAATTACACTAGTACCTT----------AGCGAAGGGTGACATAGGACATATTGTTATGCAGTACATGTATGTTCCTCCAGGAGCACCAATACCAAAAACCAGAGATGATTTTGCCTGGCAATCTGGAACAAATGCATCAATCTTCTGGCAACATGGTCAAACATACCCCAGATTTTCACTTCCTTTCCTCAGTATAGCATCAGCTTATTACATGTTCTATGATGGCTACGACGGTGACCAGACCTCATCGCGGTATGGCACAGTTGCAACAAATGACATGGGTACCTTGTGCTCTAGAATAGTCACAGATA------CA------AATGAGGTGGAAATAACAACCAGAATATACCACAAGGCAAAACATGTTAAAGCATGGTGCCCAAGGCCACCGAGAGCTGTGGAGTACACACATACACATGTAACTAACTACAAGCCTAAGGAAGGAAGAGAGAAAACTGCCATAGTACCCAGAGCAAGGATTACAATGGCTGGGCCTAGTGACATGTATGTACATGTAGGTAACCTCATATATAGAAATTTACATTTGTTTAACTCAGAAATGCATGACTCAATTCTAATCTCATACTCATCAGATTTAGTCATATACCGAACAAACACAACAGGTGATGACTACATTCCAACATGTGATTGCACAGATGCTACTTATTACTGCAAGCACAAGAATAGATACTATCCAATTAAAGTTACTAGTCATGATTGGTATGAAATACAAGAGAGTGAGTACTACCCAAAACATATCCAATACAATTTACTGATTGGAGAGGGCCCATGTGAACCAGGTGATTGTGGGGGTAAACTATTATGCAAACATGGTGTAATTGGAATAATCACTGCTGGTGGAGAGGGGCATGTGGCATTTATAGATCTTAGGCATTTTCAATGTGCTGAAGAGCAAGGCATAACAGATTACATCCATATGCTTGGTGAAGCGTTTGGCACAGGTTTTGTTGACAGTGTCAAAGATCAAATAAATGCTATTAACCCCATTAACAACATTAGTAAAAAGATAATTAAATGGTTACTTAGAATAATATCAGCAATGGTCATAATAATTAGAAATTCATCAGATCCACAGACTATAATAGCTACTTTAACATTGATTGGCTGCTCAGGTTCCCCTTGGAGATTTCTTAAAGAGAAATTTTGTAAATGGACACAGTTAAATTACATACACAAGGAATCAGATTCATGGCTTAAAAAATTTACTGAGATGTGTAATGCAGCTAGAGGCCTGGAGTGGATTGGCAACAAGATATCAAAATTTATTGAATGGATGAAATCTATGTTACCCCAAGCCCAATTGAAAGTTAAATACTTGAGTGAATTAAAGAAATTAAGTTTCTTGGAGAAGCAAATGGAACACCTGCGGGTGGCTGATTCTAAAACCCAGGAGAAAATTAAACACGAGATTGACACATTGCATGATTTATCTTGTAAATTTCTACCCCTCTATGCTAGTGAGGCAAAAAGAATTAAGATCCTACACAATAAGTGTAACACAATTATTAAACAAAAGAAAAGATGTGAACCAGTGGCTGTTGTCATACATGGTGAACCTGGCACT--GGAAAATCAATGACTACAAACTTCTTAGCTAGAATGATAACAAGTGATAGTGATATCTATTCCTTACCACCTGATCCCAAGTATTTTGATGGTTATGATCAACAAAGTGTAGTCATAATGGATGATATAATGCAGAATCCAAGTGGTGATGACATGACTCTATTTTGTCAGATGGTCTCGAGTGTTACTTTTATACCACCAATGGCAGATTTGCCAGATAAGGGAAAACCATTTGACTCTAGATTTGTATTATGTAGCACCAATCATAACTTATTAGCACCACCTACTATAACCTCCTTACCAGCTATGAATAGGAGATTCTTTCTTGATTTAGATATTATAGTATGTGACAAATATAAAGACTCACAAGGGAAACTAAATGTGTCTGCAGCTTTCCAACTATGTGATGTGAATACTAAAGTAGGAAATGCCCGCTGTTGTCCTTTTATTTGTGGAAAGGCTGTAATTTTTAGGGACAGGAATACATGCCAAACTTACACCTTATCACAAGTGTATAACCTAATATTGGAGGAAGACAGAAAGCGGACGCGGGTTGTTGATGTCATGGCAGCAATATTTCAAGGTCCAATAACACTTGAGG--CCCCCACCAGCAGCTATTAGTGATTTATTACAATCAGTTAGAACCCCTGAAGTAATTAAATATTGTGAAGAAAACAAATGGATAATACCTGCTGAATGTAAGGTAGAAAGAGATTTGAATATAGCTAACACTATAATAACAATCATTGCTAACATTGTTAGTATATCTGGTATTATTTATGTCATTTACAAACTCTTCTGTACACTGCAAGGACCCTATTCTGGTGAACCCAAACCAAAGACAAAAATTCCAGAGAGAAGAGTAGTGGCACAAGGGCCAGAAGAGGAATTTGGAAGATCTTTAATTAAGCACAACTCATGCATTGTCACTACACAAAATGGAAAATTTACAGGCCTAGGCATATATGACAGAACACTTATAATACCAACACATGCTGATCCAGGTAAAGAGGTGCAAATAGATGGTATCACAACTGAAGTACAAGATTCTTATGATTTATACAACAAAGATGGAGTGAAGCTAGAAATTACAGTTCTTAAATTAAAAAGAAATGAGAAATTTAAAGACATCAGGAAATACATTCCAGAAGATGAGGATGATTATCCAGATTGTAATTTGGCTTTGTCAGCAAACCAGCCAGAAACCACCATTATCAACGTGGGGGATGTGGTATCATATGGTAACATTTTACTTAGTGGTAACCAAACAGCAAGGATGCTCAAATACAATTACCCAACAAAATCAGGGTATTGTGGAGGAATTCTATACAAAATTGGCCAAGTTCTGGGCATTCATGTTGGTGGTAATGGGAGAGATGGGTTTGCAGCTATGTTACTTAGATCATATTTCTCAGAAACTCAAGGCCAGATAGTTTCTTCCAAATCCACTGCTGAATGCAATTATCCTAGCATACACACACCAAGCAAGACTAAATTACAACCCAGTGTTTTTTATGACATCTTCCCTGGCAATAAAGAACCTGCTGTACTCTCAGAACAAGATCCTAGATTGAAAGTTGATTTTAAAGAGGCTTTATTCTCTAAATACAAAGGAAATAATCCATGTGAGATAAATGAACATATTAAGGTAGCAGTCTCTCATTATTCAGCACAATTAATGACATTAGATATTGATCCAAGTCCCATTTCCTTAGAAGATGGTGTTTTCGGTATGGAGGGTTTAGAAGCACTAGACCTTAATACCAGTGCAGGATTTCCCTATGTTTCCATGGGCATTAGAAAAAGAGATCTAATCAACAAGCAAACCAAAGATATTACAAAATTAAAGTTAGCACTAGACAAGTATGGTGTCGACCTTCCCATGGTCACATTCCTTAAGGATGAGCTTAGGAAGAAAGAAAAAATCTCTGCTGGGAAGACTCGAGTCATAGAAGCCAGTAGTGTGAATGACACTGTATTATTTAGGACAACTTTTGGGAATCTTTTCTCAAAATTTCATTTGAATCCTGGGATTGTAACCGGCTCAGCTGTGGGATGTGATCCAGAGACATTTTGGTCTAAGATACCAGTGATGTTGGATGGTG-A-TGTATAATGGCTTTTGATTACACAAATTATGATGGGAGCATACATCCAATATGGTTTCAAGCACTCAAAGAAGTACTGTCTAATCTGGGGTTCAATCCTAATTTAATTGACAGATTATGCAAGTCAAAACACATTTTTAAAAATATCTATTATGAGGTTGAAGGAGGAGTGCCATCTGGATGTTCTGGAACAAGCATATTCAACACAATGATTAACAACATTATCATTAGAACACTAGTTTTGGATGCATACAAAAACATTGATTTGGATAAATTAAAAATAATAGCATATGGGGATGATGTCATATTCTCATATAAGTACCAATTGGACATGGAAGCAATTGCTAAGGAAGGTACCAAGTATGGTCTTACCATAACCCCAGCTGACAAATCAAGTGAATTTAAGCAATTAGATTATAGCAATGTGACCTTTTTGAAGAGAGGATTTAGACAAG
>HRVA18/03/ZJ/CHN/2017
CCCCGTGTGCTCACTTTGAGTCCTCCGGCCCCTGAATGTGGCTAACCTTAACCCTGCAGCTAAGGCACACAACCCAGTGTGAACTTAGTCGTAATGAGCAATTGCGGGRSGGGACCAACTACTTTGGGTGTCCGTGTTTCACTTTTTACCTTTTATAATGCTTATGGTGACAATATATAATAATTTGTATATTGGCACCATGGGCGCACAAGTATCTAGACAGAATGTTGGTACACACTCCACTCAGAATTCAGTTTCAAATGGCTCAAGTTTGAATTATTTTAACATCAATTACTTCAAAGATGCTGCATCACATGGTGCCTCAAAATTAGACTTTTCCCAAGATCCAAGTAAATTCACTGATCCAGTCAAAGATGTGTTAGAGAAAGGCATCCCCACGCTTCAGTCTCCAACTGTTGAGGCGTGTGGATATTCTGATAGGATTATTCAAATAACCAGAGGAGATTCTACAATTACTTCCCAGGATGTAGCAAATGCAGTGGTCGGATATGGAGTTTGGCCCCATTACTTAACACCACAAGATGCCACAGCAATTGATAAACCATCAAGGCCTGACACTTCATCTAATAGATTCTATACACTAGAGAGCAAAACTTGGGATAGTTCATCTAAAGGATGGTGGTGGAAGCTTCCAGATGCACTTAAAGACATGGGCATATTTGGTGAGAATATGTACTATCATTTCCTGGGAAGAAGTGGTTATACAGTGCATGTCCAGTGTAATGCTAGTAAATTCCATCAAGGCACATTGATTGTGGCAATGATTCCAGAGCACCAACTGGCCAGTGCAATTGGAGGGANNNNNNNNNNNNNNNNNNNNNNNNNNNNNNNNNNNNNNNNNNNNNNNNNNNNNNNNNNNNNNNNNNNNNNNNNNNNNNNNNNNNNNCCTAGTGATGATAATTGGCTCAATTTTGATGGAACATTACTGGGTAATATCACGATATACCCACACCAACTTATTAATTTAAGAAGTAACAATTCAGCCACAATCATAGTGCCTTATGTTAATGCTGTACCAATGGATTCAATGCTCAGACATAACAACTGGAGTCTGGTGATTATACCCATATGTCAGTTAGAGGGAGATCC---------ACCAACAATACCAATAACTATTTCCATCAGTCCTATGTGTGCTGAGTTTTCAGGAGCTCGTGCCCG------------TAGTCAAGGCCTCCCAGCTATGCTAACTCCTGGGTCTGGACAATTCATGACCACAGATGATTTTCAATCCCCGTGTGCCTTACCTTGGTTCCATCCTACTAAAGAGATATCAATACCAGGCCAAGTTAGGAACCTAATTGAGTTGTGCCAAGTAGATACTTTAATTCCAATAAACAACTTGCAAGCAAATGTCACTAATTTAGACATGTATTCAGTGGTCTTAAATAGAGAAATAGACCCAGCNNNNNNNNNNNNNNNNNNNNNNNNNNNNNNNNNNNNNNNNNNNNNNNNNNNNNNNNNNNNNNNNNNNNNNNNAAGTTATTATACTCATTGGACTGGTAGTCTTAGGTTTAGTTTCCTATTTTGTGGCTCAGCTAATACTACACTCAAGSKCKTRGKGGCATACACACCGCCAGGAATTGCCAAACCAACAGATAGGAAAGCAGCTATGCKGGGGACTCATGTTGTTTGGGATGTTGGATTACAATCCACCATCTCCATGGTTGTGCCATGGGTTAGTGCTAGTCATTTTAGAAACACAACCCCTGATACATACTCACTGGCTGGATACATAACATGCTGGTATCAGACAAACCTCATTGCTCCAACAAATGCCCCACAAACTGCAAGAATGTTATGTTTTGTCTCAGCCTGCAAGGATTTTTGTCTAAGAATGGCACGTGATACCAATTTGCACACACMGTNNNNNNNNNNNNNNNNNNNNNNNNNNNNNNNNNNNNNNNNNNNNNNNNNNNNNNNNNNNNNNNNNNNNNNNNNNNNNNNNNNNNNNNNNNNNNNNNNNNCAAATTCAGCCCCCGCTTTGGATGCCGCCGAAACTGGTCATACTAGCAGTGTGCAACCTGAGGACATGATTGAGACCAGGTATGTACAAACATCACAAACAAGAGATGAAATGAGTATTGAAAGTTTTCTAGGTAGATCAGGGTGTATACACATTTCTAAATTAGTAGTACATTATGA---GGATTACAATGCNNN--NNNNNNNNNNNNNNNNNNNNNNNNNNNNNNNNNNGGGCCAAATTGGGGGGAAGTTCGAGATGTTTACATATGKKRGATTTGACTCAGAAATTACATTGGTACCATCTGTAGCTGCTAAAGGTGATGACATAGGACATATTGTCATGCAGTACATGTATGTTCCTCCTGGAGCACCAATACCAAAAACCCGAGATGATTTTGCTTGGCRGTCTGGAACAAATGCATCAATTTTCTGGCAGCATGGTCAAACATACCCCAGATTCTCACTTCCTTTTCTCAGCATAGCATCAGCTTATTACATGTTTTATGATGGTTATGATGGTGATCAGACCTCATCAAGGTATGGCACAATTGTAACAAATGACATGGGTACTTTGTGTTCTAGAATTGTCACAGATA------AACACAAGAATGAGGTGGAAATAACAACAAGAATATACCATAAAGCAAAACATGTTAAAGCATGGTGCCCAAGACCACCAAGAGCTGTAGAGTATACACACACACATGTAACCAACTACAAGCCTAAAGAAGGCAGAGAGAAGACTGCCATAGTACCCAGGGCAAGGATTACAATGGCTGGACCCAGTGACATGTATGTACATGTAGGTAATCTTATATATAGGAATTTACATTTGTTCAATTCAGAAATGCATGATTCAATTTTAGTCTCATACTCATCAGATTTAGTCATTTACCGAACAAACACAACAGGTGATGACTACATTCCAACATGTGATTGTACAGATGCCACTTACTACTGTAAACACAAGAATAGATATTACCCAATTAAAGTTACAAGCCATGATTGGTATGAAATACAAGAGAGTGAGTACTACCCAAAACATATCCAATACAATTTATTAATTGGTGAGGGCCCATGTGAACCAGGTGATTGTGGAGGYAAGCTACTGTGCAGACATGGGGWAATTGGAATAATYACTGCTGGRGGAGARGGRCATGTAGCATTCATAGATCTAAGACATTTTCAATGTGCTGAAGAGCAAGGCATAACAGACTACATCCATATGCTTGGCGAAGCATTTGGTACAGGTTTGGGGGATRGTGTCAAGGATCAAATAAATGCTATTAATCCCATTAATAATATTAGTAAAAAGATAATCAAATGGTTACTTAGAATAATATCAGCAATGGTTATAATAATTAGAAATTCATCAGATCCACAGACTATAATAGCTACTTTAACATTAATTGGTTGTTCAGGCTCCCCTTGGAGGTTCCTTAAAGAAAAATTTTGTAAATGGACGCAATTAAATTACATACACAAGGAATCAGATTCATGGCTTAAAAAATTCACTGAGATGTGTAATGCAGCTAGAGGCTTGGAGTGGATTGGTAACAAAATATCAAAATTTATTGAATGGATGAAATCTATGTTACCCCAAGCTCAATTAAAAGTCAAATACTTAAGTGAATTGAAAAAGTTGAGTTTCTTGGAAAAGCAGATGGAACACCTGCGGGTGGCTGATTCTAAAACTCAAGAGAAAATTAAACATGAAATTGATACACTTCATGATTTATCTTGTAAATTTCTCCCCCTTTATGCCAGTGAGGCAAAAAGAATTAAAATCCTGCACAACAAGTGTAACACAATCATTAAGCAAAANNNNNNNNNNNNNNNNNNNNNNNNNNNNNNNNNNNNNNNNNGTGGTASKNNGGAAAATCAATGACAACAAATTTCTTAGCTAGAATGATAACTAGTGATAGTGACATTTATTCTTTACCACCTGATCCCAAGTATTTTGATGGTTATGATCAACAGAGTGTAGTTATAATGGATGACATAATGCAGAACCCAAGCGGTGATGACATGACTCTGTTCTGCCAGATGGTCTCAAGTGTTACCTTCATACCACCAATGGCAGATTTGCCAGATAAAGGGAAACCATTTGACTCTAGATTTGTACTATGTAGCACTAATCATAACCTGCTAGCACCACCTACCATAACTTCTTTACCAGCTANNNNNNNNNNNNNNNNNNNNNNNNNNNNNNNNNNNNNNNNNNNNNNNNNNNNNNNNNNNNNNNNNNNNNNNAATGTGTCTGCAGCTTTTCAGCCATGTGATGTGAATACTAAAGTGGGGAATGCTCGCTGCTGTCCTTTTATTTGTGGTAAGGCTGTAATTTTTAGGGACAGAAATACATGCCAAACTTATACCCTATCACAAGTGTACAACCTAATATTAGAAGAAGACAGAAAGCGGACACAAGTTGTCGATGTCATGGCAGCAATATTTCAAGGCCCTATAACACTTGAAGGTCCCCCACCAGCAGCTATCAGTGATCTATTACAATCAGTTAGAACTCCTGAAGTGATTAAATATTGTGAGGATAATAAATGGATAATACCTGCTGAATGTAAAGTAGAAAGGGATTTAAATATAGCTAATACTATAATAACAATTATTGCCAATATCATTAGTATATCTGGTATTATTTATGTTATTTACAAACTTTTCTGCACACTACAAGGACCCTATTCTGGTGAACCCAAGCCAAAGACAAAAATCCCAGAGAGGAGAGTAGTGGCACAAGGACCTGAAGAGGAGTTTGGAAGATCTTTAATTAAACACAACTCATGTATTGTCACTACACAAAATGGAAAATTCACAGGATTAGGTATACATGACAGGACACTCATAATACCAACACATGCTGACCCAGGTAAAGAGGTGCAAATAGATGGTATCACAACTGAAGTGCAAGACTCTTATGACCTATACAATAAAGATGGAGTGAAGTTGGAAATTACAGTTCTTAAACTAAAGAGAAATGAGAAGTTTAAAGATATCAGAAAATATATTCCAGAAAATGAGGATGACTATCCGGATTGTAATTTGGCTTTGTCAGCAAATCAACCAGAAACCACCATTATTAATGTAGGGGATGTNNNNNNNNNNNNNNNNNNNNNNNNNNNNNNNNNNNNAACAGCAAGGATGCTTAAATATAATTACCCAACAAAATCAGGATATTGTGGAGGAATCCTATACAAAATTGGTCAGGTTCTGGGCATTCATGTTGGTGGTAATGGGAGAGATGGATTTGCAGCTATGTTACTCAGATCATATTTCTCAGAAACCCAAGGCCAGATAGTTTCCTCCAAATCTACTGCNNNNNNNNNNNNNNNNNNNNNNNNNNNNNNNNNNNNNNNNNNNNNNNNNNNNNNNNNNNNNNNNNNNNNNNNNNNNNNNNNNNNNNNNNNNNNNNNNNNNNNNNNNNNNNNNNNNNNNNNNNNNNNNNNNNNNNNNNNNNNNNNNNNNNNNNNNNNNNNNNNNNNNNNNNNNNNNNNNNNNNNNNAGCATATCAAGGTAGCAGTTTCCCATTATTCAGCACAATTAATGACATTAGACATTGATTCARRTCCCATTTCTTTGGAAGATGGTGTTTTTGGTATGGAAGGTTTGGAAGCACTAGACCTCAACACCAGTGCAGGATTTCCCTATGTTTCCATGGGTATTAGAAAAAGAGATCTAATTAACAAACAAACCAAAGATATCACAAAATTGAGGTTGGCACTAGATAAATANNNNNNNNNNNNNNNNNNNNNNNNNNNNNNNNNNNNNNNNNNNNNNNNNNNNNNNNNNNNNNNNNNNNNNNNNNNNNNNNNNNNNNNNNNNNNNNNNNNNNNNNNNNNNNNNNNNTTTAGAACAACTTTTGGAAATCTCTTTTCAAAATTTCACTTGAACCCTGGAATTGTGACTGGCTCAGCTGTGGGATGTGATCCAGAGACATTTTGGTCTAAGATACCAGTAATGTTAGATGGTG-AGTGTATAATGGCTTTTGACTACACAAACTATGATGGGAGTATACATCCAATATGGTTCCAGGCGCTTAAAGAAGTACTGTCTAACCTAGGNNNNNNNNNNNNNNNNATTGATAGATTGTGCAAATCTAAACACATCTTTAAAAATATCTATTATGAGGTTGAAGGGGGAGTGCCTTCTGGATGTTCTGGAACTAGCATATTTAACACAATGATTAATAATATTATCATTAGAACACTAGTTTTGGATGCATACAAAAATATTGATTTAGATAAATTAAAGATAATAGCATATGGAGATGATGTCATATTCTCATATAAATATCAATTGGACATGGAAGCAATTGCCAAAGAAGGTGTTAAATATGGTCTTACCATAACCCCAGCTGACAAATCAAGTGAATTTAAGCAATTGAATTATAACAATGTAACCTTTCTGAAGAGAGGATTCAGACAAG
>FJ445154_A77/ATCC_VR1187
CCCCGTGTGCTCACCTTGAGTCCTCCGGCCCCTGAATGTGGCTAACCTTAACCCTGCAGCTAGTGCATGAAATCCATCATGTAACTAGTCGTAATGAGCAATTGCGGGATGGGACCAACTACTTTGGGTGTCCGTGTTTCACTTTTT-CCTTTTTATTTGCTTATGGTGACAATATATATAG---CATATATTGACACCATGGGCGCACAAGTCTCCAGACAGAACGTTGGTACTCACTCAACGCAAAATATGGTTTCAAATGGATCAAGCCTTAATTATTTTAATATCAATTATTTCAAGGATGCAGCCTCTAGCGGTGCTTCTAAGTTAGAGTTTTCACAAGATCCCAGCAAATTTACAGACCCTGTCAAAGATGTTTTAGAAAAGG--ATCCCAACACTTCAATCTCCAACTGTAGAGGCATGTGGATATTCAGATAGGATAATTCAAATTACAAGAGGTGATTCAACAATCACATCACAAGATGTAGCCAATGCAGTTGTTGGTTATGGTGTATGGCCACATTACTTAAGTGCTGCAGATGCCACTGCTATTGATAAACCCACTCAACCAGACACGTCATCAAATAGGTTTTACACTCTGGAAAGTAAGGTTTGGTCATCAACCTCACAAGGATGGTGGTGGAAATTGCCAGATGCTCTGAAAGACATGGGTATATTTGGGGAAAATATGTATTATCATTATTTGGGTAGGAGTGGATATACTGTACATGTGCAATGTAATGCTAGTAAATTCCACCAGGGCACTTTGCTAGTAGTTATGATACCAGAACACCAGTTGGCGAGTGCAAGCAGTGGTA---ATGTTACAGCAGGTTACAACTTTACACATCCTGGTGAGCAGGGAAGGGAAGTGGGCAGTACACGTGAAAGTCACTTGAAACATCCAAGTGATGATAACTGGTTAAATTTTGATGGTACCTTGTTAGGTAATGCCCTTATATTTCCTCATCAGTTCATCAATCTCAGAACCAATAATTCGGCAACAATAATTGTGCCATATGTAAATGCAGTACCAATGGATTCAATGCTTAGACATAATAATTGGAGCTTAGTCATAATTCCTATAAGTCCATTGAAGTCAGACACTGCTGCTACTGCCATAGTACCAATAACCATATCTATTAGCCCCATGTTTGCTGAATTTTCTGGAGCCCGAGCTCA---------TACGGCTCAGGGATTACCTGTGTATATCACACCTGGATCTGGACAGTTCATGACCACCGATGATTTACAATCACCATCTGCTCTACCGTGGTATCACCCGACCAAAGAGATCATGATACCAGGTGAAGTTAAAAACTTAATTGAGATGTGCCAAGTGGATACATTGATTCCTATTAATAACACACAGGAAAATTTAAAGAAAGTTAATGTATATACAATACAATTAACCAATCAACTAAAGATGGCAGAAGAAATCTTTGCAATAAAAGTAGATATTGCCTCACAACCCTTATCAAACACTATGCTTGGTCAGATTGCAAGTTATTTTACACATTGGACTGGCAGCTTGCGCTTTAGCTTTATGTTTTGTGGCACAGCAAATACTACTTTGAAGTTACTTTTAGCATATACACCACCAGGTATAAAGAAACCTGAGACTAGGAAACAAGCAATGCTTGGTACTCATATAGTATGGGATGTTGGATTGCAATCGACTGTATCCTTGGTTGTCCCATGGGTTAGTGCTAGTCATTTTAGRTACACCACACCAGATACATACTCTGCAGCTGGATACATAACATGTTGGTATCAAACAAATTTTGTTTTTCC-CCCAATACTCCAAATACAGCTGATATGTTGTGTTTCGTGTCAGCATGCAAAGATTTTTGTCTACGTATGGCTAGAGACACTGACATGCATATCCAAAATGATGCTATCACACAAAATCCAGTTGAGGACTATATCGATAATGTACTTAATGAAGTCTTAGTAGTACCAAATACCAAGGAGAGTCATCCAAGCACTTCTAACTCTGCTCCTATACTAGATGCAGCTGAAACAGGCCATACTAGTAGTGTGCAACCAGAAGATACAGTTGAGACCCGCTATGTACAAACTTCCCAGACAAGGGATGAGATGAGTATTGAGAGCTTTCTGGGTAGGTCTGGTGA----------TCATTCATAAATGTAGAAGATGG---AACTTATGATGAATC--AATTTAGAAAATGGCAAATTACACTACAAGAAATGGCTCAAATTAGGCGCAAATTTGAAATGTTTACATATGTAAGATTTGATTCAGAAATTACATTGGTCCCTT----------TGCGAAGGGTGACATAGGACATGTTGTCATGCAATACATGTATGTACCACCAGGGGCACCCATACCAGATAGCAGGACTCATTTTGCATGGCAGTCAGGGACTAATGCATCAATATTCTGGCAACATGGACAACCATTCCCAAGATTTTCACTACCTTTTCTGAGTATTGCTTCAGCTTACTACATGTTTTATGATGGCTATGATGGGGATACCTATGAATCACGTTATGGTACTACAGTGGTTAATCACATGGGCACACTGTGCATTAGAATAGTCACTAATC------CA------AATGAGGTTGAAATCACCACTAGAGTATACCACAAGGCTAAACATATTAAAGCTTGGTGTCCCAGACCACCTAGAGCTGTACCATACACAGCAGTAGATTCAACAAATTACAAACCTATGAGAGGGGATGTACAAATCTTTATTAAAGAGAGAGCAAGCCCAAAAGTAGTTGGACCAAGTGATATGTTTGTGCATGTTGGTAATCTTGTGTACAGAAATCTTCATTTGTGCAATTCAGAAATGCATGACTCAGTACTAGTCTCATATTCATCAGATTTAGTCATATACCGTACAAACACCATAGGTAATGACTACATTCCTACATGTGACTGCACAGAAGCTACTTATTACTGCAAACACAAAGACAGATATTATCCAATTAGAGTCACTAGCCATGATTGGTATGAAATCCAAGAAAGTGAGTATTACCCAAAACATATCCAGTACAATCTTTTGATTGGAGAAGGACCATGTGAACCAGGTGATTGTGGGGGAAAATTACTTTGTAAGCACGGGGTGATTGGAATAGTCACTGCTGGTGGTGAGGGTCATGTGGCTTTTATTGATCTTAGACACTTTCATTGTGCTGAAGAACAAGGTATAACTGATTATATTCACATGCTTGGTGAAGCCTTTGGTACAGGTTTTGTTGACAGTGTTAAAGATCAGATAAATGCCATTAATCCAATTAACAACATTAGTAAAAAGATAATCAAATGGTTACTCAGAATAATATCTGCCATGGTTATTATTATTAGAAATTCATCAGATCCACAAACAATAATAGCGACTTTAACATTAATTGGATGCTCAGGATCCCCTTGGAGATTTCTTAAAGAAAAATTCTGTAAGTGGACACAATTAAATTATGTTCATAAAGAATCAGATTCATGGCTTAAAAAATTCACTGAAATGTGTAATGCAGCTAGGGGTTTAGAATGGATTGGTAATAAGATATCAAAGTTTATTGAGTGGATGAAATCTATGTTACCTCAGGCACAGCTTAAAGTGAAATATCTGAGTGAACTCAAAAAGTTAAATTTCTTAGAAAAGCAAATAGAGTACCTAAGAGTTGCTGATTCAAGGACTCAGGAAAAGATTAAACATGAGATTGATACACTACATGATTTATCTTGTAAATTTCTACCACTTTATGCTAGTGAGGCAAAGAGAATAAAAATCTTGCACAACAGATGTAATACAATCATTAAGCAGAAGAAAAGATGTGAACCGGTGGCAGTTGTCATACATGGTGAGCCTGGTACT--GGAAAATCCATGACAACAAATTTCTTAGCTAGAATGATAACAAATGATAGTGACATTTATTCCCTGCCACCTGATCCTAAATATTTTGATGGCTACGATCAACAAAGTGTAGTCATAATGGATGATATAATGCAGAATCCAAGTGGTGATGACATGACTTTATTTTGTCAGATGGTATCAAGTGTGACTTTTATACCACCAATGGCTGATTTACCAGATAAGGGAAAACCATTTGATTCTAGATTTGTGTTGTGTAGTACCAATCACCATCTACTGGCACCACCTACGATAACATCACTACCAGCTATGAATAGAAGATTTTTCCTTGATTTAGATATAGTAGTATGTGATAAATATAAAGATTCTCAAGGCAAGTTAAATGTATCTGCTGCTTTTCAACTATGTGATGTCAACACTAAAGTAGGGAATGCCCGCTGCTGCCCATTTATTTGTGGAAAAGCAGTGGTTTTCAGAGATCGGAACACATGTCAAACATATACTCTATCCCAGGTATACAATTTGATCCTTGAAGAGAACAGAAAACGCACACAAGTTGTTGATGTCATGGCAGCAATATTCCAAGGTCCAATTACTCTTGAGG--CCTCCACCAGCAGCAATCAATGATTTGTTACAWTCTGTGAGAACTCCTGAAGTAATTAAGTATTGTGAAGATAATAAATGGATTATACCAKCAGAATGTAAAGTAGAAAGAGATCTTAATATGGCTAACACAATAATAACAATCATTGCTAATATTATTAGTATTTCTGGTATTATTTATGTTATTTATAAACTCTTTTGCACACTACAAGGACCTTATTCAGGTGAGCCCAAACCCAAGACCAAAGTGCCAGAGAGAAGAGTGGTTGCTCAAGGACCTGAAGAGGAATTTGGTAGATCACTGATTAAACATAATTCTTGTGTGGTGACTACCTCAAATGGCAAATTCACGGGTTTAGGAATTTATGACAGGACTTTAATTTTACCAACACATGCAGACCCAGGTAGGGAGATACAAGTAGATGGAATTACAACTGAGGTACAAGATTCTTATGATTTATACAATAAAGATGGTGTTAAATTAGAGATAACAGTTCTTAAGCTTAAAAGAAATGAAAAATTTAAAGACATTAGAAAGTATATTCCAGAGAATGAAGATGACTATCCAGATTGCAACTTGGCTCTATCTGCTAATCAACCAGAAACTACTATCATTAATGTTGGAGATGTGGTCTCATATGGCAATATTCTACTTAGTGGAAATCAAACAGCAAGAATGCTTAAATACAATTATCCAACTAAATCAGGCTATTGTGGTGGCATCTTATACAAGATTGGTCAAGTCTTAGGAATACATGTTGGTGGTAACGGGAGGGATGGCTTTGCAGCTATGCTATTGAGATCTTATTTTACAGAGGCACAGGGTCAAATAGTCACCACAAAACCCACCACCGAATGTAATTTACCTAGTATCCATACACCAAGCAAGACCAAATTACAACCTAGTATCTTTTATGATATTTTCCCTGGTAATAAAGAGCCAGCTGTGCTTTCAGAAAATGATCCCAGGTTAGAAGTTAACTTTAAGGAAGCTCTATTCTCTAAATATAAGGGAAACAACCCGTGTGAAATRAATGACCACATTAAAGTGGCCGTTTCTCACTATTCGGCACAGCTAATGACATTAGATATTGATTCAAACCCAATTTCCTTAGAGAGTAGTGTCTTTGGCATAGAAGGTTTAGAAGCACTTGATCTTAATACTAGTGCAGGGTTTCCTTATGTATCTATGGGTATAAAGAAGAGAGACCTGATTAACAAACAAACAAAAGATATTACAAAACTCAAGGTGGCACTTGATAAGTATGGTGTTGACTTGCCCATGGTTACATTTCTTAAAGATGAGCTTAGAAAGAAAGAAAAGATCTCTGCAGGGAAGACACGTGTAATAGAAGCTAGTAGTATAAATGATACTGTATTGTTTAGATCAACTTTTGGAAATCTTTTTTCAAAATTTCATTTAAACCCTGGAATTATAACTGGCTCTGCTGTAGGGTGTGATCCAGAAACTTTCTGGTCAAAAATACCAGCTATGCTAGATGATG-A-TGTATAATGGCATTTGATTACACAAACTATGATGGAAGCATACACCCAGTGTGGTTTCAGGCCCTTAAAGAGATATTATCTAATTTAGGGTTTGAACCAGGTCTAATAGATAGATTATGCAAATCAAAACATATCTTTAAGAATACATACTATGAAGTTGAAGGAGGAGTGCCATCAGGCTGCTCTGGGACAAGTATATTCAACACAATGATTAACAATGTTATTATTAGGACATTAGTTTTAGATGCATATAAGAACATTGATTTGGATAAACTTAAGATAATAGCATATGGGGATGATGTAATTTTTTCCTATAAATATCAATTAGACATGGAAGCAATTGCTAAAGAGGGCGTGAAGTATGGCCTTACTATAACCCCAGCTGACAAATCAAGTGAATTTAAGCAATTAGATTATAACAATGTGACTTTTCTAAAGAGAGGGTTTAGGCAAG
>FJ445173_A98/ATCC_VR1298
CCTAGTGTGCTCACTTTGAGTCCTCCGGCCCCTGAATGTGGCTAACCTTAAACCCGTAGCTGGTGCACACAAACCAGTGTGTAGCTAGTCGTAATGAGCAATTACGGGATGGGACCAACTACTTTGGGTGTCCGTGTTTCACTTTTT-CCTTTTTATTTGCTTATGGTGACAATATATAGAT---TATATATTGGCACCATGGGCGCTCAGGTCTCCAGACAGAATGTTGGCACTCACTCAACTCAAAACTCTGTTTCAAATGGATCCAGTTTGAATTACTTTAACATAAATTATTTCAAGGATGCTGCTTCAAGCGGCGCATCAAAATTGGAGTTCTCACAAGACCCAAGTAAGTTCACTGATCCAGTTAAAGATGTCTTAGAAAAGG--ATACCAACTTTACAATCACCCACAGTGGAGGCTTGTGGTTATTCAGACAGGATTATACAAATAACTAGGGGAGATTCAACAATAACATCACAAGATGTGGCAAATGCTGTTGTAGGATACGGTGTCTGGCCACATTACTTGACAGCACAAGATGCCACAGCCATAGACAAGCCCACGCAACCAGATACATCTTCAAATAGATTTTACACACTTGAGAGTAAACTATGGCATGAAACATCAAAAGGTTGGTGGTGGAAATTGCCTGATGCACTTAAAGATATGGGTATATTTGGTGAAAATATGTTTTATCATTTCCTAGGGAGATCAGGATATACTGTACATGTACAATGTAATGCAAGCAAATTTCATCAAGGCACACTGTTAGTTGCTATGGTACCAGAACATCAACTAGCTAGTGCAAGCCGTGGTA---ATGTCACTGCAGGATATAATTATACACACCCTGGGGAGCTCGGAAGAGTGGTTGGACAAGCCAGTCAGACTAGTGGTAATCAACCCAGTGATGATAATTGGTTAAATTTTGATGGCACTTTCCTCGGTAATTTATTAATATTCCCACACCAATTCATCAACTTGAGAAGTAATAATTCAGCAACAATCATTGTTCCTTATGTAAATGCTGTACCCATGGATTCAATGTTAAGACATAATAATTGGAGTCTATTAATTATTCCTGTGAGCCCTTTGAAGAGTGATCAAGCATC---CATTAGAGTACCAATAACAATCTCAATTAGTCCAATGTGTGCTGAATTTTCTGGAGCCAGAGCAAA---------AGCAGCACAAGGTCTCCCAGTTTATGTTACACCAGGATCTGGACAATTTATGACTACAGATGATTTACAATCTCCATGTGCTTTACCATGGTACCACCCAACCAAGGAAATTTTCATACCAGGTGAGGTTAAAAACCTTATTGAAATGTGCCAAGTTGACACACTCATTCCAGTTAACAATACAATTGCAAACCTACGTAATGTTAATAAATATGCTGTTTCATTGTCTAGTCAGACTGATTTTGCTAAAGAAATATTTGCCATTAAGGTGGATGTGGCTTCCCAACCCCTTTCAAGTACACTTTTAGGTGAAATATGTAGTTACTACACACACTGGACAGGTAGCCTACGCTTTAGTTTTATGTTTTGTGGTACAGCTAACACAACACTTAAAGTACTCATTGCTTACACACCACCAGGAATCAAGAAACCTGAAAACAGGAAGCAGGCCATGCTAGGTACACATATAGTGTGGGATGTGGGATTGCAATCAACAGTTTCCTTAGTCGTCCCTTGGGTTAGTGCTAGCCATTTTAGATACACAACTCCAGACACATACTCTGCAGCAGGTTACATAACCTGTTGGTACCAAACAAACCTTGTGTTTCC-CCTAACACACCAAACAGTGCTGACATGTTATGCTTTGTTTCCGCATGTAAAGATTTTTGCTTGCGCATGGCTAGAGATACTGACATGCACGTTCAAGAGGTACCAATAGAACAAAATCCTGTAGAGAGATATGTTGATGAAGTATTAAATGAAGTGTTAGTTGTTCCAAACATTAAAGAAAGTCATCCAGCTACATCTAATTCGGCCCCTACACTAGATGCAGCAGAAACTGGGCACACTAGTGGAATACAACCTGAGGATACTATAGAAACAAGATATGTGCAGACATCACAAACCAGAGATGAAATGAGTATAGAAAGTTTTCTAGGTAGGGCCGGTGA----------TCAATCATCACTATTCAAAATGA---AGAATATAACGATCA--ATTTTAGACAATGGGATATAACATTACAAGAAATGGCACAAATTCGAAGAAAATTTGAATTCTTTACTTATGTTAGATTTGATTCAGAAGTTACCTTAGTTCCTT----------AGCGAAGGGTGACATTGGACACATTGTCATGCAATTCATGTATGTTCCACCTGGTGCACCTAAACCTAAAAAGAGGAATGATTATACTTGGGAATCAAGCACAAACCCTTCTATATTCTGGCAGCATGGTCAGGCCTATCCAAGATTTTCTCTACCATTCTTGAGCATTGCATCTGCTTACTACATGTTTTACGATGGGTATGATGGTGATGCACCTGGATCAAGATATGGAACCTCAGTCACTAATCACATGGGCACTTTGTGTTCAAGAGTAGTTACTGGCA------CA------AACCCAGTTGAAATCACTACACGTGTGTACCACAAAGCAAAACACATTAGAGCATGGTGTCCACGTGCACCTAGAGCTGTTCCATACACACACACTAGATCAACTAATTACATGCCTCAAGATGGTGAACCAACAATCTTTCTTAAGCATAGAAAAGATCTTGTAACAGCTGGGCCTAGTGATATGTATGTGCATGTTGGTAATTTAATATACAGAAATTTACACCTTTTCAATTCCGAAATGCATGACTCTATTCTGGTTTCATATTCTTCTGACCTAGTCATATACCGCACAAACACAATAGGTGATGACTACATTCCAACATGTGATTGCACAGAAGCTACATATTACTGTAAACACAAAAATAGATATTATCCAATTAAAGTAACCAGTCATGATTGGTATGAAATACAGGAAAGTGAATATTATCCTAAACACATACAATATAATCTTTTAATTGGAGAGGGACCATGTGAGCCAGGCGATTGTGGAGGGAAATTACTGTGTAAACATGGAGTCATTGGAATAATCACTGCTGGTGGAGAGGGACATGTGGCATTCATTGATCTTAGACATTTCCATTGTGCTGAAGAGCAAGGCATAACTGATTATATTCACATGCTCGGTGAAGCCTTTGGTACAGGTTTTGTTGACAGTGTCAAGGATCAAATAAATGCTATCAACCCTATTAACAACATTAGTAAGAAAATAATCAAATGGCTTCTTAGAATCATATCAGCTATGGTAATAATAATTAGAAACTCATCTGATCCACAGACAATCATAGCTACATTAACTTTAATTGGTTGTTCAGGTTCACCCTGGAGATTCCTTAAGGAAAAGTTTTGTAAATGGACTCAACTAAATTATATTCATAAGGAATCTGATTCATGGCTTAAAAAGTTCACAGAAATGTGCAATGCAGCAAGGGGGCTGGAATGGATTGGTAACAAGATATCTAAATTCATTGATTGGATGAAATCCATGCTACCACAAGCTCAACTTAAGATAAAATACTTAAGTGAATTAAAGAAGTTAAGCTTCCTTGAAAAACAAATGGAACACCTCAGGGTCGCTGATTCTCAAACTCAGGAAAAGATTAAACATGAAATTGATACTCTCCATGACCTTTCATGTAAATTTCTCCCATTGTATGCAAGTGAGGCAAAAAGAATAAAAATTTTACATAATAGATGTAGTACAATCATCAGGCAAAAGAAAAGATGTGAACCTGTTGCTGTTGTGATACACGGTGAACCAGGCACT--GGCAAATCTATGACTACAAGCTTCCTAGCCAGAATGATAACTAATGACAGTGACATATACTCCCTACCTCCAGATCCTAAATATTTTGATGGGTATGACCAACAAAGTGTGGTTATTATGGATGATGTGATGCAAAACCCAAGTGGAGATGATATGACCCTATTTTGTCAAATGGTTTCTAGTGTCACATTTATACCACCAATGGCTGATTTACCAGATAAAGGAAAACCTTTTGATTCTAGGTTTGTATTGTGTAGTACTAATCATAATTTATTAGCACCTCCCACAATAACCTCTTTACCAGCTATGAATAGGAGATTTTTCCTTGATTTAGACATAATAGTGTGTGACAAATATAAAGATTCACAAGGGAAGTTGAATGTATCTGCTGCTTTCAAGCCATGTGATGTTGACACAAAAATTGGGAATGCCAAATGCTGTCCTTTTGTATGTGGAAAGGCTGTTGTCTTTAGAGATAGAAACACGTGTCAAACATACACATTATCACAAGTATATAACCAAATACTTTATGAAGATAAAAGACGCAGACAGGTTGTGGATGTGATGGCAGCAATATTTCAGGGTCCAATATCACTTGAGG--CCACCACCAGCAGCAATAAGTGATCTTTTACAATCAGTTAGAACTCCAGAAGTAATTAAGTATTGCGAGTACAATAAATGGATAATACCAGCAGAGTGTAAGATAGAAAGAGACTTAAATATAGCAAACACTATTATTACAATTATTGCAAACATTATTAGTATCTCTGGTATTATTTATGTTATATATAAACTCTTCTGCACACTTCAGGGTCCATATTCAGGTGAACCTAAACCCAAAACTAAAATACCTGAAAGAAGGGTGGTGGCACAAGGTCCTGAAGAGGAATTTGGTAGATCACTCATTAAGCACAACTCATGTGTGGTTACCACTTCAAATGGTAAATTTACAGGCTTAGGAATTTATGATAGAACACTAATCATACCAACACATGCAGACCCAGGTAAAGAGGTGCAAATAGATGGCATCACAACTGAAGTACAAGACTCTTATGATTTATATAATAAAGATGGCATAAAACTGGAAATTACAGTCCTTAAACTTAAAAGAAATGAGAAATTTAAAGACATTAGGAAATATATTCCAGAGAATGAAGATGATTATCCAGATTGCAATTTGGCTCTATCTGCCAATCAACCAGAGACCACAATCATTAATGTTGGAGATGTAGTGTCATATGGAAATATTTTGCTTAGTGGAAATCAAACAGCAAGAATGCTTAAGTACAATTACCCAACCAAATCAGGATATTGTGGTGGAATTTTATACAAAATTGGTCAAGTCTTGGGTATTCATGTTGGTGGTAACGGGAGAGATGGGTTTGCTGCAATGTTGTTAAGATCATATTTTACAGAAACACAAGGTCAAATTGTTACCACCAAATCCACTATTGAGTGTAATTTACCCAGCATTCATACACCTAGCAAAACTAAACTGCAACCCAGTGTGTTTTATGATGTTTTCCCTGGTAGCAAAGAACCAGCTGTACTTTCAGAACATGACCCTAGACTAGAGGTTGATTTCAAACAAGCCTTATTTTCAAAGTATAAAGGTAACAATCAGTGTGAAATGAATGAACATATTAAAGTAGCAGTATCTCACTATTCAGCACAATTGATGACACTGGATATTGATTCAAATCCAATTTCATTAGAAGATAGTGTTTTTGGCACAGAAGGTCTAGAAGCACTTGATCTTACCACTAGTGCTGGGTTTCCCTATGTATCTATGGGTATCAAGAAAAGAGATTTGATTAACAAACAAACAAAAGATATCACAAAGCTTAAAATAGCTTTAGACAAATATGGTGTTGATCTACCCATGGTTACATTTCTTAAAGATGAACTTAGGAAGAGGGAGAAAATTTCTGCTGGAAAAACACGTGTTATTGAGGCCAGTAGCGTGAATGACACTGTATTATTTAGGACAACCTTTGGAAATCTTTTCTCAAAATTTCATTTAAATCCTGGGATTGTTACTGGTTCTGCAGTAGGATGTGATCCAGAGACTTTTTGGTCAAAAATACCAGTGATGTTAGATGGTG-A-TGTATAATGGCATTTGATTATACAAATTATGATGGTAGTATACATCCAGTTTGGTTCCAAGCCCTTAAGGAAGTGCTATCTAATTTAGGATTTCAACCCAATTTGATAGACAGATTATGTAAATCAAAACATATTTTCAAAAATGTATACTATGAAGTTGAGGGAGGGGTACCATCAGGGTGTTCTGGAACAAGCATATTTAATACAATGATTAATAATGTTATTATTAGGACATTAGTTTTGGATGCATATAAAAACATTGATTTAGATAAACTCAAAATAATAGCCTATGGAGATGATGTTATCTTTTCTTATAAGTACCAGCTAGATATGGAAGCAATAGCCAAAGAAGGTGTTAAGTATGGTCTCACCATAACTCCAGCCGATAAGTCAAATGAATTTAAGAAATTAGATTATAGTAATGTGACTTTTCTGAAAAGAGGGTTTAAGCAAG
>FJ445139_A54/F05/USA
CCTAGTGTGCTCACTTTGAGTCCTCCGGCCCCTGAATGTGGCTAACCTTAAACCCGTAGCTAGTGCACACAATCCAGTGTGTGGCTAGTCGTAATGAGCAATTACGGGATGGGACCAACTACTTTGGGTGTCCGTGTTTCACTTTTT-CCTTTTTATTTGCTTATGGTGACAATATATAGAT---TATATATTGACACCATGGGCGCTCAGGTATCTAGACAGAATGTTGGTACTCACTCAACTCAAAACTCTGTGTCAAATGGATCCAGCTTGAATTATTTCAATATAAATTATTTTAAAGATGCTGCTTCAAGTGGAGCGTCCAAATTGGAATTCTCACAAGATCCAAGTAAGTTTACTGACCCAGTAAAAGATGTTCTGGAAAAGG--ATACCAACTTTACAATCACCCACAGTGGAGGCTTGTGGCTACTCAGATAGGATTATACAAATAACTAGAGGAGATTCAACAATAACATCACAAGATGTGGCAAATGCCGTTGTGGGATATGGTGTCTGGCCACATTATTTAACAGCACAGGATGCCACAGCCATAGATAAACCTACACAACCTGACACATCATCCAACAGATTTTACACACTTGACAGTAAATTGTGGGACGAGACATCAAAAGGCTGGTGGTGGAAGTTGCCTGATGCACTCAAAGACATGGGCATATTTGGTGAGAATATGTTTTACCATTTCCTTGGGAGATCAGGATACACTGTACATGTACAGTGTAATGCAAGTAAATTTCATCAAGGTACACTGCTAATCGCCATGGTACCAGAACATCAATTAGCCAGCGCAAGTCGTGGCA---ATGTCACTGCAGGATATAATTATACACACCCTGGTGAACTTGGTAGAGTAGTTGGGCAACCTAGACAGATTAATGATCACCAACCTAGTGATGACAACTGGTTAAATTTTGATGGTACTTTCCTTGGAAATCTGTTAATATTCCCACACCAATTTATTAATTTAAGAAGCAATAATTCAGCAACAATCATTGTTCCATATGTGAATGCAGTGCCAATGGACTCAATGCTAAGACATAACAATTGGAGTTTGTTAATTATCCCTGTGAGTTCTCTGAAAAGCGATCAGGCATC---TGTTAGAGTGCCAATAACAATTTCAATTAGTCCAATGTGTGCTGAATTCTCTGGTGCCAGAGCAAG---------AGCAGCACAAGGTTTGCCGGTTTATATTACACCAGGATCTGGACAGTTCATGACTACAGATGATTTACAATCCCCATGTGCTCTACCATGGTACCACCCGACTAAGGAAATTTTCATACCTGGTGAGGTTAGAAACCTTATTGAGATGTGCCAAGTCGACACACTCATCCCAATTAATAACACACTTCCAAACCTTCGTAATGTTAGTAAGTATGCTGTTTCACTGTCTAGTCAAACTGATTTTGCTAAGGAAATATTTGCTATTAAAGTGGATGTAGCTTCCCAACCTCTTTCAAGTACACTTTTAGGTGAAATATGTAGTTATTACACACACTGGACAGGTAGTTTACGTTTTAGCTTCATGTTCTGTGGTACAGCCAATACAACGCTTAAGGTGCTCATTGCTTACACACCACCAGGGATCAAGAAACCTGAAACCAGAAAGCAAGCCATGCTGGGTACACATATAGTGTGGGATGTGGGGCTACAATCGACTGTTTCTCTGGTTGTCCCTTGGGTTAGTGCTAGCCACTTCAGATACACAACTCCAGATACATACTCTGCAGCAGGGTACATAACTTGTTGGTATCAAACAAACTTTGTATTTCC-CCTAATACACCTAATAATGCTGACATGTTGTGTTTTGTGTCTGCTTGTAAAGACTTTTGCTTACGCATGGCTAGAGACACTGACATGCACGTGCAAAATGTGCCAATAGAGCAAAATCCTGTAGAAAAGTATGTTGATGAAGTGTTAAATGAAGTATTAGTTGTTCCAAACATCAGAGAAAGTCATCCAGCTACATCCAATTCAGCCCCTGCGTTGGATGCGGCAGAAACTGGACATACTAGTGGAATACAACCTGAGGACACTATAGAAACAAGATACGTACAGACTTCACAAACCAGAGATGAAATGAGCATAGAGAGCTTTTTAGGTAGAGCTGGTGA----------TCAATCATCACAATTCGGAATGA---TGAATACAATGATCA--ACTTCAAGAAATGGGACATAACATTACAAGAAATGGCACAAATACGGAGAAAATTTGAATTCTTTACTTATGTTAGGTTTGATTCAGAAATTACTCTAGTCCCTT----------AGCGAAGGGTGATATTGGGCATATTGTCATGCAATTCATGTATGTACCACCTGGTGCACCAAAACCAGAGAAAAGGAATGATTACACCTGGGAGTCAAGTACAAACCCTTCTATATTTTGGCAACATGGTCAAGCTTATCCAAGATTCTCTTTACCCTTCTTAAGCATTGCATCTGCTTACTACATGTTCTATGATGGTTATGATGGTGATGCACCAGGGTCAAGGTATGGGACCTCAGTCACCAACCACATGGGTACATTGTGCTCAAGAGTGGTTACTGGTA------CA------AATCCAGTTGAGATCACTACAAGAGTGTATCATAAAGCAAAACACATTAGAGCATGGTGTCCACGTGCACCTAGGGCTGTCCCATACACACATACTAGATCAACAAATTACATGCCACAGGATGGTGAACCAACAATTTTCCTTAAGCACAGGGAAACTCTTACAACAGCTGGACCCAGTGACATGTATGTACATGTCGGTAATTTAATATACAGGAATCTACATCTTTTCAATTCTGAAATGCATGACTCTATTCTGATTTCTTACTCTTCTGATTTAGTCATATACCGCACAAACACAATAGGAGATGACTATATTCCAACATGTGATTGCACAGAAGCCACATATTACTGTAAGCACAAGAATAGATATTACCCAATTAAAGTAACTAGTCATGATTGGTATGAAATACAAGAAAGTGAATATTACCCTAAACACATTCAATATAACCTTTTGATTGGAGAAGGACCATGTGAACCAGGAGACTGTGGAGGCAAATTACTGTGTAAACATGGGGTCATCGGAATAATCACTGCTGGTGGAGAAGGACATGTGGCATTTATTGATCTTAGACATTTCCATTGTGCCGAAGAGCAAGGCATAACTGACTACATCCACATGCTTGGTGAAGCCTTTGGTACAGGTTTTGTTGATAGTGTTAAGGATCAAATAAATGCTATCAACCCAATCAATAATATTAGTAAGAAAATAATTAAATGGCTCCTTAGAATCATATCAGCTATGGTAATAATAATCAGAAATTCATCAGATCCACAGACAATTATAGCCACTTTAACTTTAATTGGTTGTTCAGGTTCACCATGGAGATTTTTGAAGGAGAAATTCTGCAAATGGACTCAACTTAACTACATCCACAAGGAGTCTGATTCGTGGCTCAAAAAATTTACAGAAATGTGCAATGCAGCAAGAGGATTAGAGTGGATTGGCAATAAGATATCTAAATTTATTGATTGGATGAAATCTATGCTACCACAAGCTCAGCTTAAAATAAAATACTTGAGTGAGCTAAAGAAATTGAATCTCCTGGAAAAGCAGATGGAACACCTTAGAGTTGCGGATTCTCAAACACAGGAGAAAATTAAACATGAAATCGACACTCTTCATGACCTTTCATGCAAATTTCTTCCATTATATGCAAGTGAAGCAAAGAGAATTAAAATTTTACACAATAGGTGTAGTACTATTATTAAGCAAAAGAAAAGGTGTGAGCCTGTTGCCGTTGTAATACATGGTGAACCAGGTACA--GGAAAATCTATGACCACAAACTTCCTAGCTAGAATGATAACCAATGATAGTGATATATATTCTTTACCTCCAGATCCTAAATATTTTGATGGATATGATCAACAAAGTGTGGTCATCATGGATGACGTGATGCAAAATCCAAGTGGAGATGATATGACTCTATTTTGTCAGATGGTCTCTAGTGTCACTTTTATACCACCTATGGCTGATTTACCAGATAAGGGAAAACCTTTTGATTCTAGATTTGTGTTATGTAGTACTAATCATAATTTACTGGCACCTCCCACAATAACTTCTTTACCAGCTATGAACAGGAGATTCTTTCTTGATCTAGATATAGTGGTGTGTGATAAATATAAAGATTCACAAGGAAAATTAAATGTGTCTGCTGCTTTTAAACCATGTGATGTTAACACAAAAATTGGAAATGCCAAGTGCTGCCCCTTCATATGTGGCAAGGCTGTCATGTTCAGGGATAGAAATACATGTCAAACCTATACACTATCTCAAGTCTATAATCAAATACTTGATGAAGATAAAAGGCGTAGACAGGTTGTTGACGTGATGGCAGCAATATTTCAAGGCCCAATTTCACTTGAGG--CCACCACCAGCAGCAATAAGTGACCTTTTGCAATCAGTTAGAACCCCAGAGGTGATCAAGTATTGTGAAGACAATAAATGGATAATACCAGCAGAGTGCAAGATAGAGAGAGATCTGAATTTGGCAAACACCATTATCACAATCATTGCAAATATTATTAGTATTTCAGGTATAATTTATGTGATATACAAACTCTTTTGTACACTTCAAGGTCCATATTCAGGTGAACCCAAACCCAAAACCAAAGTGCCAGAAAGAAGAGTAGTAGCACAAGGTCCTGAAGAAGAATTTGGTAGATCACTTATTAAACACAACTCATGTGTGGTCACCACTTCAAATGGTAAATTTACAGGTTTAGGAATTTATGATAGAACATTGATTGTACCCACACATGCAGATCCAGGTAAAGAAGTACAAATAGATGGCATCACAACTGAGGTCCAAGATTCTTATGATTTGTATAACAAAGATGGTATAAAATTGGAAATTACAGTTCTTAAACTTAAAAGAAATGAGAAATTCAAGGACATTAGGAAGTATATTCCAGAAAATGAAGATGATTATCCAGATTGTAATTTGGCTTTATCTGCCAACCAACCAGAAACTACAATTATTAATGTTGGAGATGTAGTATCATATGGGAACATTTTACTCAGTGGAAATCAAACAGCAAGAATGCTCAAATACAACTACCCAACAAAATCAGGGTATTGTGGTGGGATACTATACAAAATTGGGCAAGTCTTGGGCATTCATGTTGGTGGCAATGGAAGGGATGGATTTGCAGCTATGCTATTAAGATCATACTTTACAGAGGCACAAGGTCAAATAGTTACCACTAAATCTACCATAGAGTGTAACCTACCTAGCATTCATACACCTAGTAAAACCAAATTACAACCCAGTGTATTTTATGATGTCTTCCCCGGGAGTAAAGAGCCAGCTGTGCTCTCAGAACATGATCCTAGATTAGAAGTTGATTTTAAACAAGCTTTGTTTTCAAAGTATAAAGGCAATAATCAGTGTGAAATAAATGAGCACATCAAAGTGGCAGCATCCCACTATTCAGCACAGTTAATGACATTGGACATTGATTCAAATCCAATTTCACTAGAAGATAGTGTGTTCGGCACAGAGGGCCTAGAAGCACTTGATCTCACCACTAGTGCTGGATTTCCTTATGTGTCTATGGGTATCAAGAAAAGAGATTTGATTAACAAACAAACAAAAGACATCACCAAGCTTAAGATAGCTCTAGATAAATATGGTGTTGATCTGCCCATGGTCACATTTCTTAAAGATGAACTTAGGAAAAAAGAAAAGATTCACACTGGAAAGACACGTGTTATTGAGGCTAGTAGTGTAAATGACACTGTGTTATTTAGAACAACCTTTGGAAATCTTTTTTCAAAATTTCATTTGAATCCTGGCATTGTCACTGGTTCCGCAGTGGGGTGTGATCCAGAGACCTTTTGGTCAAAAATACCAGTGATGTTAGATGGTG-A-TGCATAATGGCATTTGATTACACAAACTATGATGGTAGCATACATCCAATATGGTTCCAGGCTCTTAAAGAAGTACTATCCAACTTAGGGTTCCAACCCAATTTAATAGATAGATTGTGCAAATCTAAACATATTTTTAAAAATGTGTATTATGAAGTTGAAGGGGGGGTACCATCAGGTTGTTCTGGGACAAGTATATTCAACACAATGATTAACAATATCATCATTAGAACACTAGTGCTGGATGCATATAAAAATATTGATCTGGACAAGCTCAAAATAATAGCTTATGGGGATGATGTCATCTTTTCCTATAAATATCAATTAGATATGGAAGCAATTGCTAAAGAAGGTGTTAAATATGGTCTAACTATAACCCCAGCTGATAAATCAAGTGAATTTAAGAAATTAGATTATAGCAATGTAACTTTTCTTAAAAGAGGGTTCAAGCAGG
>FJ445163_A85/ATCC_VR1195
CCCCGTGTGCTCACTTTGAGTCCTCCGGCCCCTGAATGTGGCTAACCTTAACCCTGCAGCTGGTGCATGTAATCCAACATGTTGCTAGTCGTAATGAGCAATTGCGGGATGGGACCAACTACTTTGGGTGTCCGTGTTTCACTTTTT-ACCTTTAATTTGCTTATGGTGACAATATATATAC---TATATATTGGCATCATGGGCGCTCAGGTATCTAGACAGAATGTTGGAACGCACTCAACTCAAAACTCAGTCTCTAATGGATCCAGTCTAAATTATTTCAACATAAATTATTTTAAAGATGCCGCGTCAAGTGGAGCATCAAAACTTGAATTTTCACAAGATCCAAGTAAATTTACTGATCCAGTAAAAGATGTCTTAGAGAAGG--ATACCAACTTTGCAATCTCCAACAGTAGAGGCTTGTGGTTATTCAGATAGAATTATACAGATTACTAGAGGAGACTCTACAATAACATCTCAAGATGTAGCAAATGCAGTGGTTGGATATGGAGTGTGGCCTCACTACCTAACACCGCAAGACGCCACAGCTATAGACAAACCCAGCCAACCTGACACATCATCAAATAGATTTTATACCTTAGAGAGTAAAGAATGGACCAATTCCTCTCAAGGGTGGTGGTGGAAACTACCTGATGCATTGAAGGACATGGGAATATTTGGTGAAAATATGTATTATCATTTTCTTGGTAGATCAGGGTATACAGTGCATGTGCAATGTAATGCAAGCAGATTTCACCAGGGAACATTATTAGTTGTGATGATCCCTGAACACCAATTAGCTAGTGCAACCAAGGGCA---ATGTAACAGCAGGTTATAATTATACACATCCAGGAGAACTAGGTAGAATTGTTGGACAAACAAGTGAAATAAACAACAAGCAACCTAGTGATGACAATTGGTTAAATTTTGATGGGACTTTTCTTGGCAATGTTTTAATATTTCCCCACCAATTTATTAACCTGAGAAGCAATAACTCAGCAACAATCATTGTACCATATGTTAATGCAGTACCAATGGACTCAATGCTTAGACATAATAATTGGAGTTTGGTAATTATTCCAATTAGTCCCCTTAAAAGTGATACCACTGCCACATCAAAAGTCCCTATCACTATATCAATAAGTCCCATGTGTGCTGAATTCTCTGGCGCTAGAGCAAG---------GGCTGCACAAGGTTTACCAGTATACCTTACACCAGGTTCAAATCAGTTCATGACCACAGATGACTTTCAATCTCCATGTGCCTTACCCTGGTATCATCCAACCAAAGAGATTTTTATACCTGGTGAGGTTAAGAACCTTATTGAAATGTGCCAAGTGGATACCCTAATACCAATAAATAACACTTCTCAAAATCTGCGTAACATTAATAAGTACACTGTTCAATTAACTAGTCAAGTAAATTTAGCTCAGGAAATCTTTGCAATAAAAGTTGATGTGGCTTCACAACCTTTGTCCAGCACACTTCTTGGAGAAATTTGTTCATACTATACACACTGGACTGGTAGCCTACGGTTTAGTTTCATGTTTTGTGGTACTGCTAATACAACACTTAAACTTCTGCTTGCCTACACACCACCTGGAATAGATAAGCCAAAGAACAGGAAGCAAGCCATGCTTGGTACACACATAGTATGGGATGTGGGTTTACAATCAACAATATCACTGGTGGTACCTTGGGTGAGCGCTAGTCACTTCAGATATACAACACCAGATACATATTCTGCCGCTGGCTACATAACATGCTGGTACCAGACTAATTTTGTGTTCCC-CCAAATACACCTGCTACAGCTGATATGCTATGCTTTGTTTCTGCTTGCAAGGATTTTTGTCTACGAATGGCCAGGGACACTGATATGCACGTGCAAGATGTGCCAATTACTCAAAATCCTGTTGAAAAATACGTTGATGAAGTCCTTAATGAGGTTCTAGTGGTTCCAAATATCAAAGAGAGTCACCCAACTACATCAAATTCAGCTCCTGCTTTGGATGCAGCAGAGACTGGCCATACAAGTAGTATACAGCCCGAGGATACAATAGAGACCAGGTTTGTTCAAACTTCACAGACTAGGGATGAAATGAGTTTAGAAAGTTTCTTGGGAAGATCTGGTGA----------TCATTCATTACTGTGAATAACAA---AGATTATGATGAAAA--ACTTTGATCAGTGGCAGATAACTATACAGGAAATGGCACAAATTAGAAGGAAGTTTGAGTTCTTTACTTACACTAGATTTGATTCAGAAATCACTTTAGTCCCTT----------AGCGAAGGGTGATATTGGACACATTGTAATGCAGTATATGTATGTGCCCCCCGGAGCACCAATACCAAGGAAAAGAGATGATTACACATGGCAATCAGGTACTAATGCTTCCGTGTTTTGGCAACATGGGCAAACTTTCCCCAGATTTTCCTTACCTTTCTTGAGTGTTGCTTCAGCATATTACATGTTTTATGATGGTTATGATGGTGATACACCAGGCTCAATGTATGGGACGTCAGTCACCAACCACATGGGAACACTGTGCTCGAGGATAGTTACCAACA------CA------AATGAGGTTGAAATCACCACGCGTGTGTATCATAAGGCCAAGCATGTAAAGGCTTGGTGTCCAAGAGCACCAAGAGCGGTGCCTTATACACACACACGCTCAACCAACTATGTGCCACAAGATGGTGAAGTTAAGATCTTCCTCAAAGAGAGAGCTAGTTTAACCACAGCAGGGCCCAGTGACATGTATGTGCATGTTGGGAACTTAATTTACAGAAACCTACACCTCTTTAATTCTGAAATGCATGATTCAATTTTAGTGTCTTATTCCTCTGACTTAGTCATATACCGAACAAATACGATAGGTGATGACTACATTCCTACATGTGATTGCACCGAAGCCACTTATTACTGTAAACATAAAAATAGGTATTATCCAATTAGAGTCACAAGTCATGATTGGTATGAAATTCAGGAGAGTGAATACTATCCAAAACATATACAATACAATCTTTTAATTGGAGAGGGACCATGTGAACCTGGTGATTGTGGAGGAAAGTTATTATGTAAACATGGTGTGATTGGTATAATCACTGCTGGTGGAGAAGGACATGTAGCTTTCATTGACCTCAGACATTTCCACTGTGCTGAAGAACAGGGCATAACTGATTACATCCACATGCTTGGTGAGGCCTTCGGCACAGGATTTGTTGATAGTGTCAAAGAACAAATTAGTGCCATTAACCCAATCAACAATATTAGTAAGAAAATAATTAAGTGGCTCCTTAGGATTATATCAGCTATGGTTATAATCATAAGAAATTCATCTGACCCACAGACAATAATTGCTACATTAACTCTAATTGGTTGCTCAGGTTCTCCTTGGAGATTTCTTAAGGAAAAATTCTGTAAATGGACCCAATTAACTTATATTCACAAGGAATCTGACTCATGGCTTAAAAAATTCACAGAAATGTGTAATGCAGCAAGAGGCTTGGAATGGATTGGAAATAAAATATCAAAATTCATTGAATGGATGAAATCCATGCTTCCTCAAGCTCAATTGAAGGTCAAGTACTTGAGTGAATTAAAGAAATTAAACCTTCTTGAAAAGCAAATAGAGCATCTCAGGGTTGCTGATTCTCATACACAAGAAAAAATAAAACATGAAATTGACACCCTTCATGATCTTTCATGTAAATTTCTTCCACTTTATGCAAGTGAAGCAAAAAGAATCAAAATATTACACAACAAGTGTAGTGCAATTATCAAACAAAAGAAAAGATGTGAACCTGTTGCTGTTGTAATTCATGGTGAGCCTGGTACT--GGCAAATCTATGACTACAAACTTTTTAGCTAGGATGATAACAAGTGATAGTGATATCTACTCCCTACCTCCAGATCCCAAATATTTTGATGGGTATGATCAACAGAGTGTGGTCATCATGGATGATGTTATGCAAAATCCTAGTGGGGATGACATGACTTTGTTTTGTCAGATGGTATCTAGTGTCACATTCATACCACCTATGGCTGACTTACCAGACAAAGGAAAACCTTTTGATTCTAGATTTGTGCTGTGTAGTACTAATCATAATTTGTTGGCACCTCCTACTATAACCTCTCTACCAGCCATGAATAGAAGATTCTTCCTTGATTTGGATATTATTGTGTGTGATAAATATAAAGATGCACAAGGAAAATTAAATGTGTGTGCAGCTTTCAAACCCTGTGATATTGACACAAAAATTGGAAACGCTAAATGTTGCCCTTTTATATGTGGTAAAGCTGTCATTTTCAGGGACCGAAACACGTGTCAAACTTACACACTGGCACAAGTCTACAACCTAATACTTGATGAAGACAAAAGGCGTAGGCAAGTCATTGATGTAATGGCAGCAATATTTCAAGGACCAATCTCACTTGTGG--CCACCACCAGCAGCAATAAGTGATCTCTTGCAATCAGTCAGAACCCCAGAAGTGATTAGATACTGTGAAGTGAACAAATGGATAATACCTGCTGAATGTAAGGTAGAGAGGGATTTAAACATTGCAAACACCATTATTACAATTATTGCAAACATTATTAGCATTTCTGGAATTATATACGTCATATACAAACTCTTTTGCACACTACAAGGTCCATACTCAGGTGAACCCAAACCTAAAACAAAAATACCAGAAAGAAGAGTAGTAGCCCAAGGACCAGAAGAGGAATTTGGCAGATCACTCATCAAACATAACTCATGCATAGTGACCACTTCAAATGGTAAATTTACAGGTTTAGGGATATATGACAGAACGCTGATCATACCAACACATGCTGATCCAGGTAAAGAGGTGCAAATAGATGGCATTACAACCCAAGTACAAGACTCTTATGATTTATACAATAAGGATGGGATAAAGTTAGAGATCACAGTTCTTAAACTGAAAAGAAATGAGAAATTTAAAGATATTAGAAAATATATCCCAGAAAATGAAGATGATTATCCAGACTGCAATTTGGCCCTTTCTGCAAACCAACCAGAAACCACCATAATTAATGTTGGGGATGTAGTATCATATGGTAATATCTTACTCAGTGGAAATCAAACAGCAAGAATGCTTAAATACAACTACCCAACAAAATCGGGATATTGTGGGGGAATTTTGTACAAAATTGGTCAGGTTTTAGGCATTCATGTCGGTGGTAATGGGAGAGATGGATTTGCAGCTATGTTACTGAGATCCTATTTTTCAGAGACCCAAGGACAAATAATTTCCACTAAATCTACTACTGAGTGTAATTATCCTAGTGTACATACACCAAGCAAAACCAAGTTACAACCTAGTGTCTTTTATGATGTTTTCCCTGGTAATAAAGAACCTGCTGTGCTCTCAGAACATGATCCTAGATTGAAAGTTGACTTCAAGGAGGCCTTGTTCTCCAAGTACAAGGGAAATGGCCCATGTGAGATGAATGATCATATTAAGGTAGCAATTTCCCACTATTCAGCACAGTTGATGACACTAGATATTGACTCAAATCCCATTTCTTTGGAAGATAGTGTTTTTGGTATGGAAGGTCTAGAAGCTCTTGACCTCAATACCAGTGCAGGGTTTCCTTATGTTTCTATGGGTATTAGAAAGAGGGATTTGATTAACAAGCAAACAAAGGACATTACTAAACTGAAGATGGCATTAGACAAGTATGGTGTTGATTTACCTATGGTTACATTCCTTAAAGATGAACTTAGAAAGAAGGAAAAAATTTCTGCTGGCAAGACAAGGGTCATAGAGGCTAGTAGTGTAAATGATACTGTGTTGTTTAGAACAACCTTTGGAAACCTTTTCTCAAAATTTCACTTGAATCCAGGAATTGTGACTGGTTCTGCTGTAGGTTGTGATCCAGAGACATTTTGGTCAAAGATACCAGTAATGCTAGATGGTG-A-TGCATAATGGCATTTGATTACACAAATTATGATGGAAGTATACACCCTATATGGTTCCAAGCCCTTAAAGAAGTCTTATCCAACTTGGGGTTTGACTCCAATTTAATAGACAGAATATGTAAGTCAAAGCACATTTTTAAAAACATGTATTATGAAGTTGAAGGAGGGGTACCATCTGGCTGTTCTGGAACAAGTATATTCAATACAATGATTAATAATATTATCATTAGAACATTAGTTTTAGATGCATATAAAAATATTGACTTGGATAAATTGAAAATAATAGCATATGGAGATGATGTCATATTTTCATATAAATATCAATTGGATATGGAAGCAATTGCTAAAGAGGGTGTCAAATATGGTCTTACTATAACCCCAGCAGATAAATCAAGTGAATTTAAGCAATTGAATTACAATAATGTGACTTTTTTAAAAAGAGGATTTAAACAAG
>FJ445129_A40/ATCC_VR341
CCCCGTGTGCTCACTTTGAGTCCTCCGGCCCCTGAATGTGGCTAACCTTAACCCTGCAGCTAGTGCATGTAATCCAACATGTTGCTAGTCGTAATGAGCAATTGCGGGATGGGACCAACTACTTTGGGTGTCCGTGTTTCACTTTTT--CCTTTAATTTGCTTATGGTGACAATATATATAT---TATATATTGGCATCATGGGCGCACAGGTTTCTAGACAGAATGTTGGAACGCACTCCACTCAAAATTCAGTTTCTAATGGGTCTAGTTTAAACTACTTTAACATCAATTATTTCAAAGATGCTGCATCAAGTGGGGCATCAAAGCTTGAATTCTCACAAGATCCAAGCAAATTTACTGATCCAGTTAAAGATGTTCTAGAAAAGG--ATACCGACTTTGCAATCTCCAACAGTAGAGGCTTGTGGTTATTCAGACAGGATTATACAAATCACTAGAGGTGATTCGACCATAACATCTCAAGATGTGGCAAATGCTGTAGTTGGGTATGGAGTATGGCCCCATTATTTGACACCACAGGATGCTACAGCGATTGACAAACCTAGCCAGCCTGATACATCATCAAATAGATTTTATACCCTAGAGAGTAAAGAATGGACTAATTCTTCCCAGGGATGGTGGTGGAAATTGCCTGATGCATTAAAAGATATGGGGATATTTGGAGAGAATATGTTCTATCACTTTCTTGGTAGATCAGGTTACACAGTACATGTACAGTGTAATGCAAGCAAATTTCATCAGGGCACTTTGTTAATAGTTATGATTCCTGAACACCAGTTAGCTAGTGCAACTACAGGCA---ATGTTACAGCAGGTTATAATTACACACACCCAGGAGAACTTGGTAGAACTGTGGGTCAGAGAAGTGAAGTGAATATCAAACAACCCAGTGATGACAATTGGTTAAATTTTGATGGGACCTTTCTTGGCAATCTATTGATCTTCCCACACCAATTTATCAACTTGAGAAGCAATAATTCGGCAACAATCATTGTTCCGTATGTCAATGCAGTACCAATGGACTCAATGCTTAGACACAACAACTGGAGTCTATTGATTATCCCAATCAGTCCTCTCAAGAGTGATATGTCAGCTACATCTAAAGTCCCCATAACAATATCAATAAGTCCAATGTGCGCTGAATTTTCTGGTGCAAGGGCAAG---------AACCACGCAGGGTTTACCAGTATATTTGACACCAGGTTCAAATCAATTCATGACTACAGATGATTTCCAATCCCCATGTGCTTTACCTTGGTACCATCCAACTAAGGAAATTTTTATACCTGGAGAGGTTAAAAATCTTATTGAAATGTGTCAAGTGGATACTCTAATACCAATAAACAACACCATGCCAAATCTACGAAACATCAATAAATATACTGTGCAATTAACAAGCCAAATGGATTTAGCTCAAGAAATTTTTGCACTTAAAGTAGATGTAGCTTCTCAACCTTTATCTAGTACACTCTTGGGAGAAATATGTTCATACTACACACATTGGACTGGTAGTTTACGCTTTGGTTTTATGTTCTGTGGTACTGCTAATACAACTCTTAAACTTTTGATTGCTTATACACCACCTGGAATAAAGAAGCCGGAGAATAGAAAACAAGCCATGCTTGGTACACACATAGTATGGGATGTAGGATTGCAATCAACAATATCTTTAGTAGTACCTTGGGTGAGTGCTAGTCATTTTAGATATACAACACCAGACACATACACTGCTGCTGGGTATATAACATGTTGGTACCAAACAAATTTTGTATTTCC-CCAAACACACCTGCCACAGCTGACATGTTATGCTTTGTTTCTGCTTGTAAAGATTTTTGCCTGCGCATGGCTAGAGACACTGATATGCATGTGCAAAATGTGCCAATCACCCAGAACCCCGTTGAAAGGTATGTTGATGAGGTTCTTAATGAAGTTCTGGTAGTTCCAAATATCAGAGAGAGCCATCCAACTACATCAAATTCGGCCCCTGCCTTGGATGCAGCAGAGACTGGACATACAAGCAACATACAACCTGAAGATACAATAGAAACAAGATTTGTGCAGACATCACAAACTAGAGATGAAATGAGCATAGAGAGTTTCTTGGGAAGATCTGGTGA----------TCATTCATTACAGTGGATAACAG---GGAATATGATGACCA--ACTTTGATAAGTGGCAGATAACCATACAAGAGATGTCACAAATTAGGAGAAAATTTGAATTCTTTACATATGCTAGGTTTGATTCAGAAATTACCTTAGTTCCTT----------AGCGAAGGGAGACATTGGACACATTGTGATGCAATATATGTATGTACCCCCTGGCGCACCCATACCAAAGAAAAGAAATGATTACACATGGCAGTCAGGCACTAATGCTTCTGTATTCTGGCAACATGGTCAAACTTTCCCTAGATTTTCTTTACCTTTCCTAAGCATAGCTTCAGCATACTACATGTTTTATGATGGATACGATGGTGATACATCGACCTCAAGATATGGCACATCAGTCACTAACCATATGGGAACGCTATGCTCAAGAATAGTCACCAACA------CA------AATGAAGTTGAGATTACCACACGTATATATCACAAGGCCAAGCATATTAAAGCATGGTGTCCAAGGGCCCCAAGAGCAGTACCTTACACACATACACACTCAACAAATTATAAACCTCAAGAAGGTGAAGTCCAGATTTTCCTCAAAGAGAGAGCCAGCCTAACAACAGTTGGACCTAGTGATATGTATGTGCATGTTGGGAATCTAATATATAGGAACTTACATCTTTTTAACTCTGAAATGCATGATTCAATTTTGGTATCACATTCTTCTGACTTAGTCATATACCGCACAAACACAATAGGTGATGACTACATTCCCACATGTGATTGCACAGAGGCTACCTACTACTGTAAGCATAAAAACAGATATTACCCAATTAAAGTAACAAGTCATGACTGGTATGAAATTCAGGAGAGTGAATATTACCCAAAGCACATACAATACAATCTTTTGATTGGAGAAGGGCCATGTGAACCAGGTGATTGTGGAGGGAAATTGTTATGTAAACATGGCGTGATTGGCATAATTACTGCTGGTGGGGAAGGGCATGTTGCTTTCATTGACCTTAGACATTTCCATTGTGCTGAAGAACAGGGCATAACTGATTACATCCATATGCTCGGTGAAGCTTTTGGCACAGGTTTTGTTGATAGCGTCAAAGACCAGATAAGTGCTATTAATCCAATTAACAACATTAGTAAGAAAGTAATCAAGTGGCTTCTTAGAATCATATCAGCTATGGTGATAATCATAAGAAATTCATCTGATCCTCAAACAATAATAGCTACGCTAACTTTAATTGGTTGTTCAGGTTCCCCTTGGAGATTTCTCAAAGAAAAATTTTGTAAATGGACTGAATTAACATATATCCATAAAGAGTCTGACTCATGGCTTAAGAAATTTACAGAAATGTGCAATGCTGCAAGGGGTTTAGAATGGATTGGCAATAAAATATCTAAATTTATTGACTGGATGAAGTCTATGTTACCTCAAGCCCAACTTAAGGTTAAATACCTAAGTGAATTGAAGAAATTGAGTTTCCTTGAGAAGCAAATGGAGCATCTAAGAGTGGCTGATTCCCAGACACAAGAAAAGATAAAACATGAAATTGACACTCTTCATGATCTTTCATGCAAGTTTCTCCCACTTTATGCAAGTGAAGCAAAAAGAATCAAAGTTCTACACAATAAATGCAGTGCAATTATTAAACAAAAGAAAAGATGTGAACCTGTTGCTGTTGTTATTCATGGTGAGCCTGGTACT--GGCAAATCAATGACCACAAACTTCTTAGCTAGGATGATAACAAGTGATAGTGACATTTACTCTTTGCCTCCAGATCCTAAGTATTTTGATGGATATGATCAGCAAAGTGTAGTCATTATGGATGATGTTATGCAGAATCCAAGTGGGGATGACATGACTTTATTTTGTCAAATGGTTTCTAGTGTTACTTTCATACCACCTATGGCTGATCTACCAGATAAAGGAAAACCCTTTGATTCTAGATTTGTATTATGTAGTACAAACCACAACTTACTAGCACCACCCACAATAACCTCTCTTCCAGCCATGAATAGAAGATTTTTCCTTGATCTGGACATTATAGTGTGTGATAAATATAAGGTTGCACAAGGAAAGTTGAATGTATCTGCTGCATTTAAACCATGTGATGTTAACACAAAAATTGGAAATGCCAAATGTTGTCCATTCATATGTGGTAAAGCTGTCATTTTTAGGGATCGTAATACATGCCAAACATACACTCTAGCACAAGTATATAACTTGATACTTGATGAAGACAAGAGACGTAGGCAGGTTATTGATGTAATGGCAGCAATATTTCAAGGGCCCATTTCTCTTGAGG--CCACCACCAGCAGCAATAAGTGATCTTTTGCAATCAGTCAGAACTCCTGAAGTGATTAAATACTGTGAAGATAATAAATGGATAATACCAGCTGGGTGTAAGGTAGAAAGAGATTTAAACATTGCAAATACTATTATCACAATTATTGCAAACATCATCAGTATTTCTGGAATTATCTATGTTATATATAAACTTTTTTGCACACTTCAAGGCCCATATTCGGGTGAACCTAAACCAAAGACAAAAATACCGGAGAGAAGAGTGGTGGCCCAAGGTCCAGAGGAAGAATTTGGTAGATCACTCATCAAACATAACTCTTGTGTGGTAACTACCTCCAATGGTAAATTTACAGGATTAGGCATTTATGATAGAACATTGATTATACCAACACATGCTGACCCAGGTAAAGAGGTGCAAATAGATGGCATCACAACTGAAGTACAAGATTCCTATGATCTGTACAACAAAGATGGGATAAAATTGGAAATCACAGTTCTTAAACTTAAAAGGAATGAGAAATTTAAGGATATTAGAAAGTATATTCCAGAAAATGAAGATGACTACCCAGATTGCAATTTGGCTTTATCTGCTAACCAACCAGAAACTACAATAATTAATGTTGGTGATGTAGTGTCATATGGTAATATTCTGCTTAGTGGAAGTCAAACAGCAAGAATGCTCAAATACAATTATCCAACAAAATCGGGGTACTGTGGTGGAATTTTATACAAAATAGGCCAAGTCCTGGGCATTCATGTCGGTGGTAATGGAAGAGATGGTTTTGCAGCAATGTTGTTAAGATCTTATTTTACAGAAACACAAGGTCAGATAATTACTTCCAAATCCACTATTGAATGCAATTTGCCTAGTATCCACACACCAAGCAAAACCAAATTACAACCCAGTGTCTTCTATGATGTCTTTCCTGGTAACAAAGAACCAGCAGTGCTTTCAGAGCATGATCCTAGATTAAAAGTTGATTTTAAAGAAGCCCTGTTTTCAAAGTACAAAGGAAATAACCCATGTGAAGTGAATGATCACATTAAAGTAGCAATCTCTCACTACTCAGCACAATTAATGACATTGGATATTGATTCAAATCCTATTTCATTAGAAGATAGTGTTTTTGGTATAGAAGGATTAGAAGCACTTGATCTTAACACCAGTGCAGGTTTTCCTTATGTTTCCATGGGTATCAAGAAGAGAGATTTGATTAATAAACAAACAAAGGATATTACAAAATTAAAAGCAGCACTAGATAAATATGGTGTTGACTTGCCCATGGTTACATTCCTTAAAGATGAACTTAGGAAAAAAGAGAAAATCTCCGCTGGAAAGACACGAGTTATAGAGGCTAGTAGTGTGAATGATACTGTATTATTTAGAGCAACTTTTGGAAATCTCTTTTCAAAATTTCATCTGAACCCTGGAATTGTGACTGGATCTGCTGTGGGTTGTGATCCAGAGACATTCTGGTCAAAGATACCAGTAATGCTGGATGGTG-A-TGTATAATGGCATTTGATTACACAAATTATGATGGTAGCATACACCCAATATGGTTTCAAGCTCTTAAAGCAGTGTTATCCAATCTAGGGTTTAATTCTAATCTAATAGATAGACTATGTAGATCTAAGCATATCTTCAAAAATGTGTATTATGAAGTTGAAGGAGGAGTGCCATCAGGGTGTTCAGGTACAAGTATATTCAATACAATGATCAACAATATTATAATTAGGACATTAGTTTTAGATGCATATAAGAATATTGATTTGGATAAGCTTAAAATAATAGCATATGGAGATGATGTTATATTCTCATACAAATACCAATTGGATATGGAAGCAATAGCTAAAGAAGGTTCTAAATATGGTCTTACCATAACTCCCGCAGATAAGTCAAATGAATTCAAGCAGCTGAATTATAACAATGTAACTTTCTTGAAAAGAGGATTTAAGCAGG
>FJ445146_A63/ATCC_VR1173
CCCCGTGTGCTCACTTTGAATCCTCCGGCTCCTGAATGTGGCTAACCTTAACCCCGCAGCCAGTGCACATAAGCCAATGTGTGGCTGGTCGTAATGAGCAATTGTGGGATGGGACCAACTACTTTGGATGTCCGTGTTTCCTGTTTT-TCTTTTTTCTTGCTTATGGTGACAATATATATAG---TATATATTGGCATCATGGGCGCACAAGTTTCAAGGCAAAATGTTGGCACACACTCAACACAAAATTCTGTTTCCAACGGGTCTAGTCTAAATTATTTTAACATCAATTACTTTAAAGATGCTGCATCAAGTGGCGCTTCCAAATTAGAATTTTCACAAGACCCAAGTAAATTTACTGACCCGGTAAAAGATGTTTTAGAGAAGG--ATTCCAACTTTACAATCCCCAACTGTAGAGGCCTGCGGCTACTCAGATAGAATTATCCAAATAACTAGAGGTGATTCCACAATAACATCTCAAGATGTGGCCAATGCAGTGGTAGGGTATGGTGTGTGGCCTCAGTATTTATCATCACAGGACGCCACAGCTATAGACAAACCCACTCAACCAGACACATCCTCCAATCGCTTCTACACTTTAGAGAGCAAAGTGTGGACTCGAACATCAAAAGGATGGTGGTGGAAGTTGCCAGATGCACTCAAAGATATGGGTGTCTTTGGTGAAAACATGTTTTACCACTTTCTGGGGAGATCTGGATATACTGTACATGTACAGTGCAATGCTAGCAAATTTCATCAAGGTACTTTACTAGTTGCAATGGTTCCAGAACATCAATTGGCTAGTGCTAGCGCTGGAA---ATGTGACTGCTGGATACAATTACACCCACCCTGGTGAAGCAGGTAGGGATGTTGGCCAAAATAGAGATGCTAATTACAAACAACCAAGTGATGATAACTGGTTAAATTTTGATGGTACTCTCTTAGGGAATTTGCTGATTTTTCCTCACCAATTTATCAATCTTAGAAGTAACAATTCTGCAACAATCATAGTACCATATGTAAATGCAGTGCCCATGGACTCTATGCTTAGACACAATAATTGGAGCTTACTCATAATACCCATTAGTCCTCTGAATAGTGATCCATTGGCAACAGCTAAGGTCCCAATTACCATTTCAATTAGTCCTATGTGTGCTGAATTTTCTGGAGCACGAGCTAA---------AGTGGGCCAAGGATTGCCAGTTTATGTCACACCAGGTTCTGGTCAATTTATGACAACAGATGATCTCCAATCCCCATCGGCTCTGCCCTGGTATCACTCAACTAAAGAAATTTTTATACCTGGTGAAGTTAAAAATTTAATTGAGATGTGCCAGGTTGGTACCCTAATACCTGTGAATAATACCAACGCTAACATCAAGAATGTGAGTATGTACACTGTCCAACTAACTAGTCAAACAGATCTGGCCCAAGAAATCTTTGCTATAAAAGTGGATGTTGCATCCCAACCACTTTCAAGTACTCTCTTGGGTGAAATATGTAGTTACTACACACACTGGACTGGTAGTTTGCGTTTTAGTTTCATGTTCTGTGGTACAGCAAACACCACCCTCAAATTACTATTAGCTTACACCCCACCTGGTATAAAGAAACCTGAGAGTAGAAAACAAGCTATGCTAGGCACTCATATTGTCTGGGATGTGGGATTGCAATCAACTATATCACTAGTAGTCCCATGGGTTAGTGCTAGCCATTTCCGATACACCACTCCAGATAATTACTCTGCTGCAGGGTATATAACATGTTGGTACCAGACTAACTTTGTATTTCC-CCCAACACTCCTAACTCTGCAGATATGTTATGCTTTGTTTCTGCTTGTAAAGACTTTTGCTTACGCATGGCAAGAGATACAGACATGCATGTACAGAATGTCCCCATCACACAGAATCCAGTAGAGAATTATGTAAATGATGTTCTTAATGAAGTGTTAGTTGTTCCAAACATACAAGAAAGCCATCCAACCACATCAAACGCTGCTCCTGTACTTGATGCTGCGGAAACAGGACACACAAGCAGTATACAACCTGAGGATACTGTAGAAACTAGATATGTGCAAACGTCTCAAACAAGGGATGAAATGAGTGTAGAGAGCTTTCTTGGTAGATCAGGTGA----------TCATTCATCACTGTTGACAAAAC---TGACTATGACACTGG--ATTTTAATAAATGGCAAATAACATTACAAGAGATGGCACAAATTAGAAGGAAATTTGAATTCTTCACATATGTCAGATTTGATTCAGAAGTCACTCTTGTACCTT----------AGCGAAGGGTGACATTGGTCATATAGTTATGCAGTACATGTACGTTCCACCCGGTGCCCCTCTACCCACCCGAAGAGAAGATTACACATGGCAATCTGGCACTAATGCTTCAATATTCTGGCAACATGGACAAGCTTTTCCAAGGTTTTCTCTACCTTTCTTGAGTATTGCATCAGCATATTACATGTTTTATGATGGATATGATGGAGATAAATCAAGCTCTAGGTATGGTGTTTCAGTTACTAACCACATGGGGACTTTATGTTCTAGAATTGTAACAAACA------CA------AATCCAGTTGAGGTGACTACACGTGTATATCATAAAGCTAAACACATCAGAGCCTGGTGCCCAAGAGCTCCTAGGGCTGTTCCATACACACATAGTTATGTCACTAACTATAAAATTACAGGACAGGAGACTGAAATTTTCTTAAAACCTAGAGCAACTATCAAGACAGCAGGACCCAGTGATATGTATGTGCATGTTGGTAACCTCATATACAGAAATCTTCATTTGTTCAATTCAGAAATGCATGAGTCCATTCTAATATCTTATTCATCTGATCTAGTCATATACCGCACAAACACAAAAGGTGATGACTATATACCCACTTGTGACTGTACTCAAGCTACCTATTACTGTAAACACAAAAATAGATATTATCCAATTAATGTTACAAGTCATGACTGGTATGAAATACAAGAGAGTGAATATTACCCAAAGCACATCCAGTATAATTTGTTGATTGGTGAAGGTCCTTGTGAGCCAGGTGACTGTGGTGGTAAGCTCTTATGTAAACATGGTGTCATAGGTATCATTACTGCTGGAGGAGAGGGTCATGTGGCTTTTATAGACCTGAGGCAATTTCACTGTGCTGAAGAACAAGGGGTTACAGACTACATCCATATGCTGGGTGAAGCTTTTGGTACAGGATTTGTAGATAGTGTGAAAGAGCAGATAAATGCCATAAATCCAATTAACAATATTAGTAAAAAGATAATTAAATGGATGCTCAGAATTATATCTGCAATGGTCATAATTATCAGAAATTCATCTGACCCTCAAACCATAATTGCCACACTTACATTGATCGGCTGCTCAGGATCACCATGGAGATTCTTAAAGGAAAAATTTTGTAAGTGGACTCAGTTAAATTATATACATAAAGAATCAGATACCTGGTTAAAGAAATTTACTGAAATGTGTAATGCAGCTAGAGGTTTGGAGTGGATAGGTAACAAGATATCTAAATTCATAGAATGGATGAAGTCTATGTTACCACAAGCACAACTCAAAGTTAAGTATCTCAAAGAACTTAAAAAACTGAATTTTCTTGAAAAGCAAATTGAGCATCTCAGAGTTGCAGATTCACAAACACAAGAAAAGATTAAATGTGAAATTGACACATTACACGATCTGTCATGCAAATTTCTGCCACTGTATGCAAGTGAAGCCAAAAGGATTAAGGTACTGCACAATAAATGTAACATAATAATTAAGCAAAAGAAAAGATGTGAACCAGTGGCTGTAGTGATCCATGGAGAACCAGGTACT--GGAAAGTCTATGACAACAAACTTTCTGGCTAGAATGATAACAAATGACAGTGATATATATTCACTACCTCCTGATCCTAAATACTTTGATGGTTATGACCAACAGAGTGTTGTCATAATGGATGATATCATGCAAAATCCTAGTGGTGAAGACATGACTTTGTTTTGTCAGATGGTGTCAAGTGTCACATTTATACCTCCAATGGCTGATTTGCCTGACAAAGGTAAGCCTTTTGATTCTAGATTTGTTTTGTGTAGTACTAACCACAACATGTTAGCCCCACCTACTATAACTTCACTACCAGCAATGAATAGAAGATTCTTCCTCGACTTAGACATAGTGGTAAATGATAGATATAAGGATTCACAGGGTAAACTAAATGTTTCTGCAGCCTTTCAACCATGTGATGTTAATGCAAAAGTTGGCAATGCTAGATGTTGTCCTTTTATTTGTGGTAAAGCTGTCACTTTTAGAGACCGTAACACTTGTCAAAACTACACCCTTTCTCAGGTTTACAACCACATGCTTGAGGAAGATAAGAGACGACGCCAAGTGGTGGACGTCATGGCAGCTATTTTCCAAGGTCCAATAACTCTCGAGG--CCACCACCGGCTGCCATAAGTGACCTTCTTCAGTCAGTTCGAACACCAGAAGTCATTAAATACTGTGAGAAAAATAAATGGATAATCCCAGCTGAGTGTAAGGTTGAAAGAGACTTGAATATAGCAAACACTATTATCACTATCATAGCAAATATTATTAGTATTTCTGGTATAATTTATGTAATATACAAATTGTTTTGTACACTACAAGGACCATATTCAGGAGAACCTAAACCAAAGACCAAAATTCCAGAAAGACGTGTTGTGGCACAGGGTCCAGAAGAGGAGTTTGGAAGATCACTAATCAAACATAATTCGTGTATTGTGACAACTCAAAATGGTAAATTCACAGGTTTAGGAATTTATGATAGAGTATTAATCTTACCAACACATGCAGACCCCGGTCATGAAGTACAAATAGATGGCATCACAACTAAAGTGGAAGACTCTTTTGACTTATTTAACAAAGATGGAGTTAAACTAGAGATTACAGTACTTAAATTGAAAAGAAATGAAAAATTTAAGGATATTAGAAAGTACATACCAGAGAGTGAGGATGATTACCCAGATTGTAACTTGGCCCTTTCCGCCAATCAACCAGAAACCACTATAATCAATGTGGGAGATGTGGTATCCTATGGTAACATTCTCCTCAGTGGTACTCAAACAGCTAGAATGCTTAAATACAATTATCCAACAAAATCAGGATATTGTGGTGGCATTTTATACAAAATTGGACAAGTCCTTGGGATCCATGTTGGAGGTAATGGTAGGGATGGATTTGCTGCTATGCTGTTAAGGTCCTACTTTTCTGAGACACAGGGTAAAGTAATTGTCTCAAAATTTGCAAAAGAATGTGGGTTACCCAGTATTCACACACCAAGCAAAACTAAACTCCAACCCAGTGTATTTTATGATGTGTTTCCGGGTACCAAGGAGCCTGCTGTTCTTTCAAGTAATGATCCTAGGCTAGAAGTAGATTTCAATGAAGCTTTATTTTCTAAGTATAAGGGGAATAATGAATGTGCTATAAATAATCATGTTAAAGTGGCTATTTCCCATTACTCAGCACAACTCATGACTTTAGATATTAACCCTGAACCTATTTCTCTTGAGGATAGTGTTTTTGGCATAGAGGGCCTAGAAGCTTTAGACCTCAACACTAGTGCAGGGTTCCCATATGTGTCAATGGGCATTAAGAAGAGGGACTTGATTAATAAGCAAACAAAAGATATAACCAAGCTCAAAGTAGCTTTAGATAAATATGGTGTTGATTTGCCAATGGTCACTTTCCTTAAAGATGAGCTTAGAAAGAAGGAGAAAATTTCCGCTGGGAAGACCCGTGTTATTGAAGCTAGTAGTGTGAATGATACTGTATTATTCAGAACAACTTTTGGCAATCTATTTTCCAAATTTCACTTGAACCCAGGTATTGTTACAGGATCTGCTGTGGGTTGTGATCCAGAAACATTCTGGTCAAAGATACCAGTTATGTTAGATGGAG-A-TGTATAATGGCATTTGATTACACTAACTATGATGGTAGCATACACCCTATGTGGTTTCAAGCTCTAAAAGAAGTTCTATCTAACTTATCCTTTGAAGCTAGTTTAATAGATAGATTGTGTAACTCTAAACATATCTTTAAGAACATGTATTATGAAGTGGAAGGAGGAGTCCCATCAGGTTGCTCTGGAACTAGTATATTTAATACAATGATTAATAATATCATCATTAGAACATTAGTACTAGATGCATATAAAAACATTGATTTAGATAAGTTGAAAATAATAGCTTATGGAGATGATGTGATTTTCTCCTATAAATATCAGCTTGACATGGAAGCAATAGCTAAAGAAGGTACTAAGTATGGATTGACAATAACACCTGCTGACAAATCCAGTACTTTTACACAGCTTAATTATGACAATGTCACTTTCTTGAAGAGAGGGTTTAAACAAG
>DQ473500_A59/USA
CCCCGTGTGCTCACTTTGAATCCTCCGGCTCCTGAATGTGGCTAACCTTAAACCTGCAGCCAGTGCACATAAGCCAATGTGTATCTGGTCGTAATGAGTAATTGCGGGATGGGACCAACTACTTTGGATGTCCGTGTTTCTTGTTTT-TCC-TTATTTTGCTTATGGTGACAATATATAGAT---TATATATTGGCATCATGGGCGCTCAGGTTTCTAGACAGAATGTTGGTACACACTCAACACAGAACTCTGTTTCAAATGGATCTAGTCTTAATTATTTTAACATCAATTATTTTAAGGATGCTGCTTCAAGCGGGGCTTCCAAACTTGAATTTTCACAAGATCCAAGCAAATTTACTGACCCAGTTAAGGATGTTCTTGAGAAGG--ATTCCAACTCTACAGTCTCCAACAGTAGAAGCTTGTGGCTACTCAGATAGAATCATCCAAATAACCCGAGGTGACTCTACAATAACATCCCAAGACGTAGCCAATGCAGTAGTGGGATATGGTGTGTGGCCCCATTATTTAACACCACAAGATGCCACAGCTATTGATAAACCTACACAACCAGACACATCATCAAACAGATTTTACACCTTAGAAAGTAAAACATGGGTTGAAACATCGAAAGGATGGTGGTGGAAACTACCAGATGCACTTAAAGATATGGGTATTTTTGGTGAAAACATGTTCTATCACTTCTTAGGTCGATCTGGTTACACAGTTCATGTGCAGTGCAATGCTAGCAAATTCCACCAAGGTACATTATTAGTCGCTATGGTGCCTGAGCACCAGTTGGCTAGTGCAAACATTGGCA---ATGTTACTGTTGGATATAATTACACACACCCTGGTGAATCTGGTAGAGATGTTGGACAAGACAGAAGGAGCAATGACAAACAACCCAGTGATGATAATTGGCTAAACTTTGATGGAACTCTTCTGGGAAATTTATTAATCTTTCCTCATCAATTTATTAACCTTAGGAGTAACAATTCTGCAACAATTATTGTACCTTATGTAAATGCTGTTCCAATGGATTCTATGCTCAGACACAATAATTGGAGTTTATTAATTATTCCAGTTAGCCCACTTAAAAGTGATGCATCAGCAACATCAAAAGTCCCAATTACTATCTCAATAAGCCCAATGTTCGCTGAGTTCTCTGGAGCAAGAGCGAA---------AGTAGGCCAAGGACTTCCGGTGTATATCACACCTGGATCAGGTCAGTTTATGACTACTGATGATCTCCAATCTCCATCAGCGTTACCTTGGTACCACCCAACAAAGGAAATCTTTATACCTGGTGAAGTCAAGAATTTAATTGAGATGTGTCAAGTTGATACTTTGATACCCATAAATAACACTGCATCTAATATTAGGAACGTTAGTATGTACACTGTACAGCTAACTAGTCAAGTGAATTTGGCCCAAGAAATTTTTGCAATAAAAGTTGATGTTGCATCCCAACCACTGTCAAGCACTTTGTTAGGTGAAATTTGCAGTTATTACACACACTGGACTGGCAGCTTACGCTTTAGCTTTATGTTTTGTGGTACAGCCAACACCACCCTTAAGTTACTATTAGCTTACACACCACCTGGAATAAAGAAGCCAGAAAACAGGAAACAAGCCATGTTAGGAACACACATTGTTTGGGATGTAGGATTACAGTCTACAATCTCACTAGTGGTACCATGGGTTAGTGCCAGCCACTTTAGATACACAACCCCAGACAATTATTCATCTGCTGGATTTATAACATGCTGGTACCAAACAAATTTTGTGTTCCC-CCAAACACACCATCTTCTGCAGACATGCTATGTTTTGTTTCTGCATGCAAAGATTTTTGTCTGCGTATGGCCAGAGACACTGATACACACACACAGATTGTTCCTATAACTCAAAACCCAGTGGAAAACTATGTTAATGATGTACTTAATGAGGTTTTAGTAGTACCAAATATACAGGAAAGCCACCCAACCACCTCAAATGCTGCTCCAGCATTAGATGCAGCAGAGACTGGACATACAAGCAGTATACAACCTGAGGATACCATAGAAACAAGATATGTTCAGACATCACAAACTAGAGATGAGATGAGTGTAGAAAGTTTCTTAGGTAGATCTGGTGA----------TCATTCATTACTGTCAATAAAGA---AAAATATGATGATGG--ACTTTCTTAAATGGCCTATAACATTACAAGAGGTGGCACAAATTAGGAGAAAATTTGAATTCTTCACATATGTTAGATTTGACTCAGAAATCACTTTGGTGCCTT----------AGCGAAGGGTGACATTGGTCATATAGTCATGCAATATATGTATGTTCCACCAGGTGCTCCACTGCCCACAAAGAGAGATGATTACACATGGCAATCTGGTACTAATGCTTCAATATTCTGGCAACATGGACAAACATTCCCAAGATTTTCATTGCCCTTCCTGAGCATAGCATCAGCTTATTACATGTTTTATGATGGTTATGATGGAGATAAATCTGAATCTAGGTATGGTGTGTCTGTAACCAACCACATGGGCACTTTATGTTCTAGAATAGTTACAAACA------CA------AATCCAGTGGAGGTTGTCACACGTGTGTATCACAAAGCTAAACACGTCAAAGCCTGGTGCCCTAGAGCTCCTAGAGCAGTCCCTTACACACACAGCTACGTAACTAACTACAAGATTGCTGGAAAAGAACCTGAAATTTTCTTAAAACCAAGAATGAATATTACAACAGCTGGACCCAGTGACATGTATGTCCATGTCGATAATCTCATATACAGGAATCTTCATCTATTTAATTCAGAAATGCATGAGTCTGTCCTTGTATCTTACTCATCTGATCTAGTCATATACCGAACAAACACAAAAGGTGATGACTACATACCTACATGTGATTGCACTCAAGCTACCTACTACTGCAAACATAAGAATAGATACTACCCAATCAATGTCACAAGCCATGACTGGTATGAAATCCAAGAAAGTGAATATTACCCAAAACACATCCAGTATAATTTGCTGATTGGTGAGGGACCTTGTGAACCAGGGGATTGTGGAGGAAAACTCTTGTGCAAACATGGTGTCATAGGCATCATTACTGCAGGTGGGGAAGGTCATGTTGCTTTCATAGATTTAAGACATTTCCATTGTGCTGAAGAGCAAGGTATCACAGATTACATACACATGCTAGGTGAGGCCTTTGGCACTGGGTTTGTAGACAGTGTGAAAGAACAAATAAGTGCCATAAACCCAGTTAATAACATTAGTAAAAAGATAATTAAATGGATGCTTAGGATTATATCTGCTATGGTTATAATTATTAGAAATTCATCAGACCCCCAAACTATAATAGCTACACTCACACTAATTGGATGCTCAGGGTCTCCTTGGAGGTTCTTAAAAGAGAAATTCTGTAAGTGGACTCAATTAAATTATATACACAAGGAATCAGACACTTGGTTGAAGAAATTTACTGAAATGTGCAATGCAGCTAGGGGTTTAGAATGGATAGGAAATAAAATATCAAAATTTATAGAGTGGATGAAATCCATGTTGCCACAGGCACAGTTAAAAGTCAAATATCTTGAAGGACTTAAGAAGCTCAATTTCCTGGAAAAACAAATTGAACACCTTAGAGTGGCAGACTCACAAACACAAGAGAAAATTAAATGTGAAATTGATACTTTGCATGACTTATCATGCAAATTCTTACCATTATATGCAAGTGAGGCTAAGAGAATCAAGGTATTGCATAACAAATGTAATGTAATAATTAAACAAAAGAAAAGGTGTGAACCAGTGGCTGTTGTAATTCATGGAGAACCAGGTACT--GGCAAGTCTATGACAACAAATTTTCTAGCTAGGATGATAACAAATGATAGTGACATATACTCATTACCTCCTGACCCCAAATATTTTGATGGTTATGACCAGCAGAGTGTTGTCATAATGGATGATATTATGCAGAATCCTAGTGGTGATGACATGACTTTATTCTGTCAGATGGTGTCAAGTGTTACATTTATACCCCCAATGGCTGATCTACCTGATAAAGGCAAACCTTTTGATTCTAGATTTGTGTTATGTAGTACAAACCATAACATGTTAGCCCCACCCACTATAACTTCATTACCAGCAATGAACAGGAGATTCTATCTTGATTTAGACATAATAGTTAATGATAGATATAAAGACCCGCAAGGGAAACTAAATGTTTCTGCAGCCTTTCAACCTTGTGATGTTGATGCAAAGGTTGGAAATGCTCGATGTTGTCCTTTTATCTGTGGCAAAGCAGTCACTTTCAGGGATCGCAACACCTGCCAAAATTACACTCTCTCCCAAGTTTACAATCAGATGCTTGAAGAGGACAAGAGGCGGCGTCAAGTGGTAGATGTTATGGCAGCTATCTTTCAGGGTCCTATAACCCTTGAGG--CCACCACCGGCCGCCATAAATGATCTTCTTCAGTCAGTACGCACACCAGAGGTCATTAAGTACTGTGAGTATAACAAGTGGATAATCCCAGCTGAGTGTAAAGTTGAGAGAGACTTGAATATTGCTAACACCATTATTACCATTATAGCAAACATCATTAGTATATCTGGTATAATTTATGTAATATATAAATTGTTTTGTACATTGCAAGGCCCATATTCAGGAGAACCCAAGCCAAAGACAAAAATCCCAGAAAGGCGTGTGGTGGCACAAGGTCCTGAGGAGGAATTTGGTAGATCACTTATTAAACATAATTCATGTGTAGTAACTACACAAAATGGTAAGTTTACAGGCCTTGGAATTTATGACAGGACAATAATTATACCAACACATGCCGACCCAGGTGGTGAAGTCCAGATTGATGGCATAGTCACAAAAGTAGAAGATTCTTATGATTTATTCAACAAAGATGGTATTAAATTAGAAATAACAGTTCTTAAATTAAAGAGAAATGAAAAATTTAGGGACATTAGGAAATACATACCAGAGAGTGAAGATGATTACCCAGATTGTAGTTTAGCTCTTTCTGCAAATCAACCTGAGACCACAATAATCAATGTTGGTGATGTGGTTTCATATGGTAATATTCTATTAAGTGGAAACCAGACTGCTAGAATGCTTAAATACAATTATCCTACTAAATCAGGTTACTGTGGTGGTATACTGTATAAAATAGGACAAGTTCTGGGAATCCATGTTGGTGGGAATGGAAGGGATGGATTTTCTGCAATGCTACTAAGGTCCTATTTTTCTGAAACCCAGGGTCAAATTATATCTCCTAAACCAACTAGTCTCTGCGGGCTACCTAGTATACACACTCCTAGCAAAACAAAATTACAGCCTAGTGTCTTCCATGATATTTTCCCAGGTAGTAAAGAGCCAGCAGTTCTTTCTAGTAAAGATCCCAGATTAGAAGTGGATTTTGATGAAGCCTTGTTTTCTAAATACAAAGGGAATGTTGATTGCCCTATGAATGATCATATTAGAGTGTCAGTTGCACATTACTCAGCTCAATTAGCCACTCTGGATATTGATCCAAATCCTGTCTCTATGGAGGAAGGTGTCTTTGGAATGGAAGGATTAGAGGCTTTGGATTTGAACACAAGTGCAGGGTTTCCATATGTTGCCATGGGTATTAAAAAGAAGGATTTGATTGATAATCGAACAAAAGATATATCCAAACTTAAGGTAGCTTTAGATAAATATGGAGTTGATCTACCTATGGTTACTTTCCTTAAAGATGAGCTTAGGAAGAAAGACAAAATTAGAGCTGGTAAGACTCGTGTCATCGAGGCTAGTAGTATTAATGACACTCTGTTGTTTAGGACTACCTTTGGTAATTTATTCTCAAAATTCCATCTAAATCCAGGCATAGTTACAGGATCAGGTGTGGGGTGTGATCCAGAAACATTTTGGTCCAAAATACCAGTTATGTTAGATGGTG-A-TGTATAATGGCTTTTGATTACACTAATTATGATGGTAGCATACACCCTGTATGGTTTCAAGCTCTTAAGCTAGTTTTAGAAAATCTAGGATTTGAATCTGGCCTAATAGATAGATTATGTAAATCAAAACACATCTTTAAAAATATCTATTATGAAGTTGAAGGTGGTGTTCCATCAGGATGTTCTGGTACAAGTATATTCAACACTATGATCAATAATATAATAATAAGGACTTTAGTTTTGGATGCATACAAAAACATTGATCTAGATAAACTTAAAATCATAGCATATGGTGATGATGTCATCTTTACATATAAATACCAATTGGATATGGAAGCAATTGCTGCAGAAGGGAAGAAGTATGGTTTAACTATAACACCTGCAGATAAATCAACCACTTTCAAGCAATTGGACTATAGTAATGTAACATTTTTGAAAAGAGGCTTCAAACAGG
>JN541266_A59/p1048_sR178/USA/2008
CCCCGTGTGCTCACTTTGAGTCCTCCGGCTCCTGAATGTGGCTAACCTTAAACCTGCAGCCAGTGCACATAAGCCAATGTGTATCTGGTCGTAACGAGTAATTGCGGGATGGGACCAACTACTTTGGATGTCCGTGTTTCTTGTTTT-TTCCTTATTTTGCTTATGGTGACAATATATAGAT---TATATATTGGCATCATGGGCGCTCAGGTTTCTAGACAGAATGTTGGCACGCACTCAACACAAAACTCTGTTTCAAATGGATCAAGTCTTAATTATTTCAACATCAATTACTTTAAGGATGCTGCCTCGAGTGGGGCTTCCAAACTTGAATTTTCACAAGATCCAAGCAAATTCACTGACCCAGTTAAAGACGTTCTTGAGAAGG--ATTCCAACTCTACAATCTCCAACAGTGGAGGCTTGTGGTTATTCAGATAGAATTATCCAAATAACCCGAGGTGACTCAACAATAACATCTCAAGATGTGGCCAATGCAGTAGTAGGATACGGTGTGTGGCCTCATTATTTAACACCACAAGATGCCACAGCTATTGACAAACCCACACAACCAGATACGTCATCAAACAGATTTTACACTTTAGAAAGTAAAACGTGGGTTGAAGCATCAAAAGGATGGTGGTGGAAACTACCGGATGCACTCAAAGACATGGGTATTTTTGGTGAAAACATGTTCTATCACTTCTTAGGTCGATCTGGTTACACAGTTCATGTGCAGTGCAATGCTAGTAAATTCCACCAAGGTACATTGCTAGTTGCTATGGTACCTGAACACCAATTGGCTAGTGCAAACACTGGCA---ATGTTACTGCTGGGTATAATTACACACACCCTGGCGAATCTGGTAGAGACGTTGGACAAAACAGACAGAATAATGACAAGCAACCCAGTGATGACAATTGGCTGAATTTTGATGGTACCCTGCTAGGAAATTTGTTAATTTTCCCTCATCAATTTATTAATCTTAGGAGTAATAATTCTGCAACAATTATTGTACCTTATGTAAATGCTGTCCCAATGGATTCTATGCTTAGACATAATAATTGGAGTTTATTGATTATTCCAATTAGCCCACTTAAAAGTGATGCATCAGCAACATCAAAAGTCCCAATTACTATCTCAATAAGTCCAATGTTTGCTGAATTCTCTGGAGCAAGAGCAAA---------AGTGGGCCAAGGACTTCCAGTATACATCACACCTGGATCAGGCCAGTTTATGACTACTGATGATCTTCAATCTCCATCAGCATTGCCTTGGTATCACCCAACAAAGGAAATCTTTATACCTGGTGAAGTCAAAAATTTAATTGAGATGTGTCAAGTTGACACTTTGATACCTATAAATAATACTGCATCTAATATAAAGAATGTTAGTATGTATACTGTACAGTTAACTAGTCAAGTGAATTTGGCCCAAGAAATTTTTGCAATAAAAGTTGATGTTGCATCTCAACCACTGTCAAGCACTTTGTTAGGTGAAATTTGCAGTTATTACACACACTGGACTGGCAGCTTGCGCTTCAGTTTCATGTTCTGTGGTACAGCTAACACCACCCTCAAGTTACTATTAGCTTACACACCACCTGGAATAAAGAAGCCAGAAAACAGGAAACAAGCCATGTTGGGTACACACATCGTTTGGGATGTAGGGTTACAATCTACAATCTCTTTAGTGGTACCATGGGTCAGTGCCAGCCACTTTAGATACACAACCCCAGATAATTACTCATCTGCTGGATACATAACATGCTGGTATCAAACAAATTTCGTGTTCCC-CCTAACACACCATCTTCTGCAGACATGCTATGTTTTGTCTCTGCATGTAAAGATTTTTGTCTGCGTATGGCCAGAGATACTGATACACACACACAGCTTGTTCCCATAACTCAAAATCCAGTGGAAAATTATGTTAATGATGTACTCAATGAGGTTTTAGTGGTACCAAATATACAGGAAAGTCACCCAACCACTTCAAATGCCGCTCCAGCACTAGATGCAGCAGAGACTGGACATACAAGTAGCATACAACCTGAGGATACTATAGAAACAAGATATGTTCAGACATCACAAACTAGAGATGAAATGAGTATAGAAAGTTTCTTAGGTAGATCTGGTGA----------TCATTCATTACAGTTAATAAAAA---AGAATATGATGATGG--ACTTTCTTAAATGGCCCATAACACTACAAGAAATGGCACAAATCAGGAGAAAATTTGAATTGTTCACATATGTTAGATTTGATTCAGAAATTACCTTAGTACCTT----------AGCGAAGGGTGATATTGGCCATATAGTTATGCAATACATGTATGTTCCACCAGGTGCTCCACTGCCCACAAAGAGAGATGATTACACATGGCAATCTGGTACTAATGCTTCAATATTTTGGCAACATGGGCAAACATTTCCAAGATTCTCACTACCCTTTCTAAGCATAGCATCAGCTTACTATATGTTCTATGATGGTTATGATGGGGATAAATCTGAATCTAGGTATGGTGTGTCTGTAACTAACCATATGGGTACTTTGTGTTCTAGGATAGTTACAAATA------CA------AATCCAGTAGAGGTTGTTACACGCGTGTACCATAAAGCCAAACATATTAAAGCCTGGTGTCCTAGAGCTCCTAGAGCAGTCCCCTACACACACAGCAATGTGACCAACTACAAGATTACTGGAAAAGAACCTGAAATTTTCTTAAAGCCAAGACTGAACATTACAACAGCTGGACCCAGTGACATGTATGTTCATGTTGGTAATCTTATATATAGGAATCTTCATCTATTCAATTCAGAAATGCATGATTCTATCCTTGTATCTTACTCATCTGATCTAGTCATATACCGAACAAACACAAAAGGTGATGACTACATACCTACATGTGATTGCACTCAAGCCACATACTACTGTAAACATAAGAATAGATACTACCCAATTAATGTTACAAGTCATGACTGGTATGAAATTCAAGAGAGTGAATATTACCCAAAACACATCCAGTATAATCTGCTAATCGGTGAGGGGCCTTGTGAACCAGGAGATTGTGGAGGAAAACTTTTGTGTAAACATGGTGTTATAGGTATTATCACTGCAGGTGGGGAAGGTCATGTTGCTTTCATAGATTTAAGGCATTTCCATTGTGCTGAGGAGCAGGGTATCACAGATTACATACACATGCTGGGTGAAGCCTTTGGCACGGGTTTTGTGGATAGCGTGAAAGAACAAATAAGTGCTATAAACCCAGTCAACAATATCAGCAAGAAGATAATTAAATGGATGCTCAGAATCATATCAGCTAAGTTTATAATCATCAGAAACTCAGCGGATCCTCAGACCATAATAGCCACACTCACACTAATTGGATGTTCAGGATCCCCTTGGAGATTTCTTAAAGAGAAATTCTGTAAATGGACACAACTAAATTATGTACATAAGGAATCAGACACTTGGTTGAAGAAGTTTACTGAAATGTGTAATGCAGCTAGAGGCTTAGAATGGATAGGAAATAAAATATCTAAGTTTATAGAATGGATGAAATCTATGTTACCACAAGCACAGTTAAAAGTCAAATATCTCAAAGAGCTTAAGAAACTTAATTTTTTAGAAAAACAAATTGAACACCTCAGAGTGGCAGATTCACAAACACAAGAGAAAATCAAATGTGAGATTGACACTTTACATGACTTATCATGCAAATTCTTACCATTGTATGCAAGTGAGGCCAAAAGAATTAAGGTATTACATAATAAATGCAATGTAATAATTAAGCAAAAGAAAAGATGTGAACCAGTGGCTGTTGTGATCCACGGAGAACCAGGTACT--GGCAAGTCTATGACAACAAATTTTCTAGCTAGGATGATAACAAATGATAGTGACATATACTCATTGCCTCCTGATCCCAAATATTTTGATGGTTATGATCAGCAAAGTGTTGTCATAATGGATGATATCATGCAGAATCCAAGTGGGGATGACATGACTCTATTTTGTCAAATGGTGTCAAGTGTTACATTTATACCACCAATGGCTGATCTACCTGATAAAGGTAAACCTTTTGATTCTAGATTTGTATTGTGCAGTACAAACCACAACATGTTAGCCCCACCTACTATAACCTCATTACCAGCAATGAACAGGAGATTCTATCTTGATTTAGATATAATAGTTAATGATAGATACAAAGATCCACAAGGGAAATTAAATGTCTCTGCAGCCTTTCAGCCTTGTGATGTTGATGCAAAGGTTGGAAATGCTCGATGCTGTCCTTTTATTTGTGGTAAAGCAGTTACTTTCAGGGATCGTAACACCTGCCAAAATTACACCCTCTCTCAAGTTTACAATCAAATACTTGAGGAAGACAAAAGACGGCGCCAAGTGGTAGATGTCATGGCAGCTATCTTTCAAGGCCCTATAACCCTCGAGG--CCACCACCGGCCGCCATAAGTGATCTTCTTCAATCAGTACGCACACCAGAGGTCATTAAGTACTGTGAGGAAAATAAGTGGATAATTCCAGCTGAGTGTAAAGTTGAGAGAGACCTGAACATTGCTAACACCATTATCACTATCATAGCAAATATTATTAGTATTTCTGGTATAATTTATGTAATATATAAATTATTTTGCACACTGCAAGGCCCATATTCAGGAGAACCCAAACCAAAGACAAAAGTCCCAGAAAGGCGTGTGGTAGCACAAGGTCCTGAAGAAGAGTTTGGTAGATCACTTATCAAACATAATTCATGTGTAGTAACTACACAAAATGGCAAATTTACTGGCCTTGGAATTTATGACAGGACAATAATCATACCAACACATGCTGACCCGGGCAGTGAAGTTCAGATTGATGGCATAGTCACAAAAGTGGAAGATTCCTATGATTTATTCAACAAAGATGGTATTAAATTAGAAATAACAGTCCTTAAATTAAAGAGGAATGAAAAATTCAGAGATATCAGGAAATATATACCAGAGAGTGAGGATGATTATCCGGATTGTAGCTTAGCCCTTTCTGCAAATCAACCTGAGACTACAATAATTAATGTTGGTGATGTGGTTTCGTATGGCAACATCTTATTAAGTGGAAATCAGACAGCTAGAATGCTTAAATACAATTATCCTACCAAATCAGGTTACTGTGGTGGTATACTGTATAAGATAGGACAAGTTCTTGGAATCCACGTTGGTGGGAATGGAAGAGATGGATTCTCTGCAATGCTACTAAGGTCATATTTTTCTGAAACCCAGGGTCAAATTGTATCCTCTAAACCAACTAATCTTTGCGGGTTGCCTAGCATACATACCCCAAACAAAACAAAGTTACAGCCTAGTGTCTTTTATGACATCTTCCCAGGTAGTAAAGAGCCAGCAGTTCTTACCAGTAAAGATCCTAGATTAGAAGTTGACTTTGAAGAAGCCTTATTCTCTAAATACAAAGGGAATATTGATTGTCCTATGAATGATCATATTAGGGTGTCAGTTGCACATTACTCAGCTCAATTAGCCACTCTAGACATCAATCCAAATCCTGTGTCTATGGAAGAAGGTGTTTTTGGAATGGAGGGATTGGAAGCTTTGGATTTGAACACAAGTGCAGGGTTTCCATATGTTGCCATGGGTATTAAGAAGAAAGATTTGATTGACAATCGCACAAAAGACATATCCAAACTTAAAGTGGCTTTAGATAAATATGGAGTTGATCTACCCATGGTTACTTTCCTTAAAGATGAGCTCAGGAAGAAAGATAAAATTAGAGCTGGTAAGACTCGTGTAATCGAGGCTAGCAGTATCAATGACACTCTGTTGTTTAGGACTACATTTGGCAATCTATTCTCAAAGTTTCATCTAAATCCAGGCATAGTTACAGGATCAGGTGTGGGGTGTGATCCAGAAACATTCTGGTCTAAAATACCAGTTATGTTGGATGGTG-A-TGTATAATGGCCTTTGATTATACCAACTATGATGGCAGTATACACCCTGTATGGTTTCAAGCCCTCAAATCAGTCTTGGAAAATCTGGGATTTGAATCTGGCCTAATAGATAGATTATGTAGATCAAAACACATTTTTAAGAATGTCTACTATGAAGTAGAAGGTGGTGTTCCATCAGGATGTTCTGGCACAAGTATATTCAATACTATGATTAACAACGTAATAATAAGGACTTTAGTTTTGGATGCATATAAGAACATTGATCTAGATAAACTTAAAATCATAGCATATGGTGATGATGTTATTTTTTCATATAAGTATCAATTAGACATGGAAGCAATTGCTGCAGAAGGGAAGAAATATGGTTTAACCATAACACCTGCAGACAAATCAACCACTTTTAAGAAATTGGATTATAGTAATGTAACATTTTTAAAGAGAGGTTTCAAACAGG
>KY369895_A59/SC1038/USA/2016
CCCCGTGTGCTCACTTTGAGTCCTCCGGCTCCTGAATGTGGCTAACCTTAAACCTGCAGCCAGTGCACATAAGCCAATGTGTAGCTGGTCGTAATGAGTAATTGCGGGATGGGACCAACTACTTTGGATGTCCGTGTTTCTTGTTTT-TCCTTTATTTTGCTTATGGTGACAATATATAGAC---TATATATTGGCATCATGGGCGCTCAGGTTTCTAGACAGAACGTTGGCACACACTCAACACAAAACTCTGTTTCAAATGGATCAAGCCTTAATTATTTCAACATCAATTACTTTAAGGATGCTGCCTCGAGTGGGGCTTCCAAACTTGAATTTTCACAAGATCCAAGCAAATTCACTGACCCAGTTAAAGATGTTCTTGAAAAGG--ATTCCAACTCTACAATCTCCAACAGTAGAGGCTTGTGGTTATTCAGATAGAATTATCCAAATAACCCGAGGTGACTCAACAATAACATCTCAAGATGTGGCCAATGCAGTAGTAGGATATGGTGTGTGGCCTCATTATTTAACACCACAAGATGCCACAGCTATTGACAAACCCACACAACCAGATACATCATCAAATAGATTTTACACCTTAGAAAGCAAAACATGGGTTGAAGCATCAAAGGGGTGGTGGTGGAAACTACCGGATGCACTCAAAGACATGGGTATTTTTGGTGAAAACATGTTCTATCACTTCTTAGGTCGATCTGGTTACACAGTCCATGTACAGTGCAATGCTAGTAAATTCCACCAAGGTACATTGCTAGTTGCTATGGTACCTGAACACCAATTGGCTAGTGCAAATACTGGCA---ATGTTACTGCTGGATATAATTACACACACCCTGGCGAATCTGGTAGGGACGTTGGGCAAAACAGGCAGAATAATGACAAGCAACCCAGTGATGACAATTGGCTGAATTTTGATGGTACCCTGCTAGGAAATTTGTTGATTTTCCCTCATCAATTTATTAATCTTAGGAGTAATAATTCTGCAACAATTATTGTACCTTATGTAAATGCTGTCCCAATGGATTCTATGCTTAGACATAATAATTGGAGTTTGTTGATTATTCCAATTAGCCCGCTTAAAAGTGATGCATCAGCAACATCAAAAGTCCCAATTACTATCTCAATAAGTCCAATGTTTGCTGAATTCTCTGGAGCAAGAGCAAA---------AGTGGGCCAAGGACTTCCAGTGTACATCACACCTGGATCAGGCCAGTTTATGACTACTGATGATCTTCAATCTCCGTCAGCATTGCCTTGGTACCACCCAACAAAGGAAATCTTTATACCTGGTGAAGTCAAAAATTTAATTGAAATGTGTCAAGTTGATACTTTGATACCTATAAATAATACTGCATCTAATATAAAGAATGTTAGTATGTATACTGTACAGTTAACTAGTCAAGTGAGTTTGGCCCAAGAAATTTTTGCAATAAAAGTTGATGTTGCATCTCAACCACTGTCAAGTACTTTGTTAGGTGAAATTTGCAGTTATTACACACACTGGACTGGTAGCTTGCGCTTCAGTTTCATGTTCTGTGGTACAGCTAACACCACCCTTAAGTTATTATTAGCTTACACACCACCTGGAATAAAGAAACCAGAGAACAGGAAACAAGCCATGTTAGGGACACACATCGTCTGGGACGTAGGGTTACAATCTACAATCTCTTTAGTTGTACCATGGGTCAGTGCCAGCCACTTTAGATATACAACTCCAGATAATTATTCATCTGCTGGATACATAACATGTTGGTACCAAACAAATTTTGTGTTCCC-CCTAATACACCATCTTCTGCAGATATGCTATGTTTTGTCTCTGCATGCAAAGATTTCTGTCTGCGTATGGCCAGAGATACTGATACACACACACAGCTTGTCCCCATAACTCAAAATCCAGTGGAAAATTATGTTAATGATGTACTCAATGAGGTTTTGGTGGTACCAAATATACAGGAAAGTCACCCAACCACTTCAAATGCTGCCCCAGCACTAGATGCAGCAGAGACTGGACATACAAGCAGTATACAACCTGAGGATACTATAGAAACAAGATATGTTCAGACATCACAAACTAGAGATGAAATGAGTGTAGAGAGTTTCCTGGGTAGATCTGGTGA----------TCATTCATTACAGTTAATAAAAA---AGAATATGATGATGG--ACTTCCTCAAATGGCCCATAACACTACAAGAAATGGCACAAATCAGGAGAAAATTTGAGTTGTTCACATATGTTAGATTTGATTCAGAAATTACCTTAGTACCTT----------AGCGAAGGGTGATATTGGCCATATAGTTATGCAATACATGTATGTTCCACCAGGTGCTCCACTGCCCACAAAGAGAGATGATTATACATGGCAATCTGGTACTAATGCTTCAATATTTTGGCAACATGGGCAAACATTTCCAAGATTCTCACTACCTTTTCTAAGCATAGCATCAGCTTACTATATGTTCTATGATGGTTATGATGGGGACAAATCTGAATCTAGGTATGGTGTGTCTGTAACTAACCATATGGGTACTTTGTGTTCTAGGATAGTTACAAATA------CA------AATCCAGTGGAAGTTGTTACACGTGTGTACCATAAAGCCAAACATATCAAAGCCTGGTGTCCTAGAGCTCCTAGAGCAGTTCCCTACACACACAGTAATGTGACCAACTACAAGGTTACTGGAAAGGAACCTGAAATTTTCTTAAAGCCAAGACCGAACATTACAACAGCTGGACCTAGTGACATGTATGTTCATGTTGGTAATCTTATATATAGGAATCTTCATTTATTTAATTCAGAAATGCATGATTCTATCCTTGTATCTTACTCATCTGATCTAGTCATATACCGAACAAACACAAAAGGTGATGACTACATACCTACATGTGATTGCACTCAAGCCACATACTACTGTAAACATAAGAATAGATACTATCCAATCAATGTTACAAGTCATGACTGGTATGAAATTCAAGAGAGTGAATATTACCCAAAACACATCCAGTATAATCTGCTGATCGGTGAGGGGCCTTGTGAACCAGGAGATTGTGGAGGAAAACTTTTGTGTAAACATGGTGTTATAGGTATTATCACTGCAGGTGGGGAAGGTCATGTTGCTTTCATAGATTTAAGGCATTTCCATTGTGCTGAGGAGCAGGGTATCACAGATTACATACACATGCTGGGTGAAGCCTTTGGCACGGGTTTTGTGGACAGCGTGAAAGAACAAATAAGTGCCATAAACCCAGTCAACAATATCAGTAAGAAAATAATTAAATGGATGCTCAGAATCATATCAGCTATGGTTATAATCATCAGAAACTCATCAGATCCCCAGACCATAATAGCCACACTCACACTAATTGGATGTTCAGGATCTCCTTGGAGATTCCTCAAAGAGAAATTTTGTAAGTGGACACAACTAAATTATGTACATAAGGAATCAGACACTTGGTTGAAGAAATTTACTGAAATGTGTAATGCAGCTAGAGGCTTAGAATGGATAGGAAACAAAATATCTAAGTTTATAGAATGGATGAAATCTATGTTGCCACAAGCACAGTTAAAAGTCAAATATCTTAAAGAGCTTAAGAAACTTAATTTTTTTGAAAAACAAATTGAACACCTTAGAGTGGCAGATTCACAAACACAAGAGAAAATTAAATGTGAGATTGACACTTTACATGACTTGTCATGCAAATTCCTACCATTGTATGCAAGTGAGGCCAAAAGAATTAAGGTATTATATAACAAATGTAATGTAATAATTAAGCAAAAGAAAAGATGTGAACCAGTGGCCGTTGTGATCCACGGAGAACCAGGTACT--GGCAAGTCTATGACAACAAATTTTCTAGCTAGGATGATAACAAATGATAGTGACATATACTCNNNNNNNNNNNNNNNNAAATATTTTGATGGTTATGATCAGCAAAGTGTTGTCATAATGGACGATATCATGCAGAATCCAAGTGGAGATGACATGACTCTATTTTGTCAAATGGTGTCAAGTGTTACATTTATACCACCAATGGCTGATCTACCTGATAAAGGTAAACCTTTTGATTCTAGATTTGTATTGTGTAGTACAAACCACAACATGTTAGCCCCACCCACTATAACCTCATTACCAGCAATGAACAGGAGATTTTATCTTGATTTAGATATAATAGTTAATGATAGATACAAAGATCCACAAGGGAAATTAAATGTCTCTGCAGCCTTTCAGCCTTGTGATGTTGATGCAAAGGTTGGAAATGCTCGATGCTGTCCTTTTATTTGTGGTAAAGCAGTTACTTTCAGGGATCGTAACACCTGCCAAAATTACACCCTCTCTCAAGTTTATAATCAAATGCTTGAGGAAGACAAAAGACGGCGTCAAGTGGTAGATGTTATGGCAGCTATCTTTCAAGGCCCTATAACCCTTGAGG--CCACCACCAGCCGCCATAAGTGATCTTCTTCAATCAGTACGCACACCAGAGGTCATTAAATACTGTGAGGAAAATAAATGGATAATCCCAGCTGAGTGTAAAGTTGAGAGAGACTTGAACATTGCTAACACTATTATCACTATCATAGCAAATATTATTAGTATTTCTGGTATAATTTATGTAATATATAAATTGTTTTGCACACTGCAAGGCCCATATTCAGGAGAACCCAAACCAAAGACAAAAGTCCCAGAAAGGCGTGTGGTAGCACAAGGTCCTGAAGAAGAATTTGGCAGATCACTTATCAAACATAATTCATGTGTGGTAACTACACAAAATGGCAAATTTACAGGCCTTGGAATTTATGACAGGACAATAATCATACCAACACATGCTGACCCGGGCAGTGAAGTTCAAATTGATGGCATAGTCACAAAAGTGGAAGATTCCTATGATTTGTTCAATAAAGATGGTGTTAAATTAGAAATAACAGTCCTTAAATTAAAGAGGAATGAAAAATTTAGAGATATCAGGAAATATATACCAGAGAGTGAGGATGACTATCCAGATTGTAGTTTAGCCCTTTCTGCAAATCAACCTGAGACCACAATAATTAATGTTGGTGATGTGGTTTCGTATGGCAACATCTTATTAAGTGGAAATCAGACAGCTAGAATGCTTAAATATAATTATCCCACCAAATCAGGTTACTGTGGTGGTATACTGTATAAGATAGGACAAGTTCTTGGAATCCACGTTGGTGGAAATGGAAGAGATGGATTCTCTGCAATGCTACTAAGGTCATATTTTTCTGAAACCCAGGGCCAAATTGTATCTTCTAAACCAACTAATCTTTGTGGGTTGCCTAGCATACATACTCCCAACAAAACAAAGTTACAGCCTAGTGTCTTCTATGACATCTTCCCAGGTAGTAAAGAACCAGCAGTTCTTTCCAGTAAAGACCCTAGATTAGAAGTTGACTTTGAAGAAGCCTTATTCTCTAAATACAAAGGGAATGTTGATTGTCCTATGAATGATCATATTAGGGTGTCAGTTGCACATTACTCAGCTCAATTAGCCACTCTAGACATCAATCCAAATCCTGTGTCTATGGAAGAAGGTGTTTTTGGAATGGAGGGATTGGAAGCTCTGGATTTGAACACAAGTGCAGGATTTCCATATGTTGCCATGGGTATTAAGAAGAAAGATTTGATTGACAATCGAACAAAAGACATATCCAAACTTAAAGTGGCTCTAGATAAATATGGGGTTGATCTGCCCATGGTTACTTTCCTTAAAGATGAACTCAGGAAGAAAGATAAAATTAGGGCTGGTAAGACTCGTGTGATCGAGGCTAGCAGCATCAATGACACCTTGTTGTTTAGGACTACATTTGGCAATCTATTCTCAAAGTTTCATCTAAATCCAGGCATAGTTACAGGATCAGGTGTGGGGTGTGATCCAGAAACATTCTGGTCTAAAATACCAGTTATGTTGGATGGTG-A-TGCATAATGGCCTTTGATTATACCAACTATGATGGTAGTATACACCCTGTATGGTTTCAAGCCCTCAAATCAGTCTTGGAAAATCTGGGATTTGAATCTGGCCTAATAGATAGATTGTGTAGATCAAAACACATTTTTAAGAATGTCTACTATGAAGTGGAAGGTGGTGTTCCATCAGGATGTTCTGGCACAAGTATATTCAATACTATGATTAACAATGTAATAATAAGGACTTTAGTTTTGGATGCATATAAGAACATTGATCTAGACAAACTTAAAATCATAGCATATGGTGATGATGTTATTTTTTCATATAAGTATCAATTGGACATGGAAGCAATTGCTGCAGAAGGGAAGAAATATGGCTTGACCATAACACCTGCAGACAAATCAACCACTTTTAAGAAATTGGATTATAGTAATGTAACATTTTTAAAGAGAGGTTTCAAACAGG
>MF118144_A59/SC3196/USA/2015
CCCCGTGTGCTCACTTTGAGTCCTCCGGCTCCTGAATGTGGCTAACCTTAAACCTGCAGCCAGTGCACATAAGCCAATGTGTAGCTGGTCGTAATGAGTAATTGCGGGATGGGACCAACTACTTTGGATGTCCGTGTTTCTTGTTTT-TCC-TTATTTTGCTTATGGTGACAATATATAGAT---TATATATTGGCATCATGGGCGCTCAGGTTTCTAGACAGAACGTTGGCACGCACTCAACACAAAACTCTGTTTCAAATGGATCAAGCCTTAATTATTTCAACATCAATTACTTTAAGGATGCTGCCTCGAGTGGGGCTTCCAAACTTGAATTTTCACAAGATCCAAGCAAATTCACTGACCCAGTTAAAGATGTTCTTGAAAAGG--ATTCCAACTCTACAATCTCCAACAGTAGAGGCTTGTGGTTATTCGGATAGAATTATCCAAATAACCCGAGGTGACTCAACAATAACATCTCAAGATGTGGCCAATGCAGTAGTAGGATATGGTGTGTGGCCTCATTATTTAACACCACAAGATGCCACAGCTATTGACAAACCCACACAACCAGATACATCATCAAATAGATTTTACACCTTAGAAAGCAAAACATGGGTTGAAGCATCAAAAGGGTGGTGGTGGAAACTACCGGATGCACTCAAAGACATGGGTATTTTTGGTGAAAACATGTTCTATCACTTCTTAGGTCGATCTGGTTATACAGTCCATGTACAGTGCAATGCTAGTAAATTCCACCAAGGTACATTGCTAGTTGCTATGGTACCTGAACACCAATTGGCTAGTGCAAATACTGGCA---ATGTTACTGCTGGATATAATTACACACACCCTGGCGAATCTGGTAGGGACGTTGGGCAAAACAGGCAGAATAATGATAAGCAACCCAGTGATGACAATTGGCTGAATTTTGATGGTACCCTGCTAGGAAATTTGTTAATTTTCCCTCATCAATTTATTAATCTTAGGAGTAATAATTCTGCAACAATTATTGTACCTTATGTAAATGCTGTCCCAATGGATTCTATGCTTAGACATAATAATTGGAGTTTGTTGATTATTCCAATTAGCCCGCTTAAAAGTGATGCATCAGCAACATCAAAAGTCCCAATTACTATCTCAATAAGTCCAATGTTTGCTGAATTCTCTGGAGCAAGAGCAAA---------AGTGGGCCAAGGACTTCCAGTGTACATCACACCTGGATCAGGCCAGTTTATGACTACTGATGATCTTCAATCTCCGTCAGCATTGCCTTGGTACCACCCAACAAAGGAAATTTTTATACCTGGTGAAGTCAAAAATTTAATTGAAATGTGTCAAGTTGATACTTTGATACCTATAAATAATACTGCATCTAATATAAAGAATGTTAGTATGTATACTGTACAGTTAACTAGTCAAGTGAATTTGGCTCAAGAAATTTTTGCAATAAAAGTTGATGTTGCATCTCAACCACTGTCAAGTACTTTGTTAGGTGAAATTTGCAGTTATTACACACACTGGACTGGTAGCTTGCGCTTCAGTTTCATGTTCTGTGGTACAGCCAACACCACCCTTAAGTTATTATTAGCTTACACACCACCTGGAATAAAGAAACCAGAGAACAGGAAACAAGCCATGTTAGGGACACACATTGTTTGGGACGTAGGGTTACAATCTACAATCTCTTTAGTTGTACCATGGGTCAGTGCCAGCCACTTTAGATATACAACTCCAGATAATTATTCATCTGCTGGATACATAACATGTTGGTACCAAACAAATTTTGTGTTCCC-CCTAATACACCATCTTCTGCAGATATGCTATGTTTTGTCTCTGCATGCAAAGATTTCTGTCTGCGTATGGCCAGAGATACTGATACACACACACAGCTTGTCCCCATAACTCAAAATCCAGTGGAAAATTATGTCAATGATGTGCTCAATGAGGTTTTGGTGGTACCAAATATACAGGAAAGTCACCCAACCACTTCAAATGCTGCCCCAGCACTAGATGCAGCAGAGACTGGACATACAAGTAGTATACAACCTGAGGATACTATAGAAACAAGATATGTTCAGACATCACAAACTAGAGATGAAATGAGTGTAGAAAGTTTCCTGGGTAGATCTGGTGA----------TCATTCATTACAGTTAATAAAAA---AGAATATGATGATGG--ACTTCCTCAAATGGCCCATAACACTACAAGAAATGGCACAAATCAGGAGAAAATTTGAATTGTTCACATATGTTAGATTTGATTCAGAAATTACCTTAGTACCTT----------AGCGAAGGGTGATATTGGCCATATAGTTATGCAATACATGTATGTTCCACCAGGTGCTCCACTGCCCACAAAGAGAGATGATTATACATGGCAATCTGGTACTAATGCTTCAATATTTTGGCAACATGGGCAAACATTTCCAAGATTCTCACTACCTTTTCTAAGCATAGCATCAGCTTACTATATGTTCTATGATGGTTATGATGGGGACAAATCTGAATCTAGGTATGGTGTGTCTGTAACTAACCATATGGGTACTTTGTGTTCTAGGATAGTTACAAATA------CA------AATCCAGTGGAAGTTGTTACACGTGTGTACCATAAAGCCAAACATATCAAAGCCTGGTGTCCTAGAGCTCCTAGAGCAGTTCCCTACACACACAGTAATGTGACCAACTACAAGATTACTGGAAAGGAACCTGAAATTTTCTTAAAGCCAAGACTGAACATTACAACAGCCGGACCTAGTGACATGTATGTTCATGTTGGTAATCTTATATATAGGAATCTTCATCTATTTAATTCAGAAATGCATGATTCTATCCTTGTATCTTACTCATCTGATCTAGTCATATACCGAACAAACACAAAAGGTGATGACTACATACCTACATGTGATTGCACTCAAGCTACATACTACTGCAAACATAAGAATAGATACTATCCAATCAATGTTACAAGCCATGACTGGTATGAAATTCAAGAGAGTGAATATTACCCAAAACACATTCAGTATAATTTGCTGATCGGTGAAGGGCCTTGTGAACCAGGAGATTGTGGAGGAAAACTTTTGTGTAAACATGGTGTTATAGGTATTATCACTGCAGGTGGGGAAGGTCATGTTGCTTTCATAGATTTAAGGCATTTCCATTGTGCTGAGGAGCAGGGTATCACAGATTATATACACATGCTGGGTGAAGCCTTTGGCACGGGTTTTGTGGACAGCGTGAAAGAACAAATAAGTGCTATAAACCCAGTCAACAATATCAGCAAGAAAATAATTAAATGGATGCTCAGAATCATATCAGCTATGGTTATAATCATCAGAAACTCATCAGATCCCCAGACCATAATAGCCACACTCACACTAATTGGATGTTCAGGATCTCCTTGGAGATTCCTCAAAGAGAAATTCTGTAAATGGACGCAACTAAATTATGTGCATAAGGAATCAGACACTTGGTTGAAGAAATTTACTGAAATGTGTAATGCAGCTAGAGGCTTAGAATGGATAGGAAATAAAATATCTAAGTTTATAGAATGGATGAAATCTATGTTGCCACAAGCACAGTTAAAAGTCAAATATCTTAAAGAGCTTAAGAAACTTAATTTTTTAGAAAAACAAATTGAACACCTTAGAGTGGCAGATTCACAAACACAAGAGAAAATCAAATGTGAGATTGACACTTTACATGACTTGTCATGCAAATTCCTACCATTGTATGCAAGTGAGGCCAAAAGAATTAAGGTATTACATAACAAATGTAATGTAATAATTAAGCAAAAGAAAAGATGTGAACCAGTGGCCGTTGTGATCCACGGAGAACCAGGTACT--GGCAAGTCTATGACAACAAATTTTCTAGCTAGGATGATAACAAATGATAGTGACATATACTCATTGCCTCCTGACCCCAAATATTTTGATGGTTATGATCAGCAAAGTGTTGTCATAATGGATGATATCATGCAGAATCCAAGTGGAGATGACATGACTCTATTTTGTCAAATGGTGTCAAGTGTTACATTTATACCACCAATGGCTGATCTACCTGATAAAGGTAAACCTTTTGATTCTAGATTTGTATTGTGTAGTACAAACCACAACATGTTAGCCCCACCCACTATAACCTCATTACCAGCAATGAATAGGAGATTTTATCTTGATTTAGATATAATAGTTAATGATAGATACAAAGATCCGCAAGGGAAATTAAATGTCTCTGCAGCCTTTCAGCCTTGTGATGTTGATGCAAAGGTTGGAAATGCTCGATGCTGTCCTTTTATTTGTGGCAAAGCAGTTACTTTCAGGGATCGTAACACCTGCCAAAATTACACCCTCTCTCAAGTTTACAATCAAATGCTTGAGGAAGACAAAAGACGGCGTCAAGTGGTAGATGTTATGGCAGCTATCTTTCAAGGCCCTATAACCCTTGAGG--CCACCACCAGCTGCCATAAGTGATCTTCTTCAATCAGTACGCACACCAGAGGTCATTAAATACTGTGAGGAAAATAAATGGATAATCCCAGCTGAGTGTAAAGTTGAGAGAGACTTGAACATTGCTAACACTATTATCACTATCATAGCAAACATTATTAGTATTTCTGGTATAATTTATGTAATATATAAATTGTTTTGCACACTGCAAGGCCCATATTCAGGAGAACCCAAACCAAAGACAAAAGTCCCAGAAAGGCGTGTCGTAGCACAAGGTCCTGAAGAAGAATTTGGTAGATCACTTATCAAACATAATTCATGTGTAGTAACTACACAAAATGGCAAATTTACTGGCCTTGGAATTTATGACAGGACAATAATCATACCAACACATGCTGACCCGGGCAGTGAGGTTCAAATTGATGGCATAGTCACAAAAGTGGAAGATTCCTATGATTTGTTTAATAAAGATGGTGTTAAATTAGAAATAACAGTCCTTAAATTAAAGAGGAATGAAAAATTTAGAGATATCAGGAAATATATACCAGAGAGTGAGGATGACTATCCAGATTGTAGTTTAGCCCTTTCTGCAAATCAACCTGAGACCACAATAATTAATGTTGGTGATGTGGTTTCGTATGGCAACATCTTGTTAAGTGGGAATCAGACAGCTAGAATGCTTAAATATAATTATCCTACCAAATCAGGTTACTGTGGTGGTATACTGTATAAGATAGGACAAGTTCTTGGAATCCACGTTGGTGGAAATGGAAGAGATGGATTCTCTGCTATGCTACTAAGGTCATATTTTTCTGAAACCCAGGGCCAAATTGTATCTTCTAAACCAACTAATCTTTGTGGGCTGCCTAGCATACATACTCCTAACAAAACAAAGTTACAGCCTAGTGTTTTCTATGACATCTTCCCAGGTAGTAAAGAACCAGCAGTTCTTTCCAGTAAAGATCCTAGATTAGAAGTTGACTTTGAAGAAGCCTTATTCTCTAAGTACAAAGGGAATGTTGATTGTCCTATGAATGATCATATTAGGGTGTCAGTTGCACATTACTCAGCTCAATTAGCCACTCTAGACATCAATCCAAATCCTGTGTCTATGGAAGAAGGTGTTTTTGGAATGGAGGGATTGGAAGCTCTGGATTTGAACACAAGTGCAGGGTTTCCATATGTTGCCATGGGTATTAAGAAGAAAGATTTGATTGACAATCGAACAAAAGACATATCCAAACTCAAAGTGGCTCTAGATAAATATGGGGTTGATCTACCCATGGTTACTTTTCTTAAAGATGAACTCAGGAAGAAAGATAAAATTAGGGCTGGTAAGACTCGTGTGATCGAGGCTAGCAGCATCAATGACACCCTGTTGTTTAGGACCACATTTGGCAATCTATTCTCAAAGTTTCATCTAAATCCAGGTATAGTTACAGGATCAGGTGTGGGGTGTGATCCAGAAACATTCTGGTCTAAAATACCAGTTATGTTGGATGGTG-A-TGCATAATGGCCTTTGATTATACCAACTATGATGGTAGTATACACCCTGTATGGTTTCAAGCCCTCAAATCAGTCTTGGAAAATCTGGGATTTGAATCTGGCCTAATAGATAGATTATGTAGATCAAAACACATTTTTAAGAATGTCTACTATGAAGTAGAAGGTGGTGTTCCATCAGGATGTTCTGGTACAAGTATATTCAATACTATGATTAATAATGTAATAATAAGGACTTTAGTTTTGGATGCATATAAGAACATTGATCTAGATAAACTTAAAATTATAGCATATGGTGATGATGTTATTTTTTCATATAAGTATCAATTGGACATGGAAGCAATTGCTGCAGAAGGGAAGAAATATGGCTTGACCATAACACCTGCAGACAAATCAACCACTTTTAAGAAATTGGATTATAGTAATGTAACATTTTTAAAGAGAGGTTTCAAACAGG
>HRVA59/39/ZJ/CHN/2018
CCCCGTGTGCTCACTTTGAGTCCTCCGGCTCCTGAATGTGGCTAACCTTAAACCTGCAGCCAGTGCACATAAACCAATGTGTGGCTGGTCGTAATGAGTAATTGCGGGATGGGACCAACTACTTTGGATGTCCGTGTTTCTTGTTTT-TCCTTAATTTTGCTTATGGTGACAATATATAGATA-ATATATATTGGCATCATGGGCGCTCAGGTTTCCAGACAGAACGTTGGCACGCATTCAACACAAAACTCTGTTTCAAATGGATCAAGCCTTAATTATTTCAACATCAATTACTTTAAGGATGCTGCCTCGAGTGGGGCTTCCAAACTTGAATTTTCACAAGATCCAAGCAAATTTACTGACCCAGTTAAAGATGTTCTTGAGAAGGGAATTCCAACTTTACAATCTCCAACAGTAGAGGCTTGTGGTTATTCAGATAGAATTATCCAAATAACCCGAGGTGACTCAACAATAACATCTCAAGATGTGGCCAATGCAGTAGTAGGATATGGTGTGTGGCCTCATTACTTAACACCACAAGATGCCACAGCTATTGACAAACCCACACAACCAGATACGTCATCAAACAGATTTTATACCTTAGAAAGTAAAACATGGGTTGAAGCATCGAAAGGATGGTGGTGGAAGTTACCAGATGCACTTAAAGACATGGGTATTTTTGGTGAAAACATGTTCTATCACTTCTTAGGTCGATCTGGTTACACAGTTCATGTGCAGTGCAATGCTAGTAAATTCCACCAAGGTACATTGCTAGTTGCTATGGTACCCGAACACCAATTGGCTAGTGCAAACACTGGCA---ACGTTACTGCTGGGTATAATTACACACACCCTGGCGAATCTGGTAGAGACGTTGGACAAAACAGACAAAGTAATGACAAGCAACCCAGTGATGATAATTGGCTGAATTTTGATGGTACCTTGCTAGGAAATTTGTTAATTTTCCCTCATCAATTTATTAATCTTAGGAGTAATAATTCTGCAACAATTATTGTACCTTATGTAAATGCTGTCCCAATGGATTCCATGCTTAGACATAATAATTGGAGTTTATTGATTATTCCAATTAGCCCACTTAAAAGTGATGCATCTGCAACATCAAAGGTCCCAATTACTATCTCAATAAGTCCAATGTTTGCTGAATTCTCTGGAGCAAGAGCAAAACCAATGGCAGTGGGCCAAGGACTTCCAGTATACATCACACCTGGATCAGGCCAGTTTATGACTACTGATGATCTTCAATCTCCATCAGCATTGCCTTGGTACCACCCAACAAAGGAAATCTTTATACCTGGTGAGGTAAAAAATTTAATTGAGATGTGTCAAGTTGACACTTTGATACCCATAAATAACACTGCATCTAATATAAAGAATGTTAGTATGTACACTGTACAGTTAACTAGTCAAGTGAATTTGGCCCAAGAAATTTTTGCAATAAAAGTTGATGTTGCATCTCAACCACTGTCAAGCACTTTGTTAGGTGAAATTTGCAGTTATTACACACACTGGACTGGCAGCTTGCGCTTCAGTTTCATGTTTTGTGGTACAGCTAACACCACCCTCAAGTTACTATTAGCTTACACACCACCTGGAATAAAGAAGCCAGAAAACAGGAAACAGGCTATGTTAGGAACACACATAGTTTGGGATGTAGGGTTACAATCTACAATCTCTTTAGTGGTACCATGGGTCAGTGCCAGCCACTTTAGGTACACAACCCCAGATAATTACTCATCTGCTGGATACATAACATGCTGGTACCAAACAAATTTTGTGTTCCCGCCTAACACACCATCCTCTGCAGACATGTTATGTTTTGTCTCTGCATGCAAAGATTTTTGTCTGCGCATGGCTAGAGATACTGATACACATACACAACTTGTTCCCATAACTCAAAATCCAGTGGAAAATTATGTTAATGATGTACTCAATGAGGTTTTAGTGGTACCGAACATACAGGAAAGTCACCCAACCACTTCAAATGCCGCTCCAGCACTAGATGCAGCAGAGACTGGACACACAAGCAGCATACAACCTGAGGACACTATAGAAACAAGATATGTTCAGACATCACAAACTAGAGATGAAATGAGTATAGAAAGCTTCTTAGGTAGATCTGGGTGCATACACATTTCAACTATCACAGTTAATAAAAACATAGAGTATGATAATGGACACTTTCTTAAATGGCCCATAACACTACAAGAAATGGCACAAATCAGGAGAAAATTTGAATTGTTCACATATGTTAGATTTGATTCAGAAATTACCTTAGTACCCTGTATAGCAGGAAAAGGGGATGATATTGGCCATATAGTTATGCAATACATGTATGTTCCACCAGGTGCTCCACTGCCCACAAAGAGAGATGATTACACATGGCAATCTGGTACTAATGCTTCCATATTTTGGCAACATGGGCAAACATTTCCAAGATTCTCACTACCCTTTCTAAGCATAGCATCAGCTTATTACATGTTCTATGATGGTTATGATGGGGATAAATCTGAATCTAGGTATGGTGTATCTGTAACTAATCATATGGGTACTTTGTGTTCTAGGATAGTTACAAATAGTCAGGAA------CACCCAGTAGAGGTTGTTACACGTATATACCATAAAGCCAAACATATCAAAGCCTGGTGTCCTAGAGCTCCTAGAGCAGTCCCTTACACACACAGCAATGTGACCAATTACAAGATTACTGGAAAAGAGCCTGAAATTTTCTTAAAGCCAAGACTGAACATTACAACAGCTGGACCCAGTGACATGTATGTTCATGTTGGTAATCTTATATATAGGAATCTTCATCTATTTAATTCAGAAATGCATGATTCTATCCTTGTATCTTACTCATCTGATCTAGTCATATACCGAACAAACACAAAAGGTGATGACTACATACCTACATGTGATTGCACTCAAGCTACATACTACTGTAAACACAAGAATAGATACTACCCAATCAATGTTACAAGTCATGACTGGTATGAAATTCAAGAAAGTGAATACTACCCAAAACATATCCAGTATAATTTGCTAATTGGTGAGGGGCCTTGTGAACCAGGAGATTGTGGAGGAAAACTTTTGTGTAAACATGGTGTTATAGGTATCATCACTGCAGGTGGGGAAGGTCATGTTGCTTTCATAGATTTAAGGCATTTCCATTGTGCTGAGGAGCAGGGCATCACAGATTACATACACATGCTGGGTGAAGCCTTTGGTACGGGTTTTGTGGATAGCGTGAAAGAACAAATAAGTGCCATAAACCCAGTCAACAATATCAGCAAGAAGATAATCAAATGGATGCTCAGAATCATATCAGCTATGGTTATAATCATCAGAAACTCATCAGATCCCCAGACTATAATAGCCACACTTACACTAATTGGATGCTCAGGATCTCCTTGGAGATTCCTTAAAGAGAAATTCTGTAAATGGACACAACTAAATTATGTACATAAGGAATCAGACACTTGGTTGAAGAAGTTTACTGAAATGTGTAATGCAGCTAGAGGCTTAGAATGGATAGGAAATAAAATATCTAAGTTTATAGAATGGATGAAATCTATGTTACCACAGGCACAATTAAAAGTCAAATATCTTAAAGAGCTTAAGAAACTTAATTTTTTAGAAAAACAAATTGAACATCTTAGAGTGGCAGATTCACAAACACAAGAGAAAATCAAATGTGAGATTGATACTTTACATGACCTATCATGCAAATTCTTACCATTGTATGCGAGTGAGGCCAAAAGAATTAAGGTATTACATAACAAATGTAATGTAATAATTAAGCAAAAGAAAAGGTGTGAACCAGTGGCTGTTGTGATCCATGGAGAGCCAGGTACT--GGCAAATCTATGACAACAAATTTTCTAGCTAGGATGATAACAAATGATAGTGACATATACTCATTGCCCCCTGATCCCAAATACTTTGATGGTTATGATCAGCAAAGTGTTGTCATAATGGATGATATTATGCAGAATCCAAGTGGGGATGACATGACTCTATTTTGTCAAATGGTGTCAAGTGTTACATTCATACCACCAATGGCTGATCTACCTGATAAAGGTAAACCTTTTGATTCTAGATTTGTATTGTGTAGTACAAACCACAACATGTTAGCCCCACCTACTATAACCTCACTACCAGCAATGAACAGGAGATTCTATCTTGATTTAGATATAATAGTTAATGATAGATACAAAGATCCACAAGGGAAATTAAATGTCTCTGCAGCCTTTCAGCCTTGTGATGTTGATGCAAAGGTTGGAAATGCTCGATGCTGTCCTTTTATTTGTGGCAAAGCAGTTACTTTCAGGGATCGTAATACCTGCCAAAATTACACCCTCTCTCAAGTTTACAATCAAATACTCGAGGAAGACAAAAGACGGCGTCAAGTGGTAGATGTCATGGCAGCTATCTTTCAAGGTCCTATAACCCTTGAGGGACCACCACCGGCCGCCATAAGTGACCTTCTTCAATCAGTGCGCACACCAGAGGTCATCAAGTACTGTGAGGAAAATAAGTGGATAATCCCAGCTGAGTGTAAAGTTGAAAGAGACCTGAACATTGCTAACACCATTATCACTATCATAGCAAATATTATTAGTATTTCTGGTATAATTTATGTAATATATAAATTGTTTTGCACACTGCAAGGTCCATACTCAGGGGAACCCAAACCAAAGACAAAAGTCCCAGAAAGGCGTGTGGTAGCACAAGGCCCTGAAGAAGAATTTGGTAGATCACTTATCAAACATAATTCATGTGTAGTAACCACACAAAATGGCAAATTCACTGGCCTTGGAATTTATGACAGGACAATAATCATACCAACACATGCTGACCCGGGTAGTGAAGTTCAAATTGATGGCATAGTCACAAAAGTGGAAGATTCCTATGATTTATTCAATAAAGATGGTATTAAATTAGAAATAACAGTCCTTAAATTAAAGAGGAACGAAAAATTCAGAGATATCAGAAAATATATTCCAGAGAGTGAGGATGATTACCCAGATTGTAGCTTAGCCCTTTCTGCAAATCAACCTGAGACTACAATAATTAATGTTGGTGATGTGGTTTCGTATGGCAACATCTTATTAAGTGGAAATCAGACAGCTAGAATGCTTAAATACAATTATCCTACCAAGTCAGGTTATTGTGGTGGTATACTGTATAAGATAGGACAAGTTCTTGGAATCCACGTTGGTGGGAATGGGAGAGATGGATTCTCTGCAATGCTACTAAGGTCATATTTTTCTGAAACCCAGGGTCAAATTGTATCTTCTAAACCAACTAATCTTTGCGGGTTGCCTAGCATACACACCCCTAACAAAACAAAGTTACAGCCTAGTGTTTTTTATGACATCTTCCCAGGTAGTAAGGAACCAGCAGTTCTTACCAGTAAAGATCCTAGATTAGAAGTTGACTTTGAAGAAGCCTTATTCTCTAAATACAAAGGGAATGTTGATTGTCCTATGAATGATCATATTAGGGTGTCAGTTGCACATTACTCAGCTCAATTAGCCACTTTGGACATTAATCCAAATCCTGTATCTATGGAAGAAGGTGTTTTTGGAATGGAGGGATTAGAAGCTTTGGATTTGAACACAAGTGCAGGGTTTCCATATGTTGCCATGGGTGTTAGGAAGAAAGATTTGATTGACAATCGAACAAAAGACATATCCAAACTTAAGATGGCTTTAGATAAATATGGAGTTGATCTACCCATGGTTACTTTCCTTAAAGATGAGCTCAGGAAGAAAGATAAAATTAAAGCTGGTAAGACTCGTGTGATCGAGGCTAGCAGTATCAATGACACTCTGTTATTTAGGACTACATTTGGTAATCTATTCTCAAAGTTTCATCTAAATCCAGGCATAGTTACAGGATCAGGTGTGGGGTGTGATCCAGAAACATTCTGGTCTAAAATACCAGTTATGTTAGATGGTGAA-TGCATAATGGCCTTTGATTACACCAACTATGATGGCAGTATACACCCTGTATGGTTTCAAGCCCTCAAAACAGTCTTGGAAAATCTGGGATTTGAATCTGGCCTAATAGATAGATTATGTAGATCAAAACACATTTTTAAGAATGTCTACTATGAAGTAGAAGGTGGTGTTCCATCAGGATGTTCTGGTACAAGTATATTCAATACTATGATTAACAACATAATAATAAGGACTTTAGTTTTGGATGCATATAAGAACATTGATCTAGATAAACTTAAAATTATAGCATATGGTGATGATGTTATTTTTTCATATAAGTATCAATTAGACATGGAAGCAATTGCTACAGAAGGGAAGAAATATGGTTTAACAATAACACCTGCAGACAAATCAACCACTTTTAAGAAATTGGATTATAGTAATGTGACATTTTTAAAGAGAGGTTTTAAACAGG
