# Supplementary material for: High resolution metagenomic characterization of complex infectomes in paediatric acute respiratory infection
Source: Sci Rep. 2020 Mar 3;10:3963. doi: 10.1038/s41598-020-60992-6 (PMC7054269; doi:10.1038/s41598-020-60992-6)
Supplement: Supplementary file 2 — Supplementary dataset. [file 41598_2020_60992_MOESM2_ESM.zip › supplementary_data/Fig3K_HRVC_alignment.fasta]

>KY189320_SCH-109/USA/2016
CCGCGTTTGCTAACTGTGAGTCCTCCGGCCCCTGAATGCGGCTAATCTT-ACCCCACAGCTATTGCATGGAAACCACCATGTGGATAGTCGTAATGGGCAACTGTGGGACGGAACCGACTACTTTGGGTGTCCGTGTTTCCTTTTATTCCATTTATTATCTCATGGTGACAACGTATAAG-----A--TATATGTTG-TTACCATGGGTGCTCAGGTATCTAAACAGAACACTGGTTCGCACGAAAGTGCAATCAATGCCAATAATGGAGGAGTGATTAAATACTTTAATATCAATTACTATAGGGATTCAGCTAGTTCAGGATTGACTAAACAGGATTTCTCTCAAGATCCATCAAAGTTTACCCAACCTCTAGTGGACACTCTGACAAATCCAGCGCTCATGTCACCATCGGTAGAAGCATGTGGGTTTTCCGATAGGCTCAAGCAAATCACTATCGGGAACTCCACAATCACCACCCAAGATGCACTGCACACCATCTTAGCCTATGGAGAATGGCCTCAATATCTCTCAGACATTGACGCTACCTCTGTAGATAAGCCTACCCATCCAGAGACTTCAGCAGACAGGTTCTACACATTGGCTAGTGTTGAGTGGAAAGTCAGTTCAAAAGGTTGGTGGTGGAAACTACCTGATGCGCTCAGAGACATGGGTGTTTTTGGTCAGAATATGTATTACCATTCAATGGGTAGATCAGGATACATCATACATACACAGTGCAACGCTACCAAGTTCCACAGTGGGGCATTGCTAGTGGTACTCATTCCAGAGCATCAGCTGGCATATATTGGTGGAGACAAGGTGGATGTGGCTTATAAACACACACACCCAGGTGAAGATGGGCACACCATCAGAGAGGACACTGGTAGGGATGATCACCAACCAGATGAGGATCCTTTCTATAATTGCAATGGTACCTTATTTGGTAATCTCACCATATTCCCACATCAAATTATAAACTTGAGAACAAACAACTCCAGTACTATAGTGACACCTTATATCAACTGCCAACCCATGGATAACATGCTCAAGCATAATAACCTGACACTATTAATAGTACCATTGGTTACACTTAGAGCCAGCACAG---ATACCACTCCAGTTGTGTCTATAACTGTAACCATAGCTCCTTATAAATCAGAATTTTCTGGTGCTATGGAAAGT---CAGAAACAAGGTCTCCCAACTCGTATACCTAGTGGGGGCCAGCAGTTTATGACTACAGAAGATGAACAATCAGCAAACTTGTTGCCAGGTTTTCACCCCAGTAAGAAAATTCACATCCCAGGTATGATCACCAACATTCTCCACATGGCAAGGGTGGACTCCTTCATGCCTATCAATAACATACAGAATCACGAAGGAAAGATCAGCATATACAACATAACAGTTGTACGGAAGAC------CAATAATGGTGGTTTGCTACTCACCATACCCTTGGAAATGAACAACACACTCTTTTCCACCACTTTGCTAGGTGAAGTATTAAACTACTTCACTAATTGGTCAGGTAGCATTACTTTGACCTTCATGTGTGTGTGTGATTCATTTTCTACAGGAAAGTTTCTTTTGGCCTACACACCACCAGGTGGAGCACACCCCAAGGACCGCAAGGAAGCCATGCTCGGAGTACACGTCATATGGGACTTGGGTCTACAATCTTCATGTACTATGGTGGTGCCCTGGATGTCATCGGGTTTCTACCGTAGGACAAAATCAGATGATTACACACATGCTGGTTATGTTTCCTTGTGGTACCAGACAGATTTCATTCC---ATCATCACAG-CTAGTCAGGGTGCTATTTTAGTCACTTGTAGTGGTTGTCCAGACCTGTCAGTCAGAATGTTACGGGATACACCTATGATGAAGCAA---ACTCATAATCTACAAA------ACCCAGTGGATGGCTTTGTTCACGAAGTCCTTAATGAAGTAGTAGTAGTCCCTGATACCAAGCCCTCTGGACCACAACATACAACCAAACCCAGTGCTCTGGGTGCAATGGAAATTGGTGCATCTAGTTCAACCATCCCAGAATCTTTAATTGAGACCAGGTATGTAGTAAATGATAACACCAATGAAGAGGCAGAAATAGAGATGTTTCTGGGAAGATCTGCCTTATGGGCTAACATAGACATGACAAACAATTTTGCCAAGTGGGATATAAGCTTCCAAGAACAGGCAAATATTAGGAAGAAATTTGAACTCTTTACCTACTTACGCTTTGACATGGAGGTTACAGTAGTTACAAACAACAAAGGTCTAATGCAGATCATGTTCATTCCACCAGGTCTCGAAGCCCCAAATAAGAAGGACAGCCGCTTGTGGGACTCAGCTTCTAACCCCAGTGTGTTTTTCCAACCCAAGAGTGGGTTCCCACGTTTCACCATCCCATTCACAGGATTGGCATCAGCCTATTACATTTTCTATGATGGTTACACC------CTTGGTCCATCAGAGAACAAGTATGGTATATCCCCAACCAATGACATGGGAACATTGTGCTTTAGAGCATTAGATGA---CACAACCAATAATCACATAAAGGTGTACATCAAACCAAAACATATAACAGCTTGGATCCCAAGACCTCCGAGGGCAACAGAATACACCCATACATATAGCACAAATTATCACTATAAGGCACC---------------------TAAGAACAGACACTTCATGGAGTTTAGAAATCAAATTAAAA------------------ATGTGGGACCTAGTGATCAATATGTACACACTAAAGATGCAGTGTATACCTGTGCACATTTGACAACACCTAATGATAGCACAATATTACTAGCAATAACAGCTGATTTACAAGTAGACTCATCTGATACACAAGGCCCAGATTACATACCTACATGTGACTGTACACAGGCTTGTTACTATGCAAAACATGCTGATAGATACTACCCAGTATCATTAGTAGCCCATGATTGGTATGAGATTCAGGAGTCTGAGTACTACCCAAGACACATACAGTACAATATCCTAATAGGGGAGGGTCCATGTAAGCCAGGTGATTGTGGTGGGAAGCTTCTATGTAAACATGGGGTTATCGGCATTATCACAGCAGGTGGAGAAGGTCACGTGGCATTCACTGATTTACGAC---ATGCTTGTCTCACCTCACACCAGGG---A---GTAACTGATTATGTCAATCAACTGGGTACTGCCTTTGGTGATGGATTCACAAGTAATATTAAGGATCATTTAACAGGGTTGTGTACA------T------CTGACAAGATCACTACCAGAGTTATCAAATGGCTAATTCGGGTTATTAGTGCCTTGACCATCATGATCAGGAATTCAACAGACACAGCAACAGTATTGGCCACATTAGCACTTTTAGGGTGCCACGGTTCACCGTGGGCATTTCTGAAAGACAAGATATGCCAGTGGTTAAA---ACCAAAACCCCCAACCAGACAGGGAGATTCTTGGTTGAGAAAGTTCACTGAATGCTGTAATGCTGCAAAAGGACTAGAATGGGTCGCTCAAAAGATAGGCAAGTTTATTGACTGGCTAAAGGAAA---TAATACCCACTGTTCAAAGGAAGAGGGAGACCTTGGAGCAATGCAAGAAAATAGCGCTGTACGAAGAACAAGCGCAAGGTTTTGCCCATTCAGATGCCGAGGCTCAGCAGCAATTGCTTGTTGAAGTGTCCAAGTTAAAAAGAGGGTTGGATGACTTAGCTCCATTATATGCTAGTGAGAATAAGAGAATAACAAATGTCCAGAAAGAACTACAACGTCTGTCAGCTTATCAGAAG------A------GACACGAACCTGTCTGCTGTTTGATACGTGGCACACCTGGTTGTGGAAAGTCACTTGTGACCTCTGTTATAGCACATGGTTTGACAAATGAAGCAAATATATATTCATTACCACCAGATCCCAAACACTTTGATGGTTATAACCAGCAAACAGTTGTCATAATGGATGATGTTGGTCAAAACCCAGATGGCAAGGATCTTAGTATGTTTTGTCAAATGGTATCGACTACTGAGTTCATTGTACCTATGGCTAGCATTGAGGACAAAGGCAGGTCATTTACAAGTCAGTATGTTTTAGCTAGTACTAACCTAGATTCATTGTCCCCACCCACCATATCTATACCAGAAGCCATAAGTAGAAGGTTCTTCTTAGATGCTGATCTACAGGTCATTAGCAAATATAAAACAGCGAATGGCTTGTTAGATGTGGCCAAGGCCTTACAACCCTGCACTAAATGCCCTAAACCTACACATTAC---CAATGTTGTCCACTCTTGTGTGGCCAGGCCTTGGTGCTACGTGACAGGAGGACTTCAGCCAGTTACCCCCTATTGGCAGTAGTGGAACAATTAAGGACAGAGAATGATACACGTGGCAAAGTGAAATCCAATCTCAGAGCAATATTTCAGGGTCTAGGAGATCCTACCCCACCTGGCTTCATAGTAGATCTGTTGTCTAGCTCAAAGGATCCAAAAGTGATGGAATATTGTGTGGAGCAGGGTTGGATGGGGAAGGCACATTCTACAATAGAAAGAGACTTTAACTATGTACAATATGTATTAAACTGTCTAGGCAGCCTTCTGATCATCTTGGGAACAATATATGCATTGTATAAATTAATGTGCCTAACACAGGGAGCCTACTCTGGGGTACCAAATCCCACGCCCAAAAAACCAGAA---AGAAAGGCCACACTACAAGGCCCACAACATGAATTTATTAAGGCACTTGTGAAGAGAAACTGCCACATACTTACCACAGAGAAAGGGGAGTTCAACCTACTGGGCATACATGATAACTGTGCTGTGGTTCCTACACATGCTGAGTGTGGTGACTTTGTAGATATAGATGGTAGAGTGGTGAAAGTGCTCAAACAGCAGATTCTTACAAACATGGATGATGTTGACACAGAGATAACCCTTATTTGGCTTGACCAAAATGAAAAATTTAGAGATATCAGGAGATTCATTCCAGAACAACAACAAGAGTGGTCACATATGCACCTAGCAACTAATGTTAGTAAGTTCCCAATGTTGGATGTGGAGGTGGGGAATGTGGTGCCCTATGGACAACTCAATCTTAGTGGAAACCCTACATGCAGATTAATGAAGTATGACTATCCAACACGCCCAGGGCAATGTGGCGGTGTTATACTTAACACAGGAAATATTGTTGCCATCCACGTAGGTGGTAATGGTAGAGTGGGGTATGGAGCAACACTGTTGCGCAAGTACTTCGCCCAAGCACAGGGTGACATAGTAAAGACAGGGAAAGCCAAGGACATGGGTTACCACACAATTAACACACCATCAAATAGCAAACTCCACCCTAGTGTGTTCCATGATATCTTTCCAGGGAACAAGGAACCAGCAGCATTGAGTCCAAGAGACCACCGATTAGAGGTGGACCTAGATACTGCAGTGTTTTCAAAATATAAAGGTAACATCAGTGTGGAGTGGAATGAACACCTACAAACAGCAGTAGATCATTATGCAGCCCAACTCTATGTGTTAGATATAAATCCAGAACCCATCACCATGGAGCAGGCTGTTTATGGTGTCACCAATCTTGAACCATTGGACCTTACAACTAGTGCTGGTTACCCATATGCCGCCTTGGGCATTAAAAAGAAGGACATTATTAACAAGACCACTAAGGACACTGTCAGAATGCAAGAAATGCTTGACCGCTATGGTGTGGATTTACCATACATCACATACCTTAAGGATGAGTTGCGCAGTCCGGAAAAAATTAAATTAGGCAAAACAAGGGCAATTGAGGCAGCTAGTTTGAATGATACAATTCAGTTCAGAATGATATTTGGGAACTTGTTCTCCACATTCCATGCTAACCCTGGTATTCTCACGGGGTCTGCTGTTGGGTGCAATCCTGACATCTTCTGGTCACAGCTCTATGCTATGCTAGATGGGAACTTGCTAGCATTTGATTACACAAACTATGATGGTAGTTTACATCCAATATGGTTTGAAGCATTAGGGAAGGTCTTAAGTCAGATAGGATTTCCTGGTAGCCTAATGAAGAAACTGTGTAACACCACTCACATATACAAGGACCAGGTATATATGGTAGAAGGCGGAATGCCATCTGGTATATGTGGTACCAGCATCTTTAATACCATGATTAATAACATAATAATTAGAACTTTAATCCTAGAAACTTATAAAGGTATTGATTTGGATAAACTTAAAATGGTGGCATATGGGGATGATGTCATAGCCTCCTATCCTTTTCCATTAGATGCCAAAGAGCTTTCCATAACAGGTAGGAAGTATGGACTCACCATCACTCCGCCTGATAAATCCACTGAGTTTAAGAATATGACTTGGGAAAGTGTCACATTTCTGAAGAGAGGTTTCCGCCCAG
>JQ245964_C08/p1211_sR3055/USA/2009
CCGCGTTTGCTAACTGTGAGTCCTCCGGCCCCTGAATGCGGCTAATCTT-ACCCCACAGCTATTGCATGGAAACCACCATGTGGATAGTCGTAATGGGCAACTGTGGGACGGAACCGACTACTTTGGGTGTCCGTGTTTCCTTTTATTCCATTTATTATCTCATGGTGACAACGTATAAG-----A--TATATGTTG-TTACCATGGGTGCTCAGGTATCTAAACAGAATACTGGCTCGCACGAAAGTGCAATCAATGCCAATAATGGAGGAGTGATTAAATACTTTAACATCAATTACTATAGGGATTCAGCAAGTTCAGGATTGACTAAACAGGATTTCTCTCAAGACCCATCAAAGTTTACTCAACCTCTGGTGGACACTCTGACAAACCCAGCGCTCATGTCACCATCGGTAGAAGCATGTGGGTTTTCCGATAGGCTCAAGCAAATCACTATCGGAAACTCCACAATCACCACCCAAGATGCACTGCACACCATCCTAGCCTATGGAGAATGGCCTCAGTATCTCTCAGACATTGATGCCACCTCTGTGGATAAGCCTACCCACCCAGAGACTTCAGCAGACAGGTTCTACACATTGGCTAGTGTTGAGTGGAAAGTCAGCTCAAAAGGTTGGTGGTGGAAACTACCCGATGCGCTCAGAGACATGGGTGTTTTTGGTCAGAATATGTATTACCATTCAATGGGTAGATCAGGATACATTATACATACACAGTGCAACGCTACCAAGTTCCACAGTGGGGCACTGCTAGTGGTACTCATTCCAGAGCATCAGTTGGCATATATTGGTGGAGACAAGGTGGATGTGGCTTATAAACACACACACCCAGGTGAAGACGGGCACACCATTAGAGAGGACACTGGTAGGGACGATCACCAACCAGATGAAGATCCTTTCTATAACTGCAATGGTACCCTATTTGGTAATCTCACTATATTCCCACACCAAATTATAAACTTGAGAACAAACAACTCCAGTACTATAGTGACACCTTATATCAACTGCCAACCCATGGATAACATGCTCAAGCATAATAACTTAACACTATTGATAGTACCGTTGGTTACACTTAGAGCCAGCACAG---ATACCACTCCAGTTGTGTCTATAACTGTGACCATAGCTCCTTGTAAATCAGAATTCTCTGGTGCTATGGAAAGT---CAGAAACAAGGTCTCCCAACTCGTATACCTAGTGGGGGCCAGCAGTTCATGACTACAGAAGATGAACAATCAGCAAACTTGTTGCCAGGTTTTCACCCCAGTAAGAAAATTCACATCCCAGGTATGATCACCAACATTCTCCACATGGCAAGGGTGGACTCCTTCATGCCTATTAATAACATACAGAATCACGAAGGAAAGATCAGCATATACAACATAACAGTTGTGCGGAAGAC------CAACAATGGTGGCTTGCTACTCACCATACCCTTAGAAATGAATAACACACTCTTTTCCACCACTTTGCTAGGTGAAGTGTTAAACTACTTCACTAACTGGTCAGGTAGCATTACTTTGACCTTCATGTGTGTGTGTGATTCATTTTCCACAGGGAAGTTTCTTTTGGCCTACACACCACCAGGTGGAGCACACCCCAAGGACCGCAAGGAAGCCATGCTCGGAGTACATGTCATATGGGATTTGGGTCTACAATCTTCATGTACTATGGTGGTACCCTGGATGTCATCGGGTTTCTACCGTAGGACAAAATCAGATGACTACACGCATGCTGGTTATGTTTCCTTGTGGTATCAGACAGATTTCATTCC---ATCATCACAG-CTAGTCAGGGTGCCATTTTAGTCACTTGTAGTGGTTGTCCAGACCTGTCAGTCAGGATGTTACGGGATACACCTATGATGAAGCAA---ACTCATAATCTACAAA------ACCCGGTGGACGGCTTTGTTCACGAAGTTCTTAATGAAGTAGTAGTAGTCCCTGATACCAAGCCCTCTGGACCACAACATACAACCAAACCCAGTGCTCTGGGTGCAATGGAAATCGGTGCATCTAGTTCAATCATCCCAGAATCTTTAATCGAGACCAGGTATGTAGTAAATGATAACACCAATGAAGAGGCAGAAATAGAGATGTTTCTGGGGAGATCTGCCCTATGGGCTAACATAGACATGACAAACAACTTTGCCAAGTGGGATATAAGCTTCCAAGAACAGGCAAATATTAGGAAGAAATTTGAACTCTTTACCTACTTACGCTTTGACATGGAGGTCACAGTAGTCACAAACAACAAAGGTCTAATGCAAATCATGTTCATTCCACCAGGTCTCGAAGCTCCAAATAAGAAAGACAGCCGCCTGTGGGATTCAGCTTCTAACCCCAGTGTATTTTTCCAACCCAAGAGTGGGTTCCCACGTTTCACCATTCCATTTACAGGATTGGCATCAGCCTATTACATTTTCTATGATGGTTACACC------CTTGGTCCATCAGAGAACAAGTATGGTATATCCCCAACCAATGATATGGGGACATTGTGTTTTAGAGCACTAGATGA---CTCAACCAACAATCACATTAAGGTGTACATCAAACCAAAGCACATAACAGCTTGGATCCCAAGACCACCGAGGGCAACAGAATACACTCATACATACAGCACAAATTATCACTATAGGGCACC---------------------TAAGAACAGACACTTCATGGAGTTTAGAAAACAAATCAAAA------------------ATGTGGGACCTAGTGATCAATATGTACACACTAAAGATGCAGTGTATACCTGTGCACACTTGACAACACCTAATGATAGCACAATATTACTAGCAATAACAGCTGATTTGCAAGTAGACTCATCTGATACACAAGGCCCAGATTACATACCTACATGTGACTGTACCCAGGCTTGTTACTATGCAAAACATGCTGATAGATACTACCCAGTATCATTAGTAGCCCATGATTGGTATGAGATTCAGGAGTCTGAGTACTATCCAAGACACATACAATACAATATCCTAATAGGAGAGGGTCCATGCAAACCAGGTGATTGTGGTGGGAAGCTTCTGTGTAAACATGGGGTTATCGGCATTATCACAGCAGGTGGGGAGGGTCACGTGGCATTCACTGATTTACGAC---ATGCTTGTCTCACCTCACACCAGGG---A---GTAACTGATTATGTCAATCAACTGGGTACTGCCTTTGGTGATGGATTCACAAGTAACATTAAGGATCATTTAACAGGGTTGTGTACA------T------CTGACAAGATCACTACTAGAGTTATCAAATGGCTAATTCGGGTTATCAGTGCTTTGACCATCATGATCAGGAATTCAACAGATACAGCGACAGTGTTGGCCACACTAGCGCTTTTAGGGTGCCACGGTTCGCCGTGGGCATTTCTGAAAGACAAGATATGCCAGTGGTTAAA---ACCAAAACCCCCAACCAGACAAGGAGACTCTTGGTTAAGAAAGTTCACTGAATGCTGTAATGCTGCAAAAGGATTGGAATGGGTCGCTCAAAAGATAGGTAAGTTTATTGACTGGCTAAAGGAGA---TAATACCCACTGTTCAAAGGAAGAAGGAAACCTTGGAGCAATGCAAGAAAATAGCGCTGTATGAAGAACAAGCCCAAGGTTTTGCTCATTCAGATGCCGAGGCGCAGCAGCAATTGCTTGTTGAAGTGTCCAAGTTAAAAAGAGGGTTGGATGACTTAGCTCCATTGTATGCTAGTGAGAACAAGAGAATAACAAATGTCCAAAAAGAACTACAACGTCTGTCAGCTTATCAGAAG------A------GACACGAACCTGTCTGCTGTTTGATACGTGGTACACCTGGTTGTGGAAAGTCACTTGTGACCTCTGTTATAGCACATGGTTTGACAAATGAAGCAAATATATATTCACTACCACCAGATCCCAAACACTTTGATGGTTATAACCAGCAAACAGTTGTCATAATGGATGATGTTGGTCAAAACCCAGATGGCAAGGATCTTAGTATGTTTTGTCAAATGGTGTCGACTACTGAGTTCATTGTACCTATGGCTAGCATTGAGGATAAAGGTAGGTCATTTACAAGTCAGTATGTTTTAGCTAGTACTAACCTGGATTCATTATCCCCACCCACCATATCTATACCAGAAGCTATAGGTAGAAGGTTCTTCTTAGATGCTGATCTACAGGTCATTAGCAAATATAAAACAGCGAATGGCTTGTTAGATGTGGCCAAGGCCCTACAACCCTGTACTAAATGCCCTAAACCTACACATTAC---CAATGTTGCCCACTCTTATGTGGCCAGGCCTTGGTGCTACGTGACAGGAGGACTTCAGCCAGTTACCCCCTATTGGCAGTAGTTGAACAACTAAGGACAGAGAATGATACACGTGGCAAAGTGAAAACCAATCTCAGAGCAATATTTCAGGGTCTAGGAGATCCTACTCCACCTGGCTTTATAGTGGATCTGTTGTCTAGCTCAAAGGATCCAAAAGTAATGGAATATTGTGTGGAGCAAGGCTGGATGGGGAAGGCACATTCTACAATAGAAAGAGACTTTAACTATGTACAATATGTATTAAACTGTCTAGGCAGCCTTCTGATCATCTTGGGGACAATATATGCATTGTATAAATTAATGTGCCTAACACAGGGAGCTTACTCTGGGGTACCAAATCCCTCACCCAAAAAACCAGAG---AGAAAGGCCACATTGCAAGGCCCACAACATGAATTTATTAAAGCACTTGTGAAGAGAAACTGCCACATACTCACCACAGAGAAAGGGGAGTTCAACTTACTGGGTATACATGATAACTGTGCTGTGGTTCCTACGCATGCCGAGTGTGGTGACTATGTAGATATAGATGGTAGAGTGGTGAAGGTGCTCAAACAGCAGATTCTTACAAACATGGATGATGTTGACACAGAAATAACCCTTATTTGGCTTGACCAAAATGAAAAATTTAGAGATATTAGGAGATTCATTCCAGAACAACAACAAGAGTGGTCACATATGCACCTAGCAACTAATGTTAGTAAGTTCCCAATGTTGGATGTGGAGGTGGGAAATGTGGTGCCCTATGGACAACTCAACCTTAGTGGAAACCCTACATGTAGATTAATGAAGTATGACTATCCAACACGCCCAGGGCAATGTGGCGGTGTTATACTCAATACAGGAAATATTGTTGCCATCCACGTAGGTGGTAATGGCAGGGTGGGGTATGGAGCAACACTACTGCGCAAGTACTTCGCCCAAGCACAGGGTGACATAGTAAAGACAGGGAAAGCTAAGGACATGGGCTACCACACAATCAACACACCATCAAAAAGCAAACTTCACCCTAGTGTGTTCCATGATATCTTCCCAGGGAATAAGGAACCAGCAGCATTGAGTCCAAGAGACCACCGATTAGAGGTAGACCTAGATACTGCAGTGTTTTCAAAATATAAAGGTAACATCAGTGTGGAGTGGAATGAACACCTACAAACAGCAGTAGATCATTATGCAGCCCAGCTCTATGTGTTAGATATAAATCCAGAACCTATTACCATGGAGCAAGCTGTTTATGGTGTCACCAACCTTGAACCACTGGACCTTACAACTAGTGCTGGTTATCCATATGCCGCCTTGGGTATTAAAAAGAAGGACATTATTAACAAGACCACTAAGGACACTGTCAGAATGCAAGAAATGCTTGACCGCTATGGTGTGGATTTACCATACATCACATACCTCAAGGATGAGTTGCGTAGTCCAGAAAAAATTAGATTAGGCAAAACAAGGGCAATTGAGGCAGCTAGTTTGAATGATACAATTCAGTTCAGAATGATATTTGGGAACTTGTTCTCCACATTCCATGCTAACCCTGGTATTCTCACGGGATCTGCTGTTGGGTGCAATCCTGACATCTTCTGGTCACAACTCTATGCTATGTTAGATGGGAACTTGTTAGCATTTGATTACACAAACTATGATGGTAGTTTACATCCAATATGGTTTGAGGCATTAGGGAAGGTCTTAAGCCAGATAGGATTTCCTGGTAACTTAATGAAGAAACTGTGTAACACCACTCACATATACAAGGACCAGATATACATGGTAGAAGGCGGAATGCCATCTGGTATATGTGGCACCAGCATCTTCAATACCATGATTAATAACATAATAATTAGAACTTTAATCTTAGAAACTTACAAAGGTATTGATTTGGATAAACTTAAAATGGTGGCATATGGGGATGATGTCATAGCCTCCTATCCTTTTCCATTAGATGCCAAAGAGCTTTCCATAACAGGTAGAAAGTATGGACTCACCATTACTCCACCTGATAAATCCACTGAGTTTAAGAATATGACTTGGGAAAGTGTCACATTCCTGAAGAGAGGTTTCCGTCCA-
>KY189316_SCH-104/USA/2016
CCGCGTTTGCTAATTGTGAGTCCTCCGGCCCCTGAATGCGGCTAATCTT-ACCCCACAGCTATTGCATGGAAGCCACCATGTGGATAGTCGTAACGGGCAACTGTGGGACGGAACCGACTACTTTGGGTGTCCGTGTTTCCTTTTATTCCATTTATTATCTCATGGTGACAACGTATACA-----G--TATATGTTG-TCACCATGGGCGCTCAGGTATCTAAACAGAATACTGGCTCACATGAAAACGCAATCAATGCTAATAATGGAGGAGTGATCAAATATTTCAACATAAATTACTATAAGGACTCGGCTAGTTCAGGATTGACCAAACAGGACTTTTCACAGGACCCATCGAAGTTCACCCAACCCTTAGTGGACACTTTAACAAACCCAGCGCTCATGTCTCCATCAGTGGAAGCTTGTGGGTTTTCCGATAGGCTTAAGCAAATCACTATCGGTAACTCCACCATCACCACTCAGGATGCGCTACACACTATTCTAGCCTATGGGGAATGGCCTCAGTATCTTTCAGATGTTGATGCTACCTCTGTGGACAAACCCACCCACCCAGAAACATCAGCAGATAGGTTCTACACGTTAGCTAGTGTTGATTGGAAAGTTAGTTCAAAGGGATGGTGGTGGAAACTACCTGATGCACTCAAAGAAATGGGTGTATTTGGCCAGAACATGTATTACCATTCAATGGGTAGATCAGGATACATTATACATACACAATGTAATGCCACCAAATTTCACAGTGGGGCACTATTAGTGGTGCTTATTCCAGAACATCAATTGGCCTACATCGGTGGAGACAAGGTGGATGTAGCTTACAAGCATACCCATCCAGGAGAAAGTGGGCACACCATTGGGGAAAATTCTAGTAGGAGTGACTACCAACCAGATGAAGATCCTTTCTATAATTGCAATGGTACCTTATTTGGCAATCTCACTATATTCCCACACCAGATTATAAATCTGAGAACAAATAACTCCAGTACTATAGTAACACCTTATATCAATTGTCAACCCATGGACAACATGCTTAAACACAATAACCTGACATTACTGATAGTACCACTAGTCACACTTAGAGCTAGTACAG---ACACCACACCAGTAGTGTCTATAACTGTAACTATAGCCCCTTATAAATCAGAGTTCTCTGGCGCTATGGATAGT---CAGAAACAGGGTCTTCCTACCCGTATACCCAGTGGGGGCCAACAGTTTATGACTACAGAAGATGAACAATCAGCCAATTTGCTACCAGGTTTCCATCCTAGCAAAAAGATCCACATCCCAGGTATGATCACCAATATTCTTCACATGGCTCGGGTGGATTCTTTCATGCCTATCAACAACATAAGGAATCATGAAGGAAAAATCAGTATATACAACATAACAGTTGTACGTAAGAC------CAACAACGGTGGTTTGATACTCACTATACCCTTGGAGATGAACAATACACTCTTTGCCACCACCCTATTGGGTGAGGTGTTAAACTACTTCACTAACTGGTCAGGTAGCATCACTCTAACATTCATGTGTGTGTGTGATTCCTTCTCTACAGGGAAATTTCTTCTGGCATACACTCCACCGGGCGGAGCTCACCCCAAGGACCGCAAAGAGGCCATGCTTGGGGTGCATGTCATATGGGACTTGGGTCTACAATCCTCATGCACCATGGTCATACCCTGGATGTCATCTGGTTTCTACCGCAGAACAAAATCAGATGATTACACACATGCTGGCTATGTTTCTCTATGGTACCAGACAGATTTTATACC---ATCATCACAA-CCAGCCAGGGAGCTATTTTGGTTACTTGCAGCGGGTGTCCAGATCTATCAGTCAGGATGCTACGTGATACCCCTATGATGAAACAA---ACTCATAAGTTACAAA------ACCCAGTAGATGGATTTATTCATGAAGTCCTTAATGAAGTGGTAGTGGTTCCGGACACTAAACCCTCTGGACCTCAACACACAACTAGACCTAGTGCCTTGGGTGCGATGGAAATAGGTGCATCCAGTTCAATCATTCCAGAATCTTTAATTGAGACCAGGTATGTAGTGAATGATAACACTAATGAAGAGGCAGAGATAGAAATGTTCTTAGGGAGATCTGCATTATGGGCCAACATAGACATGAGAGACAAATTTGCTAAATGGGATATAAGCTTCCAGGAGCAAGCAAACATTAGGAAGAAGTTTGAACTCTTTACCTATTTACGCTTCGACATGGAAGTCACAATAGTTACAAATAACAAGGGTTTGATGCAAATCATGTTTATCCCACCCGGTCTCGAGTCTCCAAATGATAAAGACAGCCGCCTTTGGGATTCAGCTTCTAATCCTAGTGTGTTTTTCCAACCCAAGAGTGGGTTTCCACGCTTCACTATACCATTTACTGGACTGGCATCAGCCTATTACATCTTTTATGATGGCTATACC------CTCGACCCAGCAGATAACAAATATGGTATATCACCAACCAATGATATGGGGACATTATGCTTTAGGGCACTGGATGA---TTCCACCAATAACCATATCAAGGTGTATATCAAACCAAAACACATAACAGCCTGGATCCCCAGACCACCAAGGGCAACAGAGTACACTCATGCATATAGCACTAATTACCACTATAAGGCACC---------------------TGAGAGCAGACACTTCATGAAATTCAGAGAGCAAATAAAGA------------------ATGTGGGACCCAGTGATCAATGTGTGCATACCAAAGATGCAATATACACTTGTGCACACCTGACAACACCCAATAATAACACAATATTATTGGCGATAACGGCTGACTTACAGGTGGATTCAACTACCACACAAGGTCCAGATCACATACCCACATGTGATTGTACTCAAGCTTGTTACTATGCAAAACATGCTGACAGATACTATCCAGTGACACTAGTGGCTCATGATTGGTATGAAATTCAAGAATCTGAATATTATCCAAAACACATACAATACAATATTTTAATAGGAGAGGGTCCATGTAAACCAGGTGACTGTGGAGGAAAACTCCTATGTAAACATGGGGTCATTGGTATTATTACAGCAGGGGGAGAGGGCCATGTGGCGTTTACCGACCTGCGAC---ATGCCTGTCTCACAACACACCAGGG---A---GTGACTGATTATGTCAACCAACTGGGTACTGCATTTGGTGATGGATTTACAAGTAACATTAAAGACCACTTAACAGGCTTGTGTACA------T------CTGACAAGATCACCACCAGAGTCATCAAATGGTTGATCCGGGTTATTAGTGCTTTGACCATTATGATTAGAAATTCAACAGACACAGCAACAGTGTTAGCCACATTAGCACTCTTGGGATGTCATGGTTCGCCGTGGGCTTTTCTGAAAGACAAAATATGTCAATGGTTAAA---ACCAAAACCACCATCTAGACAAGGGGACTCTTGGTTAAGAAAGTTCACTGAGTGTTGCAATGCAGCAAAAGGGTTGGAGTGGGTCGCCCAAAAGATAGGGAAATTCATTGATTGGTTGAAGGAAA---TAATACCCACTGTCCAGAGGAAAAGGGAAACTTTGGAGCAATGCAAAAAGATAGCACTGTATGAGGAACAAGCACAAGGTTTTGCCCATTCTGACGCTGAGGCCCAGCAACAATTGCTTGTTGAAGTGTCCAAACTAAAAAGGGGATTGGACGATTTGGCTCCATTGTACGCCAGTGAGAACAAAAGGATAACAAATGTTCAAAGAGAATTGCAGCGCCTATCAGCCTACCAAAAG------A------GGCATGAGCCTGTTTGCTGCTTGATACGCGGTACTCCTGGTTGTGGCAAATCACTTGTGACTTCTGTCATAGCACATGGTTTAACAAATGAAGCAAACATATATTCACTACCACCAGACCCCAAACACTTTGACGGTTACAATCAACAAACAGTCGTCATAATGGATGATGTTGGTCAAAACCCAGATGGTAAAGATCTTAGCATGTTTTGTCAGATGGTGTCAACTACTGAATTTATTGTACCCATGGCCAGTATTGAAGATAAAGGTAGATCATTTACAAGTCAGTATGTTTTAGCAAGCACTAACCTAGATTCATTATCCCCACCCACTATCTCCATACCAGAAGCAATAGGGAGAAGATTCTTCCTAGATGCTGATTTGCAGGTTATCAGTAAGTATAAAACATCAAATGGTTTGCTGGATGTGGCTAAGGCTTTACAGCCCTGCACCAAGTGCCCCAAACCCGCGCACTAT---CAGTGTTGTCCACTTCTGTGTGGTCAAGCCCTGGTGCTACGCGACAGGAGGACTTCAGCCAGTTATCCCCTGTTAGCAGTAGTAGAACAGCTGAGGACAGAGAATGACACACGAAGTAAAGTAAAAACTAATCTTAGGGCAATATTCCAGGGATTGGGAGACCCCACACCACCAGGTTTTATAGTGGATCTATTATCAAGTTCAAAAGACCCAAAAGTGGTGGAGTATTGTGTGGAACAGGGCTGGATGGGGAAGGTGCACTCCACTATAGAAAGAGATTTTAGTTATGTTCAGTACGTCTTAAATTGTCTAGGTAGTCTCTTAATCATTTTAGGAACAATATATGCATTGTATAAATTGATGTGTCTGACCCAAGGAGCCTACTCTGGAGTACCAAATCCTACACCCAAGAAACCAGAA---AGGAAAGCTACATTACAAGGTCCACAACATGAGTTCATTAAAGCACTTGTGAAGAGAAACTGCCACATACTTACCACTGAAAAGGGAGAGTTTAACTTGCTAGGTATACATGACAACTGTGCTGTGGTTCCCACACATGCTGAATGTGGTGACTTTGTGGATATAGATGGTAGAGTAGTGAAAGTACTTAAACAGCAAATTCTAACAAATATGGATGATGTTGATACAGAAATAACCCTCATTTGGCTCGACCAAAATGAGAAATTCAGAGACATTAGGAGATTTATCCCAGAACAACAACAGGAATGGTCACACATGCACCTCGCAACCAATGTTAGCAAGTTCCCAATGTTAGATGTGGAAGTAGGGAATGTGGTACCTTATGGTCAACTTAACCTTAGTGGGAATCCTACATGCAGACTGATGAAGTATGATTATCCAACGCGCCCAGGACAGTGTGGTGGGGTCATACTCAACACAGGGAACATTGTCGCCATCCATGTTGGCGGAAATGGTAGGGTGGGGTATGGAGCAACACTACTGCGCAAGTACTTCGCCCAAGCACAAGGCGACATTGTGAAGGCAGGGAAAGCTAAGGATATGGGTTACCATACTATTAACACACCATCAAAGAGTAAACTCCACCCTAGTGTGTTTCACGACATCTTCCCAGGGAACAAGGAACCAGCAGCACTGAGTCCAAGGGACCACCGTCTAGATGTAGATCTGGATGCAGCGGTATTCTCAAAATACAAAGGCAATGTCAATGTGGAATGGAATGAACACCTGCAAACAGCAGTAGATCACTATGCAGCCCAACTCTATGTACTGGACATAAACCCAGAACCCATCACCATGGAACAGGCTGTGTATGGTGTGACCAATCTTGAACCGTTGGACCTTACAACCAGTGCTGGTTATCCATATGCTGCTCTAGGTATTAAGAAAAGAGACATTATTAACAAAACTACTAGGGACACCGTTAGATTGCAAGAGATGCTTGACCGTTATGGTGTGGATCTACCATACATCACATACCTCAAGGATGAGCTACGCAGTCCAGAAAAGATCAAATTAGGCAAAACCAGAGCAATTGAAGCAGCTAGCTTGAATGACACAGTCCAATTTAGGATGATATTTGGGAATTTGTTTTCTACATTTCATGCCAACCCTGGCATTCTCACAGGATCGGCTGTAGGGTGTAATCCCGACATTTTCTGGTCACAACTCTATGCTATGTTAGATGGGAATCTGTTAGCTTTTGATTATACAAATTATGATGGTAGTCTGCATCCAATATGGTTTGAAGCATTGGGGAAGGTTTTAGACCAGATAGGGTACCCTGGTAATTTAATGAAGAAATTGTGCAACACCACTCACATATACAAGGATCAAGTATATATGGTTGAGGGTGGTATGCCGTCTGGCATATGTGGTACTAGCATTTTCAATACCATGATTAACAACATAATAATTAGGACTTTGATTCTAGAAACTTATAAAGGCATTGATCTAGATAAGCTCAAAATGGTAGCATATGGGGATGATGTAATAGCTTCCTATCCCTTTCCACTAGATGCTAAGGAACTTTCTATAACAGGTAAGAAATATGGACTCACCATAACTCCACCTGATAAATCTGCTGAGTTTAAGAGCATGTCCTGGGAAACTGTCACTTTCCTAAAAAGAGGCTTTCGCCCAG
>GQ223227_N4/CHN/2006
CCGCGTTTGCTAATTGTGAGTCCTCCGGCCCCTGAATGCGGCTAATCTT-ACCCCACAGCTATTGCATGGAAGCCACCATGTGGATAGTCGTAACGGGCAACTGTGGGACGGAACCGACTACTTTGGGTGTCCGTGTTTCCTTTTATTCCATTTATTATCTCATGGTGACAACGTATACA-----G--TATATGTTG-TTACCATGGGTGCTCAGGTATCTAAACAAAACACTGGTTCGCATGAAAGCGCAATTAATGCTAATAATGGGGGGGTAATCAAATATTTTAATATTAATTACTATAGGGACTCGGCTAGTTCAGGATTGACCAAACAAGATTTCTCCCAGGACCCATCAAAGTTTACCCAACCCTTAGTGGACACTTTGACAAACCCAGCACTCATGTCTCCATCAGTGGGAGCATGTGGATTTTCCGATAGGCTTAAACAGATCACTATCGGCAACTCCACTATCACCACCCAGGATGCGCTACATACTATTCTAGCCTATGGAGAATGGCCTCAATATCTCTCAGATGTTGACGCCACCTCTGTGGATAAGCCCACTCATCCAGAAACATCAGCAGACAGATTCTACACACTAGCTAGTGTTGACTGGAAGGTTAGCTCAAAGGGATGGTGGTGGAAATTACCTGATGCACTCAGAGAAATGGGTGTATTCGGCCAGAACATGTATTACCATTCAATGGGTAGATCAGGATACATCATACACACACAATGTAATGCCACTAAATTTCACAGTGGGGCACTATTAGTGGTGCTCATCCCAGAACATCAACTGGCTTACATCGGTGGAGACAAAGTGGATGTAGCCTACAAGCATACCCATCCAGGAGAGGGCGGACACACTATCGGGGAAAACTCCAACAGGGGTGACAACCAACCAGATGAAGACCCTTTCTATAATTGTAATGGTACCTTATTTGGTAATCTCACCATATTCCCACACCAGATTATAAACCTAAGGACAAATAACTCCAGTACCATAGTAGCACCTTATATCAATTGTCAACCCATGGACAATATGCTTAAGCATAACAACTTGACACTATTGATAGTACCATTAGTCACACTTAGAGCCAGCACTG---ATACTACACCGGTGGTGTCTATAACTGTAACTATAGCCCCTTACAAATCAGAATTTTCTGGCGCTATGGATAGT---CAGAAACAGGGTCTTCCCACCCGTATACCCAGTGGGGGCCAACAATTCATGACCACAGAAGATGAACAATCAGCTAACTTGCTACCAGGTTTCCATCCTAGTAAAAAGATTCACATCCCAGGTATGATCACTAATATTCTCCATATGGCTAGAGTGGATTCTTTCATGCCTATCAACAATATAAGAAATCATGAGGGAAAGATCAGTATATACAACATAACAGTTGTACGTAAAAC------CAACAATGGTGGCTTGATACTCACCATACCCTTGGAAATGAACAACACACTCTTTTCCACCACTCTATTAGGTGAGGTACTAAATTACTTCACCAACTGGTCAGGCAGTATCACTCTAACATTCATGTGCGTGTGTGACTCCTTCTCCACAGGGAAATTCCTCTTAGCATACACACCACCAGGTGGAGCTCACCCCAAAGACCGCAAGGAGGCTATGCTTGGGGTACATGTCATATGGGATCTAGGTCTACAATCCTCATGCACCATGGTTATACCCTGGATGTCATCTGGTTTTTACCGTAGGACAAAATCAGATGAGTACACACATGCTGGTTATGTTTCCCTATGGTACCAGACAGATTTTATACC---ATCATCACAA-CCAGTCAGGGAGCCATTTTGGTCACTTGTAGTGGATGTCCAGATTTATCAGTCAGAATGTTGCGTGACACACCTATGATGAAGCAA---ACTCACAAGTTGCAAA------ATCCAGTGGATGGCTTTGTCCATGAAGTTCTTAATGAAGTAGTGGTAGTCCCAGATACTAAACCTTCTGGACCCCAGCACACAACTAGACCCAGTGCTTTAGGTGCAATGGAAATAGGTGCATCCAGTTCAGTCATCCCAGAATCTTTAATTGAAACCAGGTATGTAGTGAATGATAATACTAATGAAGAGGCAGAGATAGAAATGTTCTTAGGGAGATCTGCACTGTGGGCTAACATAGACATGAGGGACAAATTTGCCAAATGGGATATAAGCTTCCAAGAACAAGCGAACATTAGGAAAAAATTTGAACTCTTTACCTACCTGCGCTTCGATATGGAAGTTACAATAGTTACAAACAACAAAGGCTTAATGCAGATCATGTTTGTTCCACCTGGTCTTGAACCTCCAAATGGGAAAGACAGCCGCCTTTGGGACTCAGCTTCTAATCCCAGTGTATTTTTCCAACCCAAGAGTGGATTCCCACGCTTCACTATACCATTCACAGGACTGGCATCAGCTTATTACATTTTTTATGATGGTTACACC------CTTGACCCCTCAGACAACAAATATGGTATATCGCCAACTAATGATATGGGGACATTATGCTTTAGGGCGTTAGATGA---TTCAACCAATAACCACATTAAGGTATATATTAAGCCAAAGCACATAACAGCTTGGATCCCCAGACCACCAAGGGCAACAGAATACACTCATGCATATAGCACTAATTACCACTATAAAGCACC---------------------TGAGAGCAGACACTTCATGAAATTCAGAGAACAAATAAAGA------------------ATGTGGGACCTAGTGATCAATGTGTACATACCAAGGATGCAATATACACTTGTGCACACTTGACAACGCCCAACAATAACACAATATTGTTGGCAATAACAGCTGACTTGCAAGTGGATTCATCTGCCACACAAGGTCCAGATCACATACCTACATGTGATTGCACTCAAGCTTGTTACTATGCAAAACATGCTGACAGGTACTATCCAGTAACACTAGTAGCTCATGATTGGTATGAAATTCAAGAATCTGAATATTATCCAAAACACATACAATACAATATTTTAATAGGTGAGGGTCCATGTGAACCTGGTGACTGTGGAGGGAAACTCCTATGCAAACACGGGGTCATCGGTATTGTTACAGCAGGAGGAGAAGGCCACGTGGCATTCACTGATCTACGGC---ATGCTTGTCTCACAATACACCAGGG---G---GTAACTGATTATGTTAACCAACTGGGTACTGCATTTGGTGATGGGTTTACAAGTAATATAAAAGATCACCTAACAGGTCTGTGTACA------T------CTGATAAAATCACCACCAGAGTCATCAAATGGTTGATCCGCGTTATTAGCGCTTTAACCATCATGATCAGAAATTCAACAGATACAGCAACAGTGTTAGCCACATTAGCACTCTTAGGGTGTCATGGTTCACCATGGGGCTTTTTGAAAGACAAAATATGCCAGTGGTTAAA---ACCAAAACCACCAACTAGACAAGGAGACTCTTGGTTAAGGAAATTTACTGAGTGTTGTAATGCAGCAAAAGGGCTGGAGTGGGTTGCCCAAAAGATAGGGAAATTTATCGATTGGTTAAAGGAAA---TAATACCCACTGTTCAGAGGAAAAGGGAAACCTTGGAGCAATGCAAGAAGATAGCACTGTATGAGGAACAAGCACAAGGTTTTGCCCACTCCGATGCTGAGGCCCAACAGCAATTGCTTGTTGAAGTATCCAAACTTAAAAGGGGATTAGATGACTTAGCTCCATTGTATGCCAGTGAAAATAAAAGAATAACAAATGTTCAGAAAGAATTACAACGCTTGTCAGCTTACCAAAAG------A------GACATGAGCCTGTCTGCTGCTTGATACGTGGTACTCCTGGTTGTGGTAAATCACTTGTGACTTCTGTTATAGCACATGGTCTAACAAATGAAGCAAACATATACTCATTACCACCAGATCCCAAACATTTTGATGGTTACAACCAACAAACAGTTGTCATAATGGATGATGTTGGTCAAAACCCAGATGGTAAGGACCTTAGCATGTTTTGTCAGATGGTGTCAACTACTGAGTTCATTGTACCCATGGCTAGTATTGAAGATAAGGGTAGATCATTCACAAGCCAGTATGTTTTAGCAAGTACCAACCTAGATTCACTATCCCCACCTACCATATCCATACCAGAAGCAATAGGGAGAAGGTTCTTCTTGGATGCTGATTTACAAGTCATCAGTAAATACAAGACATCAAATGGTTTACTGGATGTGGCTAAGGCTTTACAACCTTGTACCAAGTGCCCTAAACCTGTGCATTAT---CAGTGTTGCCCACTTCTGTGCGGTCAAGCCTTAGTCCTACGTGACAGGAGGACTTCAGCCAGCTACCCCCTATTGGCAGTGGTTGAGCAGCTGAGAACAGAGAATGACACACGGGGCAAGGTAAAAACCAATCTTAGGGCAATATTCCAGGGTCTGGGAGATCCCACACCACCTGGTTTTATAGTGGATTTGTTATCAAGCTCAAAAGACCCAAAAGTAATGGAGTACTGTGTGGAACAGGGTTGGATGGGAAAGGCACACTCCACCATAGAAAGAGATTTTAATTATGTCCAATATGTTTTAAATTGTTTGGGTAGTCTCCTAATTATTTTAGGAACAATATATGCATTATATAAATTAATGTGCCTGACCCAGGGAGCCTACTCCGGAGTGCCAAACCCCACACCTAAAAAACCTGAA---AGGAAAGCTACATTACAAGGTCCACAACATGAGTTCATCAAAGCACTTGTAAAGAGGAACTGCCATATACTTACCACTGAGAAAGGGGAGTTTAATTTACTAGGTATACATGATAACTGTGCTGTGGTCCCTACACACGCTGAGTGTGGTGACTTTGTGGACATAGATGGTAAAGTGGTGAAGGTGCTTAAACAACAAATTCTGACAAACATGGATGATGTTGACACAGAAATAACTCTCATTTGGCTCGATCAAAACGAGAAATTCAGGGATATTAGGAGATTCATTCCAGAACAACAGCAGGAATGGTCACACATGCATCTTGCAACCAATGTCAGTAAGTTCCCAATGCTAGATGTAGAGGTAGGGAATGTGGTACCTTATGGTCAACTTAACCTCAGTGGAAACCCCACATGTAGATTGATGAAGTATGATTATCCAACACGCCCAGGACAGTGTGGTGGGGTCATACTCAACACAGGAAACATTGTTGCCATCCACGTGGGTGGTAATGGTAGAGTGGGGTATGGAGCAACACTACTGCGTAAGTATTTTGCCCAGGCACAGGGTGACATAGTAAAGACAGGGAAAGCTAAGGATATGGGCTATCATACCATCAACACACCATCAAAAAGTAAACTTCATCCCAGTGTGTTTCATGACATCTTCCCAGGGAACAAGGAGCCAGCTGCACTGAATCCAAGAGACCACCGTCTAGAAATAGATTTAGATACCGCAGTATTTTCAAAATACAAAGGTAATATCAATGTGGAATGGAATGAACACCTACAAACAGCAGTGGACCACTACGCAGCCCAGCTCTATGTATTGGACATAAACCCAGAACCCATCACCATGGAGCAGGCTGTGTATGGTGTGACCAATCTTGAACCACTGGACCTCACAACCAGCGCCGGTTATCCATATGCTGCTCTAGGTATTAAAAAGAGGGATATTATCAATAAAACCACTAGGGATACTGTTAGGCTGCAAGAAATGCTCGACCGTTATGGTGTGGATCTACCATACATCACATACCTCAAGGATGAACTACGTAGTCCAGAAAAAATCAAATTGGGTAAAACAAGAGCAATTGAAGCGGCCAGTCTGAATGATACAGTCCAATTTAGAATGATATTTGGGAATCTGTTCTCTACATTTCACGCCAATCCTGGCATCCTTACAGGGTCGGCTGTCGGATGTAATCCTGACATTTTCTGGTCACAGCTCTATGCCATGCTAGATGGGAATCTGCTAGCTTTTGATTATACAAACTATGATGGTAGTCTGCACCCAATATGGTTTGAGGCATTAGGGAAGGTTTTAGATCAGATAGGGTACCCTGGTAATTTAATGAAAAAACTGTGCAACACTACCCACATATACAAAGATCAAGTGTACATGGTTGAGGGTGGAATGCCATCTGGCATATGCGGTACCAGTATTTTTAACACCATGATTAATAACATAATAATTAGAACTTTGATTCTAGAAACTTATAGAGGTATTGATCTGGATAAACTCAAAATGATCGCATATGGGGACGACGTGATTGCTTCATACCCAGAGAAGCTTGATCCTAAAGAGTTATCCATAACTGGAGCAAAATATGGTCTCACCATAACTCCAGCAGACAAATCAGATAAGTTTAGTGAAACCACCTGGGATAATATATCTTTTCTCAAAAGGAAATTCAAACCAG
>KY189319_SCH-108/USA/2016
CCCCGTACGCTAGTTGTGAGTCCTCCGGCCCCTGAATGCGGCTAATCCA-ACCCTGCAGCCATTGCATGGAAGCCACCATGTAGATGGTCGTAATGAGTAATTGCGGGACGGAACCGACTACTTTGGGTGTCCGTGTTTCTTTTATTTCTTGTATATTGCTTATGGTGACAATATATACA-----G--TATATATTG-TCATCATGGGCGCACAGGTATCTAGACAGACTACCGGATCACATGAGAGTGCAGTCACTGCTACAAATGGAGGGATAATCAAGTATTTCAATATAAATTATTATAGAGATTCAGCTAGTTCGGGCTTAACCAAACAAGACTTCTCCCAAGATCCTTCAAAATTCACCCAACCACTTGTGGACACATTAACAAATCCAGCATTGATGTCCCCCTCAGTGGAAGCATGTGGATTTTCCGATAGGCTCAAGCAAATCACTATCGGTAACTCCACAATCACAACACAGGATGCACTGAATACGATTCTTGCTTATGGTGAGTGGCCACGCTACCTTTCAGACATTGATGCTACATCAGTAGATAAACCCACGCATCCAGAAACATCAGCTGATAGGTTCTACACATTGGCCAGTGTACAATGGAATCAAGCCTCTAAAGGATGGTGGTGGAAACTACCTGATGCTCTTAGAGAGATGGGTATATTTGGACAAAACATGTACTACCACTCAATGGGAAGAACAGGGTATATAATACACACTCAGTGCAATGCCACCAAATTTCATAGTGGTGCTTTGTTAGTTGTCCTGATCCCAGAGCATCAGCTGGCTTACATCGGCGGGGATAAAGTTGATGTGGCTTACAAGCATACTCACCCAGGGGAAAGAGGACATGTCATTGGGAGCAACGAAATGAGAAATGACAACCAACCAGATGAGGACCCATTCTATAACTGTAATGGTACACTATTTGGTAATCTCACAATCTTCCCTCATCAAATCATTAATCTGAGGACTAATAACTCCAGCACCATTATATCACCATATATTAATTGCCAACCCATGGACAACATGCTTAAACACAACAACCTGACACTACTGATTGTACCACTGGTAATGTTAAGAGCTAGCATTA---GTGCAACACCAGAGGTGTCTATAACAATCACTATAGCACCATATAAATCTGAATTTTCTGGCGCTATGGAGGCC---CAAAGACAGGGATTACCCACACGTATACCCAGTGGTGGTCAGCAGTTCATGACTACAGAAGATGAGCAATCAGCAAACATGTTACCAGGTTTTCACTCAAGTAAAAAGATACACATTCCAGGAATGATCACTAATGTTCTTCATATGGCTAGGGTGGATTCTTTCATGCCCATCAATAACATACAAGACCATGAGGGAAAGATAAGCATCTATAATATCACTGTTCCACGGAAGTC------CAACAATATTGGTCTTATACTAACAATCCCACTGGAAATGAACAACACTCTATTTTCTACAACTCTGCTGGGCGAGGTGCTCAACTACTTCACAAATTGGTCAGGCAGCATTACTCTAACTTTTATGTGTGTTTGTGATTCTTTCTCAACAGGCAAGTTTCTCCTAGCTTACACACCCCCGGGTGGTGCTCACCCAGAAAACCGAAAGCAAGCAATGCTTGGCGTGCACGTCATATGGGATCTAGGCTTACAATCTTCATGCACAATGGTTATTCCTTGGATGTCATCAGGCTTTTACCGTAGGACAAAATCTGACCAATACACTCATGCGGGGTATGTCTCACTTTGGTACCAGACTGACTTCATACC---ATCATCACAA-GTGGACAGGGTGCGATCTTGGTTACCTGTAGTGGATGTCCAGATTTATCAGTAAGATTGTTAAGGGATACACCAATGATGAAACAG---ACCAACAAACTACAGA------ATCCAATTGATACTTACGTGCATGAAGTCCTCAATGAAGTGGTGGTGGTACCCGATACTAAACCTTCAGGGCCACAACACACTACTAAGCCCAGTGCATTAGGTGCATTAGAAATAGGAGCGTCAAGCTCAGCCATTCCAGAATCTGTCATAGAAACTAGATATGTGGTGAATGACAATACTAATGAAGAGGCAGAGATCGAGATGTTCCTAGGGAGATCTGCATTATGGGCCAATATAGATTTGGACGATAAGTTTGCCAAATGGGATATTAGCTTTCAAGAACAAGCAAATATTAGGAAGAAATTTGAACTCTTCACATACCTCCGTTTTGATATGGAGGTTACAATAGTTACAAACAACAATGGCCTCATGCAGATCATGTTTGTTCCACCAGGATTAGATGCTCCCTCAGACAAGGATGATCGCTTATGGGACTCTGCATCAAATCCCTGTATCTTTTTCCAACCCAAGAGTGGCTTTCCCCGTTTCACCATACCCTTTACTGGTTTAGCTTCAGCCTATTACATTTTCTATGATGGGTACAGT------CTGGAACCTACAAAGAACACCTATGGCATAGCCCCAACCAATGACATGGGTACCCTGTGCTTCAGAGCTCTAGATGA---TTCAACCAGTAGTCACATTAAAGTGTATATAAAACCAAAACACATAACCGCATGGATACCTAGACCACCAAGAGCAACAGAGTATACTCATGCATACAGCACAAACTACCACTATAAAGCACC---------------------AAAAGACAGACACTTCATGCAATTTAGGAAGCAAATCAAGA------------------ATGTGGGTCCAAGCGATCAGTACGTTCACACCAAAGATGCCATTTACACATGTGCTCACCTAACAACACCCAATGACAATACAATACTATTGGCATTGACTGCTGACCTACAGGTGGATTCTTCTGACACGCAGGGACCAGATCATATACCCACTTGTGATTGTACTCAAGCCTGCTACTATGCTAAACATGCTGATAGGTACTACCCCGTGACTCTAGTAGCACATGACTGGTATGAAATTCAAGAGTCTCAGTATTACCCAAAACACATACAGTATAACATCCTAATAGGGGAGGGTCCATGCAAACCAGGTGACTGTGGTGGGAAACTCCTGTGCAAGCATGGAGTCATAGGCATAATTACAGCAGGTGGAGATGACCACGTGGCATTCACTGATTTGCGCC---ACGCATGTCTCAGTACACACCAGGG---C---GTCACCGATTATGTCAACCAGTTAGGTACCGCGTTTGGTGATGGATTCTCCAGTAACATCAAGGATCACTTGACTGGCTTGTGCACC------T------CAGACAAGATAACCACTAGGGTTATCAAGTGGCTAGTTCGAGTAATCAGTGCATTGACTATCATGATTAGGAATTCAACTGACACTCCAACAGTCCTTGCTACCTTAGCACTCCTTGGATGCCACGGGTCACCTTGGGCTTTTCTAAAAAATAAGATATGCCAGTGGTTAGA---TCCAAGACCCCCGTCCAAACAAGGGGAGTCATGGCTGAAGAAATTCACTGAATGTTGCAATGCCGCCAAAGGTCTAGAGTGGGTTGCTCAAAAGATTAGCAAATTTATTGATTGGCTAAAGGAGA---TAATACCCACTGTCCAGAGGAAGAAGGACACCCTAGAACAGTGTAAGAAAATAGCCTTGTACGAGCAACAGGCTCAGGGATTTGCACACTCAGATGCGGATGCTCAACAACAGTTGATCGTAGAGGTGTCTAAGTTAAAGAGAGGACTGGATGACCTAGCACCACTGTATGCTAGTGAAAACAAAAGAGTAACAAACATTCAGAAGGAGCTACAACGCTCGGCCGCGTACCAAAAG------A------GGCATGAGCCTGTATGCTGTCTAATAAGAGGGTCCCCTGGTTGTGGTAAGTCACTGGTTACATCTATAATAGCACATGGTCTAACCAATGAAGCAAACATATACTCACTCCCACCTGATCCAAAACACTTTGATGGGTACAACCAACAAACAGTCGTCATCATGGATGACGTGGGACAGAATCCAGATGGTAAAGATTTGAGTATGTTCTGTCAAATGGTTTCAACCACTGAATTCATAGTACCAATGGCAAGTATTGAGGACAAGGGCAGATCTTTCACTAGTCAGTATGTACTAGCCAGCACCAATTTAGACTCCCTGTCTCCCCCAACCATTTCCATACCAGAAGCAATAGGGAGAAGATTCTTTCTTGATGCAGACTTGCAGGTTATTAGCAAGTACAGAAACGCAAGTGGCCTTCTAGACGTGGCCAAGGCTCTACAACCCTGCACAAAATGTCCAAAACCCAATCATTAC---CAATGTTGCCCAATTCTCTGTGGTCAAGCTTTAGTATTGCGTGACAGGAGAACCTCAGCCAGCTACCCTCTCTTAGCGGTGGTGGAGCAACTCAGGAATGAAAATGACACGAGGAAGAAGGTTAAATCAAATCTAAGAGCCATATTCCAGGGTTTGGGTGATACCACTCCCCCCGGATTTATAGTTGATCTCCTCTCCAGCTCTAAAGACCCAAAAGTGATGGAATACTGCATGGAACAGGGTTGGATGGGAAAGGCACACTCCACAATAGAGAGAGATTTTAATTATGTGCATTATGTCTTAAACTGTTTGGGCAGCTTACTGATTATACTAGGGACAATATATGCTTTATATAAATTAATGTGTCTTACCCAAGGTGCCTACTCTGGAACACCCACACCTGTTGTAAAGAAGCCAGAA---AGAAAAGCCACACTACAGGGACCACAACATGAGTTCATTAGGGCCCTCATTAAGAGAAATTGTCACATTTTGACTACAGAGAAAGGGGAGTTCAACCTACTTGGAATACATGACAATTGTGCTGTTGTTCCGACACACGCTGAGTGTGGGGACTATGTGGACATAGATGGACGGGTGGTGAAAGTGTTGAAACAACAGATCCTAACAGACATGGAAGATGTTGACACAGAGATAACTCTTTTGTGGTTAGACCAAAATGAGAAATTTAGAGATATTAGAAGATTTATCCCAGAACACCAACAGGAGTGGTCACATATGCATTTGGCCACCAATGTCACAAAGTTCCCAATGCTGGATGTGGAGATAGGACATGTAGTACCATATGGCCAGCTTAACCTTAGTGGTAATCCTACCTGTAGACTAATGAAATATGATTATCCCACTCGCCCAGGTCAATGTGGCGGGGTCATTCTCAATACAGGCAACATTGTCGCCATCCACGTGGGCGGGAATGGAAGAGTTGGGTATGGAGCAACTTTGTTGCGCAAATACTTTGCTCAGGTGCAAGGGGATATAGTGGGGAAAGGGGTGACTAAAGATATGGGTTTCCACACCATTAATACTCCCAGCAAGACAAAACTTCAACCCAGTGTGTTCTATGATATCTTCCCCGGATCCAAGGAGCCTGCTGCACTTAGCGCTAGAGACCACAGACTGGAAGTAGATTTAGATACTGCAGTATTCTCTAAGTACAAAGGTAACGTCAATGTTGAATGGAATGAACACATACAGACAGCAGTAGACCACTATGCAGCCCAACTTTTTGTATTGGACATCAATCCAGAGCCCATAACAATAGATCAAGCAGTCTATGGTGTGACTAACCTTGAGCCTCTGGATCTTACAACCAGTGCTGGATATCCATATGCTGCCCTGGGGATAAAGAAAAGAGATATCATCAACAAGACTACAAGGGACACAGTCAAACTACAACAAATGCTTGACCAATATGGTGTTGATCTACCATACATCACATATCTCAAGGATGAGCTACGCAGTCCAGAAAAAATCAAACTAGGGAAGACAAGAGCAATTGAAGCAGCTAGTCTTAATGATACTGTGCAGTTCAGAATGATTTTTGGGAACCTGTTTTCCACATTCCATGCCAACCCAGGGATTCTCACTGGATCAGCAGTAGGCTGCAACCCAGATGTTTTCTGGTCACAACTATACACACTCCTAGATGGTGACCTCCTAGCTTTTGATTATACAAATTATGATGGCAGTTTGCACCCAGTATGGTTCAAGGCACTTGGAATGGTCTTGAGTCAATTAGGTTTTCCTGGTGAACTCATGAAGAAGTTGTGCAACACCACCCACATATACAAAGATCAAGTTTATATGGTGGAGGGAGGCATGCCATCAGGTATTTGTGGAACCAGCATCTTTAACACCATGATCAATAACATAATAATCAGAACACTGGTCTTAGAAACATACAGAGGTATTGACCTGGATAAACTTAAGATGGTAGCTTATGGTGATGATGTTCTAGCTTCCTACCCTTTTCCCTTGGATGCAAAGGAGCTTTCTGTAACAGCAAAGAAGTATGGACTCACTATTACCCCTCCAGATAAGTCATCAGAATTTAAGAACATGACCTGGGAGAATGTTACTTTCCTAAAAAGAGGATTTCGTCCTG
>JN798569_C28/p1269_s3885/USA/2000
CCGCGTTTGCTAATTGTGAGTCCTCCGGCCCCTGAATGCGGCTAATCCA-ACCCCACAGCTATCGCATGGAAACCACCATGTGGATAGTCGTAACGGGCAACTGTGGGACGGAACCGACTACTTTGGGTGTCCGTGTTTCCTTTTATATTTTACTCTATCTCATGGTGACAACATATAGT-----G--TATATGTTG-TAACCATGGGTGCACAAGTGTCTAAGCAAAACACTGGATCTCACGAAAGTGCAATCAATGCCACCAATGGAGGTGTAATTAAATATTTTAACATCAATTATTATAGGGATTCTGCTAGTTCTGGATTAACCAAACAGGATTTTTCGCAAGATCCATCTAAGTTCACTCAACCTCTCGTTGATACATTGACAAATCCTGCTTTGATGTCCCCCTCAGTAGAAGCATGTGGGTTTTCCGATAGGCTCAAGCAAATCACTATCGGTAACTCCACAATCACTACCCAAGATGCTATAAACACAATCTTAGCTTATGGGGAATGGCCACAATACCTTTCTGACATTGACGCAACATCTGTTGACAAACCCACTCACCCCGAAACCTCGGCAGATAGATTCTACACTCTAGCCAGTGTAGAGTGGAATGTTAACTCTAAAGGCTGGTGGTGGAAACTACCAGATGCTCTCAGAGACATGGGAATTTTCGGGCAAAACATGTACTACCACTCAATGGGAAGATCAGGTTACATAATACACACGCAGTGCAATGCCACCAAATTCCACAGTGGGGCACTCCTAGTTGTCCTTATTCCAGAACATCAACTAGCTTACATAGGTGGCTCCAAAGTGGACGTAGCCTATAAACATACTCATCCTGGAGAGGCCGGGCACAAGATCGGTGAGAATGATCGGAGGCATGATAACCAACCAGATGAAGATCCATTCTACAATTGTAATGGCACACTTTTTGGTAACCTTACTATCTTCCCCCACCAGATCATTAATTTGAGAACAAACAACTCCAGTACAATTATAACACCATACATTAATTGTCAGCCTATGGATAATATGCTCAAGCACAACAATCTAACGTTGTTAATTGTGCCGCTAGTCACACTCAGAGCCAGCTCCA---CCACCCCACCAGTAGTATCCATAACTGTTACAATTGCACCATACAAGTCTGAATTCTCTGGTGCTATGCAGCAT---CAAACACAAGGATTGCCCACACGCATCCCTAGTGGAGGTCAACAGTTTATGACTACAGAGGATGAACAATCAGCCAACTTGCTCCCTGGATTCCATCCCAGCAAGAAGATACAGATTCCAGGTAAGATTACCAGTGTTCTCCACATGGCAAGAGTGGATTCATTTATGCCCATCAATAATATAAAAGCTCAGGAGGGTAGTGTGAATATGTATCATATTACAGTCACTAGAAAAGG------TACAAATAATGGACTGATACTCACAATACCGCTAGAGATGAGCAATACCCTCTTTTCCACTACCTTGCTGGGTGAGATACTCAACTACTTCACTAATTGGTCTGGTAGTGTAACCCTAACATTTATGTGTGTTTGTGACTCGTTCTCCACTGGTAAATTTCTCCTAGCTTATACGCCACCAGGTGGCGCACATCCAAAGAATCGCAAGGAAGCCATGCTTGGTGTCCATATCATATGGGATCTGGGCTTGCAATCTTCATGTACTATGGTGGTACCATGGTTATCTTCAGGGTTTTACAGAAGGACAGAATCAGATGATTATACACATGCTGGTTATGTGTCACTATGGCATCAGACAGACTTCATTCCATCATCATCACAG-TGACAGGAGGAGCAATCTTGGTTACTTGCAGCGGGTGCCCTGATCTGTCCGTTAGAATGTTGAGGGATACTCCAATGATGAAGCAA---ACCAACGATTTGCAAA------ACCCTATTGATGCCTATGTCCATGATGTACTTAATGAAGTGGTTGTGGTACCGGATACCAAACCATCAGGGCCCCAACACACCACCAAACCCAGTGCTTTAGGTGCAATGGAGATAGGAGCCTCCAGTTCAGCCATTCCTGAATCAGTCATAGAAACTAGGTATGTAGTGAATGACAATACCAACGAAGAGGCTGAAATTGAGATGTTTCTAGGGCGATCTGCACTATGGTCTAAATTAAATCTCACAGGCAAATTCGCCAAATGGAACATTAATTTCCAGGAACAGGCTAATATTAGAAAGAAATTTGAGCTCTTTACATACTTAAGGTTTGATATGGAAGTCACAATCGTTACCAATAATAAGGGTTTAATGCAGGTTATGTTCATTCCCCCAGGACTTAAGATCCCTGAAAATGACACCGACCGATTGTGGGATTCTGCATCAAATCCTAGTGTTTTCTTTCAACCCAAGAATGGGTTCCCCCGCTTCACCATCCCTTTCACTGGATTAGCTTCAGCTTATTACATCTTCTATGATGGTTATACC------GATATACCAGAAAGAAACAAGTATGGCATTTCCCCAACAAATGACATGGGAACCCTGTGCTTCCGAGCTCTTGATGA---CTCGGTTGATAGTCACATCAAAGTCTATATTAAACCAAAACACATAACAGCTTGGATACCCAGACCACCTAGGGCTACTGAGTACACTCATGCATACAGTACAAATTACCATTATAAGGAAAA---------------------AAAGAGCAGACACTTCATGGAATTTAGGACAGCAATCAAGA------------------ATGTGGGACCCAGTGATCTTTATGTACATACTAAAGATGCTACATACACCTGTGCTCACCTCACTCATCCCAATGACAAAACAATCCTGTTGGCATTAACAGCAGATCTGCAAGTTGATGCTTCAGACACACAAGGTCCAGATCACATACCTACTTGCGACTGCACACAAGCCTGTTACTACGCCAAGCATGCAGACAGATACTATCCAGTTAGCTTGACTTCACATGACTGGTATGAAATTCAGGAGTCACAATTCTACCCAAAACATATACAGTATAACATCCTAATAGGAGAGGGCCCATGCAAACCTGGGGACTGTGGAGGCAAGCTCCTCTGTAAACACGGAGTGATAGGCATAATCACAGCAGGTGGTGAAGGGCATGTAGCATTCACAGACTTGCGCC---ATGCTTGTCTCACCTCCCACCAGGG---C---GTTACTGATTATGTCAACCAACTCGGTGTTGCCTTCGGAGATGGTTTCTCCAGTAATATCAAAGACCACTTGACAGGATTGTGTACA------A------CAGATAAGATCACCACCAGAGTTATCAAGTGGCTGATTCGAATTATCAGTGCCTTGACTATCATGATTAGAAATTCAACTGACACTGCAACAGTCTTAGCTACACTTGCCCTCTTAGGGTGTCATGGCTCTCCCTGGGCCTTCCTTAAAGACAAAATTTGCCAGTGGTTAAA---TCCTAAGCCCCCATGTAGACAGGGGGAATCCTGGTTAAAGAAGTTCACTGAATGCTGCAACGCTGCCAAAGGTTTAGAATGGGTTGCTCAGAAGATAGGCAAATTCATCGACTGGTTAAAAGAAA---TCATACCAACAGTTCAAAGAAAGAAAGAAACCCTGGAGCAATGCAAAAAGATAGGGCTATACGAGCAGCAAGTGCAAGGTTTTGCTCATTCTGATGCTGATGCCCAGCAACAGTTGTTGGTGGAAGTATCCAAACTAAAAAGAGGCTTGGATGATCTTGCTCCATTATATGCTAGTGAAAATAAAAGAGTCACCAATATACAGAAAGATCTACAGCGTTTGACCGCATATCAAAAG------A------GACATGAACCTGTATGCTGCCTGATCCGAGGGTCACCTGGTTGTGGTAAATCCTTGGTCACATCAATAATTGCACATGGTTTGACAAATGAGGCCAACATCTACTCACTACCACCAGATCCCAAACATTTTGATGGCTACAACCAGCAGGTAGTTGTGATTATGGATGATGTGGGGCAAAACCCAGATGGGAAGGATCTCAGTATGTTTTGTCAGATGGTCTCTACTACCGAGTTCATAGTGCCCATGGCAAGCATTGAAGACAAGGGAAGGTCATTTACTAGCCAGTATGTTCTTGCAAGCACTAATTTAGACTCTTTAACCCCACCAACCATCTCCATACCAGAAGCTATAAGCAGAAGATTTTTCCTAGATGCTGACTTACAGGTACTTAGCAAATATAGAACCTCAAACGGTTTGTTAGATGTGGCTAAGGCCTTGCAACCATGTACAAAGTGTCCCAAACCTGCACACTAT---CAGTGTTGTCCAATACTATGTGGACAGGCACTGGTTTTAAGGGATAGGAGAACTTCAGCTAGCTACCCCATACTAGCAGTTGTTGAACAACTGAGGACAGAAAATGACACAAGAAGCAAGGTCAAAACTAACCTTAGGGCTATATTTCAGGGATTAGGTGATACCACACCACCAGGATTTATAGTTGATTTGTTGTCTAGTTCTAAAGACCCCAAGGTGATGGAATATTGTGTGGAGCAAGGATGGATGGGCAAAGCTTACTCAACAATAGAGAGAGACTTCAATTACGTGCAATATGCACTTAACTGTCTAGGTAGTCTTATTATAATCTTAGGAACCATATATGCTTTGTATAAGCTAATGTGCTTGACACAAGGAGCATACTCAGGAGTGCCTACACCAGTAGTGAAAAAACCTGAA---AGAAAGGCTACACTTCAGGGACCACAACATGAATTTATTAGAGCACTAGTGAAGAGAAACTGCCATGTGATCACTACTGATAAAGGTGAATTTAATCTACTTGGAGTGCATGACAATTGTGCTGTTGTCCCTACGCATGCTGAGTGTGGGGACCATGTGAATATTGATGGTAGAATGGTGAAAGTGCTGAAACAACAGATTCTAACAGACATGGATGATGTAGATACTGAAGTAACTTTACTGTGGTTAGATCAGAATGAGAAATTTAGGGACATTAGAAGGTTCATTCCAGAACATCAACAGGAGTGGACGCACATGCACCTTGCAACCAATGTTACCAAATTCCCTATGATGGATGTGGAAGTGGGTGATGTAATACCATATGGTCAACTTAATCTTAGTGGAAACCCTACATGCAGATTAATGAAGTATGACTATCCCACACGCCCTGGGCAATGCGGCGGGGTCATTCTAAACACTGGGAACATTGTCGCTATCCATGTTGGAGGCAATGGTAGAGTAGGGTACGGAGCAACTTTGTTGCGAAAGTATTTTGCTCAAGCTCAAGGTGACATATCCAAGAGAACAACAGCTAAAGATGCAGGCTACCACACTATTAACACCCCATCTAAGAGTAAGCTACATCCCAGTGTCTTTTATGACATCTTTCCAGGCTCTAAAGAACCAGCGGTTCTTAGTTCAAAAGATCCCAGATTGGAAGTGGATTTGGACACAGCCATATTTGCTAAGTACAAAGGCAATGTAGAAGTTAAATGGAATGAACACTTACAAACAGCAGTGGATCATTATGCAGCCCAACTCTTCGTGTTGGATATAAACCCTGAGCCCATTACAATGGAGCAAGCAGTGTATGGAATAACAAACTTGGAGCCTCTAGATCTAACAACTAGTGCTGGATATCCATATGCTGCCCTTGGTATAAAGAAGAGGGACATTGTTAACAAGACTACCAGGGATGTGGTCAAGTTACAACAGATGCTTGACCGCTATGGTGTTGATTTACCATACATTACATACTTAAAGGATGAACTGCGTAGTCCAGAGAAGATAAAATTGGGTAAGACCAGGGCAATCGAGGCAGCTAGCCTCAATGACACTGTGCAGTTCAGAATGATTTTTGGCAATCTCTTTTCCACATTCCATGCCAATCCAGGCATACTCACTGGATCCGCAGTTGGCTGCAACCCTGATATCTTCTGGTCCCAGTTATATGCACTATTGGATGGTAGCTTATTAGCTTTTGATTACACTAATTATGATGGTAGTTTGCACCCAATATGGTTTGAAGCATTAGGTAAAGTTTTAGATCAGATAGGTTTTCCTGGGAATCTCATGAAAAAGCTGTGCAACACCACCCACATATACAAAGATCAGGTTTACATGGTGGAAGGAGGTATGCCCTCAGGAATTTGTGGAACCAGCATATTCAATACCATGATAAACAATATAATAATTAGAACTTTGATACTGGAGACCTACAAGGGAATAGATTTGGACAAGCTTAAAATGGTAGCATATGGTGATGATGTTTTGGCCTCATATCCTTTTCCTTTGGATGCAAAAGAGCTTTCTGAAACAGCAAAAAAGTATGGGCTTACCATCACTCCACCAGACAAATCCACAGAGTTCAAACCCATGTCATGGGACAACGTCACTTTCCTCAAAAGAAAATTTCGTCCCG
>MG950179_C56/CA-RGDS-1003/USA/2017
CCGCGTTTGCTAATTGTGAGTCCTCCGGCCCCTGAATGCGGCTAATCCA-ACCCCACAGCTATCGCATGGATTCCACCATGTAGGTAGTCGTAATGGGCAACTGTGGGACGGAACCGACTACTTTGGGTGTCCGTGTTTCCTTTTATACCTTATTTTATCTCATGGTGACAACATATATT-----G--TATATGTTG-CTACCATGGGTGCACAAGTGTCCAAGCAAAACACTGGATCTCACGAAAATGCAATCAATGCCAACAATGGAGGTGTGATTAAGTATTTCAATATTAACTACTATAAGGACTCTGCCAGCTCAGGTTTAACCAAACAGGATTTTTCTCAAGATCCGTCTAAGTTTACACAGCCTCTTGTTGACACATTGACAAACCCTGCTTTAATGTCTCCCTCAGTAGAAGCATGTGGATTTTCCGATAGGCTCAAACAAATCACTATCGGCAACTCCACAATTACTACCCAGGATGCTATACACACAGTTCTTGCTTATGGGGAATGGCCACAGTATCTTTCTGACATCGATGCTACATCAGTTGATAAACCCACACACCCAGAAACATCAGCGGATAGATTCTATACTTTAGCTAGTGTGGACTGGGATGGGAACTCCAAGGGTTGGTGGTGGAAGCTGCCAGATGCTTTAAAGGAGATGGGAATTTTCGGGCAAAATATGTACTATCACTCAATGGGAAGGTCAGGTTACATAATACACACACAGTGTAACGCTACCAAATTTCATAGTGGAGCACTCTTGGTTGTCCTTATACCAGAACACCAGTTAGCATATATAGGTAGTGAGAAGGTAGACGTTGCTTATGAACATACACACCCTGGAGAAAATGGTCACAAGATAGGCGTTAACAAGTTAAGGGACAACTTTCAACCAGATGAGGATCCATTCTACAATTGTAATGGCACTCTTTTTGGTAACCTTACTATCTTCCCCCATCAGATTATCAATCTGAGGACAAATAATTCCAGTACAATTATAACACCATATATTAATTGTCAACCAATGGACAACATGCTCAAACATAATAACTTGACACTGTTAATAGTACCATTAGTCACACTCAGAGCCAGCATCA---CTACCACCCCTACAGTATCTATAACTGTTACAATAGCACCATATAAATCTGAGTTTTCTGGTGCTATGCAACAT---CAAACCCAGGGATTACCCACACGTATACCTAGTGGAGGGCAACAGTTTATGACCACAGAGGATGAGCAATCAGCCAACTTACTCCCTGGGTTTCATCCAAGCAAGAAGATACAAATTCCAGGCAAGATCACAAGTGTTCTTCACATGGCGAGGGTGGACTCTTTCATGCCCATTAACAATATACCAACCGAGGAAGGTAAGGTGAGTATGTACAACATTACCGTCACCCGCAAAGG------CTCAAATAGCGGGCTCTTGCTCACCATACCGCTAGAAATGAGCAACACACTCTTTTCCACTACTCTACTAGGTGAAGTGCTTAATTACTTCACGAACTGGTCTGGTAGCATAACACTAACCTTTATGTGTGTGTGTGATTCATTTTCCACTGGGAAATTTCTCTTAGCTTACACGCCACCAGGAGGGGCCCACCCAAAAAACCGCAAGGAAGCTATGCTTGGTGTTCACATCATATGGGATCTAGGCCTGCAATCTTCTTGCACAATGGTTGTACCATGGATGTCTTCAGGATTTTATCGTAGAACAGAGTCAGATAATTATACACATGCTGGCTACGTTTCACTGTGGTACCAAACAGACTTCATTCCATCTTCAACACAA-TAACTCAGGGGGCCATTCTAGTCACTTGCAGTGGGTGTCCTGATCTATCTGTAAGAATGTTAAGAGATACACCAATGATGAAACAA---ACCAACGACTTACAGA------ATCCCATTGACACATATGTCCATGATGTCCTCAATGAGGTTGTTGTGGTTCCAGACACCAAACCGTCGGGACCACAACATACCACTAGACCCAGTGCATTGGGTGCAATGGAAATAGGAGCCTCCAGCTCAACCATCCCTGAGTCAGTAATAGAAACCAGATATGTAGTGAATGACAACACAAATGAGGAAGCTGAAATAGAGATGTTCTTGGGTCGTTCCGCTTTGTGGTCAAAGTTTAATCTAACTGGTAAGTTTGCCAAGTGGGACATTAGTTTCCAGGAACAGGCTAGCATTAGGAAAAAGTTTGAACTTTTCACATATCTCAGATTTGACATGGAAGTCACAATTGTCACCAACAACGAGGGTCTAATGCAAGTCATGTTCATCCCTCCAGGACTTGAAAAACCCACCAGTGATGCAGATCGACTATGGGACTCTGCATCCAACCCCAGTGTCTTTTTCCAACCCAAGAATGGATTCCCTCGCTTCACCATCCCGTTCACTGGACTAGCCTCAGCTTATTACATCTTCTATGATGGATACACC------GAAGTACCCAGAGACAACACTTATGGCATCTCCCCAACTAATGATATGGGGACATTGTGTTTCCGATCATTAGATGA---TTCTGTCAATAGTCACATCAAGGTGTACATCAAACCAAAGCACATAACTGCTTGGATCCCTAGACCACCCAGAGCTACTGAGTATACCCATGCATACAGTACAAACTATCACTACAGAAAGAA---------------------AAGGAATAGACACTTCATGAAATTTAGGGATGAGATCAAAA------------------CAGCAGGACCTAGTGATTTGTGTGTGCACACCAAAGATGCCATATACACATGTGCGCATCTCACCCAACCTAATGAAAACACAATTTTACTAGCATTGACAGCAGATTTGCAAGTGGATGCCTCAGATACTCAAGGCCCAGACAACATACCTACATGTGATTGTACCCAAGCTTGCTACTACGCAAAGCATGCAGACAGATATTATCCTGTTAACCTGGTTGCACATGATTGGTATGAGATTCAAGAATCAGAGTACTATCCAAAACATATACAGTATAATATCCTGATAGGTGAAGGTCCTTGCAAGCCTGGGGATTGTGGGGGAAAACTACTCTGTAAACATGGTGTAATAGGGATAATCACAGCAGGTGGTGAGGGACACGTGGCGTTTACAGACTTACGAC---ATGCATGCCTCACTTCCCACCAAGG---C---GTAACTGACTATGTCAATCAATTGGGTGTTGCTTTTGGAGATGGATTCTCCAGCAATATTAAGGATCACTTAACAGGGTTGTGCACC------T------CAGATAAAATAACTACCAGGGTCATAAAATGGCTAATTAGAATCATTAGTGCCTTGACTATCATGATCAGAAATTCAAGTGACACTGCAACAATTCTAGCAACATTAGCACTTCTAGGGTGTCATGGATCCCCATGGGCTTTTCTTAAAGACAAAATATGTCAATGGTTAAA---CCCCAAGCCCCCATCTAGACAGGGAGAGTCCTGGCTAAAGAAATTCACAGAATGTTGCAATGCTGCCAAAGGTCTTGAGTGGGTCGCCCAGAAAATAGGCAAATTTATTGACTGGTTGAAAGAAA---TTATACCCACAGTCCAAAGAAAGAGAGAAACTCTGGAACAGTGTAAAAAGATAGGGCTATATGAACAGCAGGTGCAAGGTTTTGCACATTCAGATGCTGATGCCCAACAACAGCTGATAGTAGAAATATCCAAATTGAAGAGAGGGTTGGACGATCTTGCCCCATTGTATGCTAGTGAGAATAAAAGGGTAACCAATATACAGAAAGATTTGCAGCGTCTGACAGCATACCAGAAA------A------GGCATGAACCCGTATGCTGCTTGATACGAGGACCACCTGGGTGTGGTAAGTCCTTGGTAACATCTATAATAGCACACGGATTAACTAATGAGGCCAATATATATTCATTGCCACCAGACCCCAAGCATTTTGATGGTTACAACCAGCAGACGGTAGTGATTATGGATGATGTGGGTCAAAACCCTGATGGAAAAGATCTTAGTATGTTTTGTCAGATGGTTTCAACTACAGAATTTATTGTACCCATGGCAAGCATTGAGGATAAGGGTAGATCATTTACTAGCCATTATGTCCTTGCTAGTACCAACCTGGATTCTTTATCCCCTCCAACCATTACAATACCAGAAGCAATCAGCAGGAGGTTTTTCCTAGATACCGATTTACAAGTGCTTAGCAAATTTAAAACACCAAATGGTTTGCTAGATGTGGCTAAGGCATTACAACCTTGTACAAAGTGTTCCAAACCTATGCACTAC---CAGTGCTGCCCAATACTATGTGGCCAAGCATTAGTATTGAAGGACAGAAGAACTTCAGCTAGTTATCCCTTATTGGCAGTGGTAGAACAACTCAGGGCAGAAAATGAGACGAGAGGCAAAGTCAAAACCAACCTCAGAGCTATATTCCAAGGGCTAGGAGACACCACACCACCTGGTTTCATAGTAGATTTGTTATCCAGCTCAAAAGACCCCAAAGTGATGGAATACTGTGTAGAACAAGGATGGATGGGTAAAGCACATTCCACAATAGAGAGAGATTTCAAATATGTACAATATGCTCTTAATTGTTTAGGTAGTCTTATCATAATCTTAGGAACTATTTACGCACTGTATAAGTTGATGTGTCTAACACAAGGTGCTTACTCTGGAAATCCAACACCAGTGGTTAAAAAGCCAGAA---AGGAAAGCCACGTTGCAAGGACCACAGCATGAGTTCATCAGGGCACTCGTGAAGAGAAACTGTCATATAATCACAACAAGCAAGGGTGAGTTTAACCTACTTGGAGTGCATGATAACTGTGCTGTGGTTCCCACGCATGCCGAATGCGGGGAATTTGTCAATGTGGATGGTAGATTAGTGAAAGTGCTGAAACAACAGATTTTAACAGACATGGATGATGTGGACACCGAAATTACTTTAATTTGGCTGGATCAAAATGAAAAATTCAGAGACATCAGAAGATTCATCCCAGAGCATCAACAGGAGTGGTCACACATGCACCTTGCAACTAACGTCACCAAATTCCCAATGTTAGATGTCGAGATTGGTGACGTGGTACCATATGGACAGCTTAACCTTAGTGGAAATCCTACATGTAGACTGATGAAATATGACTACCCTACGCGCCCTGGACAGTGTGGAGGGGTTATCTTAAATACAGGGAATGTGGTTGCCATTCATGTGGGGGGTAATGGTAGAGTAGGTTACGGAGCAGCGTTACTACGCAAATACTTTGCCCAAGCACAAGGTGACATCTGTAAAAGAGCGGCAACTAAAGATGCAGGTTACTACACCATTAATACCCCATCCAAAAGTAAATTGCACCCTAGTGTTTTCCATGACATCTTTCCTGGAACCAAGGAACCAGCAGCATTAAGTTCAAAGGATTCTAGATTAGAGGTGGATTTGGATACAGCTGTATTTTCCAAATACAAAGGTAATGTGACTGTTGAATGGAATGAACACCTACAAACAGCGGTGGACCATTATGCAGCACAGCTCTTTGTCCTGGATATCAACCCAGAACCAATCACAATGGAGCAAGCAGTCTATGGTGTAACAAATTTAGAACCTCTGGATTTGACAACAAGTGCTGGTTACCCGTATGCTGCTTTTGGAATAAAGAAAAGGGACATTGTGAACAAGACTACTAGAGATGTAGTTAAATTGCAGGAAATGTTAGATCGATATGGTGTTGATTTGCCATACATCACATACCTGAAGGATGAACTACGCAGTCCAGAGAAAATAAAGCTGGGTAAGACCAGAGCAATTGAAGCAGCTAGCCTAAATGATACAGTACATTTTAGAATGATTTTTGGTAATCTTTTCTCCACCTTTCATGCTAACCCAGGCATATTGACAGGATCAGCAGTCGGTTGCAACCCCGATATTTTCTGGTCCCAGTTGTATGCATCATTAGATGGTAGTTTACTAGCTTTTGATTACACCAATTATGATGGTAGTTTGCATCCGATCTGGTTTGAAGCCTTGGGCAAGGTTTTAGATCAGATAGGGTTTCCTGGTAATCTAATGAAGAAATTATGTAACACTACTCATATATACAAAGATCAAGTTTACATGGTGGAGGGTGGCATGCCCTCAGGTATATGTGGAACCAGCATATTCAACACTATGATAAACAACATAATAATTAGGACATTAATACTAGAAACCTATAAAGGTATAGATTTAGATAAACTCAAGATGGTAGCTTATGGAGATGATGTGTTAGCTTCCTACCCCTTCCCCTTGGATGCAAAGGAACTCTCAGAGACAGCAAAGAAATATGGACTCACCATCACTCCACCTGATAAATCAACAGAGTTCAAACCAATGTCATGGGACAATGTCACCTTCCTGAAGCGGAAATTCCGTCCCG
>HRVC56/02/ZJ/CHN/2017
CCGCGTTTGCTAATTGTGAGTCCTCCGGCCCCTGAATGCGGCTAATCCA-ACCCCACAGCTATCGCATGGATTCCACCATGTAGGTAGTCGTAATGGGCAACTGTGGGACGGAACCGACTACTTTGGGTGTCCGTGTTTCCTTTTATACCTTATTTTATCTCATGGTGACAACATATATTGATAAG--TATATGTTGACTACCATGGGTGCACAAGTGTCCAAGCAAAACACTGGATCTCACGAAAATGCAATCAATGCCAACAATGGAGGTGTGATTAAGTATTTCAATATTAACTACTATAAGGACTCTGCTAGCTCAGGTTTAACCAAACAGGATTTTTCTCAAGATCCGTCTAAGTTTACACAGCCTCTTGTTGACACATTGACAAACCCTGCTTTAATGTCTCCCTCAGTGGAAGCATGTGGATTTTCCGATAGGCTCAAACAAATCACTATCGGCAACTCCACAATTACTACCCAAGATGCTATACACACAGTTCTTGCTTATGGGGAATGGCCACAGTATCTTTCTGACATCGATGCTACATCAGTTGATAAACCCACACACCCAGAAACATCAGCGGATAGATTCTATACTTTAGCTAGTGTGGACTGGGATGGGAATTCCAAGGGTTGGTGGTGGAAGCTGCCAGATGCTTTAAAGGAGATGGGAATTTTCGGGCAAAATATGTACTATCACTCAATGGGAAGGTCAGGTTACATAATACACACACAGTGTAATGCTACCAAATTCCATAGTGGAGCACTCTTGGTTGTCCTTATACCAGAACACCAGTTAGCATATATAGGTAGTGAGAAGGTAGACGTTGCTTATGAACATACACACCCTGGAGAAAATGGTCACAAGATAGGCGTTAACAAGTTAAGGGACAACTTTCAACCAGATGAGGATCCATTCTACAATTGTAATGGCACTCTTTTTGGTAACCTTACTATCTTCCCCCATCAGATTATCAATCTGAGGACAAATAATTCCAGTACAATTATAACACCATATATTAATTGTCAACCAATGGACAACATGCTCAAACATAACAACTTGACACTGTTAATAGTACCATTAGTCACACTCAGAGCCAGCATCA---CTACCACCCCTACAGTATCTATAACTGTTACAATAGCACCATATAAATCTGAGTTTTCCGGTGCTATGCAACAT---CAAACCCAGGGATTACCCACACGTATACCTAGTGGAGGGCAACAGTTTATGACCACAGAGGATGAGCAATCAGCCAACTTACTCCCTGGGTTTCATCCAAGCAAGAAGATACAAATTCCAGGCAAGATCACCAGTGTTCTTCACATGGCGAGGGTGGACTCTTTCATGCCCATTAACAATATACCAACCGAGGAAGGTAAGGTGAGTATGTACAACATTACCGTCACCCGCAAAGG------CTCAAATAGCGGGCTCTTGCTCACCATACCGCTAGAAATGAGCAACACACTCTTTTCCACTACTCTACTAGGTGAAGTGCTTAATTACTTCACGAACTGGTCTGGTAGCATAACACTAACTTTCATGTGTGTATGTGATTCATTTTCCACTGGGAAATTTCTCTTAGCTTACACGCCACCAGGAGGGGCCCACCCAAAAAACCGCAAGGAAGCCATGCTTGGTGTTCACATCATATGGGATCTAGGCCTGCAGTCTTCTTGCACAATGGTTGTACCATGGATGTCTTCAGGATTTTATCGTAGAACAGAGTCAGATAATTATACACATGCTGGCTACGTTTCACTGTGGTACCAAACAGACTTCATTCCATCTTCAACACAAGTAACCCAGGGGGCCATTCTAGTCACTTGCAGTGGGTGTCCTGATCTATCTGTAAGAATGTTAAGAGATACACCAATGATGAAACAA---ACCAACGACTTACAGAACAATGATCCCATTGACACATATGTTCATGATGTCCTCAATGAGGTTGTTGTGGTTCCAGATACCAAACCGTCGGGACCACAACATACCACTAGACCCAGTGCATTGGGTGCAATGGAAATAGGAGCCTCCAGCTCAACCATCCCTGAGTCAGTAATAGAAACCAGATATGTAGTGAATGACAACACAAATGAGGAAGCTGAAATAGAGATGTTCTTGGGTCGTTCCGCTTTGTGGTCAAAGTTTAATCTAACTGGTAAGTTTGCCAAGTGGGACATTAGTTTCCAAGAACAGGCTAGCATTAGGAAAAAGTTTGAACTTTTCACATATCTCAGATTTGACATGGAAGTCACAATTGTCACCAACAACGAGGGTCTAATGCAAGTCATGTTCATCCCTCCAGGACTTGAAAAACCTACCAGTGATGCAGATCGACTATGGGACTCTGCATCCAACCCCAGTGTCTTTTTCCAACCCAAGAATGGATTCCCTCGCTTCACCATCCCGTTCACTGGACTAGCCTCAGCTTATTACATCTTCTATGATGGATACACCACAAGAGAAGTACCCAGAGACAACACTTATGGCATCTCCCCAACTAATGATATGGGGACATTGTGTTTCCGATCATTAGATGA---TTCTGTCAATAGTCACATCAAGGTGTACATCAAACCAAAGCACATAACTGCTTGGATCCCTAGACCACCCAGAGCTACTGAGTATACCCATGCATACAGTACAAACTATCACTACAGAAAGAAAACTGAACCAGAACAAAATCTAAGGAATAGACACTTCATGAAATTTAGGGATGAGATCAAAACAACATATCCACTCGTTTCAGCAGGACCTAGTGATTTGTGTGTGCACACCAAAGATGCCATATACACATGTGCGCATCTCACCCAACCTAATGAAAACACAATTTTACTAGCATTGACAGCAGATTTGCAAGTGGATGCCTCAGATACTCAAGGTCCAGACAACATACCTACATGTGATTGTACCCAGGCTTGCTACTACGCAAGGCATGCAGACAGATATTATCCTGTTAACCTGGTTGCACATGATTGGTATGAGATTCAAGAATCAGAGTACTATCCAAAACATATACAGTATAATATCCTGATAGGTGAAGGTCCTTGCAAGCCTGGGGATTGTGGGGGAAAACTACTCTGTAAACATGGTGTAATAGGGATAATCACAGCAGGTGGTGAGGGGCACGTGGCATTTATAGACTTACGACCATATGCATGCCTCACTTCCCACCAAGG---CTTGGTAACTGACTATGTCAATCAATTGGGTGTTGCTTTTGGAGATGGATTCTCCAGCAATATTAAGGATCATTTAACAGGGTTGTGCACCTCAATAT------CAGATAAAATAACTACTAGGGTCATAAAATGGCTAATTAGAATCATTAGTGCCTTGACCATCATGATCAGAAATTCAAGTGACACTGCAACAATTCTAGCAACATTAGCACTTCTAGGGTGTCATGGATCCCCATGGGCTTTTCTTAAAGACAAAATATGTCAATGGTTAAACATCCCCAAGCCCCCATCTAGACAGGGAGAGTCCTGGCTAAAGAAATTCACAGAATGTTGCAATGCTGCCAAAGGTCTTGAGTGGGTCGCCCAGAAAATAGGCAAATTTATTGACTGGTTGAAAGAAAAACTTATACCCACAGTCCAAAGAAAGAGAGAAACTCTGGAACAGTGTAAAAAGATAGGGCTATATGAACAGCAGGTGCAAGGTTTTGCACATTCAGATGCTGATGCCCAACAACAGCTGATAGTAGAAATATCCAAATTGAAGAGAGGGTTGGACGATCTTGCCCCATTGTATGCTAGTGAGAATAAAAGGGTAACCAATATACAGAAAGATTTGCAGCGTCTGACAGCATACCAGAAAACCCACA------GGCATGAACCCGTATGCTGCTTGATACGAGGACCACCTGGGTGTGGTAAGTCCTTGGTAACATCTATAATAGCACACGGATTAACTAATGAGGCCAATATATATTCATTGCCACCAGACCCCAAGCATTTTGATGGTTACAACCAGCAGACGGTAGTGATTATGGATGATGTGGGTCAAAACCCTGATGGAAAAGATCTTAGTATGTTTTGTCAGATGGTTTCTACTACAGAATTTATTGTACCCATGGCAAGCATTGAAGATAAAGGTAGATCATTTACTAGCCATTATGTCCTTGCTAGTACCAACCTGGATTCTTTATCCCCTCCAACCATTACAATACCAGAAGCAATCAGCAGGAGGTTTTTCCTGGATACCGATTTACAAGTGCTTAGCAAATTTAAAACACCAAATGGTTTGCTAGATGTGGCTAAGGCATTACAACCTTGTACAAAGTGTTCCAAACCTATGCACTACAAGCAGTGCTGCCCAATACTATGTGGCCAAGCATTAGTATTGAAGGACAGAAGAACTTCAGCTAGTTATCCCTTATTGGCAGTGGTAGAACAACTCAGGGCAGAAAATGAGACGAGAGGCAAAGTCAAAACCAACCTCAGAGCTATATTCCAAGGGCTAGGAGACACCACACCACCTGGTTTCATAGTAGATTTGCTATCCAGCTCAAAAGACCCCAAAGTGATGGAATACTGTGTAGAACAAGGATGGATGGGTAAAGCACATTCCACAATAGAGAGAGATTTCAATTATGTACAATATGCTCTTAATTGTTTAGGTAGTCTTATCATAATCTTAGGAACTATTTACGCACTGTATAAGTTGATGTGTCTAACACAAGGTGCTTACTCTGGAAATCCAACACCAGTGGTTAAAAAGCCAGAACTCAGGAAAGCCACGTTGCAAGGACCACAGCATGAGTTCATCAGGGCACTCGTGAAGAGAAACTGTCATATAATCACAACAAGCAAGGGTGAGTTTAACCTACTTGGAGTGCATGATAACTGTGCTGTGGTTCCCACGCATGCCGAATGCGGGGAATTTGTCAATGTGGATGGTAGATTAGTGAAAGTGTTGAAACAACAGATTTTAACAGATATGGATGATGTGGACACTGAAATTACTTTAATTTGGCTGGATCAAAATGAAAAATTCAGAGACATCAGAAGATTCATCCCAGAGCATCAACAGGAGTGGTCACACATGCACCTTGCAACTAACGTCACCAAATTCCCAATGTTAGATGTCGAGATTGGTGACGTGGTACCATATGGACAGCTTAACCTTAGTGGAAATCCTACATGTAGATTGATGAAATATGACTACCCTACGCGCCCTGGACAGTGTGGAGGGGTTATCTTAAATACAGGGAATGTGGTTGCCATTCATGTGGGGGGTAATGGTAGAGTAGGTTACGGAGCAGCGTTACTACGCAAATACTTTGCCCAAGCACAAGGTGACATCTGTAAAAGAGCGGCAACTAAAGATGCAGGTTACTACACCATTAATACCCCATCCAAAAGTAAATTGCACCCTAGTGTTTTCCATGACATCTTTCCTGGAACCAAGGAACCAGCAGCATTAAGTTCAAAGGATTCTAGATTAGAGGTGGATTTGGATACAGCTGTATTCTCCAAATATAAAGGTAATGTGACTGTTGAATGGAATGAACACCTACAAACAGCGGTGGACCATTATGCAGCACAGCTCTTTGTCCTGGATATCAACCCAGAACCAATCACAATGGAACAAGCAGTCTATGGTGTAACAAATTTAGAACCTCTGGATTTGACAACAAGTGCTGGTTACCCGTATGCTGCTTTTGGAATAAAGAAAAGGGACATTGTGAACAAGACTACTAGAGATGTAGTTAAATTGCAGGAAATGTTAGATCGATATGGTGTTGATTTGCCATACATCACATATCTGAAGGATGAACTACGCAGTCCAGAGAAAATAAGGCTGGGTAAGACCAGAGCAATTGAAGCAGCTAGCCTAAATGATACAGTACATTTTAGAATGATTTTTGGTAATCTTTTCTCCACCTTTCATGCTAACCCAGGCATACTGACAGGATCAGCAGTCGGTTGCAACCCCGATATTTTCTGGTCCCAGTTGTATGCATCATTAGATGGTAGTTTACTAGCTTTTGATTACACCAATTATGATGGTAGTTTGCATCCGATCTGGTTTGAAGCCTTGGGCAAGGTTTTAGATCAGATAGGGTTTCCTGGTAATCTGATGAAGAAATTATGTAACACTACTCATATATACAAAGATCAAGTTTACATGGTGGAGGGTGGCATGCCCTCAGGCATATGTGGAACCAGCATATTCAACACTATGATAAACAACATAATAATTAGGACATTAATACTAGAAACCTATAAAGGTATAGATTTAGATAAACTCAAGATGGTAGCTTATGGAGATGATGTGTTAGCTTCCTACCCCTTCTCCTTGGATGCAAAGGAACTCTCAGAGACAGCAAAGAAATATGGACTCACCATCACTCCACCTGATAAATCAACAGAGTTTAAACCAATGTCATGGGACAATGTCACCTTCCTGAAGCGGAAATTCCGTCCCG
>KJ675505_1570/MYS/2010
CCCCGTACGCTAGTTGTGATTCCTCCGGCCCCTGAATGCGGCTAATCCA-ACCCTGCAGCCATTACATGGAAGCCACCATGTGGATGGTCGTAATGAGTAATTGCGGGACGGAACCGACTACTTTGGGTGTCCGTGTTTCTTGTTTTTCTTTTCTGACGTTTATGGTGACAATATATATA-----A--TATATATTG-TCATCATGGGCGCTCAAGTATCTAGACAAACCACTGGATCGCATGAAAATGCTATCACAGCTACCAGCGGAGGTCTTATCAAGTATTTCAATATAAACTACTACAAGGATTCGGCTAGTTCAGGTTTGGCTAAACAAGACTTCACTCAAGATCCATCCAAATTTACTCAACCCCTGGCAGAGGTTCTAACAAATCCAGCACTTATGTCCCCGACTGTTGAAGCATGTGGGTTCTCCGATAGGCTCAAGCAAATTACTATTGGAAACTCCACTATCACCACACAGGATGCTCTTCACACAGTACTGGCTTATGGTGAATGGCCCAGTTATTTGTCAGATCTTGATGCCACTTCAGTAGATAAACCCACACACCCAGAAACTTCATCAGACAGATTTTATACCCTTACTAGTGTAGATTGGGATGCTTCTTCGAGTGGATGGTGGTGGAAGCTTCCAGACGCTCTAAAAGACATGGGAATTTTTGGCCAAAACTTGTATTACCACTCAATGGGTAGAGCAGGGTACATAATACATACACAATGTAATGCCACCAAATTCCACAGTGGAGCTTTGATGGTTGTTCTAATACCTGAACACCAACTGGCATATGCAGGTGGTGCGAATGCCAGTGTTGGGTATAAACACACTCATCCAGGTGAGAATGGCCATAAGATTGAGAAGCG---CGGTTTTGATGACAACAAGCCAGATGAAGACCCCTTCTTCAACTGTAACGGGACACTGTTTGGTAATCTCACTATATTCCCACATCAGATTATTAATCTTAGAACTAATAATTCCAGCACAATTATTAGCCCTTACATTAATTGCCAGCCAATGGACAACATGCTAAAGCACAATAATCTCACACTGCTGATAGTGCCACTGGTTAAACTCACACCTGGAACTG---GTGCTTCACCCAGCGTGTCTATAACAGTGTCAATTGCACCATATAAATCAGAGTTCTCTGGTGCCATGGAAACA---CAGCAACAGGGTTTACCTGTTCGTATGCCAAGTGGATCCCAGCAATTCATGACTACTGAGGATGAACAATCACCCAACATGCTACCTGGCTACCACTCCAGCAAGAAAATACACATACCAGGTATGATCACAAACGTCTTGCACATGGCCAGAGTTGATTCCTTTATGCCTATCAACAACATCCGTACCGAGATTGGCAAGGTATCAATATACAACATACCAATATTAAGGAAAAG------TAACAATGATGGACTAATACTCTCTATACCCTTAGACATGAGCAACAGTCTGTTTGCCACTACACTTTTGGGGGAAGTGCTGAATTACTTTACTAACTGGTCAGGTAGTATTACTCTCACTTTCATGTGTGTGTGTGATTCTTTCTCAACTGGAAAATTCTTGTTAGCGTACACCCCCCCTGGGGGAGCACACCCAGCTAGCAGAAAGCAAGCTATGTTAGGGGTACATGTTGTTTGGGACCTGGGTTTACAATCATCATGTACTATGGTAATACCTTGGATATCCTCTGGTTTTTATCGTAATACCAAATCTGATGACCACACTGAAGCAGGGTACGTTTCACTTTGGTACCAAACAGATTTCGTGACT--ACCACAACAG-CAGGACAGGGTGCTATACTAGTTACTTGTAGTGGGTGCCCGGATATCTCAGTTAGAATGTTAAGAGATACACCAATGATGAAACAAGATGATGATGTGTTGCAGA------ACCCAATAGAGCAATTTGTACATGATACACTAAATGAAGTTGTAGTGGTACCCAACACACATGCTTCTGGACCTCAACACACCACACGACCCAGTGCATTAAGTGCAATGGAAATAGGAGCCTCCAGCACAGCCACTCCTGAATCCACACTAGAGACTAGATACGTGGTAAATGATAACACAAATGAAGAAGCTGAAATAGAAATATTCCTGGGGAGATCAGCAATATGGACCAAAAGGGCTTTGGATCAAGGATTCTTGAAATGGAAGATAAGTTTTCAGGAACAGGCTCACATTAGGAAAAAGTTTGAACTGTTCACTTACCTCAGATTTGATATGGAAATCACAATAGTTATTAATAACCAAGACCTAATGCAGATAATGTATGTACCACCTGGCATAGCCACACCTGATAGTAAGGGTGACAACAAATGGGATTCAGCTTCCAATCCAAGTGTTTTCTATCAACCTAAAAGTGGATTCCCCCGCTTCACAATACCCTTCACGGGTCTAGCCTCAGCTTATTACATGTTCTATGATGGTTATAGT------ACTGGTGAGCCTAGGAATACCTATGGTATCTCTCCTACCAATGACATGGGCACCTTATGCTTCCGCTCATTGGAAGG---AACAGGCAATGCAGAGGTGAGGGTCTATGTGAAACCAAAGCATACTACAGCATGGATTCCCAGGCCTCCCCGCGCTGTACAATACACACACACCTACAGTACAAACTACCACTACAAAAAG-----------------------GGAGGACAGACACTTCATACAACACAGAGAAGGCATCAAAA------------------ATGCAGGTCCAAGTGATCTGTACGTCCATACTAAAGATGCTATCTATATATGTGCACACTTGACCAAACCAAATGACAACACTATCCTGCTGGCCTACACAGCAGATCTGCAAGTTGATAACAGTGAAACTGAGGGTCCAGATCACATCCCAGATTGTGACTGCACTTCAGGTTGTTACTATGTCAGACATTTGGATAGATACTGCCCAGTAACCTTAACTTCTCATGATTGGTATGAAATACAAGAGTCAAATTACTACCCCAAACATATACAATACAATATCTTGATTGGCGAGGGTCCTTGCAAACCTGGAGATTGCGGTGGTAAATTACTCTGTAAACATGGGGTCATAGGCATTGTCACTGCTGGTGGTGAGGGGCACGTGGCATTCACTGATTTACGCC---ACTCAAGTCTCTCCACTCACCAGGG---A---GTATCAGATTACTTCACCCAATTGGGCGACGCCTTTGGTGAGGGCTTCACACATAATATAAAAGAGCATTTTTCTAATCTGTCTTCA------A------CTGATAAAATTACAGGCAAAGTAGTTAAATGGTTAGTGCGTATTATTAGTGCTCTCACTATTATGATTAGAAACTCAACAGACACAGCAACAATACTTGCCACTCTGGCGCTATTAGGGTGTCAGAGTTCCCCATGGAACTTCCTTAAAAATAAGATATGCCAATGGCTAGA---ACCCAAACCCCCTTCCAAACAAGGTGATTCATGGATTAAGAAATTTACAGAATGTTGTAATGCAGCTAAGGGCTTAGAATGGGTTGCCATCAAAATAGGGAAATTTATTGACTGGTTGAAAGAAA---TAATCCCCACAGTACAGCGGAAAAAGGAAACACTGGAACAATGCAAGAAACTGGCCCTTTATGAAGAGCAATGCAAAGGATTCTCCAAATCAGATGCCCAGGCTCAACAACAACTCATCATAGAAGTGGCCAAGCTGAAGAAAGGTCTAGATGAGTTAGCACCTTTATATGCTAATGAGAATAAGAGAGCAACAGGAATCCAGAAAGAGCTACAACGCATGACTGCATACCACAAA------A------GACATGAACCAGTCTGTTGTCTAATACGTGGACAACCTGGATGTGGGAAATCACTGGTCACTTCAATTATTGCACGTGGACTTGCACCAGAAGCCCATGTTTACTCATTGCCCCCAGATCCAAAATATTTTGATGGTTACGATCAACAGAAGGTTGTCATAATGGATGATATAGGGCAAAATCCAGATGGGAAAGACCTCAGTATGTTCTGCCAAATGGTTTCCACCACAGAATTCATAGTACCAATGGCCAACATAGAAGAAAAGGGTAGATCATTTACTAGTGAATACATTTTGGCCAGCACAAATCTTGATGCACTCACCCCACCCACAATAACTATTCCAGAGGCAATTAAAAGAAGGTTCTTTATAGATGTGGATTTAGTCATTATTAGTAAGTTTAGAAATTCTAGTGGTCTTTTAGATACAGCAAAGGCACTCCAACCCTGCGCTAATTGCCCTAAACCAGCTTGCTTT---CAATGTTGCCCCCTGCTGTGTGGTCAAGCAGTTGTCTTACAAGATAGAAGAAGCAAGGCCAATTATCCTGTAAATGCAATAGTACAGCAACTCCAACATGAGAACTCAACGCGCAAGAAGGTAAAAGATAATCTAGAAGCCATATTTCAAGGACTGGGCGACCCAACCCCCCCAGGATTTATTGTGGATTTGCTGTCAGCCTCAAAGGACCCAAAAGTCATTGAGTACTGTGTGGAACAAGGGTGGGTTGGTAAAGCAAACTCTACCATTGAAAGGGACTTAAACTATGTTCATTACATACTCAATTGCTTGGGGAGTCTCATCCTCATACTAGGGACTATCTATGTGTTGTACAAGTTAATGTGTTTCACCCAGGGTGCTTATAGTGGGTTACCCAACCCAGTTCCAAAGAAACCAGAA---AGAAAAGCAACATTGCAGGGTCCTCAACATGAATTCATCCGGGCATTGGTCAAAAGAAACTGTCACATCTTGACCACAAAAAGGGGCGAATTCAATCTGCTCGGAATTCATGACAATTGTGCTGTTGTACCAACTCATGCTGAATGTGGAGATATAGTTAATATAGATGGTAGAGACATTAGAGTCCTGAAACAACAAATTCTAACTAACACTGATGATGTGGATACAGAGATAACACTATTGTGGCTGGACCAGAATGAGAAGTTCAGGGACATCAGAAGGTTCATCCCAGAACACCAACAAGAATGGTGTAACATGCATTTAGCCACCAATGTTACCAAGTTCCCCATGTTAGACGTAGAGGTGGGTGAGGTCATCCCATATGGACAACTAAATCTGAGCGGCAACCCCACTTGCCGTTTAATGAAATATAATTATCCTACAAAACCTGGGCAATGTGGTGGAGTGATTCTAAATACAGGAAACATCATTGCAATACATGTGGGTGGAAATGGTAAAGTCGGATATGGAGCAGCATTGCTACGCAAATACTTTGCTGTTGCCCAGGGGGAAATTGTTAAGAGAGGACAAACTAAGGAATTAGGCTTTCAATCAGTTAACACTCCTACAAAAACAAAATTACAGCCAAGTGCTTTCTACCATATTTTCCCAGGAACAAAAGAACCAGCCCCCTTACATGCCAGTGATCCTAGACTCGAAACAAACTTGGATCAAGCAGTTTTGTCTAAGTACAAGGGTAATCCACAGGTTGAATGGAATGACTATATACAGACTGCTGTGGACCACTATGCTGCCCAACTATATACATTAGATATTAACCCAGAACCATTGACAATTGATCAAGCGGTCTATGGTATTGATAACCTTGAACCACTAGATATAACCACTAGTGCAGGTTATCCTTATGCCACCATGGGTATCAGGAAAAAGGATATTGTCAATAGAGTTGAAAAGAGCACTACAAGACTTCAAGAAATGATGGACTTGTATGGAATTGACTTACCCTACATCACATATTTGAAAGATGAACTCAGAAGCCCAGAGAAGATTAGGAAAGGGAAGACTAGGGCCATAGAAGCTGCTAGCCTCAATGACACAGTTCATTTCCGAATGCTATTCGGAAATCTCTTCTCAACTTTTCATGCAAACCCAGGAATCCTGACTGGTTCTGCGGTAGGTTGCAACCCAGATATTTTCTGGTCACAATTATATGCTACACTAGATGGGCACTTACTAGCTTTTGATTACACAAACTATGATGGCAGTTTACACCCCATATGGTTCAAAGCATTGGGCAAGGTCTTGACCTTACTGGGTTTCCCTGGTAATCTCATGGACAGATTATGCAACACAACACACATATACAGAGACCAAGTTTATTTAGTGGAAGGTGGTATGCCCTCAGGAATATGTGGTACCAGTATCTTTAACACTATGATGAATAACATAATAATAAGAACAATAGTGCTTGAGACTTATAGATCAATAGATTTAGACAAACTAAAAATAGTTGCTTATGGTGATGATGTGATAGCATCCTATCCTTATCCTTTGGATCCTACACATATAGCAGAAACAGCAGCCAGATATGGATTGAATATTACCCCTCCTGATAAATCAGATAAGTTTCAAGAAGTAACATGGGACAATGTGACCTTTCTCAAAAGAGCTTTCAGACCAG
>KP890663_3805/MYS/2010
CCCCGTGCGCTAGTTATGAGTCCTCCGGCCCCTGAATGCGGCTAATCCA-ACCCTGCAGCCATTGCATGGAAACCACCATGTAGATGGTCGTAATGAGCAATTGCGGGACGGAACCGACTACTTTGGGTGTCCGTGTTTCTTGTTTTTCTTATCAATTGCTTATGGTGACAATATATACA-----G--AATATATTG-TCACCATGGGCGCTCAAGTATCAAGACAGACCACTGGCTCGCATGAGAATGCAATCACTGCAAATAATGGAGGCTTAGTAAAATACTTCAACATCAATTACTATAAGGACTCCGCCAGTTCAGGACTCGCAAAACAAGATTTCTCACAGGATCCCTCAAAATTCACCCAACCGTTGGCAGATGTACTAACTAATCCAGCACTCATGTCCCCATCAGTGGAGGCCTGTGGGTTTTCCGATAGGCTCAAGCAAATTACTATCGGAAACTCCACAATAACTACTCAAGATGCACTTAATACAGTCTTAGCATATGGTGAATGGCCAGAATACTTAGCAGATGTTGATGCCACGTCAGTAGATAAACCCACCCACCCTGAGACTTCATCCGATAGGTTTTATACCCTAGCTAGTGTGGATTGGGTAAGTACATCAAAAGGCTGGTGGTGGAAGCTTCCAGATGCACTCAAGGACATGGGCATATTTGGACAGAACTTATATTATCACTCAATGGGAAGAGCAGGTTATATCATACACACACAGTGTAATGCTACCAAATTCCACAGTGGTGCATTGCTAGTTGTGCTCATTCCTGAGCATCAATTGGCTTACGCTGGTGGTACAAAAGCCAATGTTGGATACACTCATACTCATCCAGGTGAGAGAGGTCACGAGATTCGTGACCA---GGGTAGGGACAATAATCGGCCTGATGAGGATCCCTTCTTTAATTGCAATGGGACTCTGTTTGGTAACCTCACCATATTCCCCCACCAAATCATTAACTTGAGGACTAATAATTCCAGCACAATCATAACTCCATACATCAATTGTCAGCCAATGGATAATATGCTCAAACACAATAACCTAACACTGTTGATAGTGCCGCTAGTGAACTTGAGACCAGCACCAA---ATGCATCACCCAGTGTGGCAATAACAATATCTGTTGCCCCATACAAGTCTGAATTTTCCGGAGCCATGGAAACG---CAGACACAAGGTCTCCCAGTACGCATGCCTAGTGGTGCGCAACAGTTTATGACCACTGAAGATGAACAGTCCCCAAATATTTTACCAGGATACCATTCTAGCAAGAAGATACACATACCTGGAAAGATCACAAGTGTGCTCCATATGGCCAGAGTTGACTCTTTTATGCCTATTAACAATGTGGAATCTGAAATTGGAAAAGTCTCAATCTACAATGTCACAGTGACAAAGAAGGC------TAACAGTGATGGATTAATTCTATCCATACCACTTGATATGAGTAACAGTCTCTTCTCCACCACATTACTGGGTGAGATACTCAACTACTTTACCAACTGGTCAGGCAGCATAACCCTCACTTTCATGTGTGTTTGTGACTCATTCTCTACAGGAAAATTCCTGTTGGCATACACTCCACCCGGGGGTGCTCATCCAAAGACCCGGAAAGAAGCCATGTTAGGAGTACATGTGATCTGGGATTTGGGCCTGCAATCGTCCTGTACCATGGTTGTACCATGGATATCTTCAGGATTCTATCGTAACACCAAGTCAGACAACCACACAGAAGCAGGGTTTGTATCACTCTGGCATCAAACAGATTTCATAGCT--ACTACCACAA-CTGGCCAAGGAGCCATTTTAGTAACATGTAGTGGGTGCCCAGATATATCAGTGAGAATGTTGGGAGACACACCCATGATGAAGCAG---GAAGATACACTACAAA------ACCCAGTGGAGCAATTCATACATGACACCCTAAATGAAGTTGTGGTTGTGCCAAACACACAAGCATCAGGGCCACAACACACCACTAAACCCAGTGCATTAAGTGCCATGGAGATAGGGGCTTCAAGCACAGCCACTCCAGAATCAACCATGGAAACTAGATATGTAGTGAATGATAACACCAATGAGGAAGCAGAAATAGAGATCTTCTTAGGTAGATCGGCAATCTGGACACATATCCAACTAAAGAAAGGATTTGAAAAGTGGAACATTAACTTCCAAGAGCAGGCACACATTAGAAAGAAATTTGAATTATTCACTTATCTTAGGTTTGACATGGAAGTGACGATTGTCACCAACAACCATGGGTTAATGCAGACAATGTATGTCCCACCAGGGATAGACCCACCCAAAACAAAAACTGACAATGCATGGGATTCAGCATCAAACCCAAGTGTATTCTATCAGCCCAAGAGTGGCTTCCCTCGCTTCACTATACCTTTCACTGGTTTAGCTTCAGCCTATTACATGTTCTACGATGGTTACAGC------TCCATGCAACCAGAGAACACTTATGGTATATCTCCCACCAATGACATGGGCACACTGTGTTTTCGGGTCTTGGATGG---CGCTGATGATGCCATTGTAAAGGTGTACATAAAACCAAAACACACAACAGCATGGATCCCACGGCCTCCACGTGCCGTACAATACACACATACCTATAGCACAAATTACCATTACAGAACTGG---------------------AAAGAACAGACACTTCATACAACATAGGAACAACATAAAAG------------------ATGTTGGACCTAGTGATCTACATGTCCACACTAGGGATGCAATCTACACCTGTGCTCACTTAACACAGCCCAGTGACAAAACCATCCTGTTAGCATATACAGCAGATTTGCAGGTTGATGCATGTGCAACAGAGGGACCAGACAGGATACCCACATGTGATTGTGCAGTGGGTTGCTACTATGTTAAACATTTAGACAGATACTTCCCAGTTACAGTGACTGCTCACGATTGGTATGAAATACAAGAATCACAATACTATCCAAAACATATACAATACAACATTTTGATAGGTGAGGGACCTTGTAAGCCAGGAGATTGTGGAGGGAAGTTGTTGTGTAAGCACGGTGTGATAGGAATCATCACAGCTGGTGGTGAAGGCCATGTCGCTTTCACTGACCTCCGCC---ACTCTTGCTTAGCACAACAACAAGG---T---GTTTCAGATTACTTCACACAATTAGGTGGTGCTTTTGGTGAGGGCTTTACACACAATATCAGAGAACATTTTACAAATCTGAGTACT------A------CTGACAAACTCACCAGCAAAGTGGTCAAATGGTTAGTGCGTATCATTAGCGCTCTGACCATAATGATTAGAAACTCATCAGATACAGCGACAGTGCTGGCCACACTAGCGCTACTAGGTTGTCAAAGCTCACCATGGAATTTCTTGAAGAATAAGATCTGTCACTGGTTAGA---ACCCAGACCAGCATCCAAACAAGGTGATTCTTGGATTAAAAAATTCACTGAATGTTGCAATGCAGCAAAAGGTTTGGAGTGGGTTGCCATTAAGATAGGGAAGTTTATTGACTGGCTAAAAGAAA---TACTTCCCACTGTTCAAAGGAAGAAGGAGACTCTAGAGCAGTGCAAGAAGCTAGCATTATATGAGGAACAGTGCAAGGGGTTCTCTAAATCTGATGCTCAAGCACAACAACAGCTTATTTTGGAAGTTGCAAAGTTGAAGAAAGGGTTGGATGACCTAGCACCTCTATATGCTTGTGAAAACAAGAGAGCATCAATGATCCGGAAGGAGCTACAACGCATGACAGCGTATCACAAA------A------GCCATGAACCGGTGTGCTGTCTGATACGTGGTCCACCTGGGTGTGGGAAATCACTCATTACATCTGTGATTGCACGTGGCTTGACCTCTGAAGCTCAGATTTATTCACTACCCCCAGACCCCAAATACTTTGATGGATATGACCAACAAAAAGTGGTTATTATGGATGATATAGGGCAAAATCCAGACGGGAAAGATCTCAGCATGTTTTGCCAAATGGTTTCGACCACAGAATATATAGTTCCTATGGCCAGTGTAGAGGAGAAAGGTAGGTCTTTCACCAGTGAGTACATTCTGGCTAGTACAAACTTAGATTCACTTGCTCCGCCCACTATCACTATCCCAGAAGCAATCAAAAGGCGATTCTTCATTGATGTAGATCTGGTTATTATCAGTAAATTTAGAAATGCAAATGGACTATTGGATACAGCCAAAGCATTGCAACCATGTGCAAATTGCCCAAAACCAGCATGCTTC---CAGTGTTGTCCTTTACTCTGTGGCCAAGCAGTTGTCCTACAAGACAGAAGAAGCAAGGCAAACTACCCCGTCAATGCTGTAGTTCAGCAGCTATTGCATGAAAACTCAACACGCAGGAAAGTAAAGGACAATTTGACTGCCATCTTCCAAGGCTTAGGTGACCCAACCCCCCCAGGGTTTATAGTGGACCTGTTATCGGCCTCTAAGGACCCCAAGGTTGTAGAGTACTGTGTGGAACAGGGTTGGATTGGTAAAGCTAACACCTCAGTAGAGAGGGACTTGAATTATGTTCACTATGTGCTCAACTGCTTAGGTAGTCTAATACTCATACTTGGTACCATCTATGTTCTATATAAATTGATGTGCTTCACACAAGGTGCCTATAGTGGATTACCAAGCCCAGTGCCCAAGAAACCAGAG---AGAAAAGCCACACTACAGGGGCCTCAGCACGAATTTGTACGAGCATTAATAAAGAGGAACTGTCATGTCCTAACAACAAATAGAGGAGAATTTAATTTACTAGGGATACATGATAACTGTGCTGTAGTGCCAACACATGCAGAATGTGGGGACATAGTAAACATAGATGGCAGGGATATCAAAGTGCTGAAACAACAGATTCTTACTAACACAGATGATGTAGATACAGAAATCACACTATTATGGCTTGACCAAAATGAGAAATTCAGAGACATTAGAAGATTCATTCCAGAACATCAGCAAGAGTGGTGTAACATGCATCTGGCCACGAATGTCACTAAGTACCCCATGTTAGATGTGGAGGTTGGGGATGTTGTCCCATATGGGCAATTAAACCTAAGCGGCAATCCCACTTGCCGACTCATGAAGTACGATTATCCAACTCGGCCAGGTCAGTGTGGTGGAGTGATCATGAATACAGGCAATATAGTGGCCATCCACGTTGGTGGAAATGGAAGAGTGGGATACGGCGCTGCTTTACTGCGCAAGTACTTTGCAGTGGCCCAGGGTGAAATAACAAAGAAAACACAAGTTAAAGAGATGGGTTTGCAGACTGTTAATACACCCACTAAGACAAAGTTACAACCCAGTGTCTTTTACCACATATTCCCAGGTGTCAAGGAGCCCGCACCTTTACACACAAATGATCCCAGACTTGAAACAGACTTAGATCAGGCCATTATGGCCAAATACAAAGGCAATTTAGAGGTGGAATGGAATGATTATATACAAACTGCTGTGGATCACTATGCAGCTCAATTATACACTTTAGATATAAACCCAGAACCCTTGACACTAGAGCAAGCAGTCTATGGTATAGAGCATTTAGAACCATTAGATTTGACAACAAGTGCAGGATATCCATATGCAACTATGGGTATTCGAAAGAAAGATATTGTAAATAGAACAAACAGGGACACCACTAAACTACAACAAATGATGGATTTGTATGGTATTGACTTACCATATATAACTTACCTAAAAGATGAACTGAGGAGTCCAGAAAAGATAAAGAGAGGTAAAACTAGAGCTATTGAAGCAGCAAGCATTAATGACACTGTACAATTCAGGATGATTTTTGGAAATTTATTCTCAAGCTTTCATGCAAACCCTGGAATTCTAACAGGATCAGCTGTTGGTTGCAACCCTGATATATTTTGGTCACAACTTTATGCAACTCTAGATGGACATTTACTTGCATTTGATTACACCAACTATGATGGTAGTCTACATCCCATATGGTTCAAAGCATTAGGAAAGGTATTGACACAACTGGGTTTCCCAGGGAATCTCATGGACAAGTTGTGTAAGACTACACATATATACAAAGACCAATGTTACCTGGTAGAGGGTGGCATGCCATCTGGTATTTGTGGGACCAGCATTTTTAACACCATGATTAACAACATCATAATCCGTACTTTAGTACTTGAAACTTACAAATCAATTGACCTGGACAAGTTGAAGATTGTAGCCTACGGTGATGATGTAATAGCATCATACCCGTACCCTTTAGATTCCAAGTTTATAGCAGAGACTGCTAGTAGATATGGTCTTACTATCACCCCCCCAGATAAATCTGATGAATTCAAGGAGGTTAGCTGGAGCAATGTGACTTTCTTAAAAAGAGGCTTTCAACCTG
>JF317017_LZY101/CHN/2008
CCCCGTACGCTAGTTATGAGTCCTCCGGCCCCTGAATGCGGCTAATCCA-ACCCTGCAGCCATTGCATGGGAACCACCATGTAGATGGTCGTAATGAGCAATTGCGGGACGGAACCGACTACTTTGGGTGTCCGTGTTTCTTGTTTTTCTTATCAATTGCTTATGGTGACAATATATACT-----G--AATATATTG-TCACCATGGGCGCTCAAGTATCAAGACAGACCACTGGTTCACATGAGAATGCAATCACCGCAAATAATGGAGGCCTAATAAAATACTTCAACATCAATTACTATAAGGACTCCGCCAGCTCAGGACTCGCAAAGCAAGATTTCTCACAGGATCCTTCAAAGTTCACCCAACCTTTGGCAGATGTGCTAACTAATCCAGCACTCATGTCTCCATCAGTGGAGGCTTGTGGGTTTTCTGATAGGCTCAAGCAAATTACTATCGGAAACTCCACAATAACTACTCAAGATGCACTTAATACAGTCTTAGCATATGGTGAATGGCCAGAATACTTAGCAGATATTGATGCCACATCAGTAGACAAACCCACCCACCCTGAGACTTCATCTGATAGGTTTTACACCCTAGCTAGTGTGGATTGGGTAAGTACATCAAAAGGCTGGTGGTGGAAGCTTCCAGATGCACTCAAAGACATGGGCATATTTGGACAGAACTTATATTATCACTCAATGGGTAGAGCAGGTTACATCATACACACACAGTGTAACGCTACCAAATTCCACAGTGGTGCACTACTGGTTGTTCTCATCCCTGAGCATCAATTGGCTTACGCTGGTGGTACAAAGGCCAATGTTGGATACACCCATACTCATCCAGGTGAGAGAGGTCACGAGATTCGTGATCA---GGGTAGGGATAACAACCGGCCTGATGAGGATCCCTTCTTTAACTGCAATGGAACACTGTTTGGCAATCTCACTATATTCCCCCACCAAATCATTAACTTGAGGACTAATAATTCCAGCACAATCATAACTCCATATATTAATTGCCAGCCTATGGATAATATGCTCAAACACAATAACCTGACCCTATTAATAGTACCATTGGTAAATTTGAGACCAGCACCAA---ATGCATCACCCAGTGTGGCAATAACTATATCTGTTGCCCCATACAAGTCAGAATTTTCTGGAGCCATGGAAACG---CAAACACAAGGTCTCCCAGTTCGCATGCCTAGTGGTGCACAACAGTTTATGACCACTGAAGATGAACAGTCCCCAAATATCCTACCAGGATATCACTCCAGCAAGAAGATACACATACCTGGAAAGATCACAAGTGTACTTCATATGGCCAGAGTTGATTCTTTCATGCCAATCAACAATGTGGAATCTGAAATTGGAAAGGTCTCAATTTACAACGTCACAGTGACAAAGAAGGC------TAACAGTGATGGATTAATCCTATCAATACCACTTGATATGAGCAACAGTCTTTTCTCCACTACATTACTGGGTGAGATACTCAACTACTTTACCAACTGGTCAGGTAGTATAACTCTTACTTTCATGTGTGTTTGTGACTCATTCTCTACAGGAAAATTCCTGCTAGCATACACCCCTCCCGGGGGTGCACATCCAAAGACCCGGAAGGAGGCCATGTTAGGAGTGCATGTGATCTGGGATTTGGGCCTGCAATCATCCTGCACCATGGTTGTACCATGGATATCTTCAGGGTTTTACCGTAATACCAAGTCTGACAATCACACAGAGGCAGGGTTTGTGTCACTCTGGCACCAAACAGATTTCATAGCC--ACCACCACAA-CTGGCCAAGGGGCCATTTTAGTAACATGTAGCGGGTGTCCAGATATATCAGTGAGAATGTTAAGAGACACACCCATGATGAAGCAG---GAAGACACACTACAAA------ACCCAGTGGAGCAATTCATACATGACACCCTGAATGAAGTCGTGGTTGTCCCAAATACACAAGCATCAGGGCCACAACACACTACCAAACCCAGTGCATTAAGTGCCATGGAGATAGGGGCCTCAAGTACAGCCACCCCAGAATCAACTATGGAGACTAGATATGTGGTAAATGATAACACCAATGAGGAAGCAGAAATAGAGATTTTCTTAGGTAGGTCAGCAATCTGGACACATATCCAGCTAAAGAATGGGTTTGAAAAGTGGAATATCAACTTTCAGGAGCAGGCACACATTAGAAAGAAATTTGAATTATTCACTTATCTCAGGTTTGACATGGAAGTGACAATTGTCACCAACAACCATGGGCTAATGCAGACAATGTATGTCCCACCAGGGATAGACCCACCCAAGACAAAGACCGATAATGCATGGGATTCAGCATCAAACCCAAGCGTGTTCTACCAGCCCAAGAGTGGTTTCCCTCGCTTCACCATACCTTTCACCGGTTTAGCTTCAGCTTATTATATGTTCTATGATGGTTACAGT------TCTACACAACCAGAGAATACTTATGGCATATCTCCTACTAATGACATGGGCACACTGTGTTTTCGAGTCTTGGATGG---TGCTGATGATGCCATTGTAAAAGTATACATAAAACCAAAACATACAACAGCATGGATCCCACGGCCTCCACGTGCTGTGCAATACACACATACCTACAGCACAAATTACCATTACAGAACTGG---------------------AAAGAACAGACACTTCATACAACATAGAAACAATATAAAAG------------------ATGTTGGACCTAGTGATCTACATGTCCATACTAAGGATGCAATTTATACCTGTGCCCACCTAACACAACCCAGTGACAGAACCATCCTGTTGGCATATACAGCAGATTTACAAGTTGATGCCTGTACAGCACAGGGGCCAGACAGGATACCTACATGTGATTGCACAGTAGGTTGCTACTATGTTAAACATTTAGATAGATACTTCCCAGTCACAGTGACTGCTCATGATTGGTATGAGATACAAGAATCACAATACTACCCAAAACATATACAGTACAACATCTTGATAGGTGAGGGACCTTGTAAACCAGGAGATTGTGGAGGGAAGTTGCTGTGTAAGCACGGCGTGATAGGAATCATCACAGCTGGTGGTGAAGGTCATGTCGCCTTTACTGATCTCCGCC---ATTCTTGCTTAGCACAACAACAAGG---T---GTCTCAGATTACTTCACACAACTAGGTGGTGCTTTTGGCGAGGGCTTTACACACAATATCAGAGAGCATTTTACAAATCTGAGTACT------A------CTGACAAACTCACCAGTAAAGTGGTTAAATGGTTGGTGCGTATTATTAGTGCTCTGACCATAATGATTAGAAACTCATCAGACACAGCAACAGTGTTGGCCACACTAGCGCTATTAGGTTGTCAAAGCTCACCATGGAATTTTTTGAAGAATAAGATCTGTCAATGGTTAGA---ACCCAGGCCAGCATCTAAACAAGGTGATTCTTGGATTAAAAAGTTTACTGAATGTTGCAATGCAGCAAAAGGTTTGGAGTGGGTTGCCATTAAGATAGGGAAGTTTATTGACTGGTTAAAAGAAA---TACTCCCCACTGTTCAGAGGAAGAAAGAGACTCTAGAGCAGTGCAAGAAGCTTGCACTTTATGAAGAGCAGTGCAAGGGGTTTTCTAAATCTGATGCTCAAGCACAACAGCAGCTTATTCTGGAAGTTGCAAAATTAAAGAAAGGATTGGATGAACTGGCACCTTTGTATGCTTGTGAGAACAAGAGAGTATCAATGATTCAAAAGGAGCTACAACGCATGACAGCATATCACAAA------A------GTCATGAACCAGTGTGCTGCCTGATACGTGGTCCACCTGGATGTGGAAAATCACTCATCACATCTGTAATTGCACGTGGCTTGACCTCTGAGGCCCAAATTTATTCACTACCCCCAGACCCCCAATACTTTGATGGATATGACCAACAGAAGGTGGTCATTATGGATGATATAGGGCAAAATCCGGATGGAAAAGATCTTAGCATGTTTTGCCAAATGGTTTCCACCACAGAATATATAGTTCCCATGGCCAGTGTAGAGGAGAAAGGTAGATCTTTCACAAGTGAGTATATTCTAGCTAGTACAAATTTAGACTCACTTGCTCCACCCACCATCACTATCCCAGAAGCAATTAAAAGGCGATTCTTCATTGATGTGGATCTAGTTATTATCAGCAAATTTAGGAATGCTAATGGATTACTAGATACAGCCAAAGCACTACAACCATGTACAAATTGCCCAAAACCAGCATGCTTC---CAGTGTTGCCCTCTGCTCTGTGGACAAGCAGTCGTTCTACAAGACAGAAGAAGCAAGGCAAACTACCCTGTTAATGCTATAGTTCAACAGCTACAGCATGAAAATTCAACTCGCAGGAAAGTAAAGGACAACCTGACTGCTATCTTCCAAGGCTTGGGCGATCCAACCCCCCCAGGGTTCATAGTGGATTTACTATCAGCTTCCAAAGACCCCAAGGTCGTGGAGTACTGTGTGGAACAGGGCTGGATTGGCAAAGCTAACACCTCAGTAGAGAGGGACTTGAATTATGTCCACTATGTACTCAATTGCTTAGGTAGTCTAATACTTATACTTGGTACTATCTATGTCTTATACAAATTGATGTGCTTTACACAAGGTGCCTATAGTGGATTACCAAGCCCAGTACCCAAGAAACCAGAG---AGAAAAGCTACATTACAGGGGCCTCAGCATGAATTTATACGAGCACTAATAAAGAGGAACTGTCATGTCCTAACAACAAATAGAGGAGAATTCAATTTACTAGGAATACATGATAACTGTGCTGTGGTGCCAACACATGCAGAGTGTGGGGACATAGTGAATATAGATGGTAGGGACATCAAAGTGCTTAAACAACAGATTCTCACCAACACAGATGATATAGATACAGAAATCACACTATTATGGCTTGACCAGAATGAGAAATTCAGAGACATTAGGAGATTCATCCCAGAACACCAGCAAGAGTGGTATAACATGCATCTGGCCACAAATGTCACTAAATATCCCATGTTAGATGTGGAGGTTGGAGATGTTGTCCCATATGGACAATTGAACCTAAGCGGTAATCCCACTTGCCGGCTTATGAAGTATGATTATCCAACTCGGCCAGGCCAGTGCGGTGGAGTAATCATGAATACAGGCAATGTAGTGGCCATCCACGTTGGTGGGAATGGAAGAGTGGGATACGGTGCTGCTTTACTGCGCAAGTACTTTGCAGTAGCCCAGGGTGAAATAACGAAGAAAACACAAGTCAAAGAGATGGGCTTACAGACTGTCAACACACCCACCAAGACAAAGTTACAACCTAGTGTCTTTTATGACATATTCCCAGGTGTCAAGGAGCCCGCACCTTTGCATACAAATGACCCCAGGCTTGAAACAGACTTAGATCAAGCCATTATGGCCAAATACAAAGGTAACTTGGAAGTAGAATGGAATGATTATATACAAACCGCTGTGGATCACTACGCAGCACAATTGTATACTTTAGATATAAACCCAGAGCCCTTGACGCTAGAACAAGCAGTCTATGGTATAGAACATTTAGAACCATTAGATTTAACAACAAGTGCAGGATATCCATACGCAACCATGGGTATTCGAAAGAAAGATATTGTAAACAGAACAAACAGAGATACCACAAAACTACAGCAGATGATGGATTTGTATGGTATTGATTTACCATACATAACTTACTTAAAAGATGAACTGAGAAGTCCAGAAAAGATAAAGAGAGGTAAAACTAGAGCCATTGAAGCAGCAAGCATTAATGACACTGTACAATTCAGAATGATTTTTGGAAATCTATTCTCAAGTTTTCATGCAAACCCTGGGATTCTAACAGGATCGGCTGTTGGTTGCAATCCCGATATATTTTGGTCACAACTCTATGCAACTTTAGATGGACACCTACTTGCATTTGATTACACCAATTATGATGGTAGTCTACACCCCATATGGTTCAAAGCACTAGGAAAGGTATTGACACAACTGGGCTTCCCAGGAAATCTCATGGATAAATTGTGCAAAACCACACATATATACAAAGACCAATGTTACCTGGTAGAGGGTGGTATGCCATCTGGTATTTGTGGAACTAGCATTTTTAACACCATGATCAACAACATCATAATCCGTACTTTAGTACTTGAGACTTATAAATCAATTGACCTAGACAAATTGAAGATTGTGGCCTATGGTGATGATGTTATTGCGTCATACCCATACCCTTTAGATTCCAAGTTTATAGCAGAGACTGCTGGTAGATATGGTCTTACCATCACTCCCCCTGATAAATCTGATGAATTCAAGGAAGTTAGCGGGAGCAACGTGACCTTCTTGAAAAGAGGCTTTCAACCTG
>KY624849_C45/cpz1/UGA/2013
CCCCGTGTGCTACCAATGAGTCCTCCGGCCCCTGAATGCGGCTAATCTT-ACCCCACAGCTGTTGCACGCAATCCAGCGTGTATGCAGTCGTAATGAGCAATTGTGGGATGGAACCGACTACTTTGGGTGTCCGTGTTTCCTTTTATTCCTATTATTTGCTTATGGTGACAATATTGATA-----G--TCAGTGTTG-TCATCATGGGCGCCCAGGTCAGCAAGCAGAATGTTGGCTCACATGAAAGTGGAATATCTGCATCATCAGGTTCAGTTATTAAATACTTTAATATTAACTACTACAAAGATTCAGCTAGCAGTGGCCTGAGTAAACAAGATTTTTCCATGGATCCAGAGAAATTCACCAAACCAATAGCAGAGGTCATGACTAATCCTGCTCTTATGAGTCCCAGTATTGAGGCATGTGGTTTCTCCGATAGGCTCAAACAAATTACTATCGGTAGCTCCACTATAACAACACAAGACACGCTCAATACAATAGTGGCCTATGGAGAATGGCCACAATACCTAAGCGATATGGATGCTAGTGCAATTGACAAACCTACACATCCAGAGACATCTACAGATCGCTTTTACACATTGGCTAGTGTGGATTGGACACAATCTTCAAAAGGATGGTGGTGGAAAATACCTGATTGTCTCAAAGACATGGGGATGTTTGGTCAGAACATGTTCCACCATGCACTGGGACGATCAGGTTACATTATACATACACAGTGTAATGCTACTAAATTCCACAGTGGGTTGCTACTAGTGGCTGTTGTACCTGAACACCAACTTGCCTACGTTGGCGGAACAAATGCAAATGTAGGATACAGACACACTCACCCAGGTGAGACAGGCCACACCATTACAGGTAACACGAACAGATCAAGTGGTGAACCAGATGATGATCCATTTTTCAACTGTAATGGAACACTTTTAGGTAACCTAACAATATTTCCACACCAATTAATAAACTTAAGAACAAACAACTCATCCACTATAGTTGTTCCTTATATAAATTGTGTGCCCATGGATAATATGTTAAAACATAACAACCTTACACTGGTTATAGTACCACTGGTCCCTCTACGGTTTGGGAATA---GCGGTGCCAATACACTACCAATCACAATATCTATTGCACCAGACAAATCAGAATTTTCAGGGGCACGGCAAAAG---CAAATTCAGGGCTTGCCCGTCAGATTGGCGAGTGGTACACAGCAATTTATGACCACAGAAGATGAACAATCAGCCAATTTACTCCCTGGGTTCCATCCAACACCTACAATGCACATCCCAGGTGAGATAACAAATATTATGCACATGGCCAGAGTAGATTCATTTATGCCTATTAACAACACCAGTG---AGCGGGTTGATGTGCCCATCTACAACATAACAGTCACTAGGAAATC------AAGACAGGAGGACTTGATACTAGTCCTGCCTCTCAAAATGGATGATACGGTGTTTGCAACCACACTGTTAGGTGAGGTCTTGAATTACTTTTCCAACTGGTCCGGTAGCATCACACTTAGTTTCATTTGTGTGTGTGACAGTTTCAGCACAGGTAAATTCTTAATAGCTTATACCCCACCAGGGGGTGCCCTCCCCACAGATAGAAAGGATGCTATGCTTGGAGTTCATGTCATATGGGATCTAGGTCTACAATCGACGTGTACGATTGCTGTACCGTGGATCGCCCAAGGCTATTATCGTCACACAAAATCCAACCACTACACTGAGGCTGGTTATATCACACTGTGGTACCAGACAGATTTTGTTCCT--GGCAGTCAGG-GCGGGCAGGGAGCAGTGTTGGTCACATGTTCAGCCTGCCCAGATATGGCAGTGCGGATGCTCCGTGATACCCCTATGATAACGCAAGAGAAGGACATCCACCAGA------ACCCTGTAGAAGAATTTATAGATACAACCTTAAAAGAAGTGTTGGTAGTTCCAGACACTAAACCAAGTGGTCCCATACACACAATAAAACCAACTGCCTTGTCTGCCATGGAGATTGGTGCCTCAGCTGATGTCACACCTGAAACTATGTTGGAGACTAGATATGTTGTTAATTCTAGAACTAATGAGGAAGCAACAATTGAAAATTTTCTTGGTCGAGCAGCACTGTGGACCAGTGTAACAATGAATAATGGTTTCAAAGAGTGGAAAATCAATTTTCAAGAAAATGCACAAGTTAGAAAGAAACTGGAGATGTTCACATACATTAGGTTTGATTTGGAGGTTACCATAGTGACCAACAACACAGGTTTGATGCAGATCATGTTCATTCCACCCGGGATCAAACCACCCAAAGCAGCCGATAGTAAAGAATGGGATACAGCATCAAATCCCAGTGTGTTCTACCAACCAAAGTCTGGCTTCCCAAGATTCACCATACCATTCACAGGGATAGGATCTGCATATTACATGTTCTATGATGGGTATGAT------GCCTCTAACGGTGAAAACACTTATGGTATATCAACAACCAATGATATGGGGACATTGTGTTTCAGAGCACTAGACAACACCACTAGCAATAATAACATCCAAGTGTATGCTAAACCCAAACACACCCGTGCTTGGGTGCCACGACCACCAAGGGCTACAGAATACACATATACATATAGTACCAACTATAACAGGAAAGTGC-----------------------ACCAAGAAACACTACATACAAAAACGCACTTCAGTTAAGT------------------CAGCAGGTCCAAGTGATATGTATGTGCACACCAGAGATGCAATATACAGGAATGCACATTTGGCAAGTATAAATGAAAATACCATCCTGTATGCCATAACAGCAGATCTACAAGTAGATTCTGCCCAGGAACCAGGCAGTGACATCATACCCGTTTGTGATTGCACCACCGGCACTTACTACTGCAGAAGCAAGGACCGCTATTACCCAATTACTGTGACTCCCCATGACTGGTATCCAATAGAAGAAACATGCTATTACCCAAAACACATCCAGTACAATATTTTATTAGGGGAGGGCCCATGTGAGCCTGGTGACTGTGGTGGCAAATTGCTGTGCAAGCATGGTGTCATTGGTATTGTAACAGCTGGTGGTGAGGGCCATGTGGCATTTACTGATTTAAGAC---ACAGCAACCTTGCTGAAACACAAGG---A---ATTACTAGTTATGTGACACAACTTGGCAATGCATTTGGAACAGGCTTTACACAAACTCTTGAAACCAATATTAGGGAAACATGTTCA------G------TTGACAAAATCACATCGAAGACTGTGAAATGGTTAGTGAGAATCATCAGTGCACTGACCATAGTTATCAGAAACAGCTCAGATTTGCCCACTGTTATGGCCACTCTAGCACTACTAGGATGTAATGGATCTCCATGGAAATTCCTGAAAACAAAATTATGTGATTGGTTGGG---CCAAAAACCACCTTCCAGACAAGGGGATAGTTGGCTTAAGAAGTTTACAGAATGGTGCAATGCAGCCAAAGGATTGGAATGGATTGGATACAAAATTAGCAAATTTATTGATTGGCTAAAAGAAA---TTCTACCAACAGTTCAAAGGAAGAAGGAGACCTTACAAGAGTGTGGCAAGTTGTCCCTATATGAAGATCAGGTCAAAGCCTTTCCACACTCGTCAGAGGATTTTCAGAAGGAGTTGATGACAAAACTGCAGGTATTGAAGAAAAACCTTGATGACATGAGCCCTCTCTATGCTGTGGAAAATAAGAGGGTTGCTAGTATGCTAAGAGAGCTCAAAACAATGACTGCTTATCAGAAG------A------GAACAGAACCAGTGTGTGTATTGTTGCATGGTAGTCCAGGCTGTGGAAAATCTCTGGCAACCACTATTATTGCCCGAGGTCTCACAGATAGTGGGAACATATATTCATTGCCCCCAAATCCAAAACACTTTGATGGTTATTGCCAGCAAGAGGTAGTCATGATGGATGACCTGGGTCAAAACCCTGACGGTCAAGATCTAGCCATGTTCTGTCAAATGGTTTCCACCACAGATTTCGTGGTTCCAATGGCTGCACTTGAAGATAAGGGTAAATGTTTCACCAGTAATTATGTACTGGCTAGTACAAACTTGAGTCAACTGAGCCCTCCAACAGTAACCATACCTGAAGCCATCTCTCGCAGGTTTTTCTTAGATCTAGATTTGGTGATTAGGCAGGGCTACAAAACCCCAAATGGTCTACTTGACACAGCAAAGGCATTGCAAGCTTGCACAGATTGTCCAAAGCCCCCCCATTAC---CAATGCTGTCCTATTTTGTGTGGTAAAGCTATAGTACTCCAGAACCGTAGAACACAGGTCAGCCTAGCACTGAATATGGTGGTGTCGCAATTGAGAGAAGAGTCCACGTCTCGGCGACGTATTCATACAAATTTAAACGCCATATTCCAGGGCCTGGGATCAAAAGAAACCCCAGGCTTTATCATTGACTTACTATCCTCTTGTAAAGACCCAAGAGTGGTGGAGTACTGTGAGAAAGAGGGATTAATCACCAAAGCTAGCACCACCCTGGAGAGAAACTTGGAACGGACACAGTATTATCTGAATTGCTTAGGTAGTCTGATTATTATATTGGGAACAATTTTAGCTATATACAAATTGCTTTGCATGACCCAGGGAGCATACACAGGAAACGCAAATCCTGTACCTAGGAAACCTGAG---AGGAAAGCAGTTGTACAGGGACCCCAACATGAATTTGTTACCTCGTTGATTCGTAGAAACTGCCATGTAGTCACAACAAGTAGAGGTGATTTTAACCTGTTGGGTATATACAGTAATTGTGCAGTCATCCCAACCCATGCTGACTGTGGGGAATCAGTTCTAATTGATGGTGTTGAAACTAAAGTGGTTAAACAACAGGTTATTACAGATGGAAATGATGTTGACACAGAAATCACAATTATTTGGTTAGAGAGAAATGAAAAATTCAGAGACATCAGACGTTTTATCCCTGAACACATCAATGAATGGAGAAACATGAGATTGGCAACCAACGTACCAAAATTTCCCATGTTGGATATAGAAATTGGAGATGTGATCCCATATGGAGAAATAAACCTGAGCGGCAACCCAACATGTCGTTTGCTCAAGTATAATTATCCAACACAACCAGGTCAGTGTGGTGCTGTGGTTGCCAACGTGGGTAACATAGTAGCTATCCATGTAGGTGGCAATGGTAGAGTAGGGTACGGTGCCGCCCTTTTGAGGAAGTACTTTGCAGAGTCACAAGGTGAAATAGTATCCAAAAAGCCAGTATATGATGTAGGTCTCAAGCCAATAAACACTCCCAGCACCACTAAACTTTACCCCAGTGTTTTTTATGAAATTTTTCCTGGAGAGAAAGAACCAGCAGTGTTGAGTGACAAAGATCCACGTCTACAGACAAACCTCAAGGAAGCAGTTATGTCTAAATACAAAGGAAACAAAGGTGTTGAAATGAATGAGTATATAATAACAGCTGCCAAGCACTACGCTGCTCAACTCTATCCGCTAGACATTAATCCTGAACCTATATCAATGGAGAAGGCAGTTTATGGTGCTGAAAACTTAGAACCACTTGACTTGACAACTAGTGCAGGATACCCTTATGTCATTATGGGATTGAAGAAGAGAGACATCCTGAACCGTAACACAAAAGACACCACGAAACTGCAGCAGATGATGGATCTGTACGGTATAGATTTACCATACATAACATATCTAAAAGATGAATTGAGGAGTCCTGAGAAAATTAAGATGGGCAAAACAAGATCAATAGAAGCAGCTAGTATGAATGATACCGTGCATTTCCGGATGGTGTTTGGCAACTTGTACAGTTCTTTCCATAAGAATCCTGGGATACTCACAGGGTCTGCTGTAGGTTGTGATCCCGATGTCTTCTGGTCCCAAATCAGGTCTACAATGGGGGAAAACATACTAGCTTTTGACTACACAAATTATGATGGGAGTTTAGACCCCGTGTGGTTTGATGCACTCAAGATTGTATTAGATGAATTGGGTTTTGATGGGGAACTGACCAGAAGGCTTAAGAAAACCACCCATGTATACAAAGATGAAGTGTATGTTGTGGATGGAGGGATGCCATCAGGAATATCAGGTACTTCTATTTTCAACACCATGGTCAATAACATCATTATCAAGACCCTGACAATAGAAACTTACAGGAATATAGATTTAGATAAACTCAAGATTATAGCATATGGTGATGATGTGCTGATTTCATACCCAGATGATCTAGATTCAGCAGAATTGGCAAACACAGGAAAGAAGTATGGTTTAACTATAACACCAGCAGACAAGAGTGATACCTTCCAGAAAATTACATGGGACAATGTGACTTTCCTTAAGAGGGGATTCAAAAATG
>KP282614_C54/D3490/ESP/2009
ACTAGTGTGCTAGTTGTGAGTCCTCCGGCCCCTGAATGCGGCTAATCTTAACCCCGTAGCCCCCGCAAGTAAACCAACTTGTAGGTGGTCGTAATGAGTAATTACGGGATGGAACCGACTACTTTGGGTGTCCGTGTTTCCTTTTATTCTTTATATTTGCCTATGGTTACAACATAAGTA--------------------ATCATGGGTGCACAGGTTAGCAAACAGAATGTTGGCTCACATGAGAGTGGTATCTCAGCATCATCAGGATCAGTTATCAAGTATTTCAATATCAACTACTATAAAGACTCAGCTAGTAGTGGGTTGAGTAAGCAAGATTTTTCCATGGACCCTGAAAAATTTACGAAGCCAATTGCTGAAGCGATGACAAATCCTGCACTGATGAGTCCTAGTATTGAAGCTTGTGGTTTCTCCGATAGGCTAAAGCAAATTACTATCGGGAGCTCCACTATAACAACTCAGGATACACTCCACACAATCGTGGCCTACGGAGAGTGGCCACAGTACCTAAGTGATCTGGACGCCAGTGCAGTTGATAAACCTACTCATCCAGAAACATCAACTGATCGTTTTTACACATTAACCAGTGTAGAATGGACACAGACTTCAAAAGGGTGGTGGTGGAAAATACCAGATTGCCTCAAAGATATGGGAATGTTTGGTCAGAACATGTACCACCACGCACTGGGTCGATCGGGCTACATCATCCACACTCAGTGCAATGCCACAAAGTTCCACAGTGGCATGCTCTTGGTTGCTGTTGTACCCGAGCACCAGCTTGCATACATTGGTGGTACAAATGTGAGTGTAGGTTATCGGCACACCCACCCTGGTGAGGTAGGTCACACTATAGGTGTCAGTGACAGCAGAGGCAATAATGAGCCAGATGAAGATCCATTCTTTAACTGTAATGGAACATTACTAGGCAACCTTACGATATTTCCACATCAGTTGATTAACTTGAGGACCAACAACTCATCCACCATTGTTGTCCCTTACATAAATTGTGTGCCAATGGATAGTATGTTAAAACACAACAACTTAACACTCATTATTATACCACTAGTTGGACTTCGATCAGGAGGAA---ATAGTGCAAACACACTACCCATAACCATTTCAATTGCACCCGACAAATCAGAGTTCTCAGGTGCACGCCAGAGC---CGAACTCAAGGATTACCTGTTAGATTGGCAAGTGGTACACAGCAGTTCATGACAACAGAGGATGAGCAATCCGCCAACTTGCTCCCTGGTTTCCACCCAACACCTGTCATGCATATCCCTGGTGAGATAACCAATGTCATGCACATGGCTAGAGTTGACTCGTTCATGCCTATCAACAACATAAGCACACAACAGATTGGGGTTCCCATATATAGTATAAACATAACAAAGAAATC------AGAACAACAGGATTTAATATTGGCTCTACCCCTGAAAATGGATGATACAGTGTTTGCTACAACTTTATTGGGTGAAGTATTAAATTATTTCTCAAATTGGTCTGGTAGTATCACACTTAGCTTCATCTGTGTGTGCGATAGCTTTAGTACAGGCAAGTTCCTCATAGCGTACACCCCACCTGGGGGTGCACTCCCACAAAATAGGAAAGATGCAATGTTAGGGGTACATGTCATATGGGACCTGGGGTTGCAATCTACGTGTACAATTGTTGTTCCATGGATTGCACAAGGATACTATCGCCACACCAAATCTGACCATTATACTGAGGCTGGCTTTGTGTCACTCTGGTACCAAACTGATTTCGTACCT--GGTGTTCAGA-GCGGGCAAGGGGCCATACTGGTAACTTGTTCAGCATGTCCTGACATGGCGGTACGAATGATGCGTGACACTCCAATGATCACACAAAAAGCTGACATTCTACAAA------ATCCAGTTGAAGAATTCATAGATACAACTCTAAAAGAGGTCTTAGTTGTTCCAGATACTAAACCTAGTGGTCCAATACACACAACAAAACCAGCTGCCTTGTCTGCCATGGAGATAGGCGCATCATCTGACATAACACCAGAAAGCATGTTGGAAACCAGATATGTTGTAAATTCTAGAACTAATGAAGAGGCTACAATTGAAAATTTCCTAGGCAGAGCGGCACTATGGGCCAACATACAAATGAGTGCAGGTTTCAAGACATGGAAGATAAACTTCCAGGAGAATGCACAGGTTAGGAAAAAGCTAGAAATGTTCACATATGTTAGGTTTGATTTAGAAATCACTGTAGTCACTAACAATACTGGCTTGATGCAGATCATGTTCACACCACCTGGTATCAAGGCACCAGAAGACAAAAATGGAAAGGAATGGGATACAGCATCTAACCCCAGCGTGTTCTATCAACCTAAATCAGGTTTCCCCAGATTCACTATACCATTTATAGGGGTAGGTTCAGCATACTATATGTTTTATGATGGTTATGAT------ACCATTGAAAGCGGAAACACCTATGGGATCACAACCACAAATGATATGGGGACACTGTGTTTCAGAGCATTGGATGA---TGTTAGTAACAATGATGTCAAGGTGTTTGCAAAACCAAAACACACCCGTGCTTGGGTGCCGCGACCACCTAGGGCCACAGAGTATACACACAAGAATAGTACTAACTACAACAGGAAGGTGC-----------------------ACCAAGACACACTTCATCAAGACTCGGGATTCGATCAAAA------------------CAGCAGGGCCAAGTGACTTGTATGTACACACGCGGGAAGCAATCTACAGAAATGCCCATCTAGCAAGTGTTAATGAGAATACAATATTACATGCCATAACAGCAGATTTACAGGTGGATGCCACTTCAGAACCAGGAGAGGACATTATACCCACCTGCGATTGTACAGTGGGCACATATTATTGTAGAAGCAAAGACCGCTACTACCCTATAACAGTGACACCCCATGATTGGTACCCAATTGAAGAGACAATCTATTACCCAAAACACATTCAGTACAATTTGTTGTTAGGAGAAGGCCCATGTGAACCAGGTGATTGTGGTGGGAAACTCCTGTGCTGCCATGGAGTTATAGGAATTATAACCGCCGGCGGCGAGGGGCACGTAGCATTCACTGACCTAAGGC---ATAACAATCTTGCCACCACACAAGG---T---ATCACTGATTATGTAACCCAACTCGGAAATGCCTTCGGGAATGGATTTACACAAACCTTGGAAACCAACATTAGAGAGACCTGTTCC------G------TTGATAAAATCACGTCCAAAACTGTGAAATGGCTAGTACGAATCATCAGTGCCCTCACAATAGTAATCAGGAATAGCACAGATCTACCTACTGTTATGGCAACTCTAGCACTGTTAGGTTGTTATGGCTCACCGTGGAAGTTTTTAAAGACTAAACTGTGTGATTGGTTAGG---TCAAAAGCCCCCTTCTAAGCAAGGAGATAGCTGGTTGAAGAAATTTACAGAATGGTGTAATGCAGCTAAAGGATTGGAATGGATTGGGTACAAAATTAGTAAATTTATAGACTGGTTGAAAGAAA---TCCTGCCAACAGTGCAAAGAAAGAAAGAAACACTTCAGGAATGTGGCAAACTGTCACTTTATGAGGATCAGGTCAAGGCATATCCACATTCTTCAGAGGAGTTCCAGAAAGAACTAACTACAAAACTACATGTTCTTAAGAAAAATCTTGATGAGATGAGTCCACTATATGCCTCAGAAAACAAGCGGGTCACTTGTATGCTAAAGGATCTGAAAACTATGACAGCATACCAAAAG------A------GCACTGAACCAGTATGTGTTCTGATCCACGGCAGTCCTGGTTGTGGCAAGTCCTTGGTTACAACTATCATTGCCCGCGGGCTCACAGACAGTGGAAATATATATTCATTACCCCCAAATCCCAAACACTTTGACGGATACTGTCAACAAGAAGTGGTGATGATGGATGATCTCGGCCAGAACCCAGATGGGCAAGATTTAGCTATGTTTTGCCAAATGGTTTCCACCACAGACTTTATTGTACCAATGGCAGCATTGGAAGATAAAGGTAAGTGTTTCACCAGCAATTATGTACTAGCCAGTACAAATTTGAGTCAGTTAAGTCCCCCAACAGTGACTATACCAGAAGCAATATCCCGTAGATTTTTCCTTGACTTAGATTTAGTAATTAGACAGGGCTTTAAAACTCCAACAGGTTTACTCGACACTGCAAAAGCATTACAAGCATGTACAGATTGCCCAAAACCCCCACACTAC---CAGTGCTGCCCAATTTTATGTGGGAAAGCCATAGTCCTCCAGAACCGTAGATCACAGGTTAGTCTGGCATTAAACATGGTAGTCTCACAGCTCAGGGAAGAATCAGCCTCACGCCGAAGGATTCACACCAATTTGAACGCCATCTTCCAAGGGTTGGGCTCAGAGGAGACTCCAGGATTTATTATTGATTTGCTCTCTTCATGTAAAGACCCCCGGGTGATAGAGTACTGTGAGAAGGAGGGACTTATCCACAGGTCTAAAACAACACTGGAAAGGAACCTTGAAAGGACACAATATTATCTCAATTGCTTAGGTAGTCTTATCATTATCTTAGGGACAATTCTTGCCATATACAAGTTACTCTGCATGACTCAGGGAGCGTACACCGGGAACGCTAACCCAACACCCAGGAAACCTGAA---AGGAGGGCAGTTGTACAAGGGCCCCAACATGAATTTGTGACATCATTGATTCGTAGGAACTGCCATGTGGTGACTACGGATAAGGGCGATTTTAACTTGTTGGGTGTGTACAACAATTGTGCAGTTATTCCCACACACGCAAATTGTGGAGAGATGGTGTTGATTGATGGTGTCCAAACTAAAGTGCTCAAACAACAAATTATCACAGATGGTAATGATGTAGATACAGAAATTACTATCATTTGGCTAGAAAGAAATGAAAAGTTTAGGGATATCAGGCGATTTATACCTGAACACATCAATGACTGGCGGAACATGCGATTGGCCACCAATGTTCCTAAGTTCCCAATGCTGGATGTTGAGGTTGGAGACGTGGTTCCATACGGAGAGATCAACCTCAGCGGTAATCCCACATGCCGATTACTCAAATACAACTATCCGACCCAACCAGGTCAGTGTGGAGCTGTGGTTGCCAATGTGGGCAACATAGTAGCCATACATGTTGGTGGTAATGGTAGAGTGGGATATGGTGCTGCTCTTCTTAGGAAATATTTCGTGGAATCGCAGGGTGAAATAATCTCAAAGAAGTCTGTGACCGAGGTGGGTCTTAAACCGATCAACACCCCGAGTAATACCAAGTTGTACCCTAGCGTATTCTACCATGTATTTCCAGGAGAAAAAGAGCCAGCTGTTTTGAGTGAGAGGGATCCACGTTTACAAACCAACCTCAAGGAAGCAGTAATGTCTAAGTATAAAGGAAACAAGGGTGTTGGGATGAATGATTATGTGATGACAGCTGCTAAACACTATGCTGCACAGCTCTATCCATTAGACATCAACCCAGAACCAATTTCAATGGAGAAAGCAGTTTATGGTACTGAGAACTTAGAACCACTTGACCTTACAACCAGTGCAGGATACCCATACGCCATCCTAGGTCTAAAGAAGAGAGACATTCTGAACCGGAATACAAAGGACTTAACAAAATTACAACAAATGATGGATTTGTATGGCATAGATCTACCATACATAACATATTTGAAGGATGAACTGAGGAGTCCAGAAAAAGTGAGACTAGGCAAAACTAGATCCATAGAAGCTGCCAGCATGAATGATACAGTTCACTTTCGAATGGTCTTTGGTAATTTGTATAGCACTTTCCACAAGAACCCTGGCATACAGACTGGATCAGCAGTAGGTTGTGACCCAGATGTGTTTTGGTCCCAGATTAGATCTACAATGGGAGAGAATGTTTTAGCATTTGACTATACAAATTATGATGGAAGTCTGGATCCAGTTTGGTTTGATGCACTCAAAATAGTACTAGATGATCTAGGATTTGATGGAGAATTGACAAGGAAATTGAAGAAAACCACTCATGTTTTCAAAGATGAAGTGTATGTAGTGGATGGCGGAATGCCTTCAGGGATATCAGGTACCTCTATTTTCAATACTATGATAAATAACATCATTATTAAAACTTTGGCTATTGAAACATACAGGAACATAGACCTGGATAAACTCAAGATAATTGCTTATGGGGATGATGTATTAATATCTTATGTGGATGACTTGGACCCAGCTGAATTGGCAGAGACAGGGAAAAATTACGGGTTGACCATCACACCAGCAGACAAAAGCAGTACATTCCAAAAAGTTACCTGGGATAGTGTCACATTCCTCAAAAGAGGGTTTCAGAATG
>KY369877_C11/SC1065/USA/2016
ACTAGTGTGCTAGTTGTGAGTCCTCCGGCCCCTGAATGCGGCTAATCCTAACCCTGCAGCCATTGCAAACATTCCAGTTTGTGGGTGGTCGTAACGAGTAATTGCGGGATGGAACCGACTACTTTGGGTGTCCGTGTTTCTCTTTTTAACTTTGAGTGTCTTATGGTTACAAT-----------------TATACAG-TAACCATGGGCGCACAGGTGAGTAAACAAAATGTTGGTTCACATGAGAGCGGCATATCAGCATCTTCAGGATCAGTTATTAAGTATTTTAATATTAACTATTACAAAGACTCAGCTAGTAGTGGTCTGAGTAAGCAGGATTTTTCCATGGACCCAGAGAAATTTACCAAACCCATTGCTGAAGTAATGACCAACCCAGCCTTAATGAGCCCCAGTATTGAAGCTTGTGGATTCTCCGATAGGCTTAAACAAATCACTATCGGTAGCTCCACAATCACAACACAGGACACTCTCAATACAATTGTGGCTTATGGGGAATGGCCTGAATACCTAAAAGACATTGATGCTAGTGCTGTAGATAAACCCACTCATCCTGAGACATCTACAGACCGGTTTTACACACTAACTAGTGTCAAATGGCATGGTTCATCTAAGGGATGGTGGTGGAAGATTCCTGATTGCCTCAAAGATATGGGGATGTTTGGGCAAAACATGTATTATCATGCATTGGGGCGCTCAGGTTACATATTCCATGTGCAGTGCAATGCCACTAAATTCCACAGTGGCCTCCTACTTGTTGCAATAGTGCCAGAACATCAGTTAGCATATATTGGTGGGACAAATGCCATTGTCGGGTACAAACATACTCATCCAGGGGAGACAGGCCACGAAATTGGGAGCAACGCCGGCCGAGATGACAAACAACCTGCTGAAGACCCACTCTTTAATTGCAATGGTACTCTACTAGGAAATTTGACTATCTTTCCACACCAATTGATCAATTTAAGAACCAACAATTCAGCAACTATAGTTGCTCCATATATCAACTGTGTTCCAATGGACAGTATGCTCAAACATAATAACTTGTCTTTGGTTATTATTCCACTTGTACCATTACGCTCAGGATCAA---CACCTATTAATGAACTTCCTATCACAATCTCCATTGCACCAGACAAATCTGAATTTTCAGGAGCAAGACAGAGT---AAAGTGCAAGGATTACCAGTTAGAATGCCCAGTGGAGCTCAACAGTTTATGACAACTGAGGATGAACAATCAGCCAATCTACTACCCAGTTTCCATCCAACACCAGTGATGCACATACCTGGTGAGATTACTAACATAATGCATATGGCGAGGGTGGACTCCTTCATGCCAATTAACAATATTGAAGGTCAAGCAATTGATGTCCCCATTTACAATGTACAAGTTCCCAGACAAGC------TACCCACGGTGGCCTGATCCTTGCTATACCCTTAGACATGACTAATCCTATATTTTCTACAACACTACTGGGTGAAGTCTTGAATTACTTTTCTACATGGTCTGGCAGCATTACTTTAAGCTTCATGTGTGTTTGTGACAGCTTTAGCACTGGGAAGTTCTTAATAGCTTACACACCACCAGGTGGAGGACTCCCAACCAGTAGGAAAGAGGCCATGCTTGGTGTACATATAATATGGGATTTAGGGCTACAATCAACATGCACTATAGTTGTACCATGGATATCCCAAGGATACTATCGCCATACAAAGGCAGATAAATACACTGAATCTGGATATGTCACCTTGTGGTATCAGACAAACTTTGTACCA--GGCAGTGCTA-TACCAGTAGGCTGCATTCTAGTCACGTGTTCAGCATGTCCAGACATGGCAGCACGCATGTTGCGTGATACTCCAATGATCACGCAAGCACATGACATCCAGCAGA------ACCCAGTAGAGCAGTTTGTAGACAATGTTTTAGAGGAAGTTCTAGTGGTACCAAATACTCAACCAAGTGGGCCAATTCACACTACCAAACCAACAGTACTCTCAGCAATGGAGATAGGAACATCATCAGATGCAAAACCAGAGGACATGATTGAAACTAGATATGTGATAAACTCAAAAACCAATGGTGAAGCAACCATTGAGAACTTTCTAGGCAGATCAGCTTTATGGGCTAATGTGAATATGAAGCAGGGTTATGCAGTATGGCCCATTAACTATTATGAAAATGCACAAATCAGAAAGAAACTGGAGTTGTTTACATATGTTAGGTTTGATCTAGAAATCACTGTTTTAACTGGTAACACAAATCTAATGCAAATAATGTACATACCTCCAGGTGCCCCATCACCAGCAGACAACAGTTCTGTTGAATGGAATACAGCTTCTAACCCCAGTGTCTTTTACCAACCAGGGAATGGTTTTCCGCGATTCACCATACCCTTCACTGGTTTAGGATCAGCCTACTACATGTTCTATGATGGATATGAT------GCTGATCATGCTGATGGTATATATGGCATCACTAAAACTAATGACATGGGTAAGTTATGTTTTAGGACATTAAACAGTAACACAACAACAGACACTATAAGGATATTTGGAAAGCCCAAACACACACGTGCTTGGATTCCACGCCCTCCCAGAGCTACAGAATACACACACAAAACCAGTACAAACTACATTAGAAAGCTGC-----------------------AAGGTAGATCACTACATTACAACCCGGCAGACTGTTAAAA------------------CAGCTGGTCCTAGTGATCTGTATGTACATACTAAGGAGGCTGTTTACAAAAATGCACATCTAACTAGTGCAAATGAAAATACCATACTCATTGCACTGACTGCAGACCTCCAAGTTGATGTGGCTGAGGTACCAGGTGATGATGTTATACCAGATTGTAGTTGTACAGTAGGCACTTATTATTGTAGAAGTAGGGATCGGTATTTTCCCATAGAAGTCACACCACATGAATGGTACCCAATAGAAGAAACATGTTACTACCCAAAACATATACAGTACAATATACTTTTAGGTGAGGGTCCATGTGAGCCTGGAGATTGTGGAGGTAAACTGCTGTGCAAACATGGTGTCATAGGCATAATCACAGCTGGGGGAGAAAATCATGTGGCTTTCACAGATTTAAGAC---ACAACAATTTGGCTCAAACACAAGG---T---ATTAGTGATTATGTAACACAACTAGGTAATGCCTTTGGTAACGGCTTCACACAGACTCTTGAAACCAATCTCAGAGAAACATGCTCG------G------TTGATGCAATTACATCAAAAACAGTCAAATGGCTCGTCCGTATAATCAGTGCTTTAACTATTGTGATCCGCAATAGCTCTGATGTACCTACGGTTCTAGCTACAATGGCCCTACTGGGGTGCTCAGGTTCTCCATGGCAGTATCTCAAAACTAAGTTATGCACTTGGTTAGG---ACAAAAACCTCCATCAAAACAGAGTGATAGTTGGCTAAAGAAATTCACTGAATGGTGTAATGCAGCTAAAGGCTTAGAATGGATAGGGTACAAAATTAGCAAATTCATTGACTGGTTAAAGGAGA---TTCTACCAACAGTGCAACGGAAAAAAGACACATTGCTCGAATGCAAGAAATTAACCCTGTATGAAGACCAGATTAAAGCTTTCCCACATTCTTCAGAGGCTTTTCAAAATGAATTAACCACCAAATTACAAGTACTTAAAAAGAATTTAGATGACATGTGCCCCTTGTATGCTGCGGAGAATAAGAGAGTGACCAATATGCTCAAAGAAATTAAAACAATGACAGCATACAAGAAA------A------GCACAGAACCAGTGTGTATGCTTATACACGGGGGTCCTGGAAGTGGAAAGTCTCTTGCCACTACAGTAATAGCTAGAGGTCTAACAGACAGTGGTAATGTTTACTCATTGCCCCCAAACCCTAAACATTTTGATGGATACTGTCAACAACAAGTTGTGATGATGGATGACTTAGGTCAGAACCCAGACGGGCAAGATCTAGCTATGTTTTGTCAAATGGTGTCCACAACAGATTTTGTAGTGCCTATGGCTGCTCTAGAAGACAAAGGTAAGAGTTTTACCAGTGATTATGTACTAGCTAGTACAAATCTGAATCAACTAAGTCCTCCCACTATTACAATCCCAGAAGCAATCACACGTAGGTTCTTTCTAGATGTAGACTTGAAGATCATGCCTGGTTATAAAACTCATGCAGGCCTTCTAGATACAGCTAAAGCATTGCAGGCATGCCCGGAGTGTGCTAAGCCACCGCACTAT---CAGTGCTGCCCTTTGCTTTGTGGTAAAGCTATAGTACTCCAAAATCGCCGCACATCTGCTAGTCTTTCACTTAACATGGTTGTGTCACAACTGAGAGAAGAGTCAAACACTAGAAAGAGAATTCACTCCAACCTGAATGCCATATTCCAAGGTTTGGGATCAGGTGAAACTCCAGGGTTCATAATTGATTTGCTTTCCTCATCTAAGGACCCACGGGTGGTGGAGTATTGTGAACAAGAAGGTTTGATAGCAAAGGCTACACACACAATAGAAAAGAACTTAGAATATACACAATACTGCTTAAATTGCTTAGGTAGTTTAGTGTTGATATTAGGTACAATCTATGCTATTTACAAATTACTATGTGTAACACAAGGTGCTTACTCAGGTAATGCTAACCCCGCCCCCCGCAAGCCAGAA---AGGAGGGCTGTCAAGCAAGGCCCAGAACATGAATTTGTACACTCACTCATAAGAAGAAATTGTCATGTTGCTACAACACTCAGAGGAGATTTTAACTTATTAGGGATTCATGACAATTGTGCAGTTCTTCCAACACATGCAGAGTGTGGTGACACTATTTTGATTGACAATATCCAAACTAGAGTTATCAAACAGCAAATAATCACTGATAGCAATGACATAGATACAGAAATTACAATAATTTGGTTGGACAGAAATGAAAAATTCAGAGATATCAGGAGATTCATCCCTGAGCATGTAGAGGAGTGGAGAAACATGAGATTGGCTACCAATGTCCCTAAATTTCCAATGATGGATGTAGAGGTAGGAGATGTGATCCCTTATGGTGAAATTAATTTAAGTGGCAATCCTACGTGCCGGTTGCTAAAATATAACTACCCCACTCAACCTGGTCAATGTGGAGCTGTTGTAGCTAATGTGGGCAACATAATCGCCATCCATGTTGGTGGCAACGGCAGAGTGGGCTATGGAGCCGCTTTGCTAAAGAAATATTTTGCAACAGCCCAAGGAGAGATAACAACTAGAAGATCCGTCAAGGAAGTTGGATTGGCACCAATCAATACACCCTGCAAAACTAAATTATATCCTAGTGTCTTTTATGATATTTTCCCTGGTGAGAAGGAACCAGCTGCTTTACATGACAAAGACCCACGGTTAAACGTGGAGCTTAAAGAAGCTATTATGTCAAAGTACAAAGGTAATAAATTATGCCAAATGAATGATTACATAATGACAGCAGCAAGACACTATGCTGCCCAACTATTTCCATTAGATATTAACCCAGAACCTATAACAATGGAACAAGCAGTATATGGCACAGATTACTTAGAACCATTAGACTTAAACACCAGTGCTGGATACCCATATGTGACATTAGGAATCAAGAAAAGGGATATATTGAACCGCACTACCAAAGATCTATCTAAGTTACAACACATGATGGATCTATATGGTATTGACTTACCTTATATCACCTATCTAAAAGATGAACTTCGAGCACCGGAGAAAATCAAATGTGGAAAAACTAGGTGTATTGAAGCAGCAAGCATGAATGACACAGTTTATTTCCGAATGGTATTCGGGAACCTGTACAGCACTTTCCACAAAAATCCAGGCATATTGACAGGATCAGCTGTGGGATGTGATCCAGATGTCTTCTGGTCCCAAATGAGAGCTACAATGGGGGAAAACATATTAGCCTTTGACTACACCAACTATGATGGTAGTTTAGATCCTGTATGGTTTGATGCTCTTAAGATTGTATTAAATGAATTAGGTTTTGATGGTGAATTAACTGAAAAACTTAAAAAGACAACACATGTATATAAGGATGAAGTGTACACAGTCTTGGGTGGCATGCCATCAGGAACATCTGGGACCTCAATATTTAACACCATGATTAACAATATAATTATTAGGACTATAGCAATTGAAACTTACAAGAATATAGACTTAGACAAAATGAAGATAATTGCTTATGGTGATGATGTTGTCATTTCATACCCAGATGTTTTAGATGCAGCAGAATTAGCCGAAACTGGTTCCAAATATGGTTTGACTATAACACCTGCTGACAAAGGTACTCAATTTCAGCTAGTCACATGGGATTCTGTTACTTTCCTAAAACGGGGTTTTAAGAATG
>EU840952_C11/CL-170085/CHE/2008
CCCCGTGTGCTACTAGTGAGTCCTCCGGCCCCTGAATGCGGCTAATCTT-ACCCCACAGCTGTTGCACGCAAACCAGCGTGTATGCAGTCGTAATGAGCAATTGTGGGATGGAACCGACTACTTTGGGTGTCCGTGTTTCTTTTTATTCCTATTATTTGCTTATGGTGACAATATTGATA-----T--TCAGTGTTG-TCATCATGGGCGCCCAGGTTAGCAAACAGAATGTTGGCTCTCACGAAAGTGGAATATCTGCGTCATCAGGCTCAGTTATAAAGTATTTCAATATTAATTACTATAAAGACTCAGCTAGCAGTGGCCTAAGTAAACAAGATTTCTCAATGGACCCAGAGAAGTTCACCAAACCTTTAGCTGATGTCATGACCAACCCGGCATTGATGAGTCCAAGTATAGAGGCTTGTGGGTTCTCCGATAGGCTAAAACAAATCACTATCGGTAGTTCCACAATTACAACACAAGACACTTTGAACACAGTTGTAGCATACGGCGAGTGGCCAGAATACTTAAAAGATACTGATGCTAGTGCCGTGGATAAACCTACTCATCCTGAAACTTCCACCGATCGGTTTTACACACTCACTAGTGTTACCTGGAATGGTTCATCCAAGGGCTGGTGGTGGAAAATTCCAGACTGCCTTAAAGATATGGGCATGTTTGGACAAAATATGTACCACCATGCCTTAGGGCGCTCAGGATACATCTTCCACGTACAGTGCAATGCTACCAAGTTCCACAGTGGTTTACTACTTGTTGCTATAGTACCAGAGCACCAGTTAGCATACGTCGGTGGCACATATGCTAATGTTGGGTACAACCATACCCACCCTGGTGAAGGGGGTCATGAGATTAGGGAACCTACCGGTAGAGATGACAAGAAACCTGATGAAGACCCGCTTTTCAACTGCAATGGCACTCTACTAGGGAACCTGACTATATTCCCACACCAGTTGATAAATTTGAGAACTAACAACTCAGTGACTATAGTAGTACCTTACATAAACTGTGTTCCCATGGATAGCATGCTCAAGCATAATAATATTTCACTAGTTATCATACCACTTGTGCCATTACGATCAGGGTCAA---AGGCACCACAAACATTACCTATTACAATATCTATTGCACCTGACAAATCAGAATTTTCCGGTGCTAGACAGAGT---AAAACTCAAGGCATACCAATCAGAATGCCCAGCGGTGCTCAGCAGTTTATGACCACAGAAGACGAACAGTCAGCCAACCTGTTACCCAGTTTCCACCCAACATCCGTAATGCATATACCAGGTGAAATCACAAACATTATGCATATGGCCCGAGTGGATTCATTCATGCCAATTAACAACATCAAA---CAAAAGCTAGATGTGCCCATCTATAGTTTGACAGTGACTGCACGATC------TGTTAATGGTGAGCTTATTTTAACCATACCACTCAACATGAGTAACACATTATTCTCTACCACTCTGTTAGGTGAGGTTCTAAACTATTTTTCCACATGGGCAGGGAGCATCACTCTGAATTTTCTATGTGTTTGTGACAGTTTTAGCACAGGGAAGTTTCTCATAGCATACACTCCACCAGGAGGTGGCATACCTGCAAGCAGGAAGGATGCTATGCTTGGTGTCCATGTCATATGGGACCTAGGATTACAATCAACATGTTCCATTGTGGTACCATGGATATCTCAGGGTTACTATCGCCACACCAAAGCTGACAACTACACTGAATCTGGATATGTTACCTTGTGGTACCAGACGGATTTTGTACCA--GGCAGCACCA-TTGCTCAGGGCTCTATCCTTGTCACCTGCTCTGCATGTTCAGACATGGCAGTGCGCATGCTCCGTGATACTCCAATGATCAAACAAGTTGCAGATTTATTGCAGA------ACCCTGTGGAACAGTTTGTGGATAATGTTTTAGAGGAAGTTTTAGTTGTACCCAATACTCAGCCAAGTGGACCAATACACACTACCAAACCAACTGCTCTATCGGCAATGGAGATTGGAGCATCTTCTGATGTAAAACCAGAAGATATGATTGAAACACGATATGTAGTGAATTCCAGAACCAATGATGAAGCAACAATTGAAAACTTCCTAGGTAGATCAGCTCTATGGGCTAATGTGAGTATGACAAGTGGTTATGCAACTTGGTCAATAACCTACCAAGGAAATGCACAAATAAGAAAGAAACTAGAGTTATTCACCTATGTCAGATTTGACTTGGAGATCACAATTATAACTAGTAGCTCTGATTTGATACAAATTATGTATGTACCACCAGGAGCTAACACACCAAGAAGTAATAATGCAACAGAGTGGAACACAGCCTCTAATCCAAGTATATTCTTTCAACCAGGAAATGGTTTCCCACGTTTCACCATACCTTTCACTGGTTTAGGATCAGCTTACTATATGTTTTATGATGGTTATGAC------GTGAGTCATGAAAATGGGATATACGGGATAAGCACCACCAATGATATGGGAAGTTTGTGTTTCAGAACTCCAAACAACAGTTCAGGAACAGAAATCATTAGAGTGTTTGGAAAGCCTAAACATACACGTGCTTGGATTCCACGACCACCCAGAGCAACTGGATACACACACAGGTACAGCACAAATTACAACAGAAAAGTTG-----------------------ACCAGGGATCACTACATAGAAACCAGAGCATCCGTCAAGA------------------CAGCAGGTCCTAGTGATATGTATGTACATACTAAAGAAGCCATTTATAAAAATGCCCATCTGACTAGTGCAAATGAACAGACTATACTCATTGCACTAACTGCAGACCTCCAAATTGATGCAGCTGACCACCCAGGTGATGATGTTATACCAGATTGTGATTGTACAACGGGTACATATTACTGCAAGAGCAAAGACCGCTATTATCCCATAGAAGTGGTCTCACATGCCTGGTACCCAATAGAGGAAACATGTTACTACCCAAAACACATACAGTACAATATACTCCTGGGTGAAGGCCCATGTGTACCTGGAGATTGTGGTGGTAAACTACTCTGCAAACATGGTGTTATAGGCATAGTCACGGCTGGAGGGGAAAATCATGTAGCTTTCACTGATTTAAGAC---ATAGCAATCTAGCACACACACAAGG---A---ATTAGTGACTATGTAACACAATTAGGCAATGCTTTTGGTACAGGCTTTACACAAACTCTTGAGACTAACCTCAAAGAGACTTGTTCA------G------TTGATGCAATAACATCAAAGACAGTCAAGTGGGTAGTGCGCATAATAAGTGCGCTCACTATTGTGATCCGCAATAGTTCTGACATGCCAACAATTCTAGCTACAATGGCTTTACTGGGGTGTACAGGATCACCATGGCAGTATCTTAAAGGTAAATTATGCAATTGGTTAGG---ACAGAAACCACCATCCAAACAGAGTGACAGTTGGCTTAAAAAGTTTACTGAGTGGTGCAATGCAGCTAAGGGATTGGAATGGATAGGGTACAAAATAAGCAAATTCATTGACTGGTTGAAGGAAA---TCATACCAACAGTACAGAGGAAGAAAGACACCTTGCTTGAATGCAAGAAGTTGACCCTGTATGAAGACCAGGTCAGGGCATTTCCTCAGTCTCCAGAGGCCTTTCAGAATGAACTCACTACCAAATTGCAAATTTTAAAGAAAAACTTAGATGATATGTGTCCTCTCTATGCTGCAGAAAACAAAAGGGTAACTAACATGCTCAAGGACATTAAAACGATGACAGCATACAAAAAG------A------GCACGGAACCAGTATGTGTTTTAATACATGGTGGTCCAGGGTGTGGTAAATCACTTGCCACTACAGTGATTGCTAGAGGTTTAACAGACAGTGGCAATGTTTATTCGTTGCCACCAAGTCCAAAGCATTTTGATGGGTATTGCCAACAACAAGTCGTCATGATGGATGATTTAGGTCAGAATCCAGACGGCCAAGACTTAGCTATGTTTTGCCAAATGGTATCCACTACTGATTTCATAGTGCCTATGGCAGCACTAGAAGATAAGGGGAAGAGCTTTACCAGTGACTTTGTGTTGGCTAGTACAAATTTAAACCAGTTAAGCCCCCCCACTGTAACAATACCTGAAGCAATTACACGTAGGTTCTTTTTAGATGTGGACTTAAAGATAATGTCTGGGTATAGAACCCATGCAGGACTATTGGATACAGCTAAAGCACTACAAGCATGCCCAGACTGTGCAAAACCACCCTACTAT---CAGTGTTGCCCGCTGCTATGTGGCAAGGCAGTGGTTCTTCAGAACCGGCGCACATCAGCAAGTTTATCACTCAATATGGTTGTCTCACAGTTGAGAGAAGAATCCAATACCAGAAAGAGGATACACACAAACCTAAATGCTATTTTCCAAGGTCTGGGATCAGATGAAACTCCAGGATTTATAGTAGATTTGCTTTCATCATCAAAAGACCCTAGAGTTATTGAATATTGTGAAAAAGAAGGGTTGATTGTAAAAGCTACACACTCTTTAGAAAAGAATTTGGAATACACACAATATTGCTTAAATTGTTTAGGCAGTTTAATACTCATTTTAGGAACCATCTATGCTATATACAAACTACTGTGTATTTCACAGGGTGCTTACACAGGCAATGCAAATCCTGTTCCCAGAAAACCAGAA---AGAAAAGCTGTTAAACAAGGACCTGAACATGAGTTTGTGCATTCACTTATACGAAGAAATTGTCATGTGGCAACAACATCCAGAGGAGACTTCAACCTGTTAGGAATACATGACAACTGTGCAGTCTTGCCAACTCATGCTGAGTGCGGTGATACTATTCTGATTGACAATATCCAAACTAGGGTTATCAAGCAACAGATCATCACAGATTGCAATGATATTGACACAGAGATCACAATAGTGTGGTTAGATAGAAATGAAAAATTTAGAGACATTAGAAGATTTATCCCAGAACACATAGAGGAGTGGAGAAACATGAGGTTAGCTACCAATGTGCCTAAATTTCCCATGATGGATGTAGAAGTTGGTGATGTTTGCCCCTATGGAGAAATCAACCTAAGTGGAAATTTAACATGCCGACTCTTAAAATACAACTACCCTACACAACCTGGTCAATGTGGAGCTGTCGTTGCCAACGTGGGCAATATAGTTGCTATCCATGTTGGAGGTAATGGTAGGGTAGGTTATGGTGCTGCTCTACTAAGGAAGTACTTTGCAGCAGTTCAGGGTGAGATAACATCAAGGAAAACTGTTAAGGATGTTGGCATAGCACCAATCAATACACCCAGTAAAACAAAATTGTACCCTAGCGTTTTCTATGACATTTTCCCTGGTGAGAAGGAACCAGCAGCTTTGCATGACAAGGATCCAAGACTTGATGTGGAACTTAAAGAAGCAGTAATGTCAAAATATAAGGGTAACAAGAACTGCCAGATGAATGAGTATGTGTTAACTGCAGCAAAACACTATGCAGCCCAATTATTCCCATTAGATATTAACCCTGAACCTATAACAATGGAACAAGCTGTGTATGGGACAGATTATCTGGAACCACTAGATCTCAATACCAGTGCTGGGTATCCATATGTCACACTAGGTATTAAGAAGAAAGACATATTGAATCGCAACACCAAAGACTTGTCTAAACTACAACACATGATGGACTTGTATGGTATTGATTTACCATATATCACCTATCTAAAAGATGAACTTCGAACACCAGAGAAGATCAAATGTGGTAAAACCAGATGTATTGAAGCAGCAAGCATGAATGACACTGTGTATTTCCGCATGGTGTTTGGGAATCTATACAGTACTTTCCACAAAAATCCAGGTATATTAACTGGCTCAGCTGTAGGGTGTGATCCTGATGTTTTCTGGTCACAAATGAGAGCTACAATGGGAGAAAACATACTAGCCTTTGACTACACCAACTATGATGGTAGTTTAGACCCAATATGGTTTGATGCTCTTAAGATTGTGTTAAATGAATTGGGTTTTGATGGTGAATTAACTGAAAAACTCAAAAAGACAGTACATGTATACAAGGATGAGATATACACAGTATTGGGTGGCATGCCATCGGGGACTTCAGGGACCTCCATATTCAATACTATGATCAACAATATCATCATTAGAACTATAACTATTGAAACTTACAGGAACATAGATCTAGATAAACTTAAAATAATTGCTTATGGTGATGATGTGGTTATTTCCTACCCCGATCCACTGGATGCATCACACTTAGCTGAAACTGGCTCTAGATATGGTTTGACTATAACACCTGCTGATAAAAGTGCTGAATTCAAGCAAATTACCTGGGATACTGTCACTTTCCTAAAAAGAGGGTTCAAAAGTG
>HRVC11/08/ZJ/CHN/2017
CCCCGTGTGCTACCAATGAGTCCTCCGGCCCCTGAATGCGGCTAATCTT-ACCCCACAGCTGTTGCACGCAAGCCAGCGTGTATGCAGTCGTAATGAGCAATTGTGGGATGGAACCGACTACTTTGGGTGTCCGTGTTTCTTTTTATTCCTATTATTTGCTTATGGTGACAATATTGATA-----TTATCAGTGTTG-TCATCATGGGCGCCCAGGTTAGCAAACAGAATGTTGGCTCTCACGAGAGTGGAATATCTGCATCATCAGGCTCAGTTATAAAGTATTTTAATATTAATTACTACAAAGATTCAGCTAGCAGTGGCTTAAGTAAACAAGATTTCTCAATGGATCCAGAAAAGTTCACCAAACCTTTAGCTGATGCCATGACCAACCCAGCATTGATGAGTCCAAGCATAGAGGCTTGTGGATTCTCTGATAGGCTAAAACAAATCACTATCGGTAGTTCCACAATTACAACACAGGACACTTTGAACACAGTTGTGGCGTACGGTGAGTGGCCAGAATACTTAAAAGATACTGATGCTAGTGCTGTGGACAAACCTACTCATCCTGAAACTTCCACCGATCGGTTTTACACACTCACTAGTGTAATCTGGAATGGTTCATCTAAGGGCTGGTGGTGGAAAATTCCAGACTGCCTTAAGGATATGGGCATGTTTGGACAAAACATGTACCACCATGCCTTGGGGCGCTCAGGATATATTTTCCATATACAATGTAATGCTACCAAGTTCCACAGTGGTTTACTACTTGTTGCTATAGTTCCAGAGCACCAGTTAGCATACGTCGGCGGTACATATGCTAATGTTGGATACAATCATACCCACCCTGGTGAAGGGGGTCATGAGATTAGGGAACCCACCGGTAGAGATGACAAGAAACCCGATGAAGACCCACTTTTCAACTGCAATGGCACTCTACTAGGGAACTTGACTATATTTCCACACCAGTTGATAAATTTGAGAACCAACAACTCAGTGACTATAGTAGTACCTTACATAAACTGTGTTCCCATGGATAGCATGCTCAAGCATAATAATATTTCACTAGTTATCATACCACTTGTACCATTACGATCAGGGTCAACACAGGCACCACAAACACTACCTATTACAATATCTATTGCGCCTGATAAATCAGAATTTTCCGGCGCTAGACAAAGTAACAAAACTCAAGGCATACCAATCAGAATGCCCAGCGGTGCTCAGCAGTTTATGACCACAGAAGATGAACAGTCAGCTAATCTGTTACCCAGTTTCCACCCAACATCTGTAATGCATATACCAGGTGAAATCACAAACGTTATGCATATGGCCCGAGTGGATTCATTCATGCCAATTAACAACATCAAA---CAAAAGCTAGATGTGCCCATCTACAGTTTGACAGTGACTGCACGATCTGCAGGTGTTAATGGTGAGCTTATTTTAACCATACCACTCAACATGAGCAACACATTATTTTCTACCACTCTGTTAGGTGAGGTTCTAAACTACTTTTCCACATGGGCAGGGAGCATCACTCTGAATTTTCTATGTGTTTGTGACAGCTTTAGCACAGGGAAATTTCTCATAGCATATACTCCACCTGGAGGTGGCATACCTGCAAGCAGGAAGGATGCTATGCTTGGTGTCCATGTCATATGGGACCTAGGATTACAATCAACATGTTCCATTGTGGTTCCATGGATATCTCAGGGTTACTATCGCCACACCAAGGCTGATAACTACACTGAATCTGGATACGTTACCTTGTGGTACCAGACAGATTTTGTACCA--GGCAGCACCA-TTGCTCAGGGCTCTATCCTTGTTACCTGCTCTGCATGTTCAGACATGGCAGTGCGCATGCTCCGTGATACTCCAATGATCAAACAAGTTGCAGATCTGTTGCAGA------ATCCTGTGGAACAGTTTGTAGATAATGTTTTAGAGGAAGTTTTAGTTGTACCCAACACTCAACCAAGTGGACCAATACACACTACCAGACCAACTGCCCTATCAGCAATGGAAATTGGAGCTTCTTCTGATGTAAAACCAGAAGATATGATTGAAACACGATATGTAGTGAATTCCAGAACCAATGATGAAGCAACAATTGAAAACTTCTTAGGTAGATCAGCTCTATGGGCTAATGTGAGTATGACAAGTGGTTATGCAACCTGGTCAATAACCTACCAGGGAAATGCACAAATAAGAAAGAAACTAGAGTTATTTACCTATGTCAGATTTGACTTGGAGATCACAATCATAACCAGTAGTTCTGATTTGATACAAATTATGTATGTACCACCAGGAGCTAACACACCAAGAAGTAATAATGCAACAGAGTGGAATACAGCCTCTAACCCAAGTATATTCTTCCAACCAGGGAATGGTTTCCCACGTTTCACCATACCCTTCACTGGTTTAGGATCAGCTTACTATATGTTCTATGATGGTTATGACATA---GTGAGCCATGAAAATGGGATATACGGGATAAGCACCACCAATGATATGGGAAGTTTGTGTTTCAGAACTCCAAACAACAGCTCAGGAACAGAAACCATTAGAGTGTTTGGAAAACCTAAACATACACGTGCTTGGATTCCACGACCACCCAGAGCAACTGGATACACACACAGGTACAGCACAAATTACAACAGAAAAGTTAG---TGATGATGATAGTACATTGACCAGGGACCATTACATAGAGACCAGAACATCCGTCAAGA------------------CAGCAGGTCCTAGTGATATGTATGTACATACTAAAGAAGCCATTTATAAAAATGCCCATCTAACTAGTGCAAATGAACAGACTATACTCATTGCACTAACTGCAGACCTCCAAGTTGATGCAGCTGACCACCCAGGTGATGATATCATACCAGATTGTGATTGTACAACGGGCACTTATTACTGCAAGAGTAAAGACCGCTATTATCCCATAGAAGTGGTCTCTCATGCTTGGTACCCAATAGAGGAGACATGCTATTACCCAAAACACATACAGTACAATATACTCCTGGGTGAAGGCCCATGTGTACCTGGAGATTGTGGTGGTAAACTACTCTGCAAACATGGTGTTATAGGCATAGTCACAGCTGGAGGGGAAAATCATGTAGCTTTTACTGATTTGAGACCATATAGCAATCTAGCACACACACAGGGACCA---ATTAGTGATTATGTAACACAGTTAGGCAATGCTTTTGGTACAGGCTTCACACAAACTCTTGAAACTAACCTCAAAGAGACTTGTTCA------GGTATGTTTGATGCAATAACATCAAAGACAGTCAAGTGGGTAGTGCGCATAATAAGCGCGCTCACTATTGTGATCCGCAATAGTTCTGACATGCCAACAATTCTAGCTACAATGGCCTTACTAGGATGTACAGGCTCACCATGGCAGTATCTTAAAAGTAAACTATGTAACTGGTTAGGAGTACAAAAACCACCATCCAAACAGAGTGACAGTTGGCTTAAAAAGTTTACTGAGTGGTGCAATGCAGCCAAGGGATTGGAATGGATAGGATACAAAATAAGCAAATTCATTGATTGGTTAAAGGAAAAACTCATACCAACTGTACAAAGGAAGAAAGACACCTTGCTTGAATGTAAGAAGTTGACCTTGTACGAAGACCAGGTCAGAGCATTTCCTCAATCTCCGGAGGCTTTTCAGAATGAACTCACTACCAAACTGCAAATTCTAAAGAAAAATTTAGATGATATGTGTCCTCTCTATGCTGTAGAAAATAAAAGGGTGACTAATATGCTCAGGGACATTAAAACAATGACAGCATACAAAAAG------ACTCACCGCACAGAACCAGTATGTGTTTTAATACATGGTGGTCCAGGGTGTGGTAAATCACTTGCCACTACAGTGATTGCTAGAGGTTTAACAGACAGTGGTAATGTTTACTCGTTACCACCAAGTCCTAAGCATTTTGATGGGTACTGCCAACAACAAGTTGTCATGATGGATGATTTAGGTCAAAATCCAGACGGTCAAGACTTAGCTATGTTTTGCCAAATGGTATCCACCACTGATTTTATAGTGCCTATGGCAGCACTGGAAGATAAGGGAAAGAGTTTTACCAGTGACTTTGTGTTGGCTAGTACAAATTTAAATCAGTTAAGCCCCCCCACTGTAACAATACCTGAAGCAATTACACGTAGGTTCTTTTTAGATGTGGACTTAAAGATAATGTCTGGATATAGAACCCATGCAGGACTATTGGATACAGCTAAAGCACTACAAGCATGTCCAGATTGTGCAAAACCACCTTACTATAAACAGTGTTGCCCACTACTATGTGGTAAGGCAGTGGTTCTTCAGAACCGACGCACATCAGCAAGTTTATCACTTAATATGGTTGTCTCACAATTGAGAGAAGAATCCAATACCAGAAAGAAGATACACACAAACCTAAATGCTATTTTCCAAGGTCTGGGATCAGATGAAACTCCAGGATTTATAGTAGATTTGCTCTCATCATCAAAAGACCCTAGAGTCATTGAATATTGTGAAAGAGAAGGATTGATTGTGAAAACTACACACTCTTTAGAAAAGAATTTGGAATACACACAATATTGCTTAAATTGTTTAGGCAGTTTAATACTTATTTTAGGAACCATCTATGCTATATACAAACTATTGTGTATTTCACAGGGCGCTTATACAGGTAATGCAAATCCTGTTCCCAGAAAACCAGAACTTAGAAAAGCTGTTAAACAAGGACCTGAACATGAGTTTGTGCATTCACTTATACGAAGAAATTGTCATGTGGCAACAACATCCAGAGGAGATTTTAACCTGTTAGGAATACATGACAACTGTGCAGTCTTGCCAACCCATGCTGAGTGTGGTGACACTATTCTAATTGACAACATCCAAACTAAGGTTATCAAGCAACAGATCATCACAGATTGCAATGATATTGACACAGAGATCACAATAGTGTGGTTAGATAGAAATGAAAAGTTTAGAGACATTAGAAGATTTATCCCAGAACACATAGAAGAGTGGAGAAACATGAGGTTAGCTACCAATGTACCTAAATTTCCCATGATGGATGTAGAAGTTGGTGACGTTTGCCCCTATGGAGAAATCAACCTGAGTGGAAATTTAACATGCCGACTCTTAAAATACAACTACCCCACACAACCTGGTCAATGTGGAGCTGTTGTTGCCAACGTGGGCAATATAGTTGCTATCCATGTTGGGGGTAATGGTAGGGTAGGTTATGGTGCCGCTCTACTAAGAAAGTACTTTGCAGCAGTTCAGGGTGAGATAACATCAAGGAAAACTGTTAAGGATGTTGGCATAGCACCAATCAATACTCCCAGTAAAACAAAATTATACCCTAGTGTTTTCTATGACATTTTCCCTGGTGAGAAGGAACCAGCAGCTCTGCATGACAAGGATCCAAGGCTTGACGTGGGACTTAAAGAAGCAGTAATGTCAAAATACAAGGGCAACAAGAACTGCCAGATGAATGAGTATGTGTTGACTGCAGCAAAACACTATGCAGCCCAACTATTCCCATTAGATATTAACCCTGAACCCATAACAATGGAACAAGCTGTGTATGGGACAGACTATCTGGAACCACTAGATCTCAACACCAGTGCCGGGTATCCATATGTCACACTAGGTATTAAGAAGAAAGACATACTGAACCGCAACACCAAAGACTTGTCTAAACTACAACACATGATGGACCTATATGGTATTGATTTACCATATATCACCTATTTAAAAGATGAACTTCGAACACCAGAGAAGATCAGATGTGGTAAAACCAGGTGTATTGAAGCAGCAAGCATGAATGATACTGTGTATTTCCGTATGGTGTTTGGAAATCTATACAGTGCTTTCCACAAGAATCCAGGTGTGTTAACTGGCTCAGCTGTAGGGTGTGATCCTGATGTTTTCTGGTCACAAATGAGAGCTACAATGGGAGAAAACATACTAGCCTTTGACTACACCAACTATGATGGTAGTTTAGACCCAATATGGTTTGATGCTCTTAAGATTGTGTTAAATGAATTGGGTTTTGATGGTGAATTAACTGAAAAACTCAAGAAGACAGTGCATGTATACAAGGATGAGATATATACAGTATTGGGTGGCATGCCATCGGGAACCTCAGGAACCTCCATATTCAATACTATGATCAACAATATCATCATTAGAACCATAACTATTGAAACTTACAGGAATATAGATCTAGATAAACTTAAAATAATTGCTTATGGTGATGATGTAGTTATTTCCTACCCCGATCCATTGGATGCATCACACTTAGCTGAAACTGGCTCTAAATATGGTTTGACCATAACACCTGCTGATAAAAGTACTGACTTCAAACAAATTACCTGGGACACTGTCACTTTCCTAAAAAGAGGGTTCAAAAGTG
>EF582386_025/HK/CHN
CCCCGTGTGCTACCAATGAGTCCTCCGGCCCCTGAATGCGGCTAATCTT-ACCCCGCAGCTGTTGCACACAATCCAGTGTGTATGCAGTCGTAATGAGCAATTGTGGGATGGAACCGACTACTTTGGGTGTCCGTGTTTCCTTGTTTTCCTTATATTTGCTTATGGTGACAATATTGATA-----T--TCAGTGTTG-TCATCATGGGCGCCCAGGTCAGCAAGCAGAATGTTGGCTCACATGAAAGTGGAATATCAGCATCATCAGGTTCAGTCATAAAATATTTTAACATTAATTACTACAAAGACTCGGCTAGCAGTGGTTTAAGCAAACAAGACTTCTCCATGGACCCAGAGAAATTTACTAAACCTTTGGCTGATGTTATGACCAACCCAGCATTGATGAGTCCAAGTATAGAGGCTTGTGGGTTTTCCGATAGGCTCAAACAAATCACTATCGGCAGCTCCACAATAACAACACAGGACACTTTGAACACAGTCGTGGCTTATGGTGAATGGCCAGAATATCTGAAGGACACTGATGCGAGCGCTGTAGATAAACCTACTCATCCAGAAACATCTACAGACCGTTTTTACACGCTCACAAGTGTAAATGGCATGGCCTCATCAAAGGGCTGGTGGTGGAAAATCCCAGATTGCCTTAAGGACATGGGCATGTTTGGTCAGAATATGTATTACCATGCTCTGGGGCGCTCAGGTTACATCTTTCATGTACAGTGTAATGCCACCAAATTTCACAGTGGTTTACTTCTTGTTGCTATTGTACCAGAGCACCAATTGGCATATATTGGTGGTACAAATGCAAATGTGGGGTATAACCACACTCATCCAGGTGAAGGGGGCCATGAAATTGGTAAGAACACCGAAAGAAACGACAAGCAGCCTGATGAGGACCCACTTTTCAACTGCAATGGCACTCTACTAGGAAATTTAACTATTTTTCCACATCAATTAATAAATTTGAGGACCAATAATTCAGCTACTATAGTGGTACCTTATATAAACTGTGTTCCCATGGACAGTATGCTCAGACACAACAACATATCATTGGTCATCATACCACTTGTACCACTACGTTCAGGATCTA---AAACTATCAACAGACTACCTATTACAATATCTATTGCGCCAGATAAATCAGAATTCTCTGGTGCACGGCAAAGT---AAAGTGCAAGGCTTACCAGTGAGAATGCCTAGTGGTGCTCAACAGTTTATGACCACTGAAGATGAACAATCAGCAAATTTGTTACCTGGCTTTCATCCAACCCCCATAATGCATATACCAGGTGAGATTACAAATATCATGCATATGGCTAGAGTGGATTCTTTCATGCCAATTAACAATATTACAGACCAGAAGATAGATGTACCTATCTATAGTAGGACAGTAACTGCACGACC------TAATAGTAGTGACCTTATACTAGCTATACCACTTGACATGAACAACACTCTGTTTTCCACTACACTACTAGGTGAGGTGTTAAATTACTTTTCTACTTGGGCAGGGAGCATCACATTGAGTTTTTTGTGTGTCTGTGATAGTTTTAGTACAGGTAAATTTCTCATAGCCTACACACCACCAGGGGGCGGACTTCCAAAGAATAGAAAAGAAGCAATGCTTGGTGTCCATGTCATATGGGATTTGGGACTACAATCGACATGCACCATTGTGGTACCATGGATAGCTCAGGGATACTACCGTCATACCAAAGCTGATAACTACACAGAATCAGGATATGTTACACTATGGTACCAAACAAACTTTGTTCCA--GGTAGTGCTA-TAGCACAAGGTTCTATATTAGTCACATGCTCTGCATGTCCAGATATGGCAGTTCGCATGTTACGTGACACCCCCATGATTACACAAGACAAGAACACCCTACAAA------ACCCTGTGGAGCAGTTTGTGGATAATGTCTTAGAGGAAGTCTTGGTTGTACCTAACACACAACCAAGTGGACCAATTCACACTACTAAACCAACTGCACTGTCAGCAATGGAGATAGGAGCATCTTCAGATGTGAAACCAGAGGATATGATTGAGACACGCTATGTAGTGAATTCCAGAACTAATGGTGAAGCAACAATTGAAAATTTCTTGGGTAGATCAGCCTTATGGGCTAATATAGATATGGCGAATGGCTATGCTACATGGTCAATCACCTACCAGGGAAATGCACAGATAAGGAAGAAATTAGAGCTTTTTACCTATGTTAGGTTTGACTTAGAAATTACAATTATAACCAGTAACTCCAGTTTAATGCAGATCATGTATGTACCACCAGGTGCCAAACCACCTAATAACAATAGCTCAATGGAATGGAACACAGCCTCTAACCCAAGCATATTCTTTCAACCAGGAAATGGTTTCCCACGTTTTACTATACCCTTTACTGGCTTAGGATCAGCTTACTATATGTTCTACGATGGCTATGAT------GTGAGTCATGATGAAGGGACATATGGAACTAGTGTAACCAATGATATGGGCAGATTGTGTTTCAGAACCCCAAACAACAATTCAGGAACTGACATTATTAGAATATTTGGAAAACCAAAACACACACGTGCTTGGATCCCTCGACCACCAAGAGCAACAGAGTACACACATAAAGATAGTACTAACTACAACAGGAGAGTGAA---------------------TACCAGGGACCACTACATTAAAACCAGGGCAACAGTCACAA------------------CAGCTGGACCTAGTGATATGTATGTACACACTAAAGAAGCTATCTACAGAAATGCTCACCTAACCAGTGCAAATGAACAGACTATACTTATAGCACTGACTGCAGACCTTCAAGTGGATGCAGCTGAACACCCAGGTGATGACATCATACCTGATTGTGATTGCACTACGGGTACATACTACTGCAAAAGTAAAGACCGCTATTACCCTGTGAGTGTGGTTTCACACGCATGGTATCCAATAGAGGAATCTTCTTACTACCCAAAACATGTACAATACAACATACTTTTGGGTGAGGGCCCGTGTGAACCTGGAGACTGTGGTGGCAAGTTGCTCTGCAAACATGGTGTTATAGGAATAGTTACAGCTGGAGGGGAAGGCCATGTTGCTTTCACGGATCTAAGAC---ACAGTAGCTTAGCACACACACAGGG---A---ATTAGTGATTACATAACACAGTTAGGTAACGCATTTGGCACAGGCTTTACACAAACACTTGAAACTAACCTCAAAGAGACATGTTCA------G------TCGATGCAATAACATCAAAAACAGTAAAGTGGATCGTACGCATAATAAGTGCGCTTACCATTGTGATCCGCAACAGTTCTGATACACCAACTGTTCTCGCTACAATGGCTTTGTTGGGTTGCACAGGTTCACCATGGCAATACCTTAAAACAAAACTGTGTGCTTGGTTAGG---GCAAAAACCTCCTTCAAAGCAGAGTGACAGTTGGCTCAAGAAGTTCACTGAATGGTGTAATGCTGCAAAGGGATTAGAATGGATAGGATACAAAATAAGCAAATTCATTGACTGGCTGAAAGAAA---TCATACCAACTGTGCAGAGAAAGAAGGATACCCTACTTGAATGTAAGAAGTTAACCCTTTATGAAGATCAAGTCAAGGCTTTCCCCCAATCTTCAGAAATTTTTCAAAACGAACTAACCACAAAATTACAGGTCTTAAAGAAAAATTTAGATGACATGTGTCCCCTCTACGCTGTAGAAAATAAAAGAGTGACCAATATGCTTAAAGAAATCAAAACAATGACAGCATACAAGAAA------A------GCACGGAACCAGTGTGTATCTTAATACATGGTGGGCCTGGATGTGGAAAGTCACTTGCTACTACAGTAATTGCTAGAGGCCTAGCAGACAGTGGGAATGTGTACTCACTACCCCCAAACCCAAAACACTTTGATGGGTATTGTCAACAACAGGTAGTGATGATGGATGATTTAGGTCAAAACCCAGATGGGCAGGACCTAGCAATGTTCTGTCAAATGGTTTCTACCACTGACTTTATAGTGCCTATGGCAGCATTAGAGGATAAAGGAAAAAGTTTCACTAGTGATTATGTGCTGGCTAGTACAAATTTGAACCAGCTGAGTCCCCCCACTATAACCATTCCAGAAGCAATTACACGTAGATTCTTCCTAGACGTAGATTTGAAAATAATGCCAGGATATAAGACTCATGCAGGATTACTAGATACAGCTAAAGCATTGCAAGCATGTTCAGACTGTGCAAAACCACTCCATTAC---CAGTGTTGCCCACTTCTTTGTGGCAAAGCAATAATTCTCCAGAACAGGCGCACATCAGCAAGCCTTTCAATTAATATGGTTGTTTCACAACTGAGAGAAGAGTCTACCACCAGAAAGAGAGTCCACACTAATTTAAATGCTATTTTCCAGGGTTTAGGATCAGATGAAACCCCAGGATTTATAGTAGACTTACTTTCATCTTCCCGAGATCCCCGGGTTATTGAGTACTGTGAGAAAGAGGGACTAATTGTGAAGGCCACACACACCTTAGAAAAGAACTTGGAGTATACACAGTATTGTTTAAATTGCTTAGGTAGCTTAATACTTATCATAGGTACCATCTATGCTATATACAAGTTACTATGTGTGTCACAAGGGGCCTATTCAGGCAATGCAAACCCCATTCCTAGAAAACCAGAA---AGAAAGGCTGTTAAACAGGGTCCTGAGCATGAGTTTGTACATTCTCTCATACGCAGGAATTGTCATGTTGCTACAACAAGCAGAGGAGATTTCAATCTCTTAGGTATACACGACAATTGTGCAGTTCTTCCAACACATGCAGAATGTGGTGATACCATTTTGATTGACAACATCCAGACCAAGGTCATCAAACAACAAATCATTACAGACAGCAATGATGTTGACACAGAGATCACAATAGTGTGGCTGGATAGGAATGAAAAATTTAGAGATATAAGAAGATTCATACCAGAGCATATAGAAGAATGGAGGAACATGAGATTGGCTACCAATGTACCTAAATTCCCTATGATGGATGTAGAAGTAGGTGATGTCACCCCTTATGGAGAAATCAACCTGAGTGGAAACTTGACATGCCGACTGCTCAAGTACAACTACCCCACACAACCAGGCCAATGTGGAGCTGTTATCGCTAATGTGGGCAATATAATTGCTATTCATGTGGGAGGCAATGGTAGAGTGGGTTATGGTGCCGCTCTCTTAAGAAAGTACTTTGCAGCAACACAGGGTGAAATAACAACAAGAAAGTCAGTCAGAGATGTTGGCATGTCACCAATTAACACACCTTGTAAAACAAAACTATACCCCAGTGTTTTCTATGACATCTTTCCTGGAAAAAAAGAACCAGCTGCTCTAAGTGACAAAGACCCACGACTTGAAGTAAACCTAAAAGAAGCTGTTATGTCCAAATATAAAGGAAATAAGGGCTGTCAAATGAATGACTATGTGTTAACAGCAGCAAAGCACTATGCAGCTCAGTTGTTCCCTCTTGACATCAACCCTGAACCTATAACAATGGAACAAGCTGTGTATGGAACAGACTATTTGGAACCACTAGATCTCAATACCAGTGCTGGGTATCCATATGTTACACTAGGTGTTAAGAAGAGGGACATACTAAATCGCAACACTAAAGATTTATCCAAGTTACAGCACATGATGGACCTCTATGGAATTGACCTACCCTATATTACTTACTTGAAAGATGAACTCAGAGCACCAGAAAAGATTAGGTGTGGCAAAACTAGGTGTATTGAGGCAGCGAGCATGAATGACACTGTGTATTTTCGCATGGTGTTTGGGAACTTGTATGGTGCTTTCCACAAAAACCCAGGTGTGCTGACTGGATCGGCTGTAGGATGCGATCCTGATGTCTTTTGGTCACAGATGAAAGCCACAATGGGGGAAAATATACTAGCCTTTGATTACACCAACTATGATGGAAGTTTGGATCCAATCTGGTTTGATGCTCTTAAAATTGTGTTGAATGAATTAGGTTTTGATGGTGAATTAACTGAAAAACTCAAGAAAACTACACATGTGTACAAAGATGAGGTTTACACAGTACTGGGAGGGATGCCATCAGGGACTTCTGGAACATCTGTATTCAACACCATGATCAATAACATCATCATTAGAACTATAACCATTGAAACATATAAAAACATAGATTTGGACAAACTTAAGATAGTTGCCTATGGTGATGATGTGGTCATCTCATACCCAGATATGCTAGATGCAGCACAATTAGCTGATACTGGTTCCAAGTATGGCCTAACCATAACACCTGCCGACAAAGGCACAGATTTCAAACAAGTTACCTGGGACACTGTCACCTTTCTCAAAAGGGGATTTAGAAATG
>KY369880_SC261/USA/2016
CCCCGTGTGCTACCAATGAGTCCTCCGGCCCCTGAATGCGGCTAATCTT-ACCCCGCAGCTGTTGCACACAATCCAGTGTGTATGCAGTCGTAATGAGCAATTGTGGGATGGAACCGACTACTTTGGGTGTCCGTGTTTCCTTGTTTTTCTTTTATTTGCTTATGGTGACAATATTGATA-----T--TCAGTGTTG-TCATCATGGGTGCCCAGGTCAGTAAACAGAATGTTGGCTCACATGAAAGTGGAATATCAGCATCATCAGGTTCAGTCATAAAATATTTCAACATCAATTACTACAAAGACTCGGCTAGTAGTGGTTTAAGCAAACAAGACTTCTCCATGGACCCAGAGAAATTTACTAAGCCCTTAGCTGATGTCATGACCAATCCAGCATTAATGAGTCCAAGCATAGAGGCTTGTGGATTCTCCGATAGGCTCAAACAAATCACTATCGGTAGCTCCACAATAACAACACAGGACACTTTAAACACAGTCGTGGCTTATGGTGAATGGCCAGAATACCTGAAAGACACTGATGCGAGTGCTGTGGATAAACCTACTCATCCAGAAACGTCTACAGACCGTTTCTATACGCTCACAAGTGTGGAATGGCATGGCTCATCAAAGGGCTGGTGGTGGAAAATCCCAGATTGTCTTAAGGACATGGGCATGTTTGGCCAGAATATGTATTACCATGCTCTGGGACGCTCAGGCTACATCTTTCATGTACAGTGTAATGCCACTAAGTTTCACAGTGGTTTACTTCTTGTTGCTATTGTACCAGAGCACCAATTGGCATATATTGGTGGCACAAATGCAAATGTGGGGTATGATCACACTCATCCAGGTGAAGGGGGTCATGAAATTGGTAAGAACACTGAAAGAAACGACAAACAGCCTGACGAAGACCCGCTTTTCAATTGTAATGGTACTCTACTAGGAAATTTAACTATTTTCCCACATCAATTAATAAATCTGAGAACTAATAATTCAGCTACTATAGTGGTGCCTTACATAAACTGTGTTCCCATGGACAGTATGCTCAGACACAACAATATATCACTAGTCATCATACCACTTGTGCCACTACGTTCAGGATCTA---AAACTATTAACAGACTACCTATTACTATATCTATCGCGCCAGATAAGTCAGAATTTTCTGGCGCACGACAGAGT---AAAGTGCAAGGCTTACCAGTGAGAATGCCTAGTGGTGCCCAACAGTTTATGACCACTGAAGATGAACAATCAGCAAATCTGTTACCTGGCTTTCATCCAACCCCCATAATGCACATACCAGGTGAGATTACAAATATCATGCATATGGCTAGAGTAGATTCTTTCATGCCAATTAATAACATTACAGACCAGAAGATAGATGTACCTATCTATAGTAGGACAGTGACCGCACGACC------TAACAGTAGTGACCTTATACTAGCTATACCACTTGACATGAACAACACTTTGTTCTCCACTACACTACTAGGTGAAGTGCTAAATTACTTTTCTACTTGGGCAGGGAGCATCACATTGAGCTTTTTGTGTGTTTGTGATAGTTTTAGCACAGGTAAATTTCTCATAGCCTACACACCACCAGGGGGCGGACTTCCAAAGAATAGGAAAGAAGCAATGCTTGGTGTCCATGTTATATGGGATTTGGGACTACAATCAACATGCACCATTGTAGTACCATGGATAGCCCAGGGATACTACCGCCATACCAAAGCTGATAATTACACAGAATCAGGATATGTCACACTATGGTACCAAACAAATTTTGTTCCA--GGTAGTGCTA-TAGCACAAGGCTCTATACTAGTCACATGTTCTGCATGTCCAGATATGGCAGTTCGCATGTTGCGTGACACTCCCATGATTACACAAGACAAGAACACCTTACAAA------ACCCTGTGGAGCAGTTTGTGGATAATGTCTTAGAGGAAGTTTTGGTTGTACCTAACACACAACCAAGTGGGCCAATTCACACTACTAAACCAACTGCACTGTCAGCAATGGAGATAGGAGCATCCTCAGATGTAAAACCAGAGGACATGATTGAGACACGCTATGTGGTGAATTCCAGAACTAATGGTGAAGCAACAATTGAAAATTTCTTGGGTAGATCAGCCTTGTGGGCTAATATAGATATGACAAATGGCTATGCCACATGGTCAATTACCTACCAGGGAAATGCCCAGATAAGGAAGAAATTAGAGCTTTTTACTTATGTTAGGTTTGATTTAGAAATTACAATTATAACCAGCAACTCCAGTTTAATGCAAATCATGTATGTACCACCAGGTGCTAAACCACCTAGCAACAATAACTCAGTGGAATGGAACACAGCCTCCAACCCAAGCATATTCTTTCAACCAGGAAATGGTTTCCCACGCTTTACTATACCCTTTACTGGCCTAGGATCAGCTTACTATATGTTCTATGATGGCTATGAC------GTGAGTCATGATGAAGGAATATATGGAACTAGCGTAACCAATGATATGGGCAAATTGTGTTTCAGAACCCCAAACAACAATTCAGGAACTGATATTGTTAGAATATTTGGAAAACCAAAACACACACGTGCCTGGATTCCTCGACCACCGAGAGCAACAGAGTATACACATAAAGGTAGTACTAACTACAACAGGAGGGTGAA---------------------CACCAGGGACCACTACATCAAAACCAGGGCAACAGTCACGA------------------CAGCTGGGCCTAGTGATATGTATGTACACACTAAAGAAGCTATCTACAGAAATGCTCACCTAACTAGTGCAAATGAACAAACCATACTTATAGCACTGACTGCAGACCTCCAAGTGGATGCAGCTGAGCACCCAGGTGATGACATCATACCTGATTGCGATTGCACTGTGGGTACATACTACTGCAAAAGCAAAGACCGCTATTATCCTGTGAGTGTGGTTTCACATGCTTGGTATCCAATAGAAGAATCCTCTTATTACCCAAAACATATACAGTACAACATACTTTTGGGTGAGGGCCCGTGTGAACCTGGAGATTGTGGCGGCAAGTTGCTCTGTAAACATGGTGTTATAGGAATAGTTACAGCTGGAGGAGAAGGCCATGTTGCTTTCACAGATCTAAGAC---ACAGTAGCTTAGCGCACACACAGGG---A---ATTAGTGACTACATAACACAATTAGGTAATGCATTTGGTACAGGCTTTACACAAACACTTGAAACTAATCTTAAAGAGACGTGTTCA------G------TTGATGCAATAACATCAAAAACAGTAAAGTGGATCGTGCGCATAATAAGTGCGCTTACCATTGTGATCCGCAACAGCTCTGACACACCAACTGTTCTTGCTACAATGGCTTTGTTGGGGTGTACAGGTTCACCATGGCAATACCTTAAAACAAAACTGTGTGCTTGGCTAGG---GCAAAAACCTCCCTCAAAACAGAGTGACAGTTGGCTCAAGAAGTTCACTGAATGGTGTAATGCTGCAAAGGGACTAGAATGGATAGGATATAAAATAAGTAAATTTATTGACTGGTTGAAGGAAA---TCATACCAACTGTGCAGAGAAAGAAGGATACCCTGCTTGAATGTAAGAAGTTAACCCTTTATGAAGATCAAGTCAAGGCTTTCCCCCAATCCTCAGAAACTTTTCAAAATGAACTAACCACAAAATTACAGGTCTTAAAGAAAAACCTAGACGACATGTGTCCCCTTTACGCTGTAGAAAATAAAAGAGTGACTAATATGCTCAAAGAAATCAAAACAATGACAGCATACAAGAAA------A------GCACGGAACCAGTGTGTATCCTAATACATGGTGGACCTGGATGTGGAAAGTCACTTGCTACTACAGTAATTGCCAGAGGTTTAGCAGACAGTGGGAATGTGTACTCACTGCCCCCAAACCCAAAACACTTTGATGGGTATTGCCAACAACAGGTAGTGATGATGGATGATTTAGGTCAAAACCCAGATGGACAAGACCTGGCAATGTTTTGTCAAATGGTTTCTACCACTGACTTTATAGTGCCTATGGCAGCATTAGAGGATAAAGGAAAAAGTTTCACTAGTGACTATGTGCTGGCTAGTACAAATTTGAACCAGTTGAGTCCCCCCACTATAACCATTCCAGAGGCAATTACACGTAGATTCTTCCTAGACGTAGATTTGAAAATAATGCCAGGATATAAGACTCATGCAGGATTACTAGATACAGCTAAAGCCTTGCAAGCATGTCCAGACTGTGCAAAACCACTCCATTAC---CAGTGTTGTCCACTTCTTTGTGGCAAAGCAATAATCCTCCAGAATAGGCGCACATCAGCGAGCCTTTCAATCAATATGGTCGTTTCACAACTGAGAGAAGAATCTACCACCAGAAAGAGGGTTCACACAAACTTGAATGCTATCTTCCAGGGTTTAGGAACAGATGAAACCCCAGGATTTATAATAGACTTACTTTCATCTTCCCGTGATCCTCGGGTTATTGAGTACTGTGAGAAAGAGGGACTGATTGTGAAAGCCACACACACCTTAGAAAAGAACTTAGAATATACACAGTATTGTTTAAATTGTTTAGGTAGCCTAATACTTATCTTGGGTACCATCTATGCTATATACAAGTTACTATGTGTGTCACAAGGGGCCTATTCAGGCAATGCAAATCCTGTTCCAAGAAAACCAGAA---AGAAAGGCTGTCAAACAGGGTCCTGAACATGAGTTTGTACACTCTCTCATACGCAGGAACTGTCATGTTGCCACAACAAGCAGAGGAGACTTCAATCTCTTAGGTATACATGACAATTGTGCAGTTCTTCCAACACATGCAGAATGTGGTGATACCATTTTGATTGACAATATCCAGACCAAAGTTATCAAACAACAAATCATTACAGACAGCAACGATGTTGACACAGAGATCACAATAGTGTGGCTGGATAGAAATGAGAAATTTAGGGATATAAGAAGATTCATACCAGAGCATATAGAAGAATGGAGGAACATGAGATTGGCTACCAATGTACCTAAATTCCCTATGATGGATGTAGAGGTAGGTGATGTTACCCCTTATGGAGAAATCAACCTGAGTGGAAACTTGACATGCCGGCTGCTTAAGTACAACTACCCCACACAACCAGGCCAATGTGGAGCTGTTGTCGCTAATGTGGGCAATATAATTGCTATTCATGTGGGAGGCAATGGTAGAGTGGGTTATGGTGCTGCTCTCTTAAGAAAGTACTTTGCAGCAACGCAAGGTGAAATAACAACAAGAAAGTCAGTCAGAGATGTTGGCATGTCACCAATAAACACACCTTGCAAAACGAAACTATACCCCAGTGTTTTCTATGACATCTTTCCCGGAAAAAAAGAACCAGCTGCTCTAAATGACAAAGACCCTCGACTTGAAGTAAACCTAAAAGAAGCTGTTATGTCCAAATATAAAGGAAATAAGGGCTGCCAAATGAATGATTATGTACTAACAGCAGCAAAACACTATGCAGCCCAGTTGTTCCCCCTTGACATCAACCCTGAACCTATAACAATGGAACAAGCTGTGTATGGAACAGACTATTTGGAACCACTGGATCTAAATACCAGTGCTGGGTATCCATATGTTACACTAGGTGTTAAGAAAAAGGACATACTAAATCGCAACACTAAAGATTTATCCAAATTACAGCACATGATGGACCTCTATGGAATTGATCTACCCTATATCACTTACTTGAAAGATGAACTTAGAACACCAGAAAAGATTAGGTGTGGCAAAACTAGATGCATTGAAGCAGCAAGTATGAATGACACTGTGTATTTTCGCATGGTGTTTGGAAACTTATATGGTGCTTTCCACAAGAACCCAGGTGTACTGACTGGATCGGCTGTGGGATGTGATCCTGATGTCTTTTGGTCACAAATGAAAGCCACAATGGGGGAAAATATACTAGCCTTTGATTACACCAACTATGATGGAAGCTTGGATCCAATTTGGTTTGATGCTCTTAAAATTGTGCTCAATGAATTAGGTTTTGATGGTGAATTGACTGAAAAACTTAAGAAAACTACACATGTGTACAAAGATGAGGTCTACACAGTACTAGGAGGTATGCCATCAGGGACCTCTGGAACATCTGTGTTTAACACCATGATCAATAACATTATCATTAGAACTATAACCATTGAAACATATAAAAACATAGATTTGGATAAACTTAAGATAGTTGCTTATGGTGATGATGTGGTCATCTCATACCCAGATATGCTAGATGCAGCACAATTAGCTGATACTGGTTCCAAATATGGCCTAACTATAACACCTGCTGATAAGGGTACGGACTTCAAACAAGTCACCTGGGACACTGTCACCTTTCTCAAGAGAGGATTTAGAAATG
