# Supplementary material for: High resolution metagenomic characterization of complex infectomes in paediatric acute respiratory infection
Source: Sci Rep. 2020 Mar 3;10:3963. doi: 10.1038/s41598-020-60992-6 (PMC7054269; doi:10.1038/s41598-020-60992-6)
Supplement: Supplementary file 2 — Supplementary dataset. [file 41598_2020_60992_MOESM2_ESM.zip › supplementary_data/Fig4A_Haemophilus_influenzae_MLST_alignment.fasta]

>CP031679/P6762514/Spain/2002
GCTGCAATCAAAGCGGGGACTGAACTTGGCAAACAAGCTAAAGCATTAATGGATGAAGGTAAATTAGTACCAGATGAATTAACCGTTGCCCTTGTAAAAGATCGTATTGCTCAAGCTGACTGCACAAATGGTTTCTTGTTAGATGGTTTCCCTCGTACTATTCCACAAGCGGATGCACTGAAAGATTCAGGTGTTAAAATTGACTTTGTTTTAGAATTTGATGTGCCAGACGAAGTGATTGTTGAACGTATGAGTGGCCGTCGCGTACATCAAACGTCTGGTCGTTCTTACCACATCGTTTATAATCCACCAAAAGTGGAAGGTAAGGATGATGTAACAGGCGAAGATTTAATTATTCGTGCAGACGATAAACCAGAAACTGTATTAGATCGTTTAGCCGTATATCATAAACAAACTAGCCCACTAATTGATTATTACCAAGCGGTGGCAACCTCGAAAATGCGTAAAACGCAGGATCGTATGGCTGCATCTCGTCCGTATTCTGAAACTATCCGTAACGTTATTAGTCATGTGTCTAAGGCAAGTATCGGTTATAAACATCCGTTCTTAGTTGAGCGCGAAGTGAAGAAAATCGGTATCTTGGTTATTTCAACAGATCGTGGGATGTGTGGTGGGTTAAATGTTAATTTATTCAAAACCATACTTAACCAAATAAAAAATTGGAAAGAACAAAATATTTCTACAGATTTGGGCTTAATAGGTTCAAAAGGGATTAGTTTTTTCCGTTCCTTTGGATTTAATATCAAAGGTCAGCTTTCTGGTTTAGGCGATACGCCCGCTCTAGAAGAGTTAATTGGTGTCGCAAATACAATGTTTGATGCTTATCGTAAATGGTAAATAACAAACCAAAATTGGCTTGTAAAACGTTCTTACGTGATTACAGCGGCCATATGCGTATTGAGCCGTTAGCAAACTTCCCAATTGAACGTGACTTAGTGGTTGATTTAAGCCACTTTATCGAAAGTTTAGAGGCAATTAAGCCTTATATTATTGGTAACGAAGCACCAGCATTAGATGGTAAACCACATCCATCGAAAGAATTGCAAGTTAGCCGTACTAAACAAACGCCAGCACAGCTTGAGAAATATCGTCAATTCTCAATGTGTATCAACTGTGGTTTATGCTATGCCGCTTGCCCTCAATTTGGTTTAAATCCTGAATTCTTAGGCCCTGCAGCTATTACGATGGCTCACCGTTATAATCTTGATAACCGTGACCATGGTAAAGCAAAACGTATGTCATTATTAAATGGTAAAAACGGGGTTTGGAGTTGTACTTTCGTTGGCTATTGCTCAGAAGTTTGTCCACACTTGAAGGTGCGGATGTTGTATTAATTTCTGCTGGTGTTGCACGTAAACCTGGTATGGATCGTTCAGATTTATTCAATATTAATGCAGGTATCGTGCGTGGTTTAATTGAAAAAGTCGCGGTTACTTGTCCGAAAGCATGCGTTGGTATCATCACTAACCCAGTAAATACTACCGTTGCGATTGCGGCTGAAGTGCTGAAAAAAGCAGGCGTTTACGACAAACGTAAATTATTTGGTGTGACAACTTTAGACGTGTTACGTTCTGAAACCTTTGTGGCTGAATTAAAAGGTTTAAATGTTTCTCGTACAAGCGTTCCTGTTATTGGTGGTCACTCAGGTGTGACTATTCTTCCATTACTTTCTCAAGTTCTCAATACTGTGCTAGCTAAAATGAAAGATTTCTGTCAGCGTATTATTTCTGGCGAATGGAAAGGCTATACAGGCAAAGCCATTACGGATGTAGTGAATATTAGGGCCTTATATGGTAACCGAAGCACTTCGCCCGTATAAAAATCATCTAAATATGCACTTTGTTTCAAATGTCGATGGTACACACATTGCAGAAACCTTAAAAAAAGTCAATCCAGAAACGACGCTTTTCTTAGTAGCATCGAAAACTTTTACAACTCAAGAAACCATGACAAATGCGCAAAGTGCGCGTGATTGGTTACTGAAAGCGGCGAAAGATGAAACTTGGGTTAGATGTTGCGCTTGGGATTGGTGGTTTGCCTATGGGTCGAATTGTAGAAATTTTCGGGCCTGAATCATCGGGTAAAACAACATTAACTCTTTCCGTCATTGCTCAAGCGCAAAAAGCAGGAAAAACCTGTGCATTTATTGATGCAGAACACGCACTTGATCCTATTTATGCAGCAAAACTTGGTGTAGATGTAAAAGAACTTTTTGTTTCTCAACCAGATAATGGGGAACAGGCACTTGAAATCTGTGATGCATTAGTTCGCTCAGGTGCAATTGATGTAATTATTGTGGACTCCGTTGCCGCACTGACACCAAAAGCTGAAATTGAAGGCGATATGGGCGATTCTCATATGGGTCTGCAAGCACGTTTA
>CP007472/723
GCTGCAATCAAAGCGGGGACTGAACTTGGCAAACAAGCTAAAGCATTAATGGATGAAGGTAAATTAGTGCCAGATGAATTAACCGTTGCCCTTGTAAAAGATCGTATTGCTCAAGCTGACTGCACAAATGGTTTCTTGTTAGATGGTTTCCCTCGTACTATTCCACAAGCGGATGCACTGAAAGATTCAGGTGTTAAAATTGACTTTGTTTTAGAATTTGATGTGCCAGACGAAGTGATTGTTGAACGTATGAGTGGCCGTCGCGTACACCAAGCGTCTGGTCGTTCTTACCATATCGTTTATAATCCACCAAAAGTGGAAGGTAAGGATGATGTAACAGGCGAAGATTTAATTATTCGTGCAGACGATAAACCAGAAACTGTATTAGATCGTTTAGCCGTATATCATAAACAAACTAGCCCATTAATTGATTATTACCAAGCGGTGGCAACCTCGAAAATGCGTAAAACGCAGGATCGTATGGCTGCATCTCGTCCGTATTCTGAAACTATCCGTAACGTTATTAGTCATGTGTCTAAGGCAAGTATCGGTTATAAACATCCGTTCTTAGTTGAGCGCGAAGTGAAGAAAATCGGTATCTTGGTTATTTCAACAGATCGTGGGATGTGTGGTGGGTTAAATGTTAATTTATTCAAAACCACACTTAACCAAATAAAAAATTGGAAAGAACAAAATATTTCTACAGATTTGGGCTTAATAGGTTCAAAAGGGATTAGTTTTTTCCGTTCCTTTGGATTTAATATCAAAGGTCAGCTTTCTGGTTTAGGCGATACGCCCGCTCTAGAAGAGTTAATTGGTGTGGCAAATACAATGTTTGATGCTTATCGTAAATGGTAAATAACAAACCAAAATTGGCTTGTAAAACGTTCTTACGTGATTACAGCGGCCATATGCGTATTGAGCCGTTAGCAAACTTCCCAATTGAACGTGACTTAGTGGTTGATTTAAGCCACTTTATCGAAAGTTTAGAGGCAATTAAGCCTTATATTATTGGTAACGAAGCACCAGCATTAGATGGTAAACCACATCCATCGAAAGAATTGCAAGTTAGCCGTACTAAACAAACGCCAGCACAGCTTGAGAAATATCGTCAATTCTCAATGTGTATCAACTGTGGTTTATGCTATGCCGCTTGCCCTCAATTTGGTTTAAATCCTGAATTCTTAGGCCCTGCAGCTATTACGATGGCTCACCGTTATAATCTTGATAACCGTGACCATGGTAAAGCAAAACGTATGTCATTATTAAATGGTAAAAACGGGGTTTGGAGTTGTACTTTCGTTGGCTATTGCTCAGAAGTTTGTCCACACTTGAAGGTGCGGATGTTGTATTAATTTCTGCTGGTGTTGCACGTAAACCTGGTATGGATCGTTCAGATTTATTCAATATTAATGCAGGTATCGTGCGTGGTTTAATTGAGAAAGTCGCGATTACTTGCCCAAAAGCTTGTGTTGGTATCATCACTAACCCAGTAAATACTACTGTTGCGATTGCGGCTGAAGTGTTGAAAAAAGCAGGCGTTTATGACAAACGTAAATTATTTGGTGTGACAACTTTAGACGTGTTACGTTCTGAAACTTTTGTGGCTGAATTAAAAGGTTTAAATGTTTCTCGTACCAGCGTTCCTGTTATTGGTGGTCACTCAGGTGTGACTATTCTTCCATTACTTTCTCAAGTTCTCAATGCTGTGTTAGCTAAAATGAAAGATTTCTGTCAGCGTATTATTTCTGGCGAATGGAAAGGCTATACAGGCAAAGCCATTACGGATGTAGTGAATATTAGGGCCTTATATGGTAACCGAAGCACTTCGCCCGTATAAAAATCATCTAAATATGCACTTTGTTTCAAATGTCGATGGTACACACATTGCAGAAACCTTAAAAAAAGTCAATCCAGAAACGACGCTTTTCTTAGTAGCATCGAAAACTTTTACAACTCAAGAAACCATGACAAATGCGCAAAGTGCGCGTGATTGGTTACTGAAAGCGGCGAAAGATGAAACTTGGGTTAGATGTTGCGCTTGGGATTGGTGGTTTGCCTATGGGTCGAATTGTAGAAATTTTCGGGCCTGAATCATCGGGTAAAACAACATTAACTCTTTCCGTCATTGCTCAAGCGCAAAAAGCAGGAAAAACCTGTGCATTTATTGATGCAGAACACGCACTTGATCCTATTTATGCAGCAAAACTTGGTGTAGATGTAAAAGAACTTTTTGTTTCTCAACCAGATAATGGGGAACAGGCACTTGAAATCTGTGATGCATTAGTTCGCTCAGGTGCAATTGATGTAATTATTGTGGACTCCGTTGCCGCACTGACACCAAAAGCTGAAATTGAAGGCGATATGGGCGATTCTCATATGGGTCTGCAAGCACGTTTA
>CP031688/P6368296/Spain/2012
GCTGCAATCAAAGCGGGGACTGAACTTGGCAAACAAGCTAAAGCATTAATGGATGAAGGTAAATTAGTGCCAGATGAATTAACCGTTGCCCTTGTAAAAGATCGTATTGCTCAAGCTGACTGCACAAATGGTTTCTTGTTAGATGGTTTCCCTCGTACTATTCCACAAGCGGATGCACTGAAAGATTCAGGTGTTAAAATTGACTTTGTTTTAGAATTTGATGTGCCAGACGAAGTGATTGTTGAACGTATGAGTGGCCGTCGCGTACACCAAGCGTCTGGCCGTTCTTACCACATCGTTTATAATCCACCAAAAGTGGAAGGTAAAGATGATGTAACAGGCGAAGATTTAATTATTCGTGCAGACGATAAACCAGAAACTGTATTAGATCGTTTAGCCGTATATCATAAACAAACTAGCCCATTAATTGATTATTACCAAGCGGTGGCAACCTCGAAAATGCGTAAAACGCAGGATCGTATGGCTGCATCTCGTCCGTATTCTGAAACTATCCGTAACGTTATTAGTCATGTGTCTAAGGCAAGTATCGGTTATAAACATCCGTTCTTAGTTGAGCGCGAAGTGAAGAAAATCGGTATCTTGGTTATTTCAACAGATCGTGGGATGTGTGGTGGGTTAAATGTTAATTTATTCAAAACCACACTTAACCAAATAAAAAATTGGAAAGAACAAAATATTTCTACAGATTTGGGCTTAATAGGTTCAAAAGGGATTAGTTTTTTCCGTTCCTTTGGATTTAATATCAAAGGTCAGCTTTCTGGTTTAGGCGATACGCCCGCTCTAGAAGAGTTAATTGGTGTGGCAAATACAATGTTTGATGCTTATCGTAAATGGTAAATAACAAACCAAAATTGGCTTGTAAAACGTTCTTACGTGATTACAGCGGCCATATGCGTATTGAGCCGTTAGCAAACTTCCCAATTGAACGTGACTTAGTGGTTGATTTAAGCCACTTTATCGAAAGTTTAGAGGCAATTAAGCCTTATATTATTGGTAACGAAGCACCAGCATTAGATGGTAAACCACATCCATCGAAAGAATTGCAAGTTAGCCGTACTAAACAAACGCCAGCACAGCTTGAGAAATATCGTCAATTCTCAATGTGTATCAACTGTGGTTTATGCTATGCCGCTTGCCCTCAATTTGGTTTAAATCCTGAATTCTTAGGCCCTGCAGCTATTACGATGGCTCACCGTTATAATCTTGATAACCGTGACCATGGTAAAGCAAAACGTATGTCATTATTAAATGGTAAAAACGGGGTTTGGAGTTGTACTTTCGTTGGCTATTGCTCAGAAGTTTGTCCACACTTGAAGGTGCGGATGTTGTATTAATTTCTGCTGGTGTTGCACGTAAACCTGGTATGGATCGTTCAGATTTATTCAATATTAATGCAGGTATCGTGCGTGGTTTAATTGAGAAAGTCGCGATTACTTGCCCAAAAGCTTGTGTTGGTATCATCACTAACCCAGTAAATACTACTGTTGCGATTGCGGCTGAAGTGTTGAAAAAAGCAGGCGTTTATGACAAACGTAAATTATTTGGTGTGACAACTTTAGACGTGTTACGTTCTGAAACTTTTGTGGCTGAATTAAAAGGTTTAAATGTTTCTCGTACCAGCGTTCCTGTTATTGGTGGTCACTCAGGTGTGACTATTCTTCCATTACTTTCTCAAGTTCTCAATGCGGTGTTAGCTAAAATGAAAGATTTCTGTCAGCGTATTATTTCTGGTAAATGGAAAGGCTATACAGGCAAAGCGATTACAGATGTTGTGAATATTAGGCCCTTATATGGTAACTGAAGCACTTCGCCCGTATAAAAATCATCTAAATATGCATTTTATTTCAAATGTGGATGGTACACATATTGCAGAAACCTTAAAAAAAATCAATCCAGAAACCACTCTTTTCTTAGTGGCATCGAAAACCTTTACAACTCAAGAAACCATGAGAAATGCGCAAAGTGCGCGTGATTGGTTACTGAAAGCTGCGAAAGATGAAACTTGGCTTAGATGTTGCGCTTGGGATTGGTGGTTTGCCTATGGGTCGAATTGTAGAAATTTTCGGGCCTGAATCATCGGGTAAAACAACATTAACTCTTTCCGTCATTGCTCAAGCGCAAAAAGCAGGAAAAACCTGTGCATTTATTGATGCAGAACACGCACTTGATCCTATTTATGCAGCAAAACTTGGTGTAGATGTAAAAGAACTTTTTGTTTCTCAACCAGATAATGGGGAACAGGCACTTGAAATCTGTGATGCATTAGTTCGCTCAGGTGCAATTGATGTAATTATTGTGGACTCCGTTGCCGCACTGACACCAAAAGCTGAAATTGAAGGCGATATGGGCGATTCTCATATGGGTCTGCAAGCACGTTTA
>CP029621/84P36H1/USA-Baffalo/2000
GCTGCAATCAAAGCGGGGACTGAACTTGGCAAACAAGCTAAAGCATTAATGGATGAAGGTAAATTAGTGCCAGATGAATTAACCGTTGCCCTTGTAAAAGATCGTATTGCTCAAGCTGACTGCACAAATGGTTTCTTGTTAGATGGTTTCCCTCGTACTATTCCACAAGCGGATGCACTGAAAGATTCAGGTGTTAAAATTGACTTTGTTTTAGAATTTGATGTGCCAGACGAAGTGATTGTTGAACGTATGAGTGGCCGTCGCGTACACCAAGCGTCTGGTCGTTCTTACCACATCGTTTATAATCCACCAAAAGTGGAAGGTAAAGATGATGTAACAGGCGAAGATTTAATTATTCGTGCAGACGATAAACCAGAAACTGTATTAGATCGTTTAGCCGTATATCATAAACAAACTAGCCCATTAATTGATTATTACCAAGCGGTGGCAACCTCGAAAATGCGTAAAACGCAGGATCGTATGGCTGCATCTCGTCCGTATTCTGAAACTATCCGTAACGTTATTAGTCATGTGTCTAAGGCAAGTATCGGTTATAAACATCCGTTCTTAGTTGAGCGCGAAGTGAAGAAAATCGGTATCTTGGTTATTTCAACAGATCGTGGGATGTGTGGTGGGTTAAATGTTAATTTATTCAAAACCATACTTAACCAAATAAAAAATTGGAAAGAACAAAATATTTCTACAGATTTGGGCTTAATAGGTTCAAAAGGGATTAGTTTTTTCCGTTCCTTTGGATTTAATATCAAAGGTCAGCTTTCTGGTTTAGGCGATACGCCCGCTCTAGAAGAGTTAATTGGTGTGGCAAATACAATGTTTGATGCTTATCGTAAATGGTAAATAACAAACCAAAATTGGCTTGTAAAACGTTCTTACGTGATTACAGCGGCCATATGCGTATTGAGCCGTTAGCAAACTTCCCAATTGAACGTGACTTAGTGGTTGATTTAAGCCACTTTATCGAAAGTTTAGAGGCAATTAAGCCTTATATTATTGGTAACGAAGCACCAGCATTAGATGGTAAACCACATCCATCGAAAGAATTGCAAGTTAGCCGTACTAAACAAACGCCAGCACAGCTTGAGAAATATCGTCAATTCTCAATGTGTATCAACTGTGGTTTATGCTATGCCGCTTGCCCTCAATTTGGTTTAAATCCTGAATTCTTAGGCCCTGCAGCTATTACGATGGCTCACCGTTATAATCTTGATAACCGTGACCATGGTAAAGCAAAACGTATGTCATTATTAAATGGTAAAAACGGGGTTTGGAGTTGTACTTTCGTTGGCTATTGCTCAGAAGTTTGTCCACACTTGAAGGTGCAGATGTTGTATTAATTTCTGCTGGTGTTGCGCGTAAACCTGGTATGGATCGTTCAGATTTATTCAATATTAATGCTGGTATCGTGCGTGGTTTAATTGAAAAAGTCGCGATTACTTGCCCAAAAGCTTGTGTTGGTATCATCACTAACCCAGTAAATACTACTGTTGCGATTGCGGCTGAAGTGTTGAAAAAAGCAGGTGTTTACGACAAACGTAAATTATTTGGTGTGACAACTTTAGACGTGTTACGTTCTGAAACCTTTGTGGCTGAATTAAAAGGTTTAAATGTTTCTCGTACAAGCGTTCCTGTTATTGGTGGTCACTCAGGTGTGACCATTCTTCCATTACTTTCTCAAGTTCTCAATGCTGTGCTAGCTAAAATGAAAGATTTCTGTCAGCGTATTATTTCTGGCGAATGGAAAGGCTATACAGGTAAAGCCATTACGGATGTTGTGAATATTAGGCCCTTATATGGTAACCGAAGCACTTCGCCCGTATAAAAATCATCTAAATATGCACTTTGTTTCAAATGTCGATGGTACACATATCGCGGAAACCTTAAAAAAAGTCAATCCAGAAACGACGCTTTTCTTAGTGGCATCGAAAACTTTTACAACTCAAGAAACCATGACAAATGCGCAAAGTGCGCGTGATTGGTTACTGAAAGCGGCGAAAGATGAAACTTGGCTTAGATGTTGCACTAGGAATTGGTGGTTTACCTATGGGACGAATTGTAGAAATTTTCGGGCCTGAATCATCGGGTAAAACAACATTAACTCTTTCCGTCATTGCTCAAGCACAAAAAGCAGGAAAAACCTGTGCATTTATTGATGCAGAACACGCACTTGATCCTATTTATGCTGCAAAACTTGGTGTAGATGTAAAAGAACTTTTTGTTTCTCAACCAGATAATGGGGAACAGGCACTTGAAATCTGTGATGCATTAGTTCGCTCAGGTGCAATTGATGTAATTATTGTGGACTCCGTTGCCGCACTGACACCAAAAGCTGAAATTGAAGGGGATATGGGCGATTCTCATATGGGTCTGCAAGCACGTTTA
>CP007471/C486
GCTGCAATCAAAGCAGGGACTGAACTTGGCAAACAAGCTAAAGCATTAATGGATGAAGGTAAATTAGTACCAGATGAATTAACCGTTGCCCTTGTAAAAGATCGTATTGCTCAACCTGACTGCGCAAATGGTTTCTTGTTAGATGGTTTCCCTCGGACTATTCCTCAAGCGGATGCATTGAAAGATTCAGGCGTTAAAATTGACTTTGTTTTAGAATTCGACGTGCCAGACGAAGTAATTGTTGAACGTATGAGTGGTCGTCGTGTACACCAAGCATCTGGTCGTTCTTACCACATCGTTTATAATCCACCAAAAGTGGAAGGTAAAGATGATGTAACTGGAGAAGATTTAATTATTCGTGCAGATGATAAACCAGAAACTGTATTAGATCGTTTAGCCGTATATCATAAACAAACTAGTCCATTAATTGATTATTACCAAGCGGTGGCAACCTCGAAAATGCGTAAAACGCAGGATCGTATGGCTGCATCTCGTCCGTATTCTGAAACTATCCGTAATGTTATTAGTCATGTGTCTAAGGCAAGTATCGGTTATAAACATCCGTTCTTAGTTGAACGCGAAGTGAAGAAAATCGGTATCTTGGTTATTTCAACAGATCGTGGGATGTGTGGTGGGTTAAATGTTAATTTATTCAAAACCATACTTAACCAAATAAAAAATTGGAAAGAACAAAATATTTCTACAGATTTGGGCTTAATAGGTTCAAAAGGGATTAGTTTTTTCCGTTCCTTTGGATTTAATATCAAAGGTCAGCTTTCTGGTTTAGGCGATACGCCCGCTCTAGAAGAGTTAATTGGTGTGGCAAATACAATGTTTGATGCTTATCGTAGATGGTAAATAACAAACCAAAATTGGCTTGTAAAACTTTCTTACGTGATTACAGCGGCCATATGCGTATCGAGCCATTAGCAAACTTCCCTATTGAACGCGACTTAGTGGTTGATTTAAGCCACTTTATCGAAAGTTTAGAGGCAATTAAGCCTTATATTATTGGTAACGAAGCACCAGCATTAGATGGTAAACCACATCCATCGAAAGAATTACAAGTAAGCCGTACTAAACAAACGCCAGCACAGCTTGAGAAATATCGTCAATTCTCAATGTGTATCAACTGTGGTTTATGCTATGCCGCTTGCCCTCAATTTGGTTTAAATCCTGAATTCTTAGGCCCTGCAGCTATTACAATGGCACACCGTTACAACCTTGATAACCGTGACCATGGTAAAGCAAAACGTATGTCATTATTAAATGGTAAAAACGGGGTTTGGAGTTGTACTTTCGTTGGCTATTGCTCAGAAGTTTGTCCAAACTTGAAGGTGCGGATGTTGTATTAATTTCTGCTGGTGTTGCACGTAAACCTGGTATGGATCGTTCAGATTTATTCAATATTAATGCAGGTATCGTGCGTGGTTTAATTGAAAAAGTCGCGGTTACTTGTCCGAAAGCATGCGTTGGTATCATCACTAACCCAGTAAATACTACTGTTGCGATTGCGGCTGAAGTATTGAAAAAAGCAGGTGTTTACGACAAACGCAAATTATTTGGTGTGACAACTTTAGACGTGTTACGTTCTGAAACTTTTGTGGCTGAATTAAAAGGTTTAAATGTTTCTCGCACAAGCGTTCCTGTTATTGGTGGTCACTCAGGTGTGACTATTCTTCCATTACTTTCTCAAGTTCTCAATGCTGTGTTAGCTAAAATGAAAGATTTCTGTCAGCGTATTATTTCTGGCGAATGGAAAGGCTATACAGGCAAAGCCATTACGGATGTAGTGAATATTAGGGCCTTATATGGTAACCGAAGCACTTCGCCCGTATAAAAATCATCTAAATATGCACTTTGTTTCAAATGTCGATGGTACACACATTGCAGAAACCTTAAAAAAAGTCAATCCAGAAACGACGCTTTTCTTAGTAGCATCGAAAACTTTTACAACTCAAGAAACCATGACAAATGCGCAAAGTGCGCGTGATTGGTTACTGAAAGCGGCGAAAGATGA-ACTTGGCTTAGATGTTGCACTAGGAATTGGTGGTTTACCTATGGGACGAATTGTAGAAATTTTCGGGCCTGAATCATCGGGTAAAACAACATTAACTCTTTCCGTCATTGCTCAAGCACAAAAAGCAGGAAAAACCTGTGCATTTATTGATGCAGAACACGCACTTGATCCTATTTATGCAGCAAAACTTGGTGTAGATGTAAAAGAACTTTTTGTTTCTCAACCAGATAATGGGGAACAGGCACTTGAAATCTGTGATGCATTAGTTCGCTCAGGTGCAATTGATGTAATTATTGTGGACTCCGTTGCCGCACTGACGCCAAAAGCTGAAATTGAAGGGGATATGGGCGATTCTCATATGGGTCTGCAAGCACGTTTA
>CP031683/P662-7189/Spain/2010
GCTGCAATCAAAGCGGGGACTGAACTTGGCAAACAAGCTAAAGCATTAATGGATGAAGGTAAATTAGTGCCAGATGAATTAACCGTTGCCCTTGTAAAAGATCGTATTGCTCAAGCTGACTGCACAAATGGTTTCTTGTTAGATGGTTTCCCTCGTACTATTCCACAAGCGGATGCACTGAAAGATTCAGGTGTTAAAATTGACTTTGTTTTAGAATTTGATGTGCCAGACGAAGTGATTGTTGAACGTATGAGTGGCCGTCGCGTACACCAAGCGTCTGGCCGTTCTTACCACATCGTTTATAATCCACCAAAAGTGGAAGGTAAAGATGATGTAACAGGCGAAGATTTAATTATTCGTGCAGACGATAAACCAGAAACTGTATTAGATCGTTTAGCCGTATATCATAAACAAACTAGCCCATTAATTGATTATTACCAAGCGGTGGCGACCTCGAAAATGCGTAAAACGCAGGATCGTATGGCTGCATCTCGTCCGTATTCTGAAACTATCCGTAACGTTATTAGTCATGTGTCTAAAGCAAGTATCGGTTATAAACATCCGTTCTTAGTTGAGCGTGAAGTGAAGAAAATCGGTATCTTGGTTATTTCAACAGATCGTGGTATGTGTGGTGGTTTAAATGTTAATTTATTCAAAACCACACTTAACCAAATCAAAAATTGGAAAGAACAAAATATCTCTACAGATTTGGGCTTAATAGGTTCAAAAGGGATTAGTTTTTTCCGTTCCTTTGGATTTAATATTAAAGGTCAGCTTTCTGGTTTAGGCGATACGCCTGCACTAGAAGAGTTAATTGGTGTGGCAAATACAATGTTTGATGCTTATCGTAAATGGTAAATAACAAACCAAAATTGGCTTGTAAAACGTTCTTACGTGATTACAGCGGCCATATGCGTATTGAGCCGTTAGCAAACTTCCCAATTGAACGTGACTTAGTGGTTGATTTAAGCCACTTTATCGAAAGTTTAGAGGCAATTAAGCCTTATATTATTGGTAACGAAGCACCAGCATTAGATGGTAAACCACATCCATCGAAAGAATTGCAAGTTAGCCGTACTAAACAAACGCCAGCACAGCTTGAGAAATATCGTCAATTCTCAATGTGTATCAACTGTGGTTTATGCTATGCCGCTTGCCCTCAATTTGGTTTAAATCCTGAATTCTTAGGCCCTGCAGCTATTACGATGGCTCACCGTTATAATCTTGATAACCGTGACCATGGTAAAGCAAAACGTATGTCATTATTAAATGGTAAAAACGGGGTTTGGAGTTGTACTTTCGTTGGCTATTGCTCAGAAGTTTGTCCACACTTGAAGGTGCGGATGTTGTATTAATTTCTGCTGGTGTTGCACGTAAACCTGGTATGGATCGTTCAGATTTATTCAATATTAATGCAGGTATCGTGCGTGGTTTAATTGAAAAAGTCGCGGTTACTTGTCCGAAAGCATGCGTTGGTATCATCACTAACCCAGTAAATACTACCGTTGCAATTGCGGCTGAAGTGCTGAAAAAAGCAGGTGTTTACGACAAACGCAAATTATTTGGTGTGACAACTTTAGATGTGTTGCGTTCTGAAACCTTTGTGGCTGAATTAAAAGGTTTAAATGTTTCTCGTACGAGCGTTCCTGTTATTGGTGGTCACTCAGGTGTGACTATTCTTCCATTACTTTCTCAAGTTCTCAATACTGTGCTAGCTAAAATGAAAGATTTCTGTCAGCGTATTATTTCTGGCGAATGGAAAGGCTATACAGGCAAAGCCATTACGGATGTAGTGAATATTAGGGCCTTATATGGTAACCGAAGCACTTCGCCCGTATAAAAATCATCTAAATATGCACTTTGTTTCAAATGTCGATGGTACACACATTGCAGAAACCTTAAAAAAAGTCAATCCAGAAACGACGCTTTTCTTAGTAGCATCGAAAACTTTTACAACTCAAGAAACCATGACAAATGCGCAAAGTGCGCGTGATTGGTTACTGAAAGCGGCGAAAGATGAAACTTGGGTTAGATGTTGCGCTTGGGATTGGTGGTTTGCCTATGGGTCGAATTGTAGAAATTTTCGGGCCTGAATCATCGGGTAAAACAACATTAACTCTTTCCGTCATTGCTCAAGCGCAAAAAGCAGGAAAAACCTGTGCATTTATTGATGCAGAACACGCACTTGATCCTATTTATGCAGCAAAACTTGGTGTAGATGTAAAAGAACTTTTTGTTTCTCAACCAGATAATGGGGAACAGGCACTTGAAATCTGTGATGCATTAGTTCGCTCAGGTGCAATTGATGTAATTATTGTGGACTCCGTTGCCGCACTGACACCAAAAGCTGAAATTGAAGGCGATATGGGCGATTCTCATATGGGTCTGCAAGCACGTTTA
>CP009610/Hi375/Finland/1995
GCTGCAATCAAAGCGGGGACTGAACTTGGCAAACAAGCTAAAGCATTAATGGATGAAGGTAAATTAGTGCCAGATGAATTAACCGTTGCCCTTGTAAAAGATCGTATTGCTCAAGCTGACTGCACAAATGGTTTCTTGTTAGATGGTTTCCCTCGTACTATTCCACAAGCGGATGCACTGAAAGATTCAGGTGTTAAAATTGACTTTGTTTTAGAATTTGATGTGCCAGACGAAGTGATTGTTGAACGTATGAGTGGCCGTCGCGTACACCAAGCGTCTGGCCGTTCTTACCACATCGTTTATAATCCACCAAAAGTGGAAGGTAAAGATGATGTAACAGGCGAAGATTTAATTATTCGTGCAGACGATAAACCAGAAACTGTATTAGATCGTTTAGCCGTATATCATAAACAAACTAGCCCATTAATTGATTATTACCAAGCGGTGGCAACCTCGAAAATGCGTAAAACGCAGGATCGTATGGCTGCATCTCGTCCGTATTCTGAAACTATCCGTAACGTTATTAGTCATGTGTCTAAGGCAAGTATCGGTTATAAACATCCGTTCTTAGTTGAGCGCGAAGTGAAGAAAATCGGTATCTTGGTTATTTCAACAGATCGTGGGATGTGTGGTGGGTTAAATGTTAATTTATTCAAAACCACACTTAACCAAATAAAAAATTGGAAAGAACAAAATATTTCTACAGATTTGGGCTTAATAGGTTCAAAAGGGATTAGTTTTTTCCGTTCCTTTGGATTTAATATCAAAGGTCAGCTTTCTGGTTTAGGCGATACGCCCGCTCTAGAAGAGTTAATTGGTGTGGCAAATACAATGTTTGATGCTTATCGTAAATGGTAAATAACAAACCAAAATTGGCTTGTAAAACGTTCTTACGTGATTACAGCGGCCATATGCGTATTGAGCCGTTAGCAAACTTCCCAATTGAACGTGACTTAGTGGTTGATTTAAGCCACTTTATCGAAAGTTTAGAGGCAATTAAGCCTTATATTATTGGTAACGAAGCACCAGCATTAGATGGTAAACCACATCCATCGAAAGAATTGCAAGTTAGCCGTACTAAACAAACGCCAGCACAGCTTGAGAAATATCGTCAATTCTCAATGTGTATCAACTGTGGTTTATGCTATGCCGCTTGCCCTCAATTTGGTTTAAATCCTGAATTCTTAGGCCCTGCAGCTATTACGATGGCTCACCGTTATAATCTTGATAACCGTGACCATGGTAAAGCAAAACGTATGTCATTATTAAATGGTAAAAACGGGGTTTGGAGTTGTACTTTCGTTGGCTATTGCTCAGAAGTTTGTCCACACTTGAAGGTGCGGATGTTGTATTAATTTCTGCTGGTGTTGCACGTAAACCTGGTATGGATCGTTCAGATTTATTCAATATTAATGCAGGTATCGTGCGTGGTTTAATTGAGAAAGTCGCGATTACTTGCCCAAAAGCTTGTGTTGGTATCATCACTAACCCAGTAAATACTACTGTTGCGATTGCGGCTGAAGTGTTGAAAAAAGCAGGCGTTTATGACAAACGTAAATTATTTGGTGTGACAACTTTAGACGTGTTACGTTCTGAAACTTTTGTGGCTGAATTAAAAGGTTTAAATGTTTCTCGTACCAGCGTTCCTGTTATTGGTGGTCACTCAGGTGTGACTATTCTTCCATTACTTTCTCAAGTTCTCAATACTGTGCTAGCTAAAATGAAAGATTTCTGTCAGCGTATTATTTCTGGCGAATGGAAAGGCTATACAGGCAAAGCCATTACGGATGTAGTGAATATTAGGGCCTTATATGGTAACCGAAGCACTTCGCCCGTATAAAAATCATCTAAATATGCACTTTGTTTCAAATGTCGATGGTACACACATTGCAGAAACCTTAAAAAAAGTCAATCCAGAAACGACGCTTTTCTTAGTAGCATCGAAAACTTTTACAACTCAAGAAACCATGACAAATGCGCAAAGTGCGCGTGATTGGTTACTGAAAGCGGCGAAAGATGAAACTTGGGTTAGATGTTGCGCTTGGGATTGGTGGTTTGCCTATGGGTCGAATTGTAGAAATTTTCGGGCCTGAATCATCGGGTAAAACAACATTAACTCTTTCCGTCATTGCTCAAGCGCAAAAAGCAGGAAAAACCTGTGCATTTATTGATGCAGAACACGCACTTGATCCTATTTATGCAGCAAAACTTGGTGTAGATGTAAAAGAACTTTTTGTTTCTCAACCAGATAATGGGGAACAGGCACTTGAAATCTGTGATGCATTAGTTCGCTCAGGTGCAATTGATGTAATTATTGTGGACTCCGTTGCCGCACTGACACCAAAAGCTGAAATTGAAGGCGATATGGGCGATTCTCATATGGGTCTGCAAGCACGTTTA
>CP000057/86-028NP
GCTGCAATCAAAGCGGGGACTGAACTTGGCAAACAAGCTAAAGCATTAATGGATGAAGGTAAATTAGTGCCAGATGAATTAACCGTTGCCCTTGTAAAAGATCGTATTGCTCAAGCTGACTGCACAAATGGTTTCTTGTTAGATGGTTTCCCTCGTACTATTCCACAAGCGGATGCACTGAAAGATTCAGGTGTTAAAATTGACTTTGTTTTAGAATTTGATGTGCCAGACGAAGTGATTGTTGAACGTATGAGTGGCCGTCGCGTACACCAAGCGTCTGGCCGTTCTTACCACATCGTTTATAATCCACCAAAAGTGGAAGGTAAAGATGATGTAACAGGCGAAGATTTAATTATTCGTGCAGACGATAAACCAGAAACTGTATTAGATCGTTTAGCCGTATATCATAAACAAACTAGCCCATTAATTGATTATTACCAAGCGGTGGCAACCTCGAAAATGCGTAAAACGCAGGATCGTATGGCTGCATCTCGTCCGTATTCTGAAACTATCCGTAACGTTATTAGTCATGTGTCTAAGGCAAGTATCGGTTATAAACATCCGTTCTTAGTTGAGTGCGAAGTGAAGAAAATCGGTATCTTGGTTATTTCAACAGATCGTGGGATGTGTGGTGGGTTAAATGTTAATTTATTCAAAACCACACTTAACCAAATAAAAAATTGGAAAGAACAAAATATTTCTACAGATTTGGGCTTAATAGGTTCAAAAGGGATTAGTTTTTTCCGTTCCTTTGGATTTAATATCAAAGGTCAGCTTTCTGGTTTAGGCGATACGCCCGCTCTAGAAGAGTTAATTGGTGTGGCAAATACAATGTTTGATGCTTATCGTAAATGGTAAATAACAAACCAAAATTGGCTTGTAAAACGTTCTTACGTGATTACAGCGGCCATATGCGTATTGAGCCGTTAGCAAACTTCCCAATTGAACGTGACTTAGTGGTTGATTTAAGCCACTTTATCGAAAGTTTAGAGGCAATTAAGCCTTATATTATTGGTAACGAAGCACCAGCATTAGATGGTAAACCACATCCATCGAAAGAATTGCAAGTTAGCCGTACTAAACAAACGCCAGCACAGCTTGAGAAATATCGTCAATTCTCAATGTGTATCAACTGTGGTTTATGCTATGCCGCTTGCCCTCAATTTGGTTTAAATCCTGAATTCTTAGGCCCTGCAGCTATTACGATGGCTCACCGTTATAATCTTGATAACCGTGACCATGGTAAAGCAAAACGTATGTCATTATTAAATGGTAAAAACGGGGTTTGGAGTTGTACTTTCGTTGGCTATTGCTCAGAAGTTTGTCCACACTTGAAGGTGCGGATGTTGTATTAATTTCTGCTGGTGTTGCACGTAAACCTGGTATGGATCGTTCAGATTTATTCAATATTAATGCAGGTATCGTGCGTGGTTTAATTGAGAAAGTCGCGATTACTTGCCCAAAAGCTTGTGTTGGTATCATCACTAACCCAGTAAATACTACTGTTGCGATTGCGGCTGAAGTGTTGAAAAAAGCAGGCGTTTATGACAAACGTAAATTATTTGGTGTGACAACTTTAGACGTGTTACGTTCTGAAACTTTTGTGGCTGAATTAAAAGGTTTAAATGTTTCTCGTACCAGCGTTCCTGTTATTGGTGGTCACTCAGGTGTGACTATTCTTCCATTACTTTCTCAAGTTCTCAATGCTGTGTTAGCTAAAATGAAAGATTTCTGTCAGCGTATTATTTCTGGCGAATGGAAAGGCTATACAGGCAAAGCCATTACGGATGTAGTGAATATTAGGCCCTTATATGGTAACCGAAGCACTTCGCCCGTATAAAAATCATCTAAATATGCACTTTGTTTCAAATGTCGATGGTACACATATTGCGGAAACCTTAAAAAAAGTCAATCCAGAAACGACTCTTTTCTTAGTAGCATCGAAAACTTTTACAACTCAAGAAACCATGACAAATGCACAAAGTGCGCGTGATTGGTTACTAAAAGCAGCGAAAGATGAAACTTGGGTTAGATGTTGCGCTTGGGATTGGTGGTTTGCCTATGGGTCGAATTGTAGAAATTTTCGGGCCTGAATCATCGGGTAAAACAACATTAACTCTTTCCGTCATTGCTCAAGCGCAAAAAGCAGGAAAAACCTGTGCATTTATTGATGCAGAACACGCACTTGATCCTATTTATGCAGCAAAACTTGGTGTAGATGTAAAAGAACTTTTTGTTTCTCAACCAGATAATGGGGAACAGGCACTTGAAATCTGTGATGCATTAGTTCGCTCAGGTGCAATTGATGTAATTATTGTGGACTCCGTTGCCGCACTGACACCAAAAGCTGAAATTGAAGGCGATATGGGCGATTCTCATATGGGTCTGCAAGCACGTTTA
>CP020014/11P6H/USA-Baffalo/1998
GCTGCAATCAAAGCGGGGACTGAACTTGGCAAACAAGCTAAAGCATTAATGGATGAAGGTAAATTAGTACCAGATGAATTAACCGTTGCCCTTGTAAAAGATCGTATTGCTCAAGCTGACTGCGCAAATGGTTTCTTGTTAGATGGTTTCCCTCGTACTATTCCACAAGCGGATGCACTGAAAGATTCAGGCGTTAAAATTGACTTTGTTTTAGAATTTGATGTGCCAGACGAAGTGATTGTTGAACGTATGAGTGGCCGTCGCGTACATCAAACGTCTGGTCGTTCTTACCACATCGTTTATAATCCACCAAAAGTGGAAGGTAAGGATGATGTAACAGGTGAAGATTTAATTATTCGTGCAGATGATAAACCAGAAACTGTATTAGATCGTTTAGCCGTATATCATAAACAAACTAGCCCATTAATTGATTATTACCAAGCGGTGGCGACCTCGAAAATGCGTAAAACGCAGGATCGTATGGCTGCATCTCGTCCGTATTCTGAAACTATCCGTAACGTTATTAGTCATGTGTCTAAAGCAAGTATCGGTTATAAACATCCGTTCTTAGTTGAGCGTGAAGTGAAGAAAATCGGTATCTTGGTTATTTCAACAGATCGTGGTATGTGTGGTGGATTAAATGTTAATTTATTCAAAACCACGCTTAACCAAATCAAAAATTGGAAAGAACAAAATATTTCTACAGATTTGGGCTTAATAGGTTCAAAGGGGATTAGTTTTTTCCGTTCCTTCGGATTTAATATCAAAGGTCAGCTTTCTGGTTTAGGTGATACACCTGCTCTAGAAGAGTTAATTGGTGTGGCAAATACAATGTTTGATGCTTATCGTAAATGGTAAATAACAAACCAAAATTGGCTTGTAAAACTTTCTTACGTGATTACAGCGGCCATATGCGTATCGAGCCATTAGCAAACTTCCCTATTGAACGCGACTTAGTGGTTGATTTAAGCCACTTTATCGAAAGTTTAGAGGCAATTAAGCCTTATATTATTGGTAACGAAGCACCAGCATTAGATGGTAAACCACATCCATCGAAAGAATTACAAGTAAGCCGTACTAAACAAACGCCAGCACAGCTTGAGAAATATCGTCAATTCTCAATGTGTATCAACTGTGGTTTATGCTATGCCGCTTGCCCTCAATTTGGTTTAAATCCTGAATTCTTAGGCCCTGCAGCTATTACAATGGCACACCGTTACAACCTTGATAACCGTGACCATGGTAAAGCAAAACGTATGTCATTATTAAATGGTAAAAACGGGGTTTGGAGTTGTACTTTCGTTGGCTATTGCTCAGAAGTTTGTCCACACTTGAAGGTGCGGATGTTGTATTAATTTCTGCTGGTGTTGCACGTAAACCTGGTATGGATCGTTCAGATTTATTCAATATTAATGCAGGTATCGTGCGTGGTTTAATTGAAAAAGTCGCGGTTACTTGTCCGAAAGCATGCGTTGGTATCATCACTAACCCAGTAAATACTACTGTTGCAATTGCGGCTGAAGTGCTGAAAAAAGCAGGCGTTTACGACAAACGTAAATTATTTGGTGTGACAACTTTAGACGTGTTACGTTCTGAAACCTTTGTGGCTGAATTAAAAGGTTTAAATGTTTCTCGTACAAGCGTTCCTGTTATTGGTGGTCACTCAGGTGTGACTATTCTTCCATTACTTTCTCAAGTTCTCAATGCTGTGTTAGCTAAAATGAAAGATTTCTGTCAGCGTATTATTTCTGGCGAATGGAAAGGCTATACAGGCAAAGCCATTACGGATGTAGTGAATATTAGGGCCTTATATGGTAACCGAAGCACTTCGCCCGTATAAAAATCATCTAAATATGCACTTTGTTTCAAATGTCGATGGTACACACATTGCAGAAACCTTAAAAAAAGTCAATCCAGAAACGACGCTTTTCTTAGTAGCATCGAAAACTTTTACAACTCAAGAAACCATGACAAATGCGCAAAGTGCGCGTGATTGGTTACTGAAAGCGGCGAAAGATGAAACTTGGCTTAGATGTTGCACTAGGAATTGGTGGTTTACCTATGGGACGAATTGTAGAAATTTTCGGGCCTGAATCATCGGGTAAAACAACATTAACTCTTTCCGTCATTGCTCAAGCACAAAAAGCAGGAAAAACCTGTGCATTTATTGATGCAGAACACGCACTTGATCCTATTTATGCAGCAAAACTTGGTGTAGATGTAAAAGAACTTTTTGTTTCTCAACCAGATAATGGGGAACAGGCACTTGAAATCTGTGATGCATTAGTTCGCTCAGGCGCAATTGATGTTATTATTGTGGACTCCGTTGCCGCACTGACGCCAAAAGCTGAAATTGAAGGGGATATGGGCGATTCTCATATGGGTCTGCAAGCACGTTTA
>CP029620/10P129H1/USA-Baffalo/2000
GCTGCAATCAAAGCGGGGACTGAACTTGGCAAACAAGCTAAAGCATTAATGGATGAAGGTAAATTAGTACCAGATGAATTAACCGTTGCACTTGTAAAAGATCGTATTGCACAACCTGACTGCGCAAATGGTTTCTTGTTAGATGGTTTCCCTCGTACTATTCCACAAGCGGATGAGCTGAAAGATTCAGGTGTTAAAATTGATTTTGTTTTAGAATTCGATGTGCCAGACGAAGTGATTGTTGAACGTATGAGCGGTCGTCGTGTACACCAGGCATCTGGTCGTTCTTACCACATCGTTTATAATCCACCCAAAGTGGAAGGTAAAGATGATGTAACTGGCGAAGATTTAATTATTCGTGCAGATGATAAACCAGAAACTGTATTAGATCGTTTAGCCGTATATCATAAACAAACTAGTCCATTAATTGATTATTACCAAGCGGTGGCAACCTCGAAAATGCGTAAAACGCAGGATCGTATGGCTGCATCTTGTCCGTATTCTGAAACTATCCGTAACGTTATTAGTCATGTGTCTAAGGCAAGTATCGGTTATAAACATCCGTTCTTAGTTGAGCGCGAAGTGAAGAAAATCGGTATCTTGGTTATTTCAACAGATCGTGGGATGTGTGGTGGGTTAAATGTTAATTTATTCAAAACCATACTTAACCAAATAAAAAATTGGAAAGAACAAAATATTTCTACAGATTTGGGCTTAATAGGTTCAAAAGGGATTAGTTTTTTCCGTTCCTTTGGATTTAATATCAAAGGTCAGCTTTCTGGTTTAGGCGATACGCCCGCTCTAGAAGAGTTAATTGGTGTCGCAAATACAATGTTTGATGCTTATCGTAAATGGTAAATAACAAACCGAAATTGGCGTGTAAAACGTTCTTACGTGATTACAGCGGCCATATGCGTATTGAGCCGTTAGCAAACTTCCCAATTGAACGCGACTTAGTGGTTGATTTAAGCCACTTTATCGAAAGTTTAGAGGCAATTAAACCTTATATTATTGGTAACGAAGCACCAGCTTTAGATGGTAAACCACATCCATCAAAAGAATTGCAAGTTAGCCGTACTAAACAAACGCCAGCACAGCTTGAGAAATATCGTCAATTCTCAATGTGTATCAACTGTGGTTTATGCTATGCCGCTTGCCCTCAATTTGGTTTAAATCCTGAATTCTTAGGCCCTGCAGCTATTACTATGGCTCATCGTTATAATCTTGATAACCGTGACCATGGTAAAGCAAAACGTATGTCATTATTAAATGGTAAAAACGGGGTTTGGAGTTGTACTTTCGTTGGCTATTGCTCAGAAGTTTGTCCACACTTGAAGGTGCGGATGTTGTATTAATTTCTGCTGGTGTTGCACGTAAACCTGGTATGGATCGTTCAGATTTATTCAATATTAATGCAGGTATTGTTCGTGGTTTAATTGAAAAAGTCGCGGTTACTTGCCCTAAAGCCTGTGTTGGTATTATCACTAACCCAGTAAATACTACTGTTGCGATTGCGGCTGAAGTGTTGAAAAAAGCAGGTGTTTACGACAAACGTAAATTATTTGGTGTGACAACTTTAGACGTGTTACGTTCTGAAACTTTTGTGGCTGAATTAAAAGGTTTAAATGTTTCTCGCACCAGCGTTCCTGTTATTGGTGGTCACTCAGGTGTGACTATTCTTCCATTACTTTCTCAAGTTCTCAATGCTGTGCTAGCTAAAATGAAAGATTTTTGTCAGCGTATTATTTCTGGCGAATGGAAAGGATATACAGGTAAAGCCATTACTGATGTAGTAAATATTAGGCCCTTATATGGTAACCGAAGCACTTCGCCCGTATAAAAATCATCTAAATATGCACTTTGTTTCAAATGTCGATGGTACACATATTGCGGAGACCTTAAAAAAAGTCAATCCAGAAACTACTCTTTTCTTAGTGGCATCGAAAACCTTTACAACTCAAGAAACCATGACAAATGCGCAAAGTGCACGTGATTGGTTACTGAAAGCAGCGAAAGATGAAACTTGGCTTAGATGTAGCACTAGGAATTGGTGGTTTACCTATGGGACGAATTGTTGAAATCTTCGGACCTGAATCATCGGGTAAAACAACATTAACACTATCTGTAATTGCTCAAGCGCAAAAAGCCGGAAAAACCTGTGCATTTATTGATGCAGAACACGCACTTGATCCTATTTATGCAGCAAAACTTGGTGTAGATGTAAAAGAGCTTTTTGTTTCTCAACCAGATAATGGTGAACAAGCACTTGAAATTTGTGATGCATTAGTTCGCTCAGGTGCAATTGATGTAATTATTGTGGATTCCGTTGCCGCACTAACACCAAAAGCTGAAATTGAAGGCGATATGGGTGATTCTCATATGGGTCTGCAAGCACGTTTA
>CP005967/KR494
GCTGCAATCAAAGCGGGGACTGAATTGGGCAAACAAGCTAAAGCATTAATGGATGAAGGTAAATTAGTACCAGATGAATTAACCGTTGCGCTTGTAAAAGATCGTATTGCACAACCTGACTGCGCAAATGGTTTCTTGTTAGATGGTTTCCCTCGTACTATTCCACAAGCGGATGCACTGAAAGATTCAGGTGTTAAAATTGACTTTGTTTTAGAATTTGATGTGCCAGACGAAGTGATTGTTGAACGTATGAGCGGTCGTCGTGTACACCAAGCATCTGGTCGTTCTTACCACATCGTTTATAATCCACCCAAAGTGGAAGGTAAAGATGATGTAACTGGCGAAGATTTAATTATTCGTGCAGATGATAAACCAGAAACTGTATTAGATCGTTTAGCCGTATATCATAAACAAACTAGTCCATTAATTGATTATTACCAAGCGGTGGCGACCTCGAAAATGCGTAAAACGCAGGATCGTATGGCTGCATCTCGTCCGTATTCTGAAACTATCCGTAACGTTATTAGTCATGTGTCTAAAGCAAGTATCGGTTATAAACACCCGTTCTTAGTTGAGCGTGAAGTGAAGAAAATCGGTATCTTGGTTATTTCAACAGATCGTGGTATGTGTGGTGGATTAAATGTTAATTTATTCAAAACCACGCTTAACCAAATCAAAAATTGGAAAGAACAAAATATTTCTACAGATTTGGGCTTAATAGGTTCAAAGGGGATTAGTTTTTTCCGTTCCTTTGGATTTAATATCAAAGGTCAGCTTTCTGGTTTAGGCGATACGCCCGCTCTAGAAGAATTAATTGGTGTGGCAAATACAATGTTTGATGCTTATCGTAAATGGTAAATAACAAACCGAAATTGGCGTGTAAAACGTTCTTACGTGATTACAGCGGTCATATGCGTATTGAGCCGTTAGCAAACTTCCCAATTGAACGCGACTTAGTGGTTGATTTAAGCCACTTTATCGAAAGTTTAGAGGCAATTAAACCTTATATTATTGGTAACGAAGCGCCAGCATTAGATGGTAAACCACATCCATCAAAAGAGTTGCAAGTAAGCCGTACTAAACAAACGCCAGCACAGCTTGAGAAATATCGTCAATTCTCAATGTGTATCAACTGTGGTTTATGCTATGCCGCTTGCCCTCAATTTGGTTTAAATCCTGAATTCTTAGGCCCTGCAGCTATTACTATGGCTCATCGTTATAATCTTGATAACCGTGACCATGGTAAAGCAAAACGTATGTCATTATTAAATGGTAAAAATGGGGTTTGGAGTTGTACTTTCGTTGGCTATTGCTCAGAAGTTTGTCCACACTTGAAGGTGCGGATGTTGTATTAATTTCTGCTGGTGTTGCACGTAAACCTGGTATGGATCGTTCAGATTTATTCAATATTAATGCAGGTATCGTGCGTGGTTTAATTGAAAAAGTCGCGGTTACTTGTCCGAAAGCATGCGTTGGTATCATCACTAACCCAGTAAATACTACCGTTGCGATTGCGGCTGAAGTGCTGAAAAAAGCAGGCGTTTACGACAAACGTAAATTATTTGGTGTGACAACTTTAGACGTGTTACGTTCTGAAACCTTTGTGGCTGAATTAAAAGGTTTAAATGTTTCTCGTACAAGCGTTCCTGTTATTGGTGGTCACTCAGGTGTGACTATTCTTCCATTACTTTCTCAAGTTCTCAATGCGGTGCTAGCTAAAATGAAAGATTTCTGTCAGCGTATTATTTCTGGCGAATGGAAAGGCTATACAGGCAAAGCGATTACTGATGTCGTGAATATTAGGCCCTTATATGGTAACCGAAGCACTTCGCCCGTATAAAAATCATCTAAATATGCACTTTGTTTCAAATGTCGATGGTACACATATTGCGGAGACCTTAAAAAAAGTCAATCCTGAAACCACTCTTTTCTTAGTGGCATCGAAAACCTTTACAACTCAAGAAACCATGACAAATGCGCAAAGTGCACGTGATTGGTTACTGAAAGCAACGAAAGATGAAACTTGGCTTAGATGTTGCACTGGGAATTGGTGGTTTACCTATGGGTCGAATTGTAGAAATATTCGGACCTGAATCATCTGGTAAAACAACATTAACTCTTTCCGTCATTGCTCAAGCGCAAAAAGCAGGAAAAACCTGTGCATTTATTGATGCAGAACACGCACTTGACCCTATTTATGCAGCAAAACTTGGTGTAGATGTAAAAGAACTTTTTGTTTCTCAACCAGATAATGGAGAACAAGCACTTGAAATATGTGATGCATTAGTTCGTTCTGGTGCAATTGATGTAATTATTGTGGACTCCGTTGCCGCACTGACACCAAAAGCTGAAATTGAAGGCGATATGGGGGATTCTCATATGGGTCTGCAAGCGCGTTTA
>CP031249/M15895
GCTGCAATCAAAGCGGGGACTGAACTTGGCAAACAAGCTAAAGCATTAATGGATGAAGGTAAATTAGTACCAGATGAATTAACCGTTGCGCTTGTAAAAGATCGTATTGCACAACCTGACTGCGCAAATGGTTTCTTGTTAGATGGTTTCCCTCGTACCATTCCACAAGCGGATGCTCTAAAAGATTCAGGTGTTAAAATTGATTTTGTTTTAGAATTTGATGTACCAGACGAAGTGATTGTTGAACGTATGAGCGGTCGCCGTGTACACCAAGCATCTGGTCGTTCTTACCACATCGTTTATAATCCACCGAAAGTGGAAGGTAAAGATGATGTAACTGGCGAAGATTTAATTATTCGTGCAGACGATAAACCAGAAACTGTGTTAGATCGTTTAGCCGTATATCATAAACAAACCAGCCCATTAATTGATTATTACCAAGCGGTGGCGACCTCGAAAATGCGTAAAACGCAGGATCGTATGGCTGCATCTCGTCCGTATTCTGAAACTATCCGTAACGTTATTAGTCATGTGTCTAAAGCAAGTACCGGTTATAAACATCCGTTCTTAGTTGAGCGTGAAGTAAAGAAAATCGGTATCTTGGTTATTTCAACAGATCGTGGTATGTGTGGTGGATTAAATGTTAATTTATTCAAAACCACGCTTAACCAAATCAAAAATTGGAAAGAACAAAATATTTCTACAGATTTGGGCTTAATAGGTTCAAAGGGGATTAGTTTTTTCCGTTCCTTTGGATTTAATATCAAAGGTCAGCTTTCTGGTTTAGGCGATACGCCTGCGCTAGAAGAGTTAATTGGTGTGGCAAATACAATGTTTGATGCTTATCGTAAATGGTAAATAATAAACCGAAATTGGCTTGTAAAACGTTCTTACGTGATTATAGCGGCCATATGCGTATTGAGCCGTTAGCAAACTTCCCAATTGAACGCGACTTAGTGGTTGATTTAAGCCACTTTATCGAGAGTTTAGAGGCAATTAAACCTTATATTATTGGTAACGAAGCGCCAGCATTAGATGGTAAACCACATCCATCAAAAGAGTTGCAAGTAAGCCGTACTAAACAAACGCCAGCACAGCTTGAGAAATATCGTCAATTCTCAATGTGTATCAACTGTGGTTTATGCTATGCCGCTTGCCCTCAATTTGGTTTAAATCCTGAATTCTTAGGCCCTGCAGCTATTACTATGGCTCATCGTTATAATCTTGATAACCGTGACCATGGTAAAGCAAAACGTATGTCATTATTAAATGGTAAAAATGGGGTTTGGAGTTGTACTTTCGTTGGTTATTGCTCAGAAGTTTGTCCACACTTGAAGGTGCGGATGTTGTATTAATTTCTGCTGGTGTTGCGCGTAAACCTGGTATGGATCGTTCAGATTTATTCAATATTAATGCAGGTATCGTGCGTGGTTTAATTGAGAAAGTCGCGATTACTTGCCCAAAAGCTTGTGTTGGTATCATCACTAACCCAGTAAATACTACTGTTGCGATTGCGGCTGAAGTGTTGAAAAAAGCAGGTGTTTACGACAAACGTAAATTATTTGGTGTGACAACTTTAGACGTGTTACGTTCTGAAACTTTTGTGGCTGAATTAAAAGGTTTAAATGTTTCTCGTACGAGCGTTCCTGTTATTGGTGGTCACTCAGGTGTGACTATTCTTCCATTACTTTCTCAAGTTCTCAATGCTGTGCTAGCTAAAATGAAAGATTTCTGTCTGCGTATTATTTCTGGTGAATGGAAAGGCTATACAGGCAAAGCGATTACTGATGTTGTGAATATTAGGTCCTTATATGGTAACTGAAGCACTTCGCCCGTATAAAAATCACTTAAATATGCACTTTGTTTCAAATGTGGATGGTACACACATCGCAGAAACCTTAAAAAAAGTCAATCCAGAAACAACTCTTTTCTTAGTGGCATCGAAAACCTTTACAACTCAAGAAACCATGACAAATGCGCAAAGTGCACGTGATTGGTTACTGAAAGCAGCGAAAGATGAAACTTGGCTTAGATGTTGCACTGGGAATTGGTGGTTTACCTATGGGTCGAATTGTAGAAATCTTCGGACCCGAATCATCTGGTAAAACAACATTAACTCTTTCCGTCATTGCTCAAGCGCAAAAAGCAGGAAAAACCTGTGCATTTATTGATGCAGAACACGCACTTGACCCTATTTATGCAGCAAAACTAGGTGTAGATGTAAAAGAACTTTTTGTTTCTCAACCAGATAATGGAGAACAAGCACTTGAAATATGTGATGCATTAGTTCGTTCTGGCGCAATTGATGTAATTATTGTGGACTCCGTTGCCGCACTGACACCAAAAGCTGAAATTGAAGGCGATATGGGGGATTCTCATATGGGTCTGCAAGCGCGTTTA
>Haemophilus_influenzae/6/ZJ/CHN/2017
GCTGCAATCAAAGCGGGGACTGAACTTGGCAAACAAGCTAAAGCATTAATGGATGAAGGTAAATTAGTGCCAGATGAATTAACCGTTGCCCTTGTAAAAGATCGTATTGCTCAAGCTGACTGCACAAATGGTTTCTTGTTAGATGGTTTCCCTCGTACTATTCCACAAGCGGATGCACTGAAAGATTCAGGTGTTAAAATTGACTTTGTTTTAGAATTTGATGTGCCAGACGAAGTGATTGTTGAACGTATGAGTGGCCGTCGCGTACACCAAGCGTCTGGCCGTTCTTACCACATCGTTTATAATCCACCAAAAGTGGAAGGTAAAGATGATGTAACAGGCGAAGATTTAATTATTCGTGCAGACGATAAACCAGAAACTGTATTAGATCGTTTAGCCGTATATCATAAACAAACTAGCCCATTAATTGATTATTACCAAGCGGTGGCAACCTCGAAAATGCGTAAAACGCAGGATCGTATGGCTGCATCTCGTCCGTATTCTGAAACTATCCGTAACGTTATTAGTCATGTGTCTAAGGCAAGTATCGGTTATAAACATCCGTTCTTAGTTGAGCGCGAAGTGAAGAAAATCGGTATCTTGGTTATTTCAACAGATCGTGGGATGTGTGGTGGRTTAAATGTTAATTTATTCAAAACCACACTTAACCAAATAAAAAATTGGAAAGAACAAAATATTTCTACAGATTTGGGCTTAATAGGTTCAAAAGGGATTAGTTTTTTCCGTTCCTTTGGATTTAATATCAAAGGTCAGCTTTCTGGTTTAGGCGATACGCCCGCTCTAGAAGAGTTAATTGGTGTGGCAAATACAATGTTTGATGCTTATCGTAAATGGTAAATAACAAACCAAAATTGGCTTGTAAAACGTTCTTACGTGATTACAGCGGCCATATGCGTATTGAGCCGTTAGCAAACTTCCCAATTGAACGTGACTTAGTGGTTGATTTAAGCCACTTTATCGAAAGTTTAGAGGCAATTAAGCCTTATATTATTGGTAACGAAGCACCAGCATTAGATGGTAAACCACATCCATCGAAAGAATTGCAAGTTAGCCGTACTAAACAAACGCCAGCACAGCTTGAGAAATATCGTCAATTCTCAATGTGTATCAACTGTGGTTTATGCTATGCCGCTTGCCCTCAATTTGGTTTAAATCCTGAATTCTTAGGCCCTGCAGCTATTACGATGGCTCACCGTTATAATCTTGATAACCGTGACCATGGTAAAGCAAAACGTATGTCATTATTAAATGGTAAAAACGGGGTTTGGAGTTGTACTTTCGTTGGCTATTGCTCAGAAGTTTGTCCACACTTGAAGGTGCAGATGTTGTATTAATTTCTGCTGGTGTTGCACGTAAACCTGGTATGGATCGTTCAGATTTATTCAATATTAATGCAGGYATCGTGCGTGGTTTAATTGAAAAAGTCGCGGTTACTTGCCCTAAAGCCTGTGTTGGTATTATCACTAACCCAGTAAATACTACTGTTGCVATTGCGGCTGAAGTATTGAAAAAAGCAGGCGTTTAYGACAAACGTAAATTAKTTGGTGTGACAACTTTAGACGTGTTACGTTCTGAAACTTTTGTGGCTGAATTAAAAGGTTTAAATGTTTCTCGTACGAGCGTTCCTGTTATTGGTGGTCACTCAGGTGTGACTATTCTTCCATTACTTTCTCAAGTTCTCAATRCTGTGCTAGCTAAAATGAAAGATTTCTGTCAGCGTATTATTTCTGGCGAATGGAAAGGCTATACAGGCAAAGCCATTACGGATGTMGTGAATATTAGGCCCTTATATGGTAACCGAAGCGCTTCGCCCATATAAAAATCACCTAAATATGCACTTTGTTTCAAATGTCGATGGTACACACATTGCAGAAACCTTAAAAAAAGTCAATCCAGAAACGACGCTTTTCTTAGTAGCATCGAAAACTTTTACAACTCAAGAAACCATGACAAATGCGCAAAGTGCGCGTGATTGGTTACTGAAAGCRGCGAAAGATGAAACTTGGCTTAGATGTTGCTCTAGGAATTGGTGGTTTACCTATGGGTCGAATTGTAGAAATTTTCGGGCCTGAATCATCGGGTAAAACAACATTAACTCTTTCCGTCATTGCTCAAGCGCAAAAAGCAGGAAAAACCTGTGCATTTATTGATGCAGAACACGCACTTGATCCTATTTATGCAGCAAAACTTGGTGTAGATGTAAAAGAACTTTTTGTTTCTCAACCAGATAATGGGGAACAGGCACTTGAAATCTGTGATGCATTAGTTCGCTCAGGTGCAATTGATGTAATTATTGTGGACTCCGTTGCCGCACTGACACCAAAAGCTGAAATTGAAGGCGATATGGGCGATTCTCATATGGGTCTGCAAGCACGTTTA
>Haemophilus_influenzae/5/ZJ/CHN/2017
GCTGCAATCAAAGCAGGGACTGAACTTGGCAAACAAGCCAAAGCATTAATGGATGAAGGCAAATTAGTACCAGATGAATTAACCGTTGCCCTTGTAAAAGATCGTATYSSKCAAGCTGACTGCGCAAATGGTTTCTTGTTAGATGGTTTCCCTCGTACTATTCCACAAGCGGATGCACTGAAAGATTCAGGTGTTAAAATTGACTTTGTTTTAGAATTTGATGTGCCAGACGAAGTGATTGTTGAACGTATGAGTGGCCGTCGYGTACACCAAGCGTCTGGYCGTTCTTACCACATCGTTTATAATCCACCAAAAGTGGAAGGTAAAGATGATGTAACAGGCGAAGATTTAATTATTCGTGCAGACGATAAACCAGAAACTGTATTAGATCGTTTAGCCGTATATCATAAACAAACTAGCCCATTAATTGATTATTACCAAGCGGTGGCAACCTCGAAAATGCGTAAAACGCAGGATCGTATGGCTGCATCTCGTCCGTATTCTGAAACTATCCGTAACGTTATTAGTCATGTGTCTAAGGCAAGTATCGGTTATAAACATCCGTTCTTAGTTGAGCGTGAAGTGAAGAAAATCGGTATCTTGGTTATTTCAACAGATCGTGGTATGTGTGGTGGATTAAATGTTAATTTATTCAAAACCACACTTAACCAAATCAAAAATTGGAAAGAACAAAATATCTCTACAGATTTGGGCCTGATAGGTTCAAAAGGGATTAGTTTTTTCCGTTCCTTTGGATTTAATATCAAAGGTCAACTTTCTGGTTTAGGCGATACGCCCGCTCTAGAAGAATTAATTGGTGACGCAMATACAATGTTTGATGCTTATCGTAGATGGTAAATAACAAACCAAAATTGGCTTGTAAAACGTTCTTACGTGATTACAGCGGCCATATGCGTATTGAGCCGTTAGCAAACTTCCCAATTGAACGCGACTTAGTGGTTGATTTAAGCCACTTTATYGAAAGTTTAGAGGCAATTAAGCCTTATATTATTGGTAACGAAGCACCAGCATTAGATGGTAAACCACATCCATCGAAAGAATTACAAGTAAGCCGTACTAAACAAACGCCAGCACAGCTTGAGAAATATCGTCAATTCTCAATGTGTATCAACTGTGGTTTATGCTATGCCGCTTGCCCTCAATTTGGTTTAAATCCTGAATTCTTAGGCCCTGCAGCTATTACGATGGCKCATCGTTAYAAYCTTGATAACCGTGACCATGGTAAAGCAAAACGTATGTCATTATTAAATGGTAAAAACGGGGTTTGGAGTTGTACTTTCGTTGGCTATTGCTCAGAAGTTTGTCCACACTTGAAGGTGCGGATGTTGTATTAATTTCTGCTGGTGTTGCRCGTAAACCTGGTATGGATCGTTCAGATTTATTCAATATTAATGCRGGTATCGTGCGTGGTTTAATTGAAAAAGTCGCGGTTACTTGCCCGAAAGCTTGTGTTGGTATCATCACTAAYCCAGTAAATACTACTGTTGCGATTGCGGCTGAAGTATTGAAAAAAGCAGGTGTTTAYGACAAACGTAAATTATTTGGTGTGACAACTTTAGACGTGTTACGTTCTGAAACTTTTGTGGCTGAATTAAAAGGTTTAAATGTTTCTCGTACGAGCGTTCCTGTTATTGGTGGTCACTCAGGTGTGACTATTCTTCCATTACTTTCTCAAGTTCTCAATGCTGTGTTAGCTAAAATGAAAGATTTCTGTCAGCGTATTATTTCTGGCGAATGGAAAGGCTATACAGGCAAAGCCATTACGGATGTTGTGAATATTAGGGCCTTATATGGTAACCGAAGCACTTCGCCCGTATAAAAATCATCTAAATATGCACTTTGTTTCAAATGTCGATGGTACACACATTGCAGAAACCTTAAAAAAAGTCAATCCAGAAACGACGCTTTTCTTAGTAGCATCGAAAACTTTTACAACTCAAGAAACCATGACAAATGCGCAAAGTGCGCGTGATTGGTTACTGAAAGCRGCGAAAGATGA-ACTTGGCTTAGATGTTGCACTAGGAATTGGTGGTTTACCTATGGGACGAATTGTAGAAATTTTCGGGCCTGAATCATCTGGTAAAACMACATTAACTCTTTCYGTCATTGCTCAAGCGCAAAAAGCAGGAAAAACCTGTGCATTTATTGATGCAGAACACGCACTTGATCCTATTTATGCAGCAAAACTTGGTGTAGACGTAAAAGAACTTTTTGTTTCTCAACCAGATAATGGGGAACARGCACTTGAAATCTGTGATGCATTAGTTCGCTCTGGCGCAATTGATGTAATTATTGTGGACTCCGTTGCCGCACTGACACCAAAAGCTGAAATTGAAGGGGATATGGGCGATTCTCATATGGGTCTGCAAGCACGTTTA
>Haemophilus_influenzae/7/ZJ/CHN/2017
GCTGCAATCAAAGCGGGGACTGAACTTGGCAAACAAGCTAAAGCATTAATGGATGAAGGTAAATTAGTACCAGATGAATTAACCGTTGCCCTTGTAAAAGATCGTATTGCTCAAGCTGACTGCGCAAATGGTTTCTTGTTAGATGGTTTCCCTCGTACTATTCCACAAGCGGATGCACTGAAAGATTCAGGCGTTAAAATTGACTTTGTTTTAGAATTTGATGTGCCAGACGAAGTGATTGTTGAACGTATGAGTGGCCGTCGCGTACATCAAACGTCTGGTCGTTCTTACCACATCGTTTATAATCCACCAAAAGTGGAAGGTAAGGATGATGTAACAGGTGAAGATTTAATTATTCGTGCAGATGATAAACCAGAAACTGTATTAGATCGTTTAGCCGTATATCATAAACAAACCAGCCCATTAATTGATTATTACCAAGCGGTGGCGACCTCGAAAATGCGTAAAACGCAGGATCGTATGGCTGCATCTCGTCCGTATTCTGAAACTATCCGTAACGTTATTAGTCATGTGTCTAAAGCAAGTATCGGTTATAAACATCCGTTCTTAGTTGAGCGTGAAGTGAAGAAAATCGGTATCTTGGTTATTTCAACAGATCGTGGTATGTGTGGTGGATTAAATGTTAATTTATTCAAAACCACRCTTAACCAAATCAAAAATTGGAAAGAACAAAATATTTCTACAGATTTGGGCTTAATAGGTTCAAAGGGGATTAGTTTTTTCCGTTCCTTCGGATTTAATATCARAGGTCARCTTTCTGGTTTAGGTGATACACCTGCTCTAGAAGAGTTAATTGGTGTSGCAAATACAATGTTTGATGCTTATCGTAAATGGTAAATAACAAACCAAAATTGGCTTGTAAAACTTTCTTACGTGATTACAGCGGCCATATGCGTATCGAGCCATTAGCAAACTTCCCTATTGAACGCGACTTAGTGGTTGATTTAAGCCACTTTATCGAAAGTTTAGAGGCAATTAAGCCTTATATTATTGGTAACGAAGCACCAGCATTAGATGGTAAACCACATCCATCGAAAGAATTACAAGTAAGCCGTACTAAACAAACGCCAGCACAGCTTGAGAAATATCGTCAATTCTCAATGTGTATCAACTGTGGTTTATGCTATGCCGCTTGCCCTCAATTTGGTTTAAATCCTGAATTCTTAGGCCCTGCAGCKATTACAATGGCACACCGTTACAACCTTGATAACCGTGACCATGGTAAAGCAAAACGTATGTCATTATTAAATGGTAAAAACGGGGTTTGGAGTTGTACTTTCGTTGGCTATTGCTCAGAAGTTTGTCCACACTTGAGGGTGCGGATGTTGTATTAATTTCTGCTGGTGTTGCTCGTAAACCTGGTATGGATCGTTCAGATTTATTCAATATTAATGCAGGCATTGTTCGTGGTTTAATTGAAAAAGTCGCGGTTACTTGTCCGAAAGCATGCGTTGGTATCATCACTAACCCAGTAAATACTACTGTTGCRATTGCGGCTGAAGTATTGAAAAAAGCAGGCGTTTACGACAAACGTAAATTATTTGGTGTGACAACTTTAGACGTGTTACGTTCTGAAACCTKKGKGGCTGAATTAAAAGGTTTAAATGTTTCTCGTACAAGCGTTCCTGTTATTGGTGGTCACTCAGGTGTGACTATTCTTCCATTACTTTCTCAAGTTCGCAATGCTGTGTTAGCTAAAATGAAAGATTTCTGTCAGCGTATTATTTCTGGCGAATGGAAAGGCTATACAGGCAAAGCCATTACGGATGTAGTGAATATTAGGCCCTTATATGGTAACCGAAGCACTTCGCCCGTATAAAAATCATCTAAATATGCACTTTGTTTCAAATGTCGATGGTACACACATTGCAGAAACCTTAAAAAAAGTCAATCCAGAAACGACGCTTTTCTTAGTAGCATCGAAAACTTTTACAACTCAAGAAACCATGACAAATGCGCAAAGTGCGCGTGATTGGTTACTGAAAGCGGCGAAAGATGAAACTTGGCTTAGATGTTGCASKAGGAATTGGTGGTTTACCTATGGGACGAATTGTAGAAATTTTCGGGCCTGAATCATCGGGTAAAACAACATTAACTCTTTCCGTCATTGCTCAAGCACAAAAAGCAGGAAAAACCTGTGCATTTATTGATGCAGAACACGCACTTGATCCTATTTATGCAGCAAAACTTGGTGTAGATGTAAAAGAACTTTTTGTTTCTCAACCAGATAATGGGGAACAGGCACTTGAAATCTGTGATGCATTAGTTCGCTCAGGTGCAATTGATGTAATTATTGTGGACTCCGTTGCCGCACTGACGCCAAAAGCTGAAATTGAAGGGGATATGGGCGATTCTCATATGGGTCTGCAAGCACGTTTA
