# Supplementary material for: High resolution metagenomic characterization of complex infectomes in paediatric acute respiratory infection
Source: Sci Rep. 2020 Mar 3;10:3963. doi: 10.1038/s41598-020-60992-6 (PMC7054269; doi:10.1038/s41598-020-60992-6)
Supplement: Supplementary file 2 — Supplementary dataset. [file 41598_2020_60992_MOESM2_ESM.zip › supplementary_data/Fig4B_Klebsiella_pneumoniae_MLST_alignment.fasta]

>Klebsiella_pneumoniae/4/ZJ/CHN/2017
CTGAAGTGGGACGAAGTTGGTGTTGACGTTGTTGCTGAAGCAACCGGTATCTTCCTGACCGACGAAACCGCTCGTAAACACATCACCGCTGGCGCGAAAAAAGTCGTTCTGACTGGCCCGTCCAAAGACAACACTCCGATGTTCGTTCGCGGCGCTAACTTCGACGCTTACGCTGGCCAGGACATCGTTTCCAACGCTTCCTGCACCACCAACTGCCTGGCGCCGCTGGCTAAAGTTATCAACGACAACTTCGGTATCGTTGAAGGCCTGATGACCACCGTCCACGCTACCACCGCTACTCAGAAAACCGTTGATGGCCCGTCTCACAAAGACTGGCGCGGCGGCCGCGGCGCAGCTCAGAACATCATCCCGTCCTCTACCGGCGCTGCTAAAGCAGTAGGTAAAGT-----ATGATCACCTTCCTGGATACCCCAGGCCACGCCGCGTTTACCTCCATGCGTGCTCGTGGCGCGCAGGCGACGGATATCGTGGTTCTGGTGGTGGCGGCAGACGACGGCGTGATGCCGCAGACTATCGAAGCTATCCAGCACGCTAAAGCGGCGCAGGTACCGGTGGTAGTGGCGGTGAACAAGATCGATAAGCCAGAAGCCGATCCGGATCGCGTGAAGAACGAACTGTCCCAGTACGGCATCCTGCCGGAAGAGTGGGGCGGCGAGAGCCAGTTCGTCCACGTTTCCGCGAATGTAGTGCTGATCTCCGCGGGCGTGGCGCGTAAGCCCGGCATGGATCGTTCCGACCTGTTTAATGTGAATGCGGGTATCGTGAAGAACCTCGTGCAGCGGATCACCAACCCGGTGAATACCA-CGTGGCTATCGCCGCCGAAGTACTGAAAAAAGCCGGCGTGTACGATAAAAACAAACTGTTCGGCGTTACCACGCTGGACATCATCCGTTCCAATACCTTTGTGGCGGAGCTGAAAGGTAAATCGGCAACCGAGGTGGAAGTCCCGGTCATTGGTGGTCACTCCGGGG----------------------GCCGATCCCCGGCGTCAGCTTTAGCGATCAGGAAATTGCCGACCTGACTAAACGTATTCAGAACGCCGGTACCGAAGTCGTGGAAGCGAAAGCGGGCGGCGGGTCGGCGACCTTGTC-----TAAGTATGTTGACCGTAACGGCCACGCGGTAGACTACCAGACTGGCCCAATCATCTGGGGTGAGCCGGGCACCAACGGTCAGCACGCGTTCTACCAGCTGATCCACCAGGGCACCAAAATGGTACCGTGCGATTTCATCGCTCCGGCTATCACCCACAACCCGCTGTCTGACCACCATCAGAAACTGCTGTCTAACTTCTTCGCCCAGACCGAGGCCCTGGCCTTTGGTAAATCCCGCGAAGTGGTTGAGCAGGAATATCGCGATCAGGGTAAAGACCCGGCGACCCTGGAGCACGTGGTGCCGTTCAAAGTGTTCGAAGGTAACCGCCCGACTAACTCCATCCTGCTGCGTGAGATCACCCCGTTCAGCCTCGGGGCGCTGATTGCCCTGTACGAGCACAAAATCTTCACCAAACTACGGTCGCGTATGTCCGATCGAAACGCCTGAAGGTCCGAACATCGGTCTGATTAACTCCCTGTCCGTGTACGCGCAGACCAACGAATATGGCTTCCTTGAGACGCCGTATCGTAAAGTGACCGACGGTGTGGTTACTGACGAAATTCACTACCTGTCTGCTATCGAAGAAGGCAACTACGTTATCGCTCAGGCGAACTCCAACCTGGATGAAAACGGCCACTTCGTAGAAGATCTGGTTACCTGCCGTAGCAAAGGCGAATCCAGCTTGTTCAGCCGCGACCAGGTTGACTACATGGACGTATCCACCCAGCAGGTGGTATCCGTCGGTGCGTCCCTGATCCCGTTCCTGGAACACGATGACGCCAACCGTGCATTGATGGGTGCGAACATGCAACGTCAGGCGGTTCCGACTCTGCGCGCAGATAAGCCGCTGGTTGGTACCGGTATGGAACGTGCTGTTGCCGTTGACTCCGGTGTTACTGCC-----------------AAAGGTTGAACAGCCGAAGCGGGAAGTGAAGCCGGCAGCAGAGCCGCGTCCGGCCTCGCCGTTTGAAAACAACAATACGGCGCCGGCGCGTACAGCGCCA
>CP032222/AR-0046
CTGAAGTGGGACGAAGTTGGTGTTGACGTTGTTGCTGAAGCAACCGGTATCTTCCTGACCGACGAAACCGCTCGTAAACACATCACCGCTGGCGCGAAAAAAGTCGTTCTGACTGGCCCGTCCAAAGACAACACTCCGATGTTCGTTCGCGGCGCTAACTTCGACGCTTACGCTGGCCAGGACATCGTTTCCAACGCTTCCTGCACCACTAACTGCCTGGCGCCGCTGGCTAAAGTTATCAACGACAACTTCGGTATCGTTGAAGGCCTGATGACCACCGTCCACGCTACCACCGCTACTCAGAAAACCGTTGATGGCCCGTCTCACAAAGACTGGCGCGGCGGCCGCGGCGCAGCTCAGAACATCATCCCGTCCTCTACCGGCGCTGCTAAAGCAGTAGGTAAAGT-----ATGATCACCTTCCTGGATACCCCGGGCCACGCCGCGTTTACCTCCATGCGTGCTCGTGGCGCACAGGCGACGGATATTGTGGTTCTGGTGGTGGCGGCAGACGACGGCGTGATGCCACAGACTATCGAAGCTATCCAGCACGCTAAAGCGGCGCAGGTACCGGTGGTAGTGGCGGTGAACAAGATCGATAAGCCAGAAGCCGATCCGGATCGCGTGAAGAACGAACTGTCCCAGTACGGCATCCTGCCGGAAGAGTGGGGCGGCGAGAGCCAGTTTGTCCACGTTTCCGCGAATGTAGTGCTGATCTCCGCGGGCGTGGCGCGTAAGCCCGGCATGGATCGTTCCGACCTGTTTAATGTGAATGCGGGTATCGTGAAGAACCTCGTGCAGCAGATCACCAACCCGGTGAATACCACCGTGGCTATTGCCGCCGAAGTACTGAAAAAAGCCGGCGTGTACGATAAAAACAAACTGTTCGGCGTTACCACGCTGGACATCATCCGTTCCAATACCTTTGTGGCTGAGCTGAAAGGTAAATCGGCAACCGAGGTGGAAGTCCCGGTCATTGGTGGTCACTCCGGGGTCACCATTCTGCCTTTACTGTCGCAGATCCCCGGCGTCAGCTTTAGCGATCAGGAAATTGCCGACCTGACTAAACGTATTCAGAACGCCGGTACTGAAGTCGTGGAAGCGAAAGCGGGCGGCGGGTCGGCGACCTTGTC-----TAAGTATGTTGACCGTAACGGCCACGCGGTAGACTACCAGACTGGCCCAATCATCTGGGGTGAGCCGGGCACCAACGGTCAGCACGCGTTCTACCAGCTGATCCACCAGGGCACCAAAATGGTACCGTGCGATTTCATCGCTCCGGCTATCACCCACAACCCGCTGTCTGACCACCATCAGAAACTGCTGTCTAACTTCTTCGCCCAGACCGAGGCCCTGGCCTTTGGTAAATCCCGCGAAGTGGTTGAGCAGGAATATCGCGATCAGGGTAAAGACCCGGCGACCCTGGAGCACGTGGTGCCGTTCAAAGTGTTCGAAGGTAACCGCCCGACTAACTCCATCCTGCTGCGTGAGATCACCCCGTTCAGCCTCGGGGCGCTGATTGCCCTGTACGAGCACAAAATCTTCACC--ACTACGGTCGCGTATGTCCGATCGAAACGCCTGAAGGTCCGAACATCGGTCTGATTAACTCCCTGTCCGTGTACGCGCAGACCAACGAATATGGCTTCCTTGAGACGCCGTATCGTAAAGTGACCGACGGTGTGGTTACTGACGAAATTCACTACCTGTCTGCTATCGAAGAAGGCAACTACGTTATCGCTCAGGCGAACTCCAACCTGGATGAAAACGGCCACTTCGTAGAAGATCTGGTTACCTGCCGTAGCAAAGGCGAATCCAGCTTGTTCAGCCGCGACCAGGTTGACTACATGGACGTATCCACCCAGCAGGTGGTATCCGTCGGTGCGTCCCTGATCCCGTTCCTGGAACACGATGACGCCAACCGTGCATTGATGGGTGCGAACATGCAACGTCAGGCGGTTCCGACTCTGCGCGCTGATAAGCCGCTGGTTGGTACCGGTATGGAACGTGCTGTTGCCGTTGACTCCGGTGTTACTGCC-----------------AAAGGTTGAACAGCCGAAGCGGGAAGTGAAGCCGGCTGCAGAGCCGCGTCCGGCCTCGCCGTTTGAAAACAACAATACGGCGCCGGCGCGTACAGCGCCA
>CP037963/SCKP020135/China/2017
CTGAAGTGGGACGAAGTTGGTGTTGACGTTGTTGCTGAAGCAACCGGTATCTTCCTGACCGACGAAACCGCTCGTAAACACATCACCGCTGGCGCGAAAAAAGTCGTTCTGACTGGCCCGTCCAAAGACAACACTCCGATGTTCGTTCGCGGCGCTAACTTCGACGCTTACGCTGGCCAGGACATCGTTTCCAACGCTTCCTGCACCACCAACTGCCTGGCGCCGCTGGCTAAAGTTATCAACGACAACTTCGGTATCGTTGAAGGCCTGATGACCACCGTCCACGCTACCACCGCTACTCAGAAAACCGTTGATGGCCCGTCTCACAAAGACTGGCGCGGCGGCCGCGGCGCAGCTCAAAACATCATCCCGTCCTCTACCGGCGCTGCTAAAGCAGTAGGTAAAGT-----ATGATCACCTTCCTGGATACCCCGGGCCACGCCGCGTTTACCTCCATGCGTGCTCGTGGCGCACAGGCGACGGATATTGTGGTTCTGGTGGTGGCGGCAGACGACGGCGTGATGCCACAGACTATCGAAGCTATCCAGCACGCTAAAGCGGCGCAGGTACCGGTGGTAGTGGCGGTGAACAAGATCGATAAGCCAGAAGCCGATCCGGATCGCGTGAAGAACGAACTGTCCCAGTACGGCATCCTGCCGGAAGAGTGGGGCGGCGAGAGCCAGTTTGTCCACGTTTCCGCGAATGTAGTGCTGATCTCCGCGGGCGTGGCGCGTAAGCCCGGCATGGATCGTTCCGACCTGTTTAATGTGAATGCGGGTATCGTGAAGAACCTCGTGCAGCAGATCACCAACCCGGTGAATACCACCGTGGCTATCGCCGCCGAAGTACTGAAAAAAGCCGGCGTGTACGATAAAAACAAACTGTTCGGCGTTACCACGCTGGACATCATCCGTTCCAATACCTTTGTGGCGGAGCTGAAAGGTAAATCGGCAACCGAGGTGGAAGTCCCGGTCATTGGTGGTCACTCCGGGGTCACCATTCTGCCTTTACTGTCGCAGATCCCCGGCGTCAGCTTTAGCGATCAGGAAATTGCCGACCTGACTAAACGTATTCAGAACGCCGGTACCGAAGTCGTGGAAGCGAAAGCGGGCGGCGGGTCGGCGACCTTGTC-----TAAGTATGTTGACCGTAACGGCCACGCGGTAGACTACCAGACTGGCCCAATCATCTGGGGTGAGCCGGGCACCAACGGTCAGCACGCGTTCTACCAGCTGATCCACCAGGGCACCAAAATGGTACCGTGCGATTTCATCGCTCCGGCTATCACCCACAACCCGCTGTCTGACCACCATCAGAAACTGCTGTCTAACTTCTTCGCCCAGACCGAGGCCCTGGCCTTTGGTAAATCCCGCGAAGTGGTTGAGCAGGAATATCGCGATCAGGGTAAAGACCCGGCGACCCTGGAGCACGTGGTGCCGTTCAAAGTGTTCGAAGGTAACCGCCCGACTAACTCCATCCTGCTGCGTGAGATCACCCCGTTCAGCCTCGGGGCGCTGATTGCCCTGTACGAGCACAAAATCTTCACC--ACTACGGTCGCGTATGTCCGATCGAAACGCCTGAAGGTCCGAACATCGGTCTGATTAACTCCCTGTCCGTGTACGCGCAGACCAACGAATATGGCTTCCTTGAGACGCCGTATCGTAAAGTGACCGACGGTGTGGTTACTGACGAAATTCACTACCTGTCTGCTATCGAAGAAGGCAACTACGTTATCGCTCAGGCGAACTCCAACCTGGATGAAAACGGCCACTTCGTAGAAGATCTGGTTACCTGCCGTAGCAAAGGCGAATCCAGCTTGTTCAGCCGCGACCAGGTTGACTACATGGACGTATCCACCCAGCAGGTGGTATCCGTCGGTGCGTCCCTGATCCCGTTCCTGGAACACGATGACGCCAACCGTGCATTGATGGGTGCGAACATGCAACGTCAGGCGGTTCCGACTCTGCGCGCTGATAAGCCGCTGGTTGGTACCGGTATGGAACGTGCTGTTGCCGTTGACTCCGGTGTTACTGCC-----------------AAAGGTTGAACAGCCGAAGCGGGAAGTGAAGCCGGCAGCAGAGCCGCGTCCGGCCTCGCCGTTTGAAAACAACAATACGGCGCCGGCGCGTACAGCGCCA
>CP032833/INF237
CTGAAGTGGGACGAAGTTGGTGTTGACGTTGTTGCTGAAGCAACCGGTATCTTCCTGACCGACGAAACCGCTCGTAAACACATCACCGCTGGCGCGAAAAAAGTCGTTCTGACTGGCCCGTCCAAAGACAACACTCCGATGTTCGTTCGCGGCGCTAACTTCGACGCTTACGCTGGCCAGGACATCGTTTCCAACGCTTCCTGCACCACCAACTGCCTGGCGCCGCTGGCTAAAGTTATCAACGACAACTTCGGTATCGTTGAAGGCCTGATGACCACCGTTCACGCTACCACCGCTACTCAGAAAACCGTTGATGGCCCGTCTCACAAAGACTGGCGCGGCGGCCGCGGCGCAGCTCAGAACATCATCCCGTCCTCTACCGGCGCTGCTAAAGCAGTAGGTAAAGT-----ATGATCACCTTCCTGGATACCCCGGGCCACGCCGCGTTTACCTCCATGCGTGCTCGTGGCGCGCAGGCGACGGATATCGTGGTTCTGGTGGTGGCGGCAGACGACGGCGTGATGCCGCAGACTATCGAAGCTATCCAGCACGCTAAAGCGGCGCAGGTACCGGTGGTAGTGGCGGTGAACAAGATCGATAAGCCAGAAGCCGATCCGGATCGCGTGAAGAACGAACTGTCCCAGTACGGCATCCTGCCGGAAGAGTGGGGCGGCGAGAGCCAGTTCGTCCACGTTTCCGCGAATGTAGTGCTGATCTCCGCGGGCGTGGCGCGTAAGCCCGGCATGGATCGTTCCGACCTGTTTAATGTGAATGCGGGTATCGTGAAGAACCTCGTGCAGCAGATCACCAACCCGGTGAATACCACCGTGGCTATCGCCGCCGAAGTACTGAAAAAAGCCGGCGTGTACGATAAAAACAAACTGTTCGGCGTTACCACGCTGGACATCATCCGTTCCAATACCTTTGTGGCGGAGCTGAAAGGTAAATCGGCAACCGAGGTGGAAGTCCCGGTCATTGGTGGTCACTCCGGGGTCACCATTCTGCCTTTACTGTCGCAGATCCCCGGCGTCAGCTTTAGCGATCAGGAAATTGCCGACCTGACTAAACGTATTCAGAACGCCGGTACCGAAGTCGTGGAAGCGAAAGCGGGCGGCGGGTCGGCGACCTTGTC-----TAAGTATGTTGACCGTAACGGCCACGCGGTAGACTACCAGACTGGCCCAATCATCTGGGGTGAGCCGGGCACCAACGGTCAGCACGCGTTCTACCAGCTGATCCACCAGGGCACCAAAATGGTACCGTGCGATTTCATCGCTCCGGCTATCACCCACAACCCGCTGTCTGACCACCATCAGAAACTGCTGTCTAACTTCTTCGCCCAGACCGAGGCCTTGGCCTTTGGTAAATCCCGCGAAGTGGTTGAGCAGGAATATCGCGATCAGGCTAAAGACCCGGCGACCCTGGAGCACGTGGTGCCGTTCAAAGTGTTCGAAGGTAACCGCCCGACTAACTCCATCCTGCTGCGTGAGATCACCCCGTTCAGCCTCGGGGCGCTGATTGCCCTGTACGAGCACAAAATCTTCACC--ACTACGGTCGCGTATGTCCGATCGAAACGCCTGAAGGTCCGAACATCGGTCTGATTAACTCCCTGTCCGTGTACGCGCAGACCAACGAATATGGCTTCCTTGAGACGCCGTATCGTAAAGTGACCGACGGTGTGGTTACTGACGAAATTCACTACCTGTCTGCTATCGAAGAAGGCAACTACGTTATCGCTCAGGCGAACTCCAACCTGGATGAAAACGGCCACTTCGTAGAAGATCTGGTTACCTGCCGTAGCAAAGGCGAATCCAGCTTGTTCAGCCGCGACCAGGTTGACTACATGGACGTATCCACCCAGCAGGTGGTATCCGTCGGTGCGTCCCTGATCCCGTTCCTGGAACACGATGACGCCAACCGTGCATTGATGGGTGCGAACATGCAACGTCAGGCGGTTCCGACTCTGCGCGCTGATAAGCCGCTGGTTGGTACCGGTATGGAACGTGCTGTTGCCGTTGACTCCGGTGTTACTGCC-----------------AAAGGTTGAACAGCCGAAGCGGGAAGTGAAGCCGGCAGCAGAGCCGCGTCCGGCCTCGCCGTTTGAAAACAACAATACGGCGCCGGCGCGTACAGCGCCA
>CP035531/NFYY0065/China/2015
CTGAAGTGGGACGAAGTTGGTGTTGACGTTGTTGCTGAAGCAACCGGTATCTTCCTGACCGACGAAACCGCTCGTAAACACATCACCGCTGGCGCGAAAAAAGTCGTTCTGACTGGCCCGTCCAAAGACAACACTCCGATGTTCGTTCGCGGCGCTAACTTCGACGCTTACGCTGGCCAGGACATCGTTTCCAACGCTTCCTGCACCACCAACTGCCTGGCGCCGCTGGCTAAAGTTATCAACGACAACTTCGGTATCGTTGAAGGCCTGATGACCACCGTCCACGCTACCACCGCTACTCAGAAAACCGTTGATGGCCCGTCTCACAAAGACTGGCGCGGCGGCCGCGGCGCAGCTCAGAACATCATCCCGTCCTCTACCGGCGCTGCTAAAGCAGTAGGTAAAGT-----ATGATCACCTTCCTGGATACCCCGGGCCACGCCGCGTTTACCTCCATGCGTGCTCGTGGCGCGCAGGCGACGGATATCGTGGTTCTGGTGGTGGCGGCAGACGACGGCGTGATGCCGCAGACTATCGAAGCTATCCAGCACGCTAAAGCGGCGCAGGTACCGGTGGTAGTGGCGGTGAACAAGATCGATAAGCCAGAAGCCGATCCGGATCGCGTGAAGAACGAACTGTCCCAGTACGGCATCCTGCCGGAAGAGTGGGGCGGCGAGAGCCAGTTTGTCCACGTTTCCGCGAATGTAGTGCTGATCTCCGCGGGCGTGGCGCGTAAGCCCGGCATGGATCGTTCCGACCTGTTTAATGTGAATGCGGGTATCGTGAAGAACCTCGTGCAGCAGATCACCAACCCGGTGAATACCACCGTGGCTATCGCCGCCGAAGTACTGAAAAAAGCCGGCGTGTACGATAAAAACAAACTGTTCGGCGTTACCACGCTGGACATCATCCGTTCCAATACCTTTGTGGCGGAGCTGAAAGGTAAATCGGCAACCGAGGTGGAAGTCCCGGTCATTGGTGGTCACTCCGGGGTCACCATTCTGCCTTTACTGTCGCAGATCCCCGGCGTCAGCTTTAGCGATCAGGAAATTGCCGACCTGACTAAACGTATTCAGAACGCCGGTACCGAAGTCGTGGAAGCGAAAGCGGGCGGCGGGTCGGCGACCTTGTC-----TAAGTATGTTGACCGTAACGGCCACGCGGTAGACTACCAGACTGGCCCAATCATCTGGGGTGAGCCGGGCACCAACGGTCAGCACGCGTTCTACCAGCTGATCCACCAGGGCACCAAAATGGTACCGTGCGATTTCATCGCTCCGGCTATCACCCACAACCCGCTGTCTGACCACCATCAGAAACTGCTGTCTAACTTCTTCGCCCAGACCGAGGCCCTGGCCTTTGGTAAATCCCGCGAAGTGGTTGAGCAGGAATATCGCGATCAGGGTAAAGACCCGGCGACCCTGGAGCACGTGGTGCCGTTCAAAGTGTTCGAAGGTAACCGCCCGACTAACTCCATCCTGCTGCGTGAGATCACCCCGTTCAGCCTCGGGGCGCTGATTGCCCTGTACGAGCACAAAATCTTCACC--ACTACGGTCGCGTATGTCCGATCGAAACGCCTGAAGGTCCGAACATCGGTCTGATTAACTCCCTGTCCGTGTACGCGCAGACCAACGAATATGGCTTCCTTGAGACGCCGTATCGTAAAGTGACCGACGGTGTGGTTACTGACGAAATTCACTACCTGTCTGCTATCGAAGAAGGCAACTACGTTATCGCTCAGGCGAACTCCAACCTGGATGAAAACGGCCACTTCGTAGAAGATCTGGTTACCTGCCGTAGCAAAGGCGAATCCAGCTTGTTCAGCCGCGACCAGGTTGACTACATGGACGTATCCACCCAGCAGGTGGTATCCGTCGGTGCGTCCCTGATCCCGTTCCTGGAACACGATGACGCCAACCGTGCATTGATGGGTGCGAACATGCAACGTCAGGCGGTTCCGACTCTGCGCGCTGATAAGCCGCTGGTTGGTACCGGTATGGAACGTGCTGTTGCCGTTGACTCCGGTGTTACTGCC-----------------AAAGGTTGAACAGCCGAAGCGGGAAGTGAAGCCGGCAGCAGAGCCGCGTCCGGCCTCGCCGTTTGAAAACAACAATACGGCGCCGGCGCGTACAGCGCCA
>CP026157/F932
CTGAAGTGGGACGAAGTTGGTGTTGACGTTGTTGCTGAAGCAACCGGTATCTTCCTGACCGACGAAACCGCTCGTAAACACATCACCGCTGGCGCGAAAAAAGTCGTTCTGACTGGCCCGTCCAAAGACAACACTCCGATGTTCGTTCGCGGCGCTAACTTCGACGCTTACGCTGGCCAGGACATCGTTTCCAACGCTTCCTGCACCACCAACTGCCTGGCGCCGCTGGCTAAAGTTATCAACGACAACTTCGGTATCGTTGAAGGCCTGATGACCACCGTCCACGCTACCACCGCTACTCAGAAAACCGTTGATGGCCCGTCTCACAAAGACTGGCGCGGCGGCCGCGGCGCAGCTCAGAACATCATCCCGTCCTCTACCGGCGCTGCTAAAGCAGTAGGTAAAGT-----ATGATCACCTTCCTGGATACCCCGGGCCACGCCGCGTTTACCTCCATGCGTGCTCGTGGCGCGCAGGCGACGGATATCGTGGTTCTGGTGGTGGCGGCAGACGACGGCGTGATGCCGCAGACTATCGAAGCTATCCAGCACGCTAAAGCGGCGCAGGTACCGGTGGTAGTGGCGGTGAACAAGATCGATAAGCCAGAAGCCGATCCGGATCGCGTGAAGAACGAACTGTCCCAGTACGGCATCCTGCCGGAAGAGTGGGGCGGCGAGAGCCAGTTCGTCCACGTTTCCGCGAATGTAGTGCTGATCTCCGCGGGCGTGGCGCGTAAGCCCGGCATGGATCGTTCCGACCTGTTTAATGTGAATGCGGGTATCGTGAAGAACCTCGTGCAGCAGATCACCAACCCGGTGAATACCACCGTGGCTATCGCCGCCGAAGTACTGAAAAAAGCCGGCGTGTACGATAAAAACAAACTGTTCGGCGTTACCACGCTGGACATCATCCGTTCCAATACCTTTGTGGCGGAGCTGAAAGGTAAATCGGCAACCGAGGTGGAAGTCCCGGTCATTGGTGGTCACTCCGGGGTCACCATTCTGCCTTTACTGTCGCAGATCCCCGGCGTCAGCTTTAGCGATCAGGAAATTGCCGACCTGACTAAACGTATTCAGAACGCCGGTACCGAAGTCGTGGAAGCGAAAGCGGGCGGCGGGTCGGCGACCTTGTC-----TAAGTATGTTGACCGTAACGGCCACGCGGTAGACTACCAGACTGGCCCAATCATCTGGGGTGAGCCGGGCACCAACGGTCAGCACGCGTTCTACCAGCTGATCCACCAGGGCACCAAAATGGTACCGTGCGATTTCATCGCTCCGGCTATCACCCACAACCCGCTGTCTGACCACCATCAGAAACTGCTGTCTAACTTCTTCGCCCAGACCGAGGCCCTGGCCTTTGGTAAATCCCGCGAAGTGGTTGAGCAGGAATATCGCGATCAGGGTAAAGACCCGGCGACCCTGGAGCACGTGGTGCCGTTCAAAGTGTTCGAAGGTAACCGCCCGACTAACTCCATCCTGCTGCGTGAGATCACCCCGTTCAGCCTCGGGGCGCTGATTGCCCTGTACGAGCACAAAATCTTCACC--ACTACGGTCGCGTATGTCCGATCGAAACGCCTGAAGGTCCGAACATCGGTCTGATTAACTCCCTGTCCGTGTACGCGCAGACCAACGAATATGGCTTCCTTGAGACGCCGTATCGTAAAGTGACCGACGGTGTGGTTACTGACGAAATTCACTACCTGTCTGCTATCGAAGAAGGCAACTACGTTATCGCTCAGGCGAACTCCAACCTGGATGAAAACGGCCACTTCGTAGAAGATCTGGTTACCTGCCGTAGCAAAGGCGAATCCAGCTTGTTCAGCCGCGACCAGGTTGACTACATGGACGTATCCACCCAGCAGGTGGTATCCGTCGGTGCGTCCCTGATCCCGTTCCTGGAACACGATGACGCCAACCGTGCATTGATGGGTGCGAACATGCAACGTCAGGCGGTTCCGACTCTGCGCGCTGATAAGCCGCTGGTTGGTACCGGTATGGAACGTGCTGTTGCCGTTGACTCCGGTGTTACTGCC-----------------AAAGGTTGAACAGCCGAAGCGGGAAGTGAAGCCGGCAGCAGAGCCGCGTCCGGCCTCGCCGTTTGAAAACAACAATACGGCGCCGGCGCGTACAGCGCCA
>CP036327/BA28434/India/2017
CTGAAGTGGGACGAAGTTGGTGTTGACGTTGTTGCTGAAGCAACCGGTATCTTCCTGACCGACGAAACCGCTCGTAAACACATCACCGCTGGCGCGAAAAAAGTCGTTCTGACTGGCCCGTCCAAAGACAACACTCCGATGTTCGTTCGCGGCGCTAACTTCGACGCTTACGCTGGCCAGGACATCGTTTCCAACGCTTCCTGCACCACCAACTGCCTGGCGCCGCTGGCTAAAGTTATCAACGACAACTTCGGTATCGTTGAAGGCCTGATGACCACCGTCCACGCTACCACCGCTACTCAGAAAACCGTTGATGGCCCGTCTCACAAAGACTGGCGCGGCGGCCGCGGCGCAGCTCAGAACATCATCCCGTCCTCTACCGGCGCTGCTAAAGCAGTAGGTAAAGT-----ATGATCACCTTCCTGGATACCCCGGGCCACGCCGCGTTTACCTCCATGCGTGCTCGTGGCGCGCAGGCGACGGATATCGTGGTTCTGGTGGTGGCGGCAGACGACGGCGTGATGCCGCAGACTATCGAAGCTATCCAGCACGCTAAAGCGGCGCAGGTACCGGTGGTAGTGGCGGTGAACAAGATCGATAAGCCAGAAGCCGATCCGGATCGCGTGAAGAACGAACTGTCCCAGTACGGCATCCTGCCGGAAGAGTGGGGCGGCGAGAGCCAGTTCGTCCACGTTTCCGCGAATGTAGTGCTGATCTCCGCGGGCGTGGCGCGTAAGCCCGGCATGGATCGTTCCGACCTGTTTAATGTGAATGCGGGTATCGTGAAGAACCTCGTGCAGCAGATCACCAACCCGGTGAATACCACCGTGGCTATCGCCGCCGAAGTACTGAAAAAAGCCGGCGTGTACGATAAAAACAAACTGTTCGGCGTTACCACGCTGGACATCATCCGTTCCAATACCTTTGTGGCGGAGCTGAAAGGTAAATCGGCAACCGAGGTGGAAGTCCCGGTCATTGGTGGTCACTCCGGGGTCACCATTCTGCCTTTACTGTCGCAGATCCCCGGCGTCAGCTTTAGCGATCAGGAAATTGCCGACCTGACTAAACGTATTCAGAACGCCGGTACCGAAGTCGTGGAAGCGAAAGCGGGCGGCGGGTCGGCGACCTTGTC-----TAAGTATGTTGACCGTAACGGCCACGCGGTAGACTACCAGACTGGCCCAATCATCTGGGGTGAGCCGGGCACCAACGGTCAGCACGCGTTCTACCAGCTGATCCATCAGGGCACCAAAATGGTACCGTGCGATTTCATCGCTCCGGCTATCACCCACAACCCGCTGTCTGACCACCATCAGAAACTGCTGTCTAACTTCTTCGCCCAGACCGAGGCCCTGGCCTTTGGTAAATCCCGCGAAGTGGTTGAGCAGGAATATCGCGATCAGGGTAAAGACCCGGCGACCCTGGAGCACGTGGTGCCGTTCAAAGTGTTCGAAGGTAACCGCCCGACTAACTCCATCCTGCTGCGTGAGATCACCCCGTTCAGCCTCGGGGCGCTGATTGCCCTGTACGAGCACAAAATCTTCACC--ACTACGGTCGCGTATGTCCGATCGAAACGCCTGAAGGTCCGAACATCGGTCTGATTAACTCCCTGTCCGTGTACGCGCAGACCAACGAATATGGCTTCCTTGAGACGCCGTATCGTAAAGTGACCAACGGTGTGGTTACTGACGAAATTCACTACCTGTCTGCTATCGAAGAAGGCAACTACGTTATCGCTCAGGCGAACTCCAACCTGGATGAAAACGGCCACTTCGTAGAAGATCTGGTTACCTGCCGTAGCAAAGGCGAATCCAGCTTGTTCAGCCGCGACCAGGTTGACTACATGGACGTATCCACCCAGCAGGTGGTATCCGTCGGTGCGTCCCTGATCCCGTTCCTGGAACACGATGACGCCAACCGTGCATTGATGGGTGCGAACATGCAACGTCAGGCGGTTCCGACTCTGCGCGCTGATAAGCCGCTGGTTGGTACCGGTATGGAACGTGCTGTTGCCGTTGACTCCGGTGTTACTGCC-----------------AAAGGTTGAACAGCCGAAGCGGGAAGTGAAGCCGGCAGCAGAGCCGCGTCCGGCCTCGCCGTTTGAAAACAACAATACGGCGCCGGCGCGTACAGCGCCA
>CP006656/JM45/2010
CTGAAGTGGGACGAAGTTGGTGTTGACGTTGTTGCTGAAGCAACCGGTATCTTCCTGACCGACGAAACCGCTCGTAAACACATCACCGCTGGCGCGAAAAAAGTCGTTCTGACTGGCCCGTCCAAAGACAACACTCCGATGTTCGTTCGCGGCGCTAACTTCGACGCTTACGCTGGCCAGGACATCGTTTCCAACGCTTCCTGCACCACTAACTGCCTGGCGCCGCTGGCTAAAGTTATCAACGACAACTTCGGTATCGTTGAAGGCCTGATGACCACCGTCCACGCTACCACCGCTACTCAGAAAACCGTTGATGGCCCGTCTCACAAAGACTGGCGCGGCGGCCGCGGCGCAGCTCAGAACATCATCCCGTCCTCTACCGGCGCTGCTAAAGCAGTAGGTAAAGT-----ATGATCACCTTCCTGGATACCCCGGGCCACGCCGCGTTTACCTCCATGCGTGCTCGTGGCGCGCAGGCGACGGATATCGTGGTTCTGGTGGTGGCGGCAGACGACGGCGTGATGCCGCAGACTATCGAAGCTATCCAGCACGCTAAAGCGGCGCAGGTACCGGTGGTAGTGGCGGTGAACAAGATCGATAAGCCAGAAGCCGATCCGGATCGCGTGAAGAACGAACTGTCCCAGTACGGCATCCTGCCGGAAGAGTGGGGCGGCGAGAGCCAGTTTGTCCACGTTTCCGCGAATGTAGTGCTGATCTCCGCGGGCGTGGCGCGTAAGCCCGGCATGGATCGTTCCGACCTGTTTAATGTGAATGCGGGTATCGTGAAGAACCTCGTGCAGCAGATCACCAACCCGGTGAATACCACCGTGGCTATCGCCGCCGAAGTACTGAAAAAAGCCGGCGTGTACGATAAAAACAAACTGTTCGGCGTTACCACGCTGGACATCATCCGTTCCAATACCTTTGTGGCGGAGCTGAAAGGTAAATCGGCAACCGAGGTGGAAGTCCCGGTCATTGGTGGTCACTCCGGGGTCACCATTCTGCCTTTACTGTCGCAGATCCCCGGCGTCAGCTTTAGCGATCAGGAAATTGCCGACCTGACTAAACGTATTCAGAACGCCGGTACCGAAGTCGTGGAAGCGAAAGCGGGCGGCGGGTCGGCGACCTTGTC-----TAAGTATGTTGACCGTAACGGCCACGCGGTAGACTACCAGACTGGCCCAATCATCTGGGGTGAGCCGGGCACCAACGGTCAGCACGCGTTCTACCAGCTGATCCACCAGGGCACCAAAATGGTACCGTGCGATTTCATCGCTCCGGCTATCACCCACAACCCGCTGTCTGACCACCATCAGAAACTGCTGTCTAACTTCTTCGCCCAGACCGAGGCCCTGGCCTTTGGTAAATCCCGCGAAGTGGTTGAGCAGGAATATCGCGATCAGGGTAAAGACCCGGCGACCCTGGAGCACGTGGTGCCGTTCAAAGTGTTCGAAGGTAACCGCCCGACTAACTCCATCCTGCTGCGTGAGATCACCCCGTTCAGCCTCGGGGCGCTGATTGCCCTGTACGAGCACAAAATCTTCACC--ACTACGGTCGCGTATGTCCGATCGAAACGCCTGAAGGTCCGAACATCGGTCTGATTAACTCCCTGTCCGTGTACGCGCAGACCAACGAATATGGCTTCCTTGAGACGCCGTATCGTAAAGTGACCAACGGTGTGGTTACTGACGAAATTCACTACCTGTCTGCTATCGAAGAAGGCAACTACGTTATCGCTCAGGCGAACTCCAACCTGGATGAAAACGGCCACTTCGTAGAAGATCTGGTTACCTGCCGTAGCAAAGGCGAATCCAGCTTGTTCAGCCGCGACCAGGTTGACTACATGGACGTATCCACCCAGCAGGTGGTATCCGTCGGTGCGTCCCTGATCCCGTTCCTGGAACACGATGACGCCAACCGTGCATTGATGGGTGCGAACATGCAACGTCAGGCGGTTCCGACTCTGCGCGCTGATAAGCCGCTGGTTGGTACCGGTATGGAACGTGCTGTTGCCGTTGACTCCGGTGTTACTGCC-----------------AAAGGTTGAACAGCCGAAGCGGGAAGTGAAGCCGGCAGCAGAGCCGCGTCCGGCCTCGCCGTTTGAAAACAACAATACGGCGCCGGCGCGTACAGCGCCA
>CP000647/MGH-78578
CTGAAGTGGGACGAAGTTGGTGTTGACGTTGTTGCTGAAGCAACCGGTATCTTCCTGACCGACGAAACCGCTCGTAAACACATCACCGCTGGCGCGAAAAAAGTCGTTCTGACTGGCCCGTCCAAAGACAACACTCCGATGTTCGTTCGCGGCGCTAACTTCGACGCTTACGCTGGCCAGGACATCGTTTCCAACGCTTCCTGCACCACCAACTGCCTGGCGCCGCTGGCTAAAGTTATCAACGACAACTTCGGTATCGTTGAAGGCCTGATGACCACCGTCCACGCTACCACCGCTACTCAGAAAACCGTTGATGGCCCGTCTCACAAAGACTGGCGCGGCGGCCGCGGCGCAGCTCAGAACATCATCCCGTCCTCTACCGGCGCTGCTAAAGCAGTAGGTAAAGT-----ATGATCACCTTCCTGGATACCCCGGGCCACGCCGCGTTTACCTCCATGCGTGCTCGTGGCGCGCAGGCGACGGATATCGTGGTTCTGGTGGTGGCGGCAGACGACGGCGTGATGCCGCAGACTATCGAAGCTATCCAGCACGCTAAAGCGGCGCAGGTACCGGTGGTAGTGGCGGTGAACAAGATCGATAAGCCAGAAGCCGATCCGGATCGCGTGAAGAACGAACTGTCCCAGTACGGCATCCTGCCGGAAGAGTGGGGCGGCGAGAGCCAGTTCGTCCACGTTTCCGCGAATGTAGTGCTGATCTCCGCGGGCGTGGCGCGTAAGCCCGGCATGGATCGTTCCGACCTGTTTAATGTGAATGCGGGTATCGTGAAGAACCTCGTGCAGCAGATCACCAACCCGGTGAATACCACCGTGGCTATCGCCGCCGAAGTACTGAAAAAAGCCGGCGTGTACGATAAAAACAAACTGTTCGGCGTTACCACGCTGGACATCATCCGTTCCAATACCTTTGTGGCGGAGCTGAAAGGTAAATCGGCAACCGAGGTGGAAGTCCCGGTCATTGGTGGTCACTCCGGGGTCACCATTCTGCCTTTACTGTCGCAGATCCCCGGCGTCAGCTTTAGCGATCAGGAAATTGCCGACCTGACTAAACGTATTCAGAACGCCGGTACTGAAGTCGTGGAAGCGAAAGCGGGCGGCGGGTCGGCGACCTTGTC-----TAAGTATGTTGACCGTAACGGCCACGCGGTAGACTACCAGACTGGCCCAATCATCTGGGGTGAGCCGGGCACCAACGGTCAGCACGCGTTCTACCAGCTGATCCACCAGGGCACCAAAATGGTACCGTGCGATTTCATCGCTCCGGCTATCACCCACAACCCGCTGTCTGACCACCATCAGAAACTGCTGTCTAACTTCTTCGCCCAGACCGAGGCCCTGGCCTTTGGTAAATCCCGCGAAGTGGTTGAGCAGGAATATCGCGATCAGGGTAAAGACCCGGCGACCCTGGAGCACGTGGTGCCGTTCAAAGTGTTCGAAGGTAACCGCCCGACTAACTCCATCCTGCTGCGTGAGATCACCCCGTTCAGCCTCGGGGCGCTGATTGCCCTGTACGAGCACAAAATCTTCACC--ACTACGGTCGCGTATGTCCGATCGAAACGCCTGAAGGTCCAAACATCGGTCTGATTAACTCCCTGTCCGTGTACGCGCAGACCAACGAATATGGCTTCCTTGAGACGCCGTATCGTAAAGTGACCGACGGTGTGGTTACTGACGAAATTCACTACCTGTCTGCTATCGAAGAAGGCAACTACGTTATCGCTCAGGCGAACTCCAACCTGGATGAAAACGGCCACTTCGTAGAAGATCTGGTTACCTGCCGTAGCAAAGGCGAATCCAGCTTGTTCAGCCGCGACCAGGTTGACTACATGGACGTATCCACCCAGCAGGTGGTATCCGTCGGTGCGTCCCTGATCCCGTTCCTGGAACACGATGACGCCAACCGTGCATTGATGGGTGCGAACATGCAACGTCAGGCGGTTCCGACTCTGCGCGCTGATAAGCCGCTGGTTGGTACCGGTATGGAACGTGCTGTTGCCGTTGACTCCGGTGTTACTGCC-----------------AAAGGTTGAACAGCCGAAGCGGGAAGTGAAGCCGGCAGCAGAGCCGCGTCCGGCCTCGCCGTTTGAAAACAACAATACGGCGCCGGCGCGTACAGCGCCA
>CP009114/blaNDM1
CTGAAGTGGGACGAAGTTGGTGTTGACGTTGTTGCTGAAGCAACCGGTATCTTCCTGACCGACGAAACCGCTCGTAAACACATCACCGCTGGCGCGAAAAAAGTCGTTCTGACTGGCCCGTCCAAAGACAACACTCCGATGTTCGTTCGCGGCGCTAACTTCGACGCTTACGCTGGCCAGGACATCGTTTCCAACGCTTCCTGCACCACTAACTGCCTGGCGCCGCTGGCTAAAGTTATCAACGACAACTTCGGTATCGTTGAAGGCCTGATGACCACCGTCCACGCTACCACCGCTACTCAGAAAACCGTTGATGGCCCGTCTCACAAAGACTGGCGCGGCGGCCGCGGCGCAGCTCAGAACATCATCCCGTCCTCTACCGGCGCTGCTAAAGCAGTAGGTAAAGT-----ATGATCACCTTCCTGGATACCCCGGGCCACGCCGCGTTTACCTCCATGCGTGCTCGTGGCGCGCAGGCGACGGATATCGTGGTTCTGGTGGTGGCGGCAGACGACGGCGTGATGCCGCAGACTATCGAAGCTATCCAGCACGCTAAAGCGGCGCAGGTACCGGTGGTAGTGGCGGTGAACAAGATCGATAAGCCAGAAGCCGATCCGGATCGCGTGAAGAACGAACTGTCCCAGTACGGCATCCTGCCGGAAGAGTGGGGCGGCGAGAGCCAGTTCGTCCACGTTTCCGCGAATGTAGTGCTGATCTCCGCGGGCGTGGCGCGTAAGCCCGGCATGGATCGTTCCGACCTGTTTAATGTGAATGCGGGTATCGTGAAGAACCTCGTGCAGCAGATCACCAACCCGGTGAATACCACCGTGGCTATCGCCGCCGAAGTACTGAAAAAAGCCGGCGTGTACGATAAAAACAAACTGTTCGGCGTTACCACGCTGGACATCATCCGTTCCAATACCTTTGTGGCGGAGCTGAAAGGTAAATCGGCAACCGAGGTGGAAGTCCCGGTCATTGGTGGTCACTCCGGGGTCACCATTCTGCCTTTACTGTCGCAGATCCCCGGCGTCAGCTTTAGCGATCAGGAAATTGCCGACCTGACTAAACGTATTCAGAACGCCGGTACTGAAGTCGTGGAAGCGAAAGCGGGCGGCGGGTCGGCGACCTTGTC-----TAAGTATGTTGACCGTAACGGCCACGCGGTAGACTACCAGACTGGCCCAATCATCTGGGGTGAGCCGGGCACCAACGGTCAGCACGCGTTCTACCAGCTGATCCACCAGGGCACCAAAATGGTACCGTGCGATTTCATTGCTCCGGCTATCACCCACAACCCGCTGTCTGACCACCATCAGAAACTGCTGTCTAACTTCTTCGCCCAGACCGAGGCCCTGGCCTTTGGTAAATCCCGCGAAGTGGTTGAGCAGGAATATCGCGATCAGGGTAAAGACCCGGCGACCCTGGAGCACGTGGTGCCGTTCAAAGTGTTCGAAGGTAACCGCCCGACTAACTCCATCCTGCTGCGTGAGATCACCCCGTTCAGCCTCGGGGCGCTGATTGCCCTGTACGAGCACAAAATCTTCACC--ACTACGGTCGCGTATGTCCGATCGAAACGCCTGAAGGTCCGAACATCGGTCTGATTAACTCCCTGTCCGTGTACGCGCAGACCAACGAATATGGCTTCCTTGAGACGCCGTATCGTAAAGTGACCAACGGTGTGGTTACTGACGAAATTCACTACCTGTCTGCTATCGAAGAAGGCAACTACGTTATCGCTCAGGCGAACTCCAACCTGGATGAAAACGGCCACTTCGTAGAAGATCTGGTTACCTGCCGTAGCAAAGGCGAATCCAGCTTGTTCAGCCGCGACCAGGTTGACTACATGGACGTATCCACCCAGCAGGTGGTATCCGTCGGTGCGTCCCTGATCCCGTTCCTGGAACACGATGACGCCAACCGTGCATTGATGGGTGCGAACATGCAACGTCAGGCGGTTCCGACTCTGCGCGCTGATAAGCCGCTGGTTGGTACCGGTATGGAACGTGCTGTTGCCGTTGACTCCGGTGTTACTGCC-----------------AAAGGTTGAACAGCCGAAGCGGGAAGTGAAGCCGGCAGCAGAGCCGCGTCCGGCCTCGCCGTTTGAAAACAACAATACGGCGCCGGCGCGTACAGCGCCA
>CP035929/B31
CTGAAGTGGGACGAAGTTGGTGTTGACGTTGTTGCTGAAGCAACCGGTATCTTCCTGACCGACGAAACCGCTCGTAAACACATCACCGCTGGCGCGAAAAAAGTCGTTCTGACTGGCCCGTCCAAAGACAACACTCCGATGTTCGTTCGCGGCGCTAACTTCGACGCTTACGCAGGCCAGGACATCGTTTCCAACGCTTCCTGCACCACCAACTGCCTGGCGCCGCTGGCTAAAGTTATCAACGACAACTTCGGTATCGTTGAAGGCCTGATGACCACCGTCCACGCTACCACCGCTACTCAGAAAACCGTTGATGGCCCGTCTCACAAAGACTGGCGCGGCGGCCGCGGCGCAGCTCAGAACATCATCCCGTCCTCTACCGGCGCTGCTAAAGCAGTAGGTAAAGT-----ATGATCACCTTCCTGGATACCCCGGGCCACGCCGCGTTTACCTCCATGCGTGCTCGTGGCGCGCAGGCGACGGATATCGTGGTTCTGGTGGTGGCGGCAGACGACGGCGTGATGCCGCAGACTATCGAAGCTATCCAGCACGCTAAAGCGGCGCAGGTACCGGTGGTAGTGGCGGTGAACAAGATCGATAAGCCAGAAGCCGATCCGGATCGCGTGAAGAACGAACTGTCCCAGTACGGCATCCTGCCGGAAGAGTGGGGCGGCGAGAGCCAGTTCGTCCACGTTTCCGCGAATGTAGTGCTGATCTCCGCGGGCGTGGCGCGTAAGCCCGGCATGGATCGTTCCGACCTGTTTAATGTGAATGCGGGTATCGTGAAGAACCTCGTGCAGCAGATCACCAACCCGGTGAATACCACCGTGGCTATCGCCGCCGAAGTACTGAAAAAAGCCGGCGTGTACGATAAAAACAAACTGTTCGGCGTTACCACGCTGGACATCATCCGTTCCAATACCTTTGTGGCGGAGCTGAAAGGTAAATCGGCAACCGAGGTGGAAGTCCCGGTCATTGGTGGTCACTCCGGGGTCACCATTCTGCCTTTACTGTCGCAGATCCCCGGCGTCAGCTTTAGCGATCAGGAAATTGCCGACCTGACTAAACGTATTCAGAACGCCGGTACCGAAGTCGTGGAAGCGAAAGCGGGCGGCGGGTCGGCGACCTTGTC-----TAAGTATGTTGACCGTAACGGCCACGCGGTAGACTACCAGACTGGCCCAATCATCTGGGGTGAGCCGGGCACCAACGGTCAGCACGCGTTCTACCAGCTGATCCACCAGGGCACCAAAATGGTACCGTGCGATTTCATCGCTCCGGCTATCACCCACAACCCGCTGTCTGACCACCATCAGAAACTGCTGTCTAACTTCTTCGCCCAGACCGAGGCCCTGGCCTTTGGTAAATCCCGCGAAGTGGTTGAGCAGGAATATCGCGATCAGGGTAAAGACCCGGCGACCCTGGAGCACGTGGTGCCGTTCAAAGTGTTCGAAGGTAACCGCCCGACTAACTCCATCCTGCTGCGTGAGATCACCCCGTTCAGCCTCGGGGCGCTGATTGCCCTGTACGAGCACAAAATCTTCACC--ACTACGGTCGCGTATGTCCGATCGAAACGCCTGAAGGTCCGAACATCGGTCTGATTAACTCCCTGTCCGTGTACGCGCAGACCAACGAATATGGCTTCCTTGAGACGCCGTATCGTAAAGTGACCAACGGTGTGGTTACTGACGAAATTCACTACCTGTCTGCTATCGAAGAAGGCAACTACGTTATCGCTCAGGCGAACTCCAACCTGGATGAAAACGGCCACTTCGTAGAAGATCTGGTTACCTGCCGTAGCAAAGGCGAATCCAGCTTGTTCAGCCGCGACCAGGTTGACTACATGGACGTATCCACCCAGCAGGTGGTATCCGTCGGTGCGTCCCTGATCCCGTTCCTGGAACACGATGACGCCAACCGTGCATTGATGGGTGCGAACATGCAACGTCAGGCGGTTCCGACTCTGCGCGCTGATAAGCCGCTGGTTGGTACCGGTATGGAACGTGCTGTTGCCGTTGACTCCGGTGTTACTGCC-----------------AAAGGTTGAACAGCCGAAGCGGGAAGTGAAGCCGGCAGCAGAGCCGCGTCCGGCCTCGCCGTTTGAAAACAACAATACGGCGCCGGCGCGTACAGCGCCA
>CP023416/1050/Spain/2016
CTGAAGTGGGACGAAGTTGGTGTTGACGTTGTTGCTGAAGCAACCGGTATCTTCCTGACCGACGAAACCGCTCGTAAACACATCACCGCTGGCGCGAAAAAAGTCGTTCTGACTGGCCCGTCCAAAGACAACACTCCGATGTTCGTTCGCGGCGCTAACTTCGACGCTTACGCTGGCCAGGACATCGTTTCCAACGCTTCCTGCACCACCAACTGCCTGGCGCCGCTGGCTAAAGTTATCAACGACAACTTCGGTATCGTTGAAGGCCTGATGACCACCGTCCACGCTACCACCGCTACTCAGAAAACCGTTGATGGCCCGTCTCACAAAGACTGGCGCGGCGGCCGCGGCGCAGCTCAGAACATCATCCCGTCCTCTACCGGCGCTGCTAAAGCAGTAGGTAAAGT-----ATGATCACCTTCCTGGATACCCCGGGCCACGCCGCGTTTACCTCCATGCGTGCTCGTGGCGCGCAGGCGACGGATATCGTGGTTCTGGTGGTGGCGGCAGACGACGGCGTGATGCCGCAGACTATCGAAGCTATCCAGCACGCTAAAGCGGCGCAGGTACCGGTGGTAGTGGCGGTGAACAAGATCGATAAGCCAGAAGCCGATCCGGATCGCGTGAAGAACGAACTGTCCCAGTACGGCATCCTGCCGGAAGAGTGGGGCGGCGAGAGCCAGTTCGTCCACGTTTCCGCGAATGTAGTGCTGATCTCCGCGGGCGTGGCGCGTAAGCCCGGCATGGATCGTTCCGACCTGTTTAATGTGAATGCGGGTATCGTGAAGAACCTCGTGCAGCAGATCACCAACCCGGTGAATACCACCGTGGCTATCGCCGCCGAAGTACTGAAAAAAGCCGGCGTGTACGATAAAAACAAACTGTTCGGCGTTACCACGCTGGACATCATCCGTTCCAATACCTTTGTGGCGGAGCTGAAAGGTAAATCGGCAACCGAGGTGGAAGTCCCGGTCATTGGTGGTCACTCCGGGGTCACCATTCTGCCTTTACTGTCGCAGATCCCCGGCGTCAGCTTTAGCGATCAGGAAATTGCCGACCTGACTAAACGTATTCAGAACGCCGGTACCGAAGTCGTGGAAGCGAAAGCGGGCGGCGGGTCGGCGACCTTGTC-----TAAGTATGTTGACCGTAACGGCCACGCGGTAGACTACCAGACTGGCCCAATCATCTGGGGTGAGCCGGGCACCAACGGTCAGCACGCGTTCTACCAGCTGATCCACCAGGGCACCAAAATGGTACCGTGCGATTTCATCGCTCCGGCTATCACCCACAACCCGCTGTCTGACCACCATCAGAAACTGCTGTCTAACTTCTTCGCCCAGACCGAGGCCCTGGCCTTTGGTAAATCCCGCGAAGTGGTTGAGCAGGAATATCGCGATCAGGGTAAAGACCCGGCGACCCTGGAGCACGTGGTGCCGTTCAAAGTGTTCGAAGGCAACCGCCCGACCAACTCCATCCTGCTGCGTGAGATCACCCCGTTCAGCCTCGGGGCGCTGATTGCCCTGTACGAGCACAAAATCTTCACC--ACTACGGTCGCGTATGTCCGATCGAAACGCCTGAAGGTCCGAACATCGGTCTGATTAACTCCCTGTCCGTGTACGCGCAGACCAACGAATATGGCTTCCTTGAGACGCCGTATCGTAAAGTGACCAACGGTGTGGTTACTGACGAAATTCACTACCTGTCTGCTATCGAAGAAGGCAACTACGTTATCGCTCAGGCGAACTCCAACCTGGATGAAAACGGCCACTTCGTAGAAGATCTGGTTACCTGCCGTAGCAAAGGCGAATCCAGCTTGTTCAGCCGCGACCAGGTTGACTACATGGACGTATCCACCCAGCAGGTGGTATCCGTCGGTGCGTCCCTGATCCCGTTCCTGGAACACGATGACGCCAACCGTGCATTGATGGGTGCGAACATGCAACGTCAGGCGGTTCCGACTCTGCGCGCTGATAAACCGCTGGTTGGTACCGGTATGGAACGTGCTGTTGCCGTTGACTCCGGTGTTACTGCC-----------------AAAGGTTGAACAGCCGAAGCGGGAAGTGAAGCCGGCAGCAGAGCCGCGTCCGGCCTCGCCGTTTGAAAACAACAATACGGCGCCGGCGCGTACAGCGCCA
>CP032200/AR-0097
CTGAAGTGGGACGAAGTTGGTGTTGACGTTGTTGCTGAAGCAACCGGTATCTTCCTGACCGACGAAACCGCTCGTAAACACATCACCGCTGGCGCGAAAAAAGTCGTTCTGACTGGCCCGTCCAAAGACAACACTCCGATGTTCGTTCGCGGCGCTAACTTCGACGCTTACGCTGGCCAGGACATCGTTTCCAACGCTTCCTGCACCACCAACTGCCTGGCGCCGCTGGCTAAAGTTATCAACGACAACTTCGGTATCGTTGAAGGCCTGATGACCACCGTCCACGCTACCACCGCTACTCAGAAAACCGTTGATGGCCCGTCTCACAAAGACTGGCGCGGCGGCCGCGGCGCAGCTCAGAACATCATCCCGTCCTCTACCGGCGCTGCTAAAGCAGTAGGTAAAGT-----ATGATCACCTTCCTGGATACCCCGGGCCACGCCGCGTTTACCTCCATGCGTGCTCGTGGCGCGCAGGCGACGGATATCGTGGTTCTGGTGGTGGCGGCAGACGACGGCGTGATGCCGCAGACTATCGAAGCTATCCAGCACGCTAAAGCGGCGCAGGTACCGGTGGTAGTGGCGGTGAACAAGATCGATAAGCCAGAAGCCGATCCGGATCGCGTGAAGAACGAACTGTCCCAGTACGGCATCCTGCCGGAAGAGTGGGGCGGCGAGAGCCAGTTTGTCCACGTTTCTGCGAATGTAGTGCTGATCTCCGCGGGCGTGGCGCGTAAGCCCGGCATGGATCGTTCCGACCTGTTTAATGTGAATGCGGGTATCGTGAAGAACCTCGTGCAGCTGATCACCAACCCGGTGAATACCACCGTGGCTATCGCCGCCGAAGTACTGAAAAAAGCCGGCGTGTACGATAAAAACAAACTGTTCGGCGTTACCACGCTGGACATCATCCGTTCCAATACCTTTGTGGCGGAGCTGAAAGGTAAATCGGCAACCGAGGTGGAAGTCCCGGTCATTGGTGGTCACTCCGGGGTCACCATTCTGCCTTTACTGTCGCAGATCCCCGGCGTCAGCTTTAGCGATCAGGAAATTGCCGACCTGACTAAACGTATTCAGAACGCCGGTACTGAAGTCGTGGAAGCGAAAGCGGGCGGCGGGTCGGCGACCTTGTC-----TAAGTATGTTGACCGTAACGGCCACGCGGTAGACTACCAGACTGGCCCAATCATCTGGGGTGAGCCGGGCACCAACGGTCAGCACGCGTTCTACCAGCTGATCCACCAGGGCACCAAAATGGTACCGTGCGATTTCATCGCTCCGGCTATCACCCACAACCCGCTGTCTGACCACCATCAGAAACTGCTGTCTAACTTCTTCGCCCAGACCGAGGCCCTGGCCTTTGGTAAATCCCGCGAAGTGGTTGAGCAGGAATATCGCGATCAGGGTAAAGACCCGGCGACCCTGGAGCACGTGGTGCCGTTCAAAGTGTTCGAAGGTAACCGCCCGACTAACTCCATCCTGCTGCGTGAGATCACCCCGTTCAGCCTCGGGGCGCTGATTGCCCTGTACGAGCACAAAATCTTCACC--ACTACGGTCGCGTATGTCCGATCGAAACGCCTGAAGGTCCGAACATCGGTCTGATTAACTCCCTGTCCGTGTACGCGCAGACCAACGAATATGGCTTCCTTGAGACGCCGTATCGTAAAGTGACCAACGGTGTGGTTACTGACGAAATTCACTACCTGTCTGCTATCGAAGAAGGCAACTACGTTATCGCTCAGGCGAACTCCAACCTGGATGAAAACGGCCACTTCGTAGAAGATCTGGTTACCTGCCGTAGCAAAGGCGAATCCAGCTTGTTCAGCCGCGACCAGGTTGACTACATGGACGTATCCACCCAGCAGGTGGTATCCGTCGGTGCGTCCCTGATCCCGTTCCTGGAACACGATGACGCCAACCGTGCATTGATGGGTGCGAACATGCAACGTCAGGCGGTTCCGACTCTGCGCGCTGATAAGCCGCTGGTTGGTACCGGTATGGAACGTGCTGTTGCCGTTGACTCCGGTGTTACTGCC-----------------AAAGGTTGAACAGCCGAAGCGGGAAGTGAAGCCGGCAGCAGAGCCGCGTCCGGCCTCGCCGTTTGAAAACAACAATACGGCGCCGGCGCGTACAGCGCCA
>CP026021/11492/China/2014
CTGAAGTGGGACGAAGTTGGTGTTGACGTTGTTGCTGAAGCAACCGGTATCTTCCTGACCGACGAAACCGCTCGTAAACACATCACCGCTGGCGCGAAAAAAGTCGTTCTGACTGGCCCGTCCAAAGACAACACTCCGATGTTCGTTCGCGGCGCTAACTTCGACGCTTACGCTGGCCAGGACATCGTTTCCAACGCTTCCTGCACCACCAACTGCCTGGCGCCGCTGGCTAAAGTTATCAACGACAACTTCGGTATCGTTGAAGGCCTGATGACCACCGTCCACGCTACCACCGCTACTCAGAAAACCGTTGATGGCCCGTCTCACAAAGACTGGCGCGGCGGCCGCGGCGCAGCTCAGAACATCATCCCGTCCTCTACCGGCGCTGCTAAAGCAGTAGGTAAAGTACGGCATGATCACCTTCCTGGATACCCCGGGCCACGCCGCGTTTACCTCCATGCGTGCTCGTGGCGCGCAGGCGACGGATATCGTGGTTCTGGTGGTGGCGGCAGACGACGGCGTGATGCCGCAGACTATCGAAGCTATCCAGCACGCTAAAGCGGCGCAGGTACCGGTGGTAGTGGCGGTGAACAAGATCGATAAGCCAGAAGCCGATCCGGATCGCGTGAAGAACGAACTGTCCCAGTACGGCATCCTGCCGGAAGAGTGGGGCGGCGAGAGCCAGTTCGTCCACGTTTCCGCGAATGTAGTGCTGATCTCCGCGGGCGTGGCGCGTAAGCCCGGCATGGATCGTTCCGACCTGTTTAATGTGAATGCGGGTATCGTGAAGAACCTCGTGCAGC--ATCACCAACCCGGTGAATACCACCGTGGCTATCGCCGCCGAAGTACTGAAAAAAGCCGGCGTGTACGATAAAAACAAACTGTTCGGCGTTACCACGCTGGACATCATCCGTTCCAATACCTTTGTGGCGGAGCTGAAAGGTAAATCGGCAACCGAGGTGGAAGTCCCGGTCATTGGTGGTCACTCCGGGGTCACCATTCTGCCTTTACTGTCGCAGATCCCCGGCGTCAGCTTTAGCGATCAGGAAATTGCCGACCTGACTAAACGTATTCAGAACGCCGGTACCGAAGTCGTGGAAGCGAAAGCGGGCGGCGGGTCGGCGACCTTGTCGATGGTAAGTATGTTGACCGTAACGGCCACGCGGTAGACTACCAGACTGGCCCAATCATCTGGGGTGAGCCGGGCACCAACGGTCAGCACGCGTTCTACCAGCTGATCCACCAGGGCACCAAAATGGTACCGTGCGATTTCATCGCTCCGGCTATCACCCACAACCCGCTGTCTGACCACCATCAGAAACTGCTGTCTAACTTCTTCGCCCAGACCGAGGCCCTGGCCTTTGGTAAATCCCGCGAAGTGGTTGAGCAGGAATATCGCGATCAGGGTAAAGACCCGGCGACCCTGGAGCACGTGGTGCCGTTCAAAGTGTTCGAAGGTAACCGCCCGACTAACTCCATCCTGCTGCGTGAGATCACCCCGTTCAGCCTCGGGGCGCTGATTGCCCTGTACGAGCACAAAATCTTCACC-----ACGGTCGCGTATGTCCGATCGAAACGCCTGAAGGTCCGAACATCGGTCTGATTAACTCCCTGTCCGTGTACGCGCAGACCAACGAATATGGCTTCCTTGAGACGCCGTATCGTAAAGTGACCGACGGTGTGGTTACTGACGAAATTCACTACCTGTCTGCTATCGAAGAAGGCAACTACGTTATCGCTCAGGCGAACTCCAACCTGGATGAAAACGGCCACTTCGTAGAAGATCTGGTTACCTGCCGTAGCAAAGGCGAATCCAGCTTGTTCAGCCGCGACCAGGTTGACTACATGGACGTATCCACCCAGCAGGTGGTATCCGTCGGTGCGTCCCTGATCCCGTTCCTGGAACACGATGACGCCAACCGTGCATTGATGGGTGCGAACATGCAACGTCAGGCGGTTCCGACTCTGCGCGCTGATAAGCCGCTGGTTGGTACCGGTATGGAACGTGCTGTTGCCGTTGACTCCGGTGTTACTGCCGTGGCTAAACGTGGCGGAAAGGTTGAACAGCCGAAGCGGGAAGTGAAGCCGGCAGCAGAGCCGCGTCCGGCCTCGCCGTTTGAAAACAACAATACGGCGCCGGCGCGTACAGCGCCA
