# Supplementary material for: High resolution metagenomic characterization of complex infectomes in paediatric acute respiratory infection
Source: Sci Rep. 2020 Mar 3;10:3963. doi: 10.1038/s41598-020-60992-6 (PMC7054269; doi:10.1038/s41598-020-60992-6)
Supplement: Supplementary file 2 — Supplementary dataset. [file 41598_2020_60992_MOESM2_ESM.zip › supplementary_data/Fig4C_Streptococcus_pneumoniae_MLST_alignment.fasta]

>Streptococcus_pneumoniae/41/ZJ/CHN/2018
GAAGCGCGCTTGATTGGTGCGGTTAATACGGTTGTCAATGAGAATGGCAATTTAATTGGATATAATACAGATGGCAAGGGATTTTTTAAGTGCTTGCCTTCTTTTACAATTTCAGGTAAAAAGATGACCCTGCTGGGTGCAGGTGGTGCGGCTAATCGCTGAAGTGGAAGAAAAATTGGCTTATCCAGTCTTCACTAAGCCGTCAAACATGGGGTCTAGTGTCGGTATTTCTAAGTCTGAAAACCAAGAAGAACTCCGTCAAGCCTTAAAACTTGCCTTCCGATATGACAGCCGTGTCTTGGTTGAGCAAGGAGTGAATGCCCGTGAAATTGAGGTTGGCCTCTTGGGTAACTACGATGTCAAGAGCACGCTACCTGGAGAAGTTGTCAAGGACGTTGCCTTTTATGACTACGATGCCAAGTATATTGATAACAAGATTACTATGGATATTCCTGCCAAACTTTATCCGTGGACAATACCGCTCTGGTAAGATTGATGGCATGAAATACATCTCTTATCGTAGCGAACCAAATGTGAATCCAGAATCAACAACTGAAACCTTTACATCTGGTGCCTTCTTTGTAGACAGCGATCGATTCCGTGGTGTTCCTTTCTTTTTCCGTACAGGTAAACGACTGACTGAAAAAGGAACTCATGTCAACATCGTCTTTAAACAAATGGATTCTATCTTTGGAGAACCACTTGCTCCAAATATTTTGACCATCTATATTCAACCAACAGAAGGCTTCTCTCTTAGCCTAAATGGGAAGCAAGTAGGAGAAGAATTTAACTTGGCTCCTAACTCACTTGATTATCGTACAGACGCGACTGCAACTGGTGCTTCTCCAGAACCATACGAGAAATTGATTTATGATGTCCTAAATAACAACTCAACTAACTTTAGCCACTGTCAACCAATCAAACAAAAGATTGAAAAAGCCTTGGGCATTCCATTTTTCATCGATAATGATGCCAACGTAGCAGCTCTTGGTGAGCGCTGGATGGGTGCTGGAGATAACCAACCAGACGTTGTCTTTATGACACTCGGTACTGGTGTTGGTGGCGGTATCGTCGCAGAAGGCAAATTGCTTCACGGTGTTGCTGGTGCAGCAGGTGAGTTGGGCCACATCACTGTTGACTTTGACCAGCCAATTGCATGTACTTGCGGTAAGAAAGGCTGCCTTGAGACAGTTGCTTCAGCAACAGGGATTGTCAACTTGACTCGTCGCTATGCCGATGAATACGAAGGCGATGCAGCCTTGAAACGCTTGATTGATAACGGAGAAGAAGTAACTGCTAAGACTGTCTTTGAGCTCGCAAAAGAAGAAGACGACCTTGCTTTGATTGTTTACCGTAACTTCTCACGTTACTTGGGTCAACCAAATTGGATTAACCGCGACCGCTTTATTCTTTCAGCAGGTCATGGTTCAATGCTCCTTTATGCTCTTCTTCACCTTTCTGGTTTTGAAGATGTCAGCATGGATGAGATTAAGAGTTTCCGTCAATGGGGTTCACTTTTTTTGGAGCAATGTTCGCGTAGAAGGACATTCCATGGATCCGACCCTAGCGGATGGCGAAATTCTCTTCGTTGTAAAACACCTTCCTATTGACCGTTTTGATATCGTGGTGGCCCATGAGGAAGATGGCAATAAGGACATCGTCAAGCGCGTGATTGGAATGCCTGGCGACACCATTCGTTACGAAAATGATAAACTCTACATCAATGACAAAGAAACGGACGAGCCTTATCTAGCAGACTATATCAAACGCTTCAAGGATGACAAACTCCAAAGCACTTACTCAGGCAAGGGCTTTGAAGGAAATAAAGGAACTTTCTTTAGAAGTATCGCTCAAAAAGCCCAAGCCTTCACAGTTGATGTCAACTACAACACCAACTTTAGCTTTACTGTTCCAGAAGGAGAATACCTTCTCCTCGGAGATGACCGCTTGGTTTCGAGCGACAGCCGCCACGTAGGTATAACATCCTCAAGGTAGATTCCTTTTTAACCCACCAAGTTGACTTTAGCTTGATGCGAGAGATTGGTAAGGTTTTTGCGGAAAAATTTGCTGCTGCCGGCATTACCAAGGTCGTAACCATTGAAGCGTCGGGTATTGCCCCAGCCGTTTTTACAGCTGAAGCCTTAAACGTTCCCATGATTTTCGCCAAAAAAGCTAAGAACATCACCATGAACGAAGGCATCTTAACTGCTCAAGTCTACTCCTTTACCAAGCAGGTGACCAGCACCGTTTCTATCGCTGGAAAATTCCTCTCACCAGAGGACAAGG
>LR216058/GPS-HK-21-sc-2296565
GAAGCGCGCTTGATTGGTGCGGTTAATACGGTTGTCAATGAGAATGGCAATTTAATTGGATATAATACAGATGGCAAGGGATTTTTTAAGTGCTTGCCTTCTTTTACAATTTCAGGTAAAAAGATGACCCTGCTGGGTGCAGGTGGTGCGGCTAATCGCTGAAGTGGAAGAAAAATTGGCTTATCCAGTCTTCACTAAGCCGTCAAACATGGGGTCTAGTGTCGGTATTTCTAAGTCTGAAAACCAAGAAGAACTCCGTCAAGCCTTAAAACTTGCCTTCCGATATGACAGCCGTGTCTTGGTTGAGCAAGGAGTGAATGCCCGTGAAATTGAGGTTGGCCTCTTGGGTAACTACGATGTCAAGAGCACGCTACCTGGAGAAGTTGTCAAGGACGTTGCCTTTTATGACTACGATGCCAAGTATATTGATAACAAGATTACTATGGATATTCCTGCCAAACTTTATCCGTGGACAATACCGCTCTGGTAAGATTGATGGCATGAAATACATCTCTTATCGTAGCGAACCAAATGTGAATCCAGAATCAACAACTGAAACCTTTACATCTGGTGCCTTCTTTGTAGACAGCGATCGATTCCGTGGTGTTCCTTTCTTTTTCCGTACAGGTAAACGACTGACTGAAAAAGGAACTCATGTCAACATCGTCTTTAAACAAATGGATTCTATCTTTGGAGAACCACTTGCTCCAAATATTTTGACCATCTATATTCAACCAACAGAAGGCTTCTCTCTTAGCCTAAATGGGAAGCAAGTAGGAGAAGAATTTAACTTGGCTCCTAACTCACTTGATTATCGTACAGACGCGACTGCAACTGGTGCTTCTCCAGAACCATACGAGAAATTGATTTATGATGTCCTAAATAACAACTCAACTAACTTTAGCCACTGTCAACCAATCAAACAAAAGATTGAAAAAGCCTTGGGCATTCCATTTTTCATCGATAATGATGCCAACGTAGCAGCTCTTGGTGAGCGCTGGATGGGTGCTGGAGATAACCAACCAGACGTTGTCTTTATGACACTCGGTACTGGTGTTGGTGGCGGTATCGTCGCAGAAGGCAAATTGCTTCACGGTGTTGCTGGTGCAGCAGGTGAGTTGGGCCACATCACTGTTGACTTTGACCAGCCAATTGCATGTACTTGCGGTAAGAAAGGCTGCCTTGAGACAGTTGCTTCAGCAACAGGGATTGTCAACTTGACTCGTCGCTATGCCGATGAATACGAAGGCGATGCAGCCTTGAAACGCTTGATTGATAACGGAGAAGAAGTAACTGCTAAGACTGTCTTTGAGCTCGCAAAAGAAGAAGACGACCTTGCTTTGATTGTTTACCGTAACTTCTCACGTTACTTGGGTCAACCAAATTGGATTAACCGCGACCGCTTTATTCTTTCAGCAGGTCATGGTTCAATGCTCCTTTATGCTCTTCTTCACCTTTCTGGTTTTGAAGATGTCAGCATGGATGAGATTAAGAGTTTCCGTCAATGGGGTTCACTTTTTTTGGAGCAATGTTCGCGTAGAAGGACATTCCATGGATCCGACCCTAGCGGATGGCGAAATTCTCTTCGTTGTAAAACACCTTCCTATTGACCGTTTTGATATCGTGGTTGCCCATGAGGAAGATGGCAATAAGGACATCGTCAAGCGCGTGATTGGAATGCCTGGCGACACCATTCGTTACGAAAATGATAAACTTTACATCAATGACAAAGAAACGGACGAGCCTTATCTAGCAGACTATATCAAACGCTTCAAGGATGACAAACTCCAAAGCACTTACTCAGGCAAGGGCTTTGAAGGAAATAAAGGAACTTTCTTTAGAAGTATCGCTCAAAAAGCCCAAGCCTTCACAGTTGATGTCAACTACAACACCAACTTTAGCTTTACTGTTCCAGAAGGAGAATACCTTCTCCTCGGAGATGACCGCTTGGTTTCGAGCGACAGCCGCCACGTAGGTATAACATCCTCAAGGTAGATTCCTTTTTAACCCACCAAGTTGACTTTAGCTTGATGCGAGAGATTGGTAAGGTTTTTGCGGAAAAATTTGCTGCTGCCGGCATTACCAAGGTCGTAACCATTGAAGCGTCGGGTATTGCCCCAGCCGTTTTTACAGCTGAAGCCTTAAACGTTCCCATGATTTTCGCCAAAAAAGCTAAGAACATCACCATGAACGAAGGCATCTTAACTGCTCAAGTCTACTCCTTTACCAAGCAGGTGACCAGCACCGTTTCTATCGCTGGAAAATTCCTCTCACCAGAGGACAAGG
>LR536845/GPS-ZA-821-sc-1950967
GAAGCGCGCTTGATTGGTGCGGTTAATACGGTTGTCAATGAGAATGGCAATTTAATTGGATATAATACAGATGGCAAGGGATTTTTTAAGTGCTTGCCTTCTTTTACAATTTCAGGTAAAAAGATGACCCTGCTGGGTGCAGGTGGTGCGGCTAATCGCTGAAGTGGAAGAAAAATTGGCTTATCCAGTCTTCACTAAGCCGTCAAACATGGGGTCTAGTGTCGGTATTTCTAAGTCTGAAAACCAAGAAGAACTCCGTCAAGCCTTAAAACTTGCCTTCCGATATGACAGCCGTGTCTTGGTTGAGCAAGGAGTGAATGCCCGTGAAATTGAGGTTGGCCTCTTGGGTAACTACGATGTCAAGAGCACGCTACCAGGAGAAGTTGTCAAGGACGTTGCCTTTTATGACTACGATGCCAAGTATATTGATAACAAGATTACTATGGATATTCCTGCCAAACTTTATCCGTGGGCAATACCGCTCTGGTAAGATTGATGGCATGAAATACATCTCTTATCGTAGCGAGCCAAATGTGAATCCAGAATCAACAACTGAAACCTTTACATCTGGTGCCTTCTTTGTAGACAGCGATCGATTCCGTAGTGTTCCTTTCTTTTTCCGTACAGGTAAACGACTGACTGAAAAAGGAACTCATGTCAACATCGTCTTTAAACAAATGGATTCTATCTTTGGAGAACCACTTGCTCCAAATATTTTGACCATCTATATTCAACCAACAGAAGGCTTCTCTCTTAGCCTAAATGGGAAGCAAGTAGGAGAAGAATTTAACTTGGCTCCTAACTCACTTGATTATCGTACAGACGCGACTGCAACTGGTGCTTCTCCAGAACCATACGAGAAATTGATTTATGATGTCCTAAATAACAACTCAACCAACTTTAGCCACTGTCAACCAATCAAACAAAAGATTGAAAAAGCTTTGGGCATTCCATTTTTCATCGATAATGATGCCAACGTAGCAGCTCTTGGTGAGCGCTGGATGGGTGCTGGAGATAACCAACCAGACGTTGTCTTTATGACACTCGGTACTGGTGTTGGTGGCGGTATCGTCGCAGAAGGCAAATTGCTTCACGGTGTTGCTGGTGCAGCAGGTGAGCTTGGTCACATCACTGTTGACTTTGACCAGCCAATCTCATGTACTTGTGGTAAAAAAGGCTGCCTTGAGACAGTTGCTTCAGCAACAGGGATTGTCAACTTGACTCGTCGCTATGCCGATGAATACGAAGGCGATGCAGCCTTGAAACGCTTGATTGATAACGGAGAAGAAGTAACTGCTAAGACTGTCTTTGATCTCGCAAAAGAAGGAGACGACCTTGCTTTGATTGTTTACCGTAACTTCTCACGTTACTTGGGTCAACCAAATTGGATTAACCGCGACCGCTTTATTCTTTCAGCAGGTCATGGTTCAATGCTCCTTTATGCTCTTCTTCACCTTTCTGGTTTTGAAGATGTCAGCATGAATGAGATTAAGAGCTTCCGTCAATGGGGTTCACTTTTTTTGGAGCAATGTTCGCGTAGAAGGACATTCCATGGATCCGACCCTAGCGGATGGCGAAATTCTCTTCGTTGTAAAACACCTTCCTATTGACCGTTTTGATATCGTGGTGGCCCATGAGGAAGATGGCAATAAGGACATCGTCAAGCGCGTGATTGGAATGCCTGGCGACACCATTCGTTACGAAAATGATAAACTCTACATCAATGACAAAGAAACGGACGAGCCTTATCTAGCAGACTATATCAAACGCTTCAAGGATGACAAACTCCAAAGCACTTACTCAGGCAAGGGCTTTGAAGGAAATAAAGGAACTTTCTTTAGAAGTATCGCTCAAAAAGCCCAAGCCTTCACAGTTGATGTCAACTACAACACCAACTTTAGCTTTACTGTTCCAGAAGGAGAATACCTTCTCCTCGGAGATGACCGCTTGGTTTCGAGCGACAGCCGCCACGTAGGTATAACATCCTCAAGGTAGATTCCTTTTTAACCCACCAAGTTGACTTTAGCTTGATGCGAGAGATTGGTAAGGTTTTTGCGGAAAAATTTGCTGCTGCCGGCATTACCAAGGTCGTAACCATTGAAGCGTCGGGTATTGCCCCAGCCGTTTTTACAGCTGAAGCCTTAAACGTTCCCATGATTTTCGCCAAAAAAGCTAAGAACATCACCATGAACGAAGGCATCTTAACTGCTCAAGTCTACTCCTTTACCAAGCAGGTGACCAGCACCGTTTCTATCGCTGGAAAATTCCTCTCACCAGAGGACAAGG
>LR536841/2245STDY6178854
GAAGCGCGCTTGATTGGTGCGGTTAATACGGTTGTCAATGAGAATGGCAATTTAATTGGATATAATACAGATGGCAAGGGATTTTTTAAGTGCTTGCCTTCTTTTACAATTTCAGGTAAAAAGATGACCCTGCTGGGTGCAGGTGGTGCGGCTAATCGCTGAAGTGGAAGAAAAATTGGCTTATCCAGTCTTCACTAAGCCGTCAAACATGGGGTCTAGTGTCGGTATTTCTAAGTCTGAAAACCAAGAAGAACTCCGTCAAGCCTTAGAACTTGCCTTCCGATATGATAGCCGTGTCTTGGTTGAGCAAGGAGTGAATGCCCGTGAAATTGAGGTTGGCCTCTTGGGTAACTACGATGTCAAGAGCACGCTACCAGGAGAAGTTGTCAAGGACGTTGCCTTTTATGACTACGATGCCAAGTATATTGATAACAAGATTACTATGGATATTCCTGCCAAACTTTATCCGTGGGCAATACCGCTCTGGTAAGATTGATGGCATGAAATACATCTCTTATCGTAGCGAGCCAAATGTGAATCCAGAATCAACAACTGAAACCTTTACATCTGGTGCCTTCTTTGTAGACAGCGATCGATTCCGTGGTGTTCCTTTCTTTTTCCGTACAGGTAAACGACTGACTGAAAAAGGAACTCATGTCAACATCGTCTTTAAACAAATGGATTCTATCTTTGGAGAACCACTTGCTCCAAATATTTTGACCATCTATATTCAACCAACAGAAGGCTTCTCTCTTAGCCTAAATGGGAAGCAAGTAGGAGAAGAATTTAACTTGACTCCTAACTCACTTGATTATCGTACAGACGCGACTGCAACTGGTGCTTCTCCAGAACCATACGAAAAATTGATTTATGATGTCCTAAATAACAACTCAACTAACTTTAGCCACTGTCAACCAATCAAACAAAAGATTGAAAAAGCTTTGGGCATTCCATTTTTCATCGATAATGATGCCAACGTAGCAGCTCTTGGTGAGCGCTGGATGGGTGCTGGAGATAACCAACCAGACGTTGTCTTTATGACACTCGGTACTGGTGTTGGTGGCGGTATCGTCGCAGAAGGCAAATTGCTTCACGGTGTTGCTGGTGCAGCAGGTGAGCTTGGTCACATCACTGTTGACTTTGACCAGCCAATCGCATGTACTTGCGGTAAGAAAGGCTGCCTTGAGACAGTTGCTTCAGCAACAGGGATTGTCAACTTGACTCGTCGCTATGCCGATGAATACGAAGGCGATGCAGCCTTGAAACGCTTGATTGATAACGGAGAAGAAGTAACTGCTAAGACTGTCTTTGATCTCGCAAAAGAAGGAGACGACCTTGCTTTGATTGTTTACCGTAACTTCTCACGTTACTTGGGTCAACCAAACTGGATTAACCGCGACCGCTTTATTCTTTCAGCAGGTCATGGTTCAATGCTCCTTTATGCTCTTCTTCACCTTTCTGGTTTTGAAGATGTCAGCATGGATGAGATTAAGAGTTTCCGTCAATGGGGTTCACTTTTTTTGGAGCAATGTTCGCGTAGAAGGACATTCCATGGATCCGACCCTAGCGGATGGCGAAATTCTCTTCGTTGTAAAACACCTTCCTATTGACCGTTTTGATATCGTGGTGGCCCATGAGGAAGATGGCAATAAGGACATCGTCAAGCGCGTGATTGGAATGCCTGGCGACACCATTCGTTACGAAAATGATAAACTCTACATCAATGACAAAGAAACGGACGAGCCTTATCTAGCAGACTATATCAAACGCTTCAAGGATGACAAACTCCAAAGCACTTACTCAGGCAAGGGCTTTGAAGGAAATAAAGGAACTTTCTTTAGAAGTATCGCTCAAAAAGCCCAAGCCTTCACAGTTGATGTCAACTACAACACCAACTTTAGCTTTACTGTTCCAGAAGGAGAATACCTTCTCCTCGGAGATGACCGCTTGGTTTCGAGCGACAGCCGCCACGTAGGTATAACATCCTCAAGGTAGATTCCTTTTTAACCCACCAAGTTGACTTTAGCTTGATGCGAGAGATTGGTAAGGTTTTTGCGGAAAAATTTGCTGCTACTGGCATTACCAAGGTCGTAACCATTGAAGCGTCGGGTATTGCCCCAGCCGTTTTTACAGCTGAAGCCTTAAACGTTCCCATGATTTTCGCCAAAAAAGCTAAGAACATCACCATGAACGAAGGCATCTTAACTGCTCAAGTCTACTCCTTTACCAAGCAGGTGACCAGCACCGTTTCTATCGCTGGAAAATTCCTCTCACCAGAGGACAAGG
>LR129844/180-15
GAAGCGCGCTTGATTGGTGCGGTTAATACGGTTGTCAATGAGAATGGCAATTTAATTGGATATAATACAGATGGCAAGGGATTTTTTAAGTGCTTGCCTTCTTTTACAATTTCAGGTAAAAAGATGACCCTGCTGGGTGCAGGTGGTGCGGCTAATCGCTGAAGTGGAAGAAAAATTGGCTTATCCAGTCTTCACTAAGCCGTCAAACATGGGGTCTAGTGTCGGTATTTCTAGGTCTGAAAACCAAGAAGAACTCCGTCAAGCCTTAAAACTTGCCTTCCGATATGACAGCCGTGTCTTGGTTGAGCAAGGAGTGAATGCCCGTGAAATTGAGGTTGGCCTCTTGGGTAACTACGATGTCAAGAGCACGCTACCTGGAGAAGTTGTCAAGGACGTTGCCTTTTATGACTACGATGCCAAGTATATTGATAACAAGGTTACTATGGATATTCCTGCCAAACTTTATCCGTGGACAATACCGCTCTGGTAAGATTGATGGCATGAAATACATCTCTTATCGTAGCGAACCAAATGTGAATCCAGAATCAACAACTGAAACCTTTACATCTGGTGCCTTCTTTGTAGACAGCGATCGATTCCGTGGTGTTCCTTTCTTTTTCCGTACAGGTAAACGACTGACTGAAAAAGGAACTCATGTCAACATCGTCTTTAAACAAATGGATTCTATATTTGGAGAACCACTTGCTCCAAATATTTTGACCATCTATATTCAACCAACAGAAGGCTTCTCTCTTAGCCTAAATGGGAAGCAAGTAGGAGAAGAATTTAACTTGGCTCCTAACTCACTTGATTATCGTACAGACGCGACTGCAACTGGTGCTTCTCCAGAACCATACGAGAAATTGATTTATGATGTCCTAAATAACAACTCAACTAACTTTAGCCACTGTCAACCAATCAAACAAAAGATTGAAAAAGCTTTGGGCATTCCATTTTTCATCGATAATGATGCCAACGTAGCAGCTCTTGGTGAGCGCTGGATGGGTGCTGGAGATAACCAACCAGACGTTGTCTTTATGACACTCGGTACTGGTGTTGGTGGCGGTATCGTCGCAGAAGGCAAATTGCTTCACGGTGTTGCTGGTGCAGCAGGTGAGCTTGGTCACATCACTGTTGACTTTGACCAGCCAATCTCATGTACTTGCGGTAAGAAAGGCTGCCTTGAGACAGTTGCTTCAGCAACAGGGATTGTCAACTTGACTCGTCGCTATGCCGATGAATACGAAGGCGATGCAGCCTTGAAACGCTTGATTGATAATGGAGAAGAAGTAACTGCTAAGACTGTCTTTGATCTCGCAAAAGAAGGAGACGACCTTGCTTTGATTGTTTACCGTAACTTCTCACGTTACTTGGGTCAACCAAACTGGATTAACCGCGACCGCTTTATTCTTTCAGCAGGTCATGGTTCAATGCTCCTTTATGCTCTTCTTCACCTTTCTGGTTTTGAAGATGTCAGCATGGATGAGATTAAGAGCTTCCGTCAATGGGGTTCACTTTTTTTGGAGCAATGTTCGCGTAGAAGGACATTCCATGGATCCGACCCTAGCGGATGGCGAAATTCTCTTCGTTGTAAAACACCTTCCTATTGACCGTTTTGATATCGTGGTGGCCCATGAGGAAGATGGCAATAAGGACATCGTCAAGCGCGTGATTGGAATGCCTGGCGACACCATTCGTTACGAAAATGATAAACTCTACATCAATGACAAAGAAACGGACGAGCCTTATCTAGCAGACTATATCAAACGCTTCAAGGATGACAAACTCCAAAGCACTTACTCAGGCAAGGGCTTTGAAGGAAATAAAGGAACTTTCTTTAGAAGTATCGCTCAAAAAGCCCAAGCCTTCACAGTTGATGTCAACTACAACACCAACTTTAGCTTTACTGTTCCAGAAGGAGAATACCTTCTCCTCGGAGATGACCGCTTGGTTTCGAGCGACAGCCGCCACGTAGGTATAACATCCTCAAGGTAGATTCCTTTTTAACCCACCAAGTTGACTTTAGCTTGATGCGAGAGATTGGTAAGGTTTTTGCGGAAAAATTTGCTGCTACTGGCATTACCAAGGTCGTAACCATTGAAGCGTCGGGTATTGCCCCAGCCGTTTTTACAGCTGAAGCCTTAAACGTTCCCATGATTTTCGCCAAAAAAGCTAAGAACATCACCATGAACGAAGGCATCTTAACTGCTCAAGTCTACTCCTTTACCAAGCAGGTGACCAGCACTGTTTCTATCGCTGGAAAATTCCTCTCACCAGAGGACAAGG
>LR216037/2245STDY5775666
GAAGCGCGCTTGATTGGTGCGGTTAATACGGTTGTCAATGAGAATGGCAATTTAATTGGATATAATACAGATGGCAAGGGATTTTTTAAGTGCTTGCCTTCTTTTACAATTTCAGGTAAAAAGATGACCCTGCTGGGTGCAGGTGGTGCGGCTAATCGCTGAAGTGGAAGAAAAATTGGCTTATCCAGTCTTCACTAAGCCGTCAAACATGGGGTCTAGTGTCGGTATTTCTAAGTCTGAAAACCAAGAAGAACTCCGTCAAGCCTTAAAACTTGCCTTCCGATATGACAGCCGTGTCTTGGTTGAGCAAGGAGTGAATGCCCGTGAAATTGAGGTTGGCCTCTTGGGTAACTACGATGTCAAGAGCACGCTACCTGGAGAAGTTGTCAAGGACGTTGCCTTTTATGACTACGATGCCAAGTATATTGATAACAAGATTACTATGGATATTCCTGCCAAACTTTATCCGTGGGCAATACCGCTCTGGTAAGATTGATGGCATGAAATACATCTCTTATCGTAGCGAGCCAAATGTGAATCCAGAATCAACAACTGAAACCTTTACATCTGGTGCCTTCTTTGTAGACAGCGATCGATTCCGTAGTGTTCCTTTCTTTTTCCGTACAGGTAAACGACTGACTGAAAAAGGAACTCATGTCAACATCGTCTTTAAACAAATGGATTCTATCTTTGGAGAACCACTTGCTCCAAATATTTTGACCATCTATATTCAACCAACAGAAGGCTTCTCTCTTAGCCTAAATGGGAAGCAAGTAGGAGAAGAATTTAACTTGGCTCCTAACTCACTTGATTATCGTACAGACGCGACTGCAACTGGTGCTTCTCCAGAACCATACGAAAAATTGATTTATGATGTCCTAAATAACAACTCAACTAACTTTAGCCACTGTCAACCAATCAAACAAAAGATTGAAAAAGCTTTGGGCATTCCATTTTTCATCGATAATGATGCCAACGTAGCAGCTCTTGGTGAGCGCTGGATGGGTGCTGGAGATAACCAACCAGACGTTGTCTTTATGACACTCGGTACTGGTGTTGGTGGTGGTATTGTCGCAGAAGGCAAATTGCTTCACGGTGTTGCTGGTGCAGCAGGTGAGCTTGGTCACATCACTGTTGACTTTGACCAGCCAATCGCATGTACTTGCGGTAAGAAAGGCTGCCTTGAGACAGTTGCTTCAGCAACAGGGATTGTCAACTTGACTCGTCGCTATGCCGATGAATACGAAGGCGATGCAGCCTTGAAACGCCTGATTGATAACGGAGAAGAAGTAACTGCTAAGACTGTCTTTGATCTCGCAAAAGAAGGAGACGACCTTGCTTTGATTGTTTACCGTAACTTCTCACGTTACTTGGGTCAACCAAACTGGATTAACCGCGACCGCTTTATTCTTTCAGCAGGTCATGGTTCAATGCTCCTTTATGCTCTTCTTCATCTTTCTGGTTTTGAAGATGTCAGCATGGATGAGATTAAGAGCTTCCGTCAATGGGGTTCACTTTTTTTGGAGCAATGTTCGCGTAGAAGGACATTCCATGGATCCGACCCTAGCGGATGGCGAAATTCTCTTCGTTGTAAAACACCTTCCTATTGACCGTTTTGATATCGTGGTGGCCCATGAGGAAGATGGCAATAAGGACATCGTCAAGCGCGTGATTGGAATGCCTGGCGACACCATTCGTTACGAAAATGATAAACTCTACATCAATGACAAAGAAACGGACGAGCCTTATCTAGCAGACTATATCAAACGCTTCAAGGATGACAAACTCCAAAGCACCTACTCAGGCAAGGGCTTTGAAGGAAATAAAGGAACTTTCTTTAGAAGTATCGCTCAAAAAGCCCAAGCCTTCACAGTTGATGTCAACTACAATACCAACTTTAGCTTTACAGTTCCAGAAGGAGAATACCTTCTCCTTGGAGACGACCGCTTGGTTTCGAGCGACAGCCGCCACGTAGGTATAACATCCTCAAGGTAGATTCCTTTTTAACCCACCAAGTTGACTTTAGCTTGATGCGAGAGATTGGTAAGGTTTTTGCGGAAAAATTTGCTGCTACTGGCATTACCAAGGTCGTAACCATTGAAGCGTCGGGTATTGCCCCAGCCGTTTTTACAGCTGAAGCCTTAAACGTTCCCATGATTTTCGCCAAAAAAGCTAAGAACATCACCATGAACGAAGGCATCTTAACTGCTCAAGTCTACTCCTTTACCAAGCAGGTGACCAGCACTGTTTCTATCGCTGGAAAATTCCTCTCACCAGAGGACAAGG
>LR536843/b04a6400-1f66-11e7-b93e-3c4a9275d6c8
GAAGCGCGCTTGATTGGTGCGGTTAATACGGTTGTCAATGAGAATGGCAATTTAATTGGATATAATACAGATGGCAAGGGATTTTTTAAGTGCTTGCCTTCTTTTACAATTTCAGGTAAAAAGATGACCCTGCTGGGTGCAGGTGGTGCGGCTAATCGCTGAAGTGGAAGAAAAATTGGCTTATCCAGTCTTCACTAAGCCGTCAAACATGGGGTCTAGTGTCGGTATTTCTAAGTCTGAAAACCAAGAAGAACTCCGTCAAGCCTTAAAACTTGCCTTCCGATATGACAGCCGTGTCTTGGTTGAGCAAGGAGTGAATGCCCGTGAAATTGAGGTTGGCCTCTTGGGTAACTACGATGTCAAGAGCACGCTACCTGGAGAAGTTGTCAAGGACGTTGCCTTTTATGACTACGATGCCAAGTATATTGATAACAAGATTACTATGGATATTCCTGCCAAACTTTATCCGTGGGCAATACCGCTCTGGTAAGATTGATGGCATGAAATACATCTCTTATCGTAGCGAGCCAAATGTGAATCCAGAATCAACAACTGAAACCTTTACATCTGGTGCCTTCTTTGTAGACAGCGATCGATTCCGTAGTGTTCCTTTCTTTTTCCGTACAGGTAAACGACTGACTGAAAAAGGAACTCATGTCAACATCGTTTTTAAACAAATGGATTCTATCTTTGGAGAACCACTTGCTCCAAATATTTTGACCATCTATATTCAACCAACAGAAGGCTTCTCTCTTAGCCTAAATGGGAAGCAAGTAGGAGAAGAATTTAACTTGGCTCCTAACTCACTTGATTACCGTACAGATGCGACTGCAACTGGTGCTTCTCCAGAACCATACGAGAAATTGATTTATGATGTCCTAAATAACAACTCAACTAACTTTAGCCACTGTCAACCAATCAAACAAAAGATTGAAAAAGCTTTGGGCATTCCATTTTTCATCGATAATGATGCCAACGTAGCAGCTCTTGGTGAGCGCTGGATGGGTGCTGGAGATAACCAACCAGACGTTGTCTTTATGACACTCGGTACTGGTGTTGGTGGTGGTATTGTCGCAGAAGGCAAATTGCTTCATGGTGTTGCTGGTGCAGCAGGTGAACTTGGTCATATCACTGTTGATTTTGACCAACCAATTGCATGTACTTGTGGTAAAAAAGGCTGTCTTGAGACAGTCGCTTCTGCAACAGGAATTGTCAATTTGACTCGTCGCTATGCCGATGAATACGAAGGCGATGCAGCCTTGAAACGCTTGATTGATAACGGAGAAGAAGTAACTGCTAAGACTGTCTTTGATCTCGCAAAAGAAGGGGACGACCTTGCTTTGATTGTTTACCGTAACTTCTCACGTTACTTGGGTCAACCAAACTGGATTAACCGCGACCGCTTTATTCTTTCAGCAGGTCATGGTTCAATGCTCCTTTATGCTCTTCTTCACCTTTCTGGTTTTGAAGATGTCAGCATGGATGAGATTAAGAGCTTCCGTCAATGGGGTTCACTTTTTTTGGAGCAATGTTCGCGTAGAAGGACATTCCATGGATCCGACCCTAGCGGATGGTGAAATCCTCTTTGTTGTTAAGCACCTCCCTATTGACCGTTTTGATATCGTGGTGGCCCATGAGGAAGATGGCAATAAGGACATCGTCAAGCGCGTGATTGGAATGCCTGGCGACACCATTCGTTACGAAAATGATAAACTCTACATCAATGACAAAGAAACGGACGAGCCTTATCTAGCAGACTATATCAAACGCTTCAAGGATGACAAACTCCAAAGCACTTACTCAGGCAAGGGCTTTGAAGGAAATAAAGGAACTTTCTTTAGAAGTATCGCTCAAAAAGCCCAAGCCTTCACAGTTGATGTCAACTACAACACCAACTTTAGCTTTACTGTTCCAGAAGGAGAATACCTTCTCCTCGGAGATGACCGCTTGGTTTCGAGCGACAGCCGCCACGTAGGTATAACATCCTCAAGGTAGATTCCTTTTTAACCCACCAAGTTGACTTTAGCTTGATGCGAGAGATTGGTAAGGTTTTTGCGGAAAAATTTGCTGCTACTGGCATTACCAAGGTCGTAACCATTGAAGCGTCGGGTATTGCCCCAGCCGTTTTTACAGCTGAAGCCTTAAACGTTCCCATGATTTTCGCCAAAAAAGCTAAGAACATCACCATGAACGAAGGCATCTTAACTGCTCAAGTCTACTCCTTTACCAAACAGGTGACCAGCACCGTTTCTATCGCTGGAAAATTCCTCTCACCAGAGGACAAGG
>CP028436/CP2215/USA/2016
GAAGCGCGCTTGATTGGTGCGGTTAATACGGTTGTCAATGAGAATGGCAATTTAATTGGATATAATACAGATGGCAAGGGATTTTTTAAGTGCTTGCCTTCTTTTACAATTTCAGGTAAAAAGATGACCCTGCTGGGTGCAGGTGGTGCGGCTAATCGCTGAAGTGGAAGAAAAATTGGCTTATCCAGTCTTCACTAAGCCGTCAAACATGGGGTCTAGTGTCGGTATTTCTAAGTCTGAAAACCAAGAAGAACTCCGTCAAGCCTTAAAACTTGCCTTCCGATATGACAGCCGTGTCTTGGTTGAGCAAGGAGTGAATGCCCGTGAAATTGAGGTTGGCCTCTTGGGTAACTACGATGTCAAGAGCACGCTACCTGGAGAAGTTGTCAAGGACGTTGCCTTTTATGACTACGATGCCAAGTATATTGATAACAAGATTACTATGGATATTCCTGCCAAACTTTATCCGTGGGCAATACCGCTCTGGTAAGATTGATGGCATGAAATACATCTCTTATCGTAGCGAGCCAAATGTGAATCCAGAATCAACAACTGAAACCTTTACATCTGGTGCCTTCTTTGTAGACAGCGATCGATTCCGTGGTGTTCCTTTCTTTTTCCGTACAGGTAAACGACTGACTGAAAAAGGAACTCATGTCAACATCGTCTTTAAACAAATGGATTCTATCTTTGGAGAACCACTTGCTCCAAATATTTTGACCATCTATATTCAACCAACAGAAGGCTTCTCTCTTAGCCTAAATGGGAAGCAAGTAGGAGAAGAATTTAACTTGGCTCCTAACTCACTTGATTACCGTACAGATGCGACTGCAACTGGTGCTTCTCCAGAACCATACGAAAAATTGATTTATGATGTCCTAAATAACAACTCAACTAACTTTAGCCACTGTCAACCAATCAAACAAAAGATTGAAAAAGCCTTGGGCATTCCATTTTTCATCGATAATGATGCCAACGTAGCAGCTCTTGGTGAGCGCTGGATGGGTGCTGGAGATAACCAACCAGACGTTGTCTTTATGACACTCGGTACTGGTGTTGGTGGTGGTATTGTCGCAGAAGGCAAATTGCTTCATGGTGTTGCTGGTGCAGCAGGTGAACTTGGTCATATCACTGTTGATTTTGACCAACCAATTGCATGTACTTGTGGTAAAAAAGGCTGCCTTGAGACAGTTGCTTCAGCAACAGGAATTGTCAACTTGACTCGTCGCTATGCCGATGAATACGAAGGCGATGCAGCCTTGAAACGCTTGATTGATAACGGAGAAGAAGTAACTGCTAAGACTGTCTTTGATCTCGCAAAAGAAGGAGACGACCTTGCTTTGATTGTTTACCGTAACTTCTCACGTTACTTGGGTCAACCAAACTGGATTAACCGCGACCGCTTTATTCTTTCAGCAGGTCATGGTTCAATGCTCCTTTATGCTCTTCTTCACCTTTCTGGTTTTGAAGATGTCAGCATGGATGAGATTAAGAGTTTCCGTCAATGGGGTTCACTTTTTTTGGAGCAATGTTCGCGTAGAAGGACATTCCATGGATCCGACCCTAGCGGATGGTGAAATCCTCTTTGTTGTTAAGCACCTCCCTATTGACCGTTTTGATATCGTGGTGGCCCATGAGGAAGATGGCAATAAGGACATCGTCAAGCGCGTGATTGGAATGCCTGGCGACACCATTCGTTACGAAAATGATAAACTCTACATCAATGACAAAGAAACGGACGAGCCTTATCTAGCAGACTATATCAAACGCTTCAAGGATGACAAACTCCAAAGCACTTACTCAGGCAAGGGCTTTGAAGGAAATAAAGGAACTTTCTTTAGAAGTATCGCTCAAAAAGCCCAAGCCTTCACAGTTGATGTCAACTACAACACCAACTTTAGCTTTACTGTTCCAGAAGGAGAATACCTTCTCCTCGGAGATGACCGCTTGGTTTCGAGCGACAGCCGCCACGTAGGTATAACATCCTCAAGGTAGATTCCTTTTTAACCCACCAAGTTGACTTTAGCTTGATGCGAGAGATTGGTAAGGTTTTTGCGGAAAAATTTGCTGCTACTGGCATTACCAAGGTCGTAACCATTGAAGCATCGGGTATTGCCCCAGCCGTTTTTACAGCTGAAGCCTTAAACGTTCCCATGATTTTCGCCAAAAAAGCTAAGAACATCACCATGAACGAAGGCATCTTAACTGCTCAAGTCTACTCCTTTACCAAACAGGTGACCAGCACCGTTTCTATCGCTGGAAAATTCCTCTCACCAGAGGACAAGG
>AE007317/R6
GAAGCGCGCTTGATTGGTGCGGTTAATACGGTTGTCAATGAGAATGGCAATTTAATTGGATATAATACAGATGGCAAGGGATTTTTTAAGTGCTTGCCTTCTTTTACAATTTCAGGTAAAAAGATGACCCTGCTGGGTGCAGGTGGTGCGGCTAATCGCTGAAGTGGAAGAAAAATTGGCTTATCCAGTCTTCACTAAGCCGTCAAACATGGGGTCTAGTGTCGGTATTTCTAAGTCTGAAAACCAAGAAGAACTCCGTCAAGCCTTAAAACTTGCCTTCCGATATGACAGCCGTGTCTTGGTTGAGCAAGGAGTGAATGCCCGTGAAATTGAGGTTGGCCTCTTGGGTAACTACGATGTCAAGAGCACGCTACCTGGAGAAGTTGTCAAGGACGTTGCCTTTTATGACTACGATGCCAAGTATATTGATAACAAGGTTACTATGGATATTCCTGCCAAACTTTATCCGTGGGCAATACCGCTCTGGTAAGATTGATGGCATGAAATACATCTCTTATCGTAGCGAGCCAAATGTGAATCCAGAATCAACAACTGAAACCTTTACATCTGGTGCCTTCTTTGTAGACAGCGATCGATTCCGTGGTGTTCCTTTCTTTTTCCGTACAGGTAAACGACTGACTGAAAAAGGAACTCATGTCAACATCGTCTTTAAACAAATGGATTCTATCTTTGGAGAACCACTTGCTCCAAATATTTTGACCATCTATATTCAACCAACAGAAGGCTTCTCTCTTAGCCTAAATGGGAAGCAAGTAGGAGAAGAATTTAACTTGGCTCCTAACTCACTTGATTACCGTACAGATGCGACTGCAACTGGTGCTTCTCCAGAACCATACGAAAAATTGATTTATGATGTCCTAAATAACAACTCAACTAACTTTAGCCACTGTCAACCAATCAAACAAAAGATTGAAAAAGCTTTGGGCATTCCATTTTTCATCGATAATGATGCCAACGTAGCAGCTCTTGGTGAGCGCTGGATGGGTGCTGGAGATAACCAACCAGACGTTGTCTTTATGACACTCGGTACTGGTGTTGGTGGCGGTATCGTCGCAGAAGGCAAATTGCTTCACGGTGTTGCTGGTGCAGCAGGTGAGCTTGGTCACATCACTGTTGACTTTGACCAGCCAATCTCATGTACTTGTGGTAAAAAAGGCTGCCTTGAGACAGTTGCTTCAGCAACAGGGATTGTCAACTTGACTCGTCGCTATGCCGATGAATACGAAGGCGATGCAGCCTTGAAACGCTTGATTGATAACGGAGAAGAAGTAACTGCTAAGACTGTCTTTGATCTCGCAAAAGAAGGAGACGACCTTGCTTTGATTGTTTACCGTAACTTCTCACGTTACTTGGGTCAACCAAACTGGATTAACCGCGACCGCTTTATTCTTTCAGCAGGTCATGGTTCAATGCTCCTTTATGCTCTTCTTCACCTTTCTGGTTTTGAAGATGTCAGCATGGATGAGATTAAGAGTTTCCGTCAATGGGGTTCACTTTTTTTGGAGCAATGTTCGCGTAGAAGGACATTCCATGGATCCGACCCTAGCGGATGGTGAAATCCTCTTTGTTGTTAAGCACCTCCCTATTGACCGTTTTGATATCGTGGTGGCCCATGAGGAAGATGGCAATAAGGACATCGTCAAGCGCGTGATTGGAATGCCTGGCGACACCATTCGTTACGAAAATGATAAACTCTACATCAATGACAAAGAAACGGACGAGCCTTATCTAGCAGACTATATCAAACGCTTCAAGGATGACAAACTCCAAAGCACTTACTCAGGCAAGGGCTTTGAAGGAAATAAAGGAACTTTCTTTAGAAGTATCGCTCAAAAAGCCCAAGCCTTCACAGTTGATGTCAACTACAACACCAACTTTAGCTTTACTGTTCCAGAAGGAGAATACCTTCTCCTCGGAGATGACCGCTTGGTTTCGAGCGACAGCCGCCACGTAGGTATAACATCCTCAAGGTAGATTCCTTTTTAACCCACCAAGTTGACTTTAGCTTGATGCGAGAGATTGGTAAGGTTTTTGCGGAAAAATTTGCTGCTACTGGCATTACCAAGGTCGTAACCATTGAAGCGTCGGGTATTGCCCCAGCCGTTTTTACAGCTGAAGCCTTAAACGTTCCCATGATTTTCGCCAAAAAAGCTAAGAACATCACCATGAACGAAGGCATCTTAACTGCTCAAGTCTACTCCTTTACCAAGCAGGTGACCAGCACTGTTTCTATCGCTGGAAAATTCCTCTCACCAGAGGACAAGG
>CP018838/11A/Korea/2012
GAAGCGCGCTTGATTGGTGCGGTTAATACGGTTGTCAATGAGAATGGCAATTTAATTGGATATAATACAGATGGCAAGGGATTTTTTAAGAGCTTGCCTTCTTTTACAATTACAGGTAAGAAGATGACCTTGCTGGGTGCAGGTGGTGCGGCTAATAGCTGAAGTGGAAGAAAAATTGGCTTATCCAGTCTTCACTAAGCCGTCAAACATGGGGTCTAGTGTCGGTATTTCTAAGTCTGAAAACCAAGAAGAACTCCGTCAAGCCTTAAAACTTGCCTTCCGATATGACAGCCGTGTCTTGGTTGAGCAAGGAGTGAATGCCCGTGAAATTGAGGTTGGCCTCTTGGGTAACTACGATGTCAAGAGCACGCTACCTGGAGAAGTTGTCAAGGACGTTGCCTTTTATGACTACGATGCCAAGTATATTGATAACAAGGTTACTATGGATATTCCTGCCAAACTTTATCCGTGGACAATACCGCTCTGGTAAGATTGATGGCATGAAATACATCTCTTATCGTAGCGAACCAAATGTGAATCCAGAATCAACAACTGAAACCTTTACATCTGGTGCCTTCTTTGTAGACAGCGATCGATTTCGTGGTGTTCCTTTCTTTTTCCGTACAGGTAAACGACTGACTGAAAAAGGAACTCATGTCAACATCGTCTTTAAACAAATGGATTCTATCTTTGGAGAACCACTTGCTCCAAATATTTTGACCATCTATATTCAACCAACAGAAGGCTTCTCTCTTAGCCTAAATGGGAAGCAAGTAGGAGAAGAATTTAACTTGGCTCCTAACTCACTTGATTATCGTACAGACGCGACTGCAACTGGTGCTTCTCCAGAACCATACGAGAAATTGATTTATGATGTCCTAAATAACAACTCAACTAACTTTAGCCACTGTCAACCAATCAAACAAAAGATTGAAAAAGCTTTGGGCATTCCATTTTTCATCGATAATGATGCCAACGTAGCAGCTCTTGGTGAGCGCTGGATGGGTGCTGGAAATAACCAACCAGACGTTGTCTTTATGACACTCGGTACTGGTGTTGGTGGTGGTATTGTCGCAGAAGGCAAATTGCTTCACGGTGTTGCTGGTGCAGCAGGTGAGCTTGGTCATATCACTGTTGATTTTGACCAACCAATTGCATGTACTTGTGGTAAAAAAGGCTGCCTTGAGACAGTTGCTTCAGCAACAGGGATTGTCAACTTGACTCGTCGCTATGCCGATGAATACGAAGGCGATGCAGCCTTGAAACGCTTGATTGATAATGGAGAAGAAGTAACTGCTAAGACTGTCTTTGATCTCGCAAAAGAAGGAGACGACCTTGCTTTGATTGTTTACCGTAACTTCTCACGTTACTTGGGTCAACCAAACTGGATTAACCGCGACCGCTTTATTCTTTCAGCAGGTCATGGTTCAATGCTCCTTTATGCTCTTCTTCACCTTTCTGGTTTTGAAGATGTCAGCATGGATGAGATTAAGAGTTTCCGTCAATGGGGTTCACTTTTTTTGGAGCAATGTTCGCGTAGAAGGACATTCCATGGATCCGACCCTAGCGGATGGCGAAATTCTCTTCGTTGTAAAACACCTTCCTATTGACCGTTTTGATATCGTGGTGGCCCATGAGGAAGATGGCAATAAGGACATCGTCAAGCGCGTGATTGGAATGCCTGGCGACACCATTCGTTACGAAAATGATAAACTCTACATCAATGACAAAGAAACGGACGAGCCTTATCTAGCAGACTATATCAAACGCTTCAAGGATGACAAACTCCAAAGCACTTACTCAGGCAAGGGCTTTGAAGGAAATAAAGGAACTTTCTTTAGAAGTATCGCTCAAAAAGCCCAAGCCTTCACAGTTGATGTCAACTACAACACCAACTTTAGCTTTACTGTTCCAGAAGGAGAATACCTTCTCCTCGGAGATGACCGCTTGGTTTCGAGCGACAGCCGCCACGTAGGTATAACATCCTCAAGGTAGATTCCTTTTTAACCCACCAAGTTGACTTTAGCTTGATGCGAGAGATTGGTAAGGTTTTTGCGGAAAAATTTGCTGCTACTGGCATTACCAAGGTCGTAACCATTGAAGCGTCGGGTATTGCCCCAGCCGTTTTTACAGCTGAAGCCTTAAACGTTCCCATGATTTTCGCCAAAAAAGCTAAGAACATCACCATGAACGAAGGCATCTTAACTGCTCAAGTCTACTCCTTTACCAAGCAGGTGACCAGCACTGTTTCTATCGCTGGAAAATTCCTCTCACCAGAGGACAAGG
>CP000921/Taiwan19F-14
GAAGCGCGCTTGATTGGTGCGGTTAATACGGTTGTCAATGAGAATGGCAATTTAATTGGATATAATACAGATGGCAAGGGATTTTTTAAGTGCTTGCCTTCTTTTACAATTTCAGGTAAAAAGATGACCCTGCTGGGTGCAGGTGGTGCGGCTAATCGCTGAAGTGGAAGAAAAATTGGCTTATCCAGTCTTCACTAAGCCGTCAAACATGGGGTCTAGTGTCGGTATTTCTAAGTCTGAAAACCAAGAAGAACTCCGTCCAGCCTTAGAACTTGCCTTCCGATATGATAGCCGTGTCTTGGTTGAGCAAGGAGTGAATGCCCGTGAAATTGAGGTTGGCCTCTTGGGTAACTACGATGTCAAGAGCACGCTACCAGGAGAAGTTGTCAAGGATGTTGCCTTTTATGACTACGATGCCAAGTATATTGATAACAAGATTACTATGGATATTCCTGCCAAACTTTATCCGTGGGCAATACCGCTCTGGTAAGATTGATGGCATGAAATACATCTCTTATCGTAGCGAACCAAATGTGAATCCAGAATCAACAACTGAAACCTTTACATCTGGTGCCTTCTTTGTAGACAGCGATCGATTCCGTGGTGTTCCTTTCTTTTTCCGTACAGGTAAACGACTGACTGAAAAAGGAACTCATGTCAACATCGTCTTTAAACAAATGGATTCTATCTTTGGAGAACCACTTGCTCCAAATATTTTGACCATCTATATTCAACCAACAGAAGGCTTCTCTCTTAGCCTAAATGGGAAGCAAGTAGGAGAAGAATTTAACTTGGCTCCTAACTCACTTGATTATCGTACAGACGCGACTGCAACTGGTGCTTCTCCAGAACCATACGAGAAATTGATTTATGATGTCCTAAATAACAACTCAACCAACTTTAGCCACTGTCAACCAATCAAACAAAAGATTGAAAAAGCTTTGGGCATTCCATTTTTCATCGATAATGATGCCAACGTAGCAGCTCTTGGTGAGCGCTGGATGGGTGCTGGTGATAACCAACCAGATGTTGTCTTTATGACACTCGGTACTGGTGTTGGTGGTGGTATTGTCGCAGAAGGCAAATTGCTTCATGGTGTTGCTGGTGCAGCAGGTGAACTTGGTCATATCACTGTTGATTTTGACCAACCAATTGCATGTACTTGTGGTAAAAAAGGCTGTCTTGAGACAGTCGCTTCTGCAACAGGAATTGTCAATTTGACTCGTCGCTATGCCGATGAATACGAAGGCGATGCAGCCTTGAAACGCTTGATTGATAACGGAGAAGAAGTAACTGCTAAGACTGTCTTTGATCTCGCAAAAGAAGGAGACGACCTTGCTTTGATTGTTTACCGTAACTTCTCACGTTACTTGGGTCAACCAAATTGGATTAACCGCGACCGCTTTATTCTTTCAGCAGGTCATGGTTCAATGCTCCTTTATGCTCTTCTTCACCTTTCTGGTTTTGAAGATGTCAGCATGGATGAGATTAAGAGCTTCCGTCAATGGGGTTCACTTTTTTTGGAGCAATGTTCGCGTAGAAGGACATTCCATGGATCCGACCCTAGCGGATGGCGAAATTCTCTTCGTTGTAAAACACCTTCCTATTGACCGTTTTGATATCGTGGTGGCCCATGAGGAAGATGGCAATAAGGACATCGTCAAGCGCGTGATTGGAATGCCTGGCGACACCATTCGTTACGAAAATGATAAACTCTACATCAATGACAAAGAAACGGACGAGCCTTATCTAGCAGACTATATCAAACGCTTCAAGGATGACAAACTCCAAAGCACTTACTCAGGCAAGGGCTTTGAAGGAAATAAAGGAACTTTCTTTAGAAGTATCGCTCAAAAAGCCCAAGCCTTCACAGTTGATGTCAACTACAACACCAACTTTAGCTTTACTGTTCCAGAAGGAGAATACCTTCTCCTCGGAGATGACCGCTTGGTTTCGAGCGACAGCCGCCACGTAGGTATAACATCCTCAAGGTAGATTCCTTTTTAACCCACCAAGTTGACTTTAGCTTGATGCGAGAGATTGGTAAGGTTTTTGCGGAAAAATTTGCTGCTGCCGGCATTACCAAGGTCGTAACCATTGAAGCGTCGGGTATTGCCCCAGCCGTTTTTACAGCTGAAGCCTTAAACGTTCCCATGATTTTCGCCAAAAAAGCTAAGAACATCACCATGAACGAAGGCATCTTAACTGCTCAAGTCTACTCCTTTACCAAGCAGGTGACCAGCACCGTTTCTATCGCTGGAAAATTCCTCTCACCAGAGGACAAGG
>LR216016/2245STDY5605535
GAAGCGCGCTTGATTGGTGCGGTTAATACGGTTGTCAATGAGAATGGCAATTTAATTGGATATAATACAGATGGCAAGGGATTTTTTAAGTGCTTGCCTTCTTTTACAATTTCAGGTAAAAAGATGACCCTGCTGGGTGCAGGTGGTGCGGCTAATCGCTGAAGTGGAAGAAAAATTGGCTTATCCAGTCTTCACTAAGCCGTCAAACATGGGGTCTAGTGTCGGTATTTCTAAGTCTGAAAACCAAGAAGAACTACGTCAAGCCTTAAAACTTGCCTTCCGATATGACAGCCGTGTCTTGGTTGAGCAAGGAGTGAATGCCCGTGAAATTGAGGTTGGCCTCTTGGGTAACTACGATGTCAAGAGCACGCTGCCAGGAGAAGTTGTCAAGGACGTTGCCTTTTATGACTACGATGCCAAGTATATTGATAACAAGGTTACTATGGATATTCCTGCCAAACTTTATCCGTGGTCAATACCGTTCAGGTAAGATTGATGGCATGAAATACATCTCTTACCGTAGCGAGCCAAATGTAAATCCAGAATCAACAACTGAAACCTTTGCATCTGGTGCCTTCTTTGTGGACAGCGATCGCTTCCGTAGTGTTCCTTTCTTCTTCCGTACTGGTAAACGTCTGACTGAAAAAGGAACTCATGTCAACATCGTCTTTAAACAAATGGACTCTATCTTTGGAGAACCACTTGCTCCAAATATTTTGACCATCTATATCCAACCAACAGAAGGCTTCTCTCTTAGCCTAAATGGGAAGCAAGTAGGAGAAGAATTCAACTTGGCTCCTAACTCACTTGATTACCGTACAGATGCAACCGCAACTGGTGCTTCTCCAGAACCATACGAGAAATTGATTTATGATGTCTTAAATAACAACTCAACTAACTTTAGCCACTGTCAACCAATCAAACAAAAGATTGAAAAAGCCTTGGGCATTCCATTTTTCATCGATAATGATGCCAACGTAGCAGCTCTTGGTGAGCGCTGGATGGGTGCTGGAGATAACCAACCAGACGTTGTCTTTATGACACTCGGTACTGGTGTTGGTGGCGGTATCGTCGCAGAAGGCAAATTGCTTCACGGTGTTGCTGGTGCAGCAGGTGAGTTGGGCCACATCACTGTTGACTTTGACCAGCCAATTGCATGTACTTGCGGTAAGAAAGGCTGCCTTGAGACAGTTGCTTCAGCAACAGGGATTGTCAACTTGACTCGTCGCTATGCCGATGAATACGAAGGCGATGCAGCCTTGAAACGCTTGATTGATAACGGAGAAGAAGTAACTGCTAAGACTGTCTTTGAGCTCGCAAAAGAAGAAGACGACCTTGCTTTGATTGTTTACCGTAACTTCTCACGTTACTTGGGTCAACCAAACTGGATTAACCGCGACCGCTTTATTCTTTCAGCAGGTCATGGTTCAATGCTCCTTTATGCTCTTCTTCACCTTTCTGGTTTTGAAGATGTCAGCATGGATGAGATTAAGAGTTTCCGTCAATGGGGTTCACTTTTTTTGGAGCAATGTTCGCGTAGAAGGACATTCCATGGATCCGACCCTAGCGGATGGCGAAATTCTCTTCGTTGTAAAACACCTTCCTATTGACCGTTTTGATATCGTGGTGGCCCATGAGGAAGATGGCAATAAGGACATCGTCAAGCGCGTGATTGGAATGCCTGGCGACACCATTCGTTACGAAAATGATAAACTCTACATCAATGACAAAGAAACGGACGAGCCTTATCTAGCAGACTATATCAAACGCTTCAAGGATGACAAACTCCAAAGCACTTACTCAGGCAAGGGCTTTGAAGGAAATAAAGGAACTTTCTTTAGAAGTATCGCTCAAAAAGCCCAAGCCTTCACAGTTGATGTCAACTACAACACCAACTTTAGCTTTACTGTTCCAGAAGGAGAATACCTTCTCCTCGGAGATGACCGCTTGGTTTCGAGCGACAGCCGCCACGTAGGTATAACATCCTCAAGGTAGATTCCTTTTTAACCCACCAAGTTGACTTTAGCTTGATGCGAGAGATTGGTAAGGTTTTTGCGGAAAAATTTGCTGCTGCCGGCATTACCAAGGTCGTAACCATTGAAGCGTCGGGTATTGCCCCAGCCGTTTTTACAGCTGAAGCCTTAAACGTTCCCATGATTTTCGCCAAAAAAGCTAAGAACATCACCATGAACGAAGGCATCTTAACTGCTCAAGTCTACTCCTTTACCAAGCAGGTGACCAGCACCGTTTCTATCGCTGGAAAATTCCTCTCACCAGAGGACAAGG
>CP016227/D219/Germany/1989
GAAGCGCGCTTGATTGGTGCGGTTAATACGGTTGTCAATGAGAATGGCAATTTAATTGGATATAATACAGATGGCAAGGGATTTTTTAAGTGCTTGCCTTCTTTTACAATTTCAGGTAAAAAGATGACCCTGCTGGGTGCAGGTGGTGCGGCTAATCGTTGAAGTGGAAGAAAAATTGGCTTATCCAGTCTTCACAAAGCCGTCCAACATGGGTTCTAGTGTCGGTATTTCTAAGTCTGAAAATCAAGAAGAACTCCGCCAAGCTTTGGAACTTGCCTTCCAATATGACAGCCGTGTCTTGGTTGAGCAAGGAGTGAATGCTCGTGAAATCGAGGTTGGTCTACTGGGCAACTACGATGTCAAAAGCACCCTACCAGGAGAAGTAGTCAAGGATGTTGCCTTTTATGACTACGATGCCAAGTATATCGATAACAAGATCACCATGGATATTCCAGCAAAACTTTATCCGTGGGCAATACCGCTCTGGTAAGATTGATGGCATGAAATACATCTCTTATCGTAGCGAGCCAAATGTGAATCCAGAATCAACAACTGAAACCTTTACATCTGGTGCCTTCTTTGTAGACAGCGATCGATTCCGTGGTGTTCCTTTCTTTTTCCGTACAGGTAAACGACTGACTGAAAAAGGAACTCATGTCAACATCGTCTTTAAACAAATGGATTCTATCTTTGGAGAACCACTTGCTCCAAATATTTTGACCATCTATATTCAACCAACAGAAGGCTTCTCTCTTAGCCTAAATGGGAAGCAAGTAGGAGAAGAATTTAACTTGGCTCCTAACTCACTTGATTACCGTACAGATGCGACTGCAACTGGTGCTTCTCCAGAACCATACGAAAAATTGATTTATGATGTCCTAAATAACAACTCAACTAACTTTAGCCACTGTCAACCAATCAAACAAAAGATTGAAAAAGCTTTGGGCATTCCATTTTTCATCGATAATGATGCCAACGTAGCAGCTCTTGGTGAGCGCTGGATGGGTGCTGGAGATAACCAACCAGACGTTGTCTTTATGACACTCGGTACTGGTGTTGGTGGCGGTATCGTCGCAGAAGGCAAATTGCTTCACGGTGTTGCTGGTGCAGCAGGTGAGCTTGGTCACATCACTGTTGACTTTGACCAGCCAATCGCATGTACTTGCGGTAAGAAAGGCTGCCTTGAGACAGTTGCTTCAGCAACAGGGATTGTCAACTTGACTCGTCGCTATGCCGATGAATACGAAGGCGATGCAGCCTTGAAACGCTTGATTGATAACGGAGAAGAAGTAACTGCTAAGACTGTCTTTGATCTCGCAAAAGAAGGAGACGACCTTGCTTTGATTGTTTACCGTAACTTCTCACGTTACTTGGGTCAACCAAACTGGATTAACCGCGACCGCTTTATTCTTTCAGCAGGTCATGGTTCAATGCTCCTTTATGCTCTTCTTCACCTTTCTGGTTTTGAAGATGTCAGCATGGATGAGATTAAGAGTTTCCGTCAATGGGGTTCACTTTTTTTGGAGCAATGTTCGCGTAGAAGGACATTCCATGGATCCGACCCTAGCGGATGGCGAAATTCTCTTCGTTGTAAAACACCTTCCTATTGACCGTTTTGATATCGTGGTGGCCCATGAGGAAGATGGCAATAAGGACATCGTCAAGCGCGTGATTGGAATGCCTGGCGACACCATTCGTTACGAAAATGATAAACTCTACATCAATGACAAAGAAACGGACGAGCCTTATCTAGCAGACTATATCAAACGCTTCAAGGATGACAAACTCCAAAGCACTTACTCAGGCAAGGGCTTTGAAGGAAATAAAGGAACTTTCTTTAGAAGTATCGCTCAAAAAGCCCAAGCCTTCACAGTTGATGTCAACTACAACACCAACTTTAGCTTTACTGTTCCAGAAGGAGAATACCTTCTCCTCGGAGATGACCGCTTGGTTTCGAGCGACAGCCGCCACGTAGGTATAACATCCTCAAGGTAGATTCCTTTTTAACCCACCAAGTTGACTTTAGCTTGATGCGAGAGATTGGTAAGGTTTTTGCGGAAAAATTTGCTGCTGCTGGCATTACCAAGGTCGTAACCATTGAAGCGTCGGGTATTGCCCCAGCCGTTTTTACAGCTGAAGCCTTAAACGTTCCCATGATTTTCGCCAAAAAAGCTAAGAACATCACCATGAACGAAGGCATCTTAACTGCTCAAGTCTACTCCTTTACCAAGCAGGTGACCAGCACTGTTTCTATCGCTGGAAAATTCCTCTCACCAGAGGACAAGG
>AP018938/ATCC-49619
GAAGCGCGCTTGATTGGTGCGGTTAATACGGTTGTCAATGAGAATGGCAATTTAATTGGATATAATACAGATGGCAAGGGATTTTTTAAGTGCTTGCCTTCTTTTACAATTTCAGGTAAAAAGATGACCCTGCTGGGTGCAGGTGGTGCGGCTAATTGCTGAAGTGGAAGAAAAATTGACTTATCCAGTCTTCACAAAACCATCAAACATGGGTTCTAGTGTGGGTATTTCTAAGTCTGAAAACCAAGAAGAACTCCGTCAAGCTTTGAAACTTGCCTTCCAATATGATAGCCGTGTCTTGGTAGAACAAGGAGTGAATGCCCGTGAAATCGAGATTGGTCTCTTGGGCAACTACGATGTCAAGAGCACGCTGCCAGGAGAAGTAGTCAAGGATGTTGCCTTTTATGACTACGATGCCAAGTATATTGATAACAAGATTACCATGGACATTCCAGCCAAAMTTTATCCGTGGACAATACCGCTCTGGTAAGATTGATGGCATGAAATACATCTCTTATCGTAGCGAACCAAATGTGAATCCAGAATCAACAACTGAAACCTTTACATCTGGTGCCTTCTTTGTAGACAGCGATCGATTCCGTGGTGTTCCTTTCTTTTTCCGTACAGGTAAACGACTGACTGAAAAAGGAACTCATATCAACATCGTCTTTAAACAAATGGATTCTATCTTTGGAGAACCACTTGCTCCAAATATTTTGACCATCTATATTCAACCAACAGAAGGCTTCTCTCTTAGCCTAAATGGGAAGCAAGTAGGAGAAGAATTTAACTTGGCTCCTAACTCACTTGATTATCGTACAGACGCGACTGCAACTGGTGCTTCTCCAGAACCATACGAGAAATTGATTTATGATGTCCTAAATAACAACTCAACTAACTTTAGCCACTGTCAACCAATCAAACAAAAGATTGAAAAAGCTTTGGGCATTCCATTTTTCATCGATAATGATGCCAACGTAGCAGCTCTTGGTGAGCGCTGGATGGGTGCTGGAGATAACCAACCAGACGTTGTCTTTATGACACTCGGTACTGGTGTTGGTGGCGGTATCGTCGCAGAAGGCAAATTGCTTCATGGTGTTGCTGGTGCAGCAGGTGAACTTGGTCATATCACTGTTGATTTTGACCAACCAATTGCATGTACTTGTGGTAAAAAAGGCTGCCTTGAGACAGTTGCTTCAGCAACAGGGATTGTCAACTTGACTCGTCGCTATGCCGATGAATACGAAGGCGATGCAGCCTTGAAACGCTTGATTGATAACGGAGAAGAAGTAACTGCTAAGACTGTCTTTGATCTCGCAAAAGAAGGAGACGACCTTGCTTTGATTGTTTACCGTAACTTCTCACGTTACTTGGGTCAACCAAACTGGATTAACCGCGACCGCTTTATTCTTTCAGCAGGTCATGGTTCAATGCTCCTTTATGCTCTTCTTCACCTTTCTGGTTTTGAAGATGTCAGCATGGATGAGATTAAGAGTTTCCGTCAATGGGGTTCACTTTTTTTGGAGCAATGTTCGCGTAGAAGGACATTCCATGGATCCGACCCTAGCGGATGGCGAAATTCTCTTCGTTGTAAAACACCTTCCTATTGACCGTTTTGATATCGTGGTGGCCCATGAGGAAGATGGCAATAAGGACATCGTCAAGCGCGTGATTGGAATGCCTGGCGACACCATTCGTTACGAAAATGATAAACTCTACATCAATGACAAAGAAACGGACGAGCCTTATCTAGCAGACTATATCAAACGCTTCAAGGATGACAAACTCCAAAGCACTTACTCAGGCAAGGGCTTTGAAGGAAATAAAGGAACTTTCTTTAGAAGTATCGCTCAAAAAGCCCAAGCCTTCACAGTTGATGTCAACTACAACACCAACTTTAGCTTTACTGTTCCAGAAGGAGAATACCTTCTCCTCGGAGATGACCGCTTGGTTTCGAGCGACAGCCGCCACGTAGGTATAACATCCTCAAGGTAGATTCCTTTTTAACCCACCAAGTTGACTTTAGCTTGATGCGAGAGATTGGTAAGGTTTTTGCGGAAAAATTTGCTGCTACTGGCATTACCAAGGTCGTAACCATTGAAGCGTCGGGTATTGCCCCAGCCGTTTTTACAGCTGAAGCCTTAAACGTTCCCATGATTTTCGCCAAAAAAGCTAAGAACATCACCATGAACGAAGGCATCTTAACTGCTCAAGTCTACTCCTTTACCAAACAGGTGACCAGCACCGTTTCTATCGCTGGAAAATTCCTCTCACCAGAGGACAAGG
