# Supplementary material for: High resolution metagenomic characterization of complex infectomes in paediatric acute respiratory infection
Source: Sci Rep. 2020 Mar 3;10:3963. doi: 10.1038/s41598-020-60992-6 (PMC7054269; doi:10.1038/s41598-020-60992-6)
Supplement: Supplementary file 2 — Supplementary dataset. [file 41598_2020_60992_MOESM2_ESM.zip › supplementary_data/Fig4D_Moraxella_catarrhalis_MLST_alignment.fasta]

>Moraxella_catarrhalis/5/ZJ/CHN/2017
GGACTTGGAGCGGCGTGCGCGTGCATTGATTGACAGCATGGGGCTTGATGCCGATGCTTGCTTATCAACATTATCAGGGGGTCGTAAACGCCGTGTTTTGTTAGCACAGGCTTTGGTAACAAATCCTGATGTGCTACTTTTAGACGAGCCAACCAACCATTTAGATATTGAAAGCATCACTTGGCTTGAAAAATTTTTATTGAATGAACGATTAACCGTTCTTTTCATCTCGCAAAGCCAAAGCACTGGCAGATGCTGGTATTGCCATTGACTATGTGATTGAAATCAGCGCCCCTGATGATGAAATCGTAAGCCGTATGTCGGGTCGCCGTGCACATTTGGCATCAGGTCGTACTTATCATGTGATCTATAATCCCCCAAAAACTGACGGTATTGATGATGTCACAGGCGAGGCACTGGTGCAGCGTGATGATGATAAAGAAGAAGTGGTGCGTGATCGCTTATCGGTATATCACGCCCAAACCGCTACATTGATTAGTCATTATCAAGAAGTTGCCAAATCGGGCTGTCAAGCTTTTAACCGTGTTAAGTTGCGTAATCTACGCACAGGCAAAGTGCTTGAGCAGACTTTTAAGTCAGGCGATTCACTTGAAGGTGCTGAAGTGGTGGATGTGGAAATGAACTATCTATACAACGATGGCGAATTTTGGCATTTTATGCACCCTGAGACTTTTGAGCAATTGCAAGCAGATAAAACCGCAATGGGTGATGCTGCACAGTGGCTAAAAGAAAATTCAAATGCGTTATGCACTTTGACGCTATTTAATGGTGCGCCGCTGTCGGTCACACCACCACCCAAGTCTTTGGTAATGATACGACCATTTCTATGGCAGGGGCTTCTGGTAATTTTGAATTAAATGTTTATATGCCTGTGATTGGATATAACTTATGCTAACGGATGCGATCAATAGCTTTAATGAGCATTGTGCAGTAGGCATTGAACCAATTTACGAAAAAATTGATTACTATTTACATCATTCTTTGATATCAGCTTTGATGATATTCATGCCTTTGCCGCACCACGCCGTTTGGCACTTACTATTACAGGTGTGGGCGAGTTTCAGCCTGACCGTATCGTGGCATGCTTTGAGCTTGATCGTGTTGAGCCAATTGCCTTTGCCAAACCATGCAACTATGGCTTTATTCCCCAAACCTTAGATGAAGATGGTGATGAATTAGACGCCTTAATCATCACAGAACAGCCTTTGACGACGGGTATTTTTCTTAAAGCCAAAGTCATTGGGGTGATGAAATTTGTGGATGATGGCGAGGTCGACGATAAAGTCATCGTTGTTCCTGCCGATGATCGTAATAATGGCMACGCCTATAATAGTCTTGACGACCTACCACCACAGTTAATAAAGCAACTTGAATTTCATTTTAGTCATTATAAAGACTTAAAAAAACCAGGCTCAACTGTGGTTGAGGGCTTTTTTTGGGGCGTAATGATATTGGGCGTGTCTGTGAGATTGGTTCGGTTAAAGTGACAGATCAGATGTTCATTGAACGCTACTCGCAAGTGATGCATATCGCTAGTAGGCGTATACGCCARGRKGTCGATGCTTTAGATGTGTTTTGTGCGACCTTTCCAGCGGGTACTTTGTCTGGTGCGCCAAAAATCCGTGCCATGCAAATTATTGATGAAGTTGAGCCAGTGCGTCGCACCGTTTTTGGCGGGG
>CP010901/MC6/Poland/2008
GGACTTGGAGCGGCGTGCGCGTGCATTGATTGACAGCATGGGGCTTGATGCCGATGCTTGCTTATCAACATTATCAGGGGGTCGTAAACGCCGTGTTTTGTTAGCACAGGCTTTGGTAACAAATCCTGATGTGCTACTTTTAGACGAGCCAACCAACCATTTAGATATTGAAAGCATCACTTGGCTTGAAAAATTTTTATTGAATGAACGATTAACCGTTCTTTTCATCTCGCAAAGCCAAAGCACTGGCAGATGCTGGTATTGCCATTGACCATGTGATTGAAATCAGCGTCCCTGATGATGAAATCGTAAGCCGTATGTCGGGTCGCCGTGCACATTTGGCATCAGGTCGTACTTATCATGTGATCTATAATCCCCCAAAAACTGACGGTATTGATGATGTCACAGGCGAGGCACTGGTGCAGCGTGATGATGATAAAGAAGAAGTGGTGCGTGATCGCTTATCGGTATATCACGCCCAAACCGCTACATTGATTAGTCATTATCAAGAAGTTGCCAAATCGGGC-GTCAAGCTTTTAACCGTGTTAAGTTGCGTAATCTACGCACAGGCAAAGTGCTTGAGCAGACTTTTAAGTCAGGCGATTCACTTGAAGGTGCTGATGTGGTGGATGTGGAAATGAACTATCTATACAACGATGGCGAATTTTGGCATTTTATGCACCCTGAGACTTTTGAGCAATTGCAAGCAGATAAAACCGCAATGGGTGATGCTGCACAGTGGCTAAAAGAAAATTCAAATGCGTTATGCACTTTGACGCTATTTAATGGTGCGCCGCTGTCGGTCACACCACCACCCAAGTCTTTGGTAATGATACGACCATTTCTATGGCAGGGGCTTCTGGTAATTTTGAATTAAATGTTTATATGCCTGTGATTGGATATAACTTATGCTAACGGATGCGATCAATAGCTTTAATGAGCATTGTGCAGTAGGCATTGAACCAATTTACGAAAAAATTGACCATTATTTACATCATTCTTTGATATCAGCTTTGATGATATTCATGCCTTTGCCGCACCACGCCGTTTGGCACTTACTATTACAGGTGTGGGCGAGTTTCAGCCTGACCGTATCGTGGCATGCTTTGAGCTTGATCGTGTTGAGCCAATTGCCTTTGCCAAACCATGCAACTATGGCTTTATTCCCCAAACCTTAGATGAAGATGGTGATGAATTAGACGCCTTAATCATCACAGAACAGCCTTTGACGACGGGTATTTTTCTTAAAGCCAAAGTCATCGGGGTGATGAAATTTGTGGATGATGGCGAGGTCGACGATAAAGTCATCGTTGTTCCTGCCGATGATCGTAATAATGGCAACGCCTATAATAGTCTTGACGACCTACCACCACAGTTAATAAAGCAACTTGAATTTCATTTTAGTCATTATAAAGACTTAAAAAAACCAGGCTCAACTGTGGTTGAGGGCTTTTTT--GGGCGTAATGATATTGGGCGTGTCTGTGAGATTGGTTCGGTTAAAGTGACAGATCAGATGTTCATTGAACGCTACTCGCAAGTGATGCATATCGCTAGTAGGCGTATACGCCAAGATGTCGATGCTTTAGATGTGTTTTGTGCGACCTTTCCAGCGGGTACTTTGTCTGGTGCGCCAAAAATCCGTGCCATGCAAATTATTGATGAAGTTGAGCCAGTGCGTCGCACCGTTTTTGGCGGGG
>CP010902/MC8/Poland/2008
GGACTTGGAGCGGCGTGCGCGTGCATTGATTGACAGCATGGGGCTTGATGCCGATGCTTGCTTATCAACATTATCAGGGGGTCGTAAACGCCGTGTTCTGTTAGCACAGGCTTTGGTAACAAATCCTGATGTGCTACTTTTAGACGAGCCAACCAACCATTTAGATATTGAAAGCATCACTTGGCTTGAAAAATTTTTATTAAATGAACGATTAACCGTTCTTTTCATCTCGCAAAGCCAAAGCACTGGCAGATGCTGGTATTGCCATTGACTATGTGATTGAAATCAGCGCCCCTGATGATGAAATCGTAAGCCGTATGTCGGGTCGCCGTGCACATTTGGCATCAGGTCGTACTTATCATGTGATCTATAATCCCCCAAAAACTGACGGTATTGATGATGTCACAGGCGAGGCACTGGTGCAGCGTGATGATGATAAAGAAGAAGTGGTGCGTGATCGCTTATCGGTATATCACGCCCAAACCGCTACATTGATTAGTCATTATCAAGAAGTTGCCAAATCGGGC-GTCAAGCTTTTAACCGTGTTAAGTTGCGTAATCTACGCACAGGCAAAGTGCTTGAGCAGACTTTTAAGTCAGGCGATTCACTTGAAGGTGCTGATGTGGTGGATGTGGAAATGAACTATCTATACAACGATGGCGAATTTTGGCATTTTATGCACCCTGAGACTTTTGAGCAATTGCAAGCAGATAAAACCGCAATGGGTGATGCTGCACAGTGGCTAAAAGAAAATTCAAATGCGTTATGCACTTTGACGCTATTTAATGGTGCGCCGCTGTCGGTCACACCACCACCCAAGTCTTTGGTAATGATACGACCATTTCTATGGCAGGGGCTTCTGGTAATTTTGAATTAAATGTTTATATGCCTGTGATTGGATATAACTTATGCTAACGGATGCGATCAATAGCTTTAATGAGCATTGTGCAGTAGGCATTGAACCAATTTACGAAAAAATTGATTACTATTTACATCATTCTTTGATATCAGCTTTGATGATATTCATGCCTTTGCCGCACCACGCCGTTTGGCACTTACTATTACAGGTGTGGGCGAGTTTCAGCCTGACCGTATCGTGGCATGCTTTGAGCTTGATCGTGTTGAGCCAATTGCCTTTGCCAAACCATGCAACTATGGCTTTATTCCCCAAACCTTAGATGAAGATGGTGATGAATTAGACGCCTTAATCATCACAGAACAGCCTTTGACGACGGGTATTTTTCTTAAAGCCAAAGTCATCGGGGTAATGAAATTTGTGGATGATGGCGAGGTCGACGATAAAGTCATCGTTGTTCCTGCCGATGATCGTAATAATGGCAACGCCTATAATAGTCTTGACGACCTACCACCACAGTTAATAAAGCAACTTGAATTTCATTTTAGTCATTATAAAGACTTAAAAAAACCAGGCTCAACTGTGGTTGAGGGCTTTTTT--GGGCGTAATGATATTGGGCGTGTCTGTGAGATTGGTTCGGTTAAAGTGACAGATCAGATGTTCATTGAACGCTACTCGCAAGTGATGCATATCGCTAGTAGGCGTATACGCCAAGATGTCGATGCTTTAGATGTGTTTTGTGCGACCTTTCCAGCGGGTACTTTGTCTGGTGCGCCAAAAATCCGTGCCATGCAAATTATTGATGAAGTTGAGCCAGTGCGTCGCACCGTTTTTGGCGGGG
>CP034665/142P87B1/USA/2010
GGACTTGGAGCGGCGTGCGCGTGCATTGATTGACAGCATGGGGCTTGATGCCGATGCTTGCTTATCAACATTATCAGGGGGTCGTAAACGCCGTGTTCTGTTAGCACAGGCTTTGGTAACAAATCCTGATGTGCTACTTTTAGACGAGCCAACCAACCATTTAGATATTGAAAGCATCACTTGGCTTGAAAAATTTTTATTAAATGAACGATTAACCGTTCTTTTCATCTCGCAAAGCCAAAGCACTGGCAGATGCTGGTATTGCCATTGACTATGTGATTGAAATCAGCGCCCCTGATGATGAAATCGTAAGCCGTATGTCGGGTCGCCGTGCACATTTGGCATCAGGTCGTACTTATCATGTGATCTATAATCCCCCAAAAACTGACGGTATTGATGATGTCACAGGCGAGGCACTGGTGCAGCGTGATGATGATAAAGAAGAAGTGGTGCGTGATCGCTTATCGGTATATCACGCCCAAACCGCTACATTGATTAGTCATTATCAAGAAGTTGCCAAATCGGGC-GTCAAGCTTTTAACCGTGTTAAGTTGCGTAATCTACGCACAGGCAAAGTGCTTGAGCAGACTTTTAAGTCAGGCGATTCACTTGAAGGTGCTGATGTGGTGGATGTGGAAATGAACTATCTATACAACGATGGCGAATTTTGGCATTTTATGCACCCTGAGACTTTTGAGCAATTGCAAGCAGATAAAACCGCAATGGGTGATGCTGCACAGTGGCTAAAAGAAAATTCAAATGCGTTATGCACTTTGACGCTATTTAATGGTGCGCCGCTGTCGGTCACACCACCACCCAAGTCTTTGGTAATGATACGACCATTTCTATGGCAGGGGCTTCTGGTAATTTTGAATTAAATGTTTATATGCCTGTGATTGGATATAACTTATGCTAACGGATGCGATCAATAGCTTTAATGAGCATTGTGCAGTAGGCATTGAACCAATTTACGAAAAAATTGATTACTATTTACATCATTCTTTGATATCAGCTTTGATGATATTCATGCCTTTGCCGCACCACGCCGTTTGGCACTTACTATTACAGGCGTTGGCGAGTTTCAGCCTGACCGTATCGTGGCATGCTTTGAGCTTGATCGTGTTGAGCCAATTGCCTTTGCCAAACCATGCAACTATGGCTTTATTCCCCAAACCTTAGATGAAGATGGTGATGAATTAGACGCCTTAATCATCACAGAACAGCCTTTGACGACGGGTATTTTTCTTAAAGCCAAAGTCATCGGGGTAATGAAATTTGTGGATGATGGCGAGGTCGACGATAAAGTCATCGTTGTTCCTGCCGATGATCGTAATAATGGCAACGCCTATAATAGTCTTGACGACCTACCACCACAGTTAATAAAGCAACTTGAATTTCATTTTAGTCATTATAAAGACTTAAAAAAACCAGGCTCAACTGTGGTTGAGGGCTTTTTT--GGGCGTAATGATATTGGGCGTGTCTGTGAGATTGGTTCGGTTAAAGTGACAGATCAGATGTTCATTGAACGCTACTCGCAAGTGATGCATATCGCTAGTAGGCGTATACGCCAAGATGTCGATGCTTTAGATGTGTTTTGTGCGACCTTTCCAGCGGGTACTTTGTCTGGTGCGCCAAAAATCCGTGCCATGCAAATTATTGATGAAGTTGAGCCAGTGCGTCGCACCGTTTTTGGCGGGG
>CP027405/FDAARGOS_304/Netherlands
GGACTTGGAGCGGCGTGCGCGTGCATTGATTGACAGCATGGGGCTTGATGCCGATGCTTGCTTATCAACATTATCAGGGGGTCGTAAACGCCGTGTTTTGTTAGCACAGGCTTTGGTAACAAATCCTGATGTGCTACTTTTAGACGAGCCAACCAACCATTTAGATATTGAAAGCATCACTTGGATTGAAAAATTTTTATTAAATGAACGATTAACCGTTCTTTTCATCTCGCAAAGCCAAAGCACTGGCAGATGCTGGTATTGCCATTGACTATGTGATTGAAATCAGCGCCCCTGATGATGAAATCGTAAGCCGTATGTCGGGTCGCCGTGCACATTTGGCATCAGGTCGTACTTATCATGTGATCTATAATCCCCCAAAAACTGACGGTATTGATGATGTCACAGGCGAGGCACTGGTGCAGCGTGATGATGATAAAGAAGAAGTGGTGCGTGATCGCTTATCGGTATATCACGCCCAAACCGCTACATTGATTAGTCATTATCAAGAAGTTGCCAAATCGGGC-GTCAAGCTTTTAACCGTGTTAAGTTGCGTAATCTACGCACAGGCAAAGTGCTTGAGCAGACTTTTAAGTCAGGCGATTCACTTGAAGGTGCTGATGTGGTGGATGTGGAAATGAACTATCTATACAACGATGGCGAATTTTGGCATTTTATGCACCCTGAGACTTTTGAGCAATTGCAAGCAGATAAAACCGCAATGGGTGATGCTGCACAGTGGCTAAAAGAAAATTCAAATGCGTTATGCACTTTGACGCTATTTAATGGTGCGCCGCTGTCGGTCACACCACCACCCAAGTCTTTGGTAATGATACGACCATTTCTATGGCAGGGGCTTCTGGTAATTTTGAATTAAATGTTTATATGCCTGTGATTGGATATAACTTATGCTAACGGATGCGATCAATAGCTTTAATGAGCATTGTGCAGTAGGCATTGAACCAATTTACGAAAAAATTGATTACTATTTACATCATTCTTTGATATCAGCTTTGATGATATTCATGCCTTTGCCGCACCACGCCGTTTGGCACTTACTATTACAGGTGTGGGCGAGTTTCAGCCTGACCGTATCGTGGCATGCTTTGAGCTTGATCGTGTTGAGCCAATTGCCTTTGCCAAACCATGCAACTATGGCTTTATTCCCCAAACCTTAGATGAAGATGGTGATGAATTAGACGCCTTAATCATCACAGAACAGCCTTTGACGACGGGTATTTTTCTTAAAGCCAAAGTCATTGGGGTGATGAAATTTGTGGATGATGGCGAGGTCGACGATAAAGTCATCGTTGTTCCTGCCGATGATCGTAATAATGGCAACGCTTATAATAGTCTTGACGACCTACCACCACAGTTAATAAAGCAACTTGAATTTCATTTTAGCCATTATAAAGACTTAAAAAAACCAGGCTCAACTGTGGTTGAGGGCTTTTTT--GGGCGTAATGATATTGGGCGTGTCTGTGAGATTGGTTCGGTTAAAGTGACAGATCAGATGTTCATTGAACGCTACTCGCAAGTGATGCATATCGCTAGTAGGCGTATACGCCAAGATGTCGATGCTTTAGATGTGTTTTGTGCGACCTTTCCAGCGGGTACTTTGTCTGGTGCGCCAAAAATCCGTGCCATGCAAATTATTGATGAAGTTGAGCCAGTGCGTCGCACCGTTTTTGGCGGGG
>CP008804/25240
GGACTTGGAGCGGCGTGCGCGTGCATTGATTGACAGCATGGGGCTTGATGCCGATGCTTGCTTATCAACATTATCAGGGGGTCGTAAACGCCGTGTTTTGTTAGCACAGGCTTTGGTAACAAATCCTGATGTGCTACTTTTAGACGAGCCAACCAACCATTTAGATATTGAAAGCATCACTTGGATTGAAAAATTTTTATTAAATGAACGATTAACCGTTCTTTTCATCTCGCAAAGCCAAAGCACTGGCAGATGCTGGTATTGCCATTGACTATGTGATTGAAATCAGCGCCCCTGATGATGAAATCGTAAGCCGTATGTCGGGTCGCCGTGCACATTTGGCATCAGGTCGTACTTATCATGTGATCTATAATCCCCCAAAAACTGACGGTATTGATGATGTCACAGGCGAGGCACTGGTGCAGCGTGATGATGATAAAGAAGAAGTGGTGCGTGATCGCTTATCGGTATATCACGCCCAAACCGCTACATTGATTAGTCATTATCAAGAAGTTGCCAAATCGGGC-GTCAAGCTTTTAACCGTGTTAAGTTGCGTAATCTACGCACAGGCAAAGTGCTTGAGCAGACTTTTAAGTCAGGCGATTCACTTGAAGGTGCTGATGTGGTGGATGTGGAAATGAACTATCTATACAACGATGGCGAATTTTGGCATTTTATGCACCCTGAGACTTTTGAGCAATTGCAAGCAGATAAAACCGCAATGGGTGATGCTGCACAGTGGCTAAAAGAAAATTCAAATGCGTTATGCACTTTGACGCTATTTAATGGTGCGCCGCTGTCGGTCACACCACCACCCAAGTCTTTGGTAATGATACGACCATTTCTATGGCAGGGGCTTCTGGTAATTTTGAATTAAATGTTTATATGCCTGTGATTGGATATAACTTATGCTAACGGATGCGATCAATAGCTTTAATGAGCATTGTGCAGTAGGCATTGAACCAATTTACGAAAAAATTGATTACTATTTACATCATTCTTTGATATCAGCTTTGATGATATTCATGCCTTTGCCGCACCACGCCGTTTGGCACTTACTATTACAGGTGTGGGCGAGTTTCAGCCTGACCGTATCGTGGCATGCTTTGAGCTTGATCGTGTTGAGCCAATTGCCTTTGCCAAACCATGCAACTATGGCTTTATTCCCCAAACCTTAGATGAAGATGGTGATGAATTAGACGCCTTAATCATCACAGAACAGCCTTTGACGACGGGTATTTTTCTTAAAGCCAAAGTCATTGGGGTGATGAAATTTGTGGATGATGGCGAGGTCGACGATAAAGTCATCGTTGTTCCTGCCGATGATCGTAATAATGGCAACGCTTATAATAGTCTTGACGACCTACCACCACAGTTAATAAAGCAACTTGAATTTCATTTTAGCCATTATAAAGACTTAAAAAAACCAGGCTCAACTGTGGTTGAGGGCTTTTTT--GGGCGTAATGATATTGGGCGTGTCTGTGAGATTGGTTCGGTTAAAGTGACAGATCAGATGTTCATTGAACGCTACTCGCAAGTGATGCATATCGCTAGTAGGCGTATACGCCAAGATGTCGATGCTTTAGATGTGTTTTGTGCGACCTTTCCAGCGGGTACTTTGTCTGGTGCGCCAAAAATCCGTGCCATGCAAATTATTGATGAAGTTGAGCCAGTGCGTCGCACCGTTTTTGGCGGGG
>CP010900/MC5/Poland/2008
GGACTTGGAGCGGCGTGCGCGTGCATTGATTGACAGCATGGGGCTTGATGCCGATGCTTGCTTATCAACATTATCAGGGGGTCGTAAACGCCGTGTTTTGTTAGCACAGGCTTTGGTAACAAATCCTGATGTGCTACTTTTAGACGAGCCAACCAACCATTTAGATATTGAAAGCATCACTTGGCTTGAAAAATTTTTATTGAATGAACGATTAACCGTTCTTTTCATCTCGCAAAGCCAAAGCACTGGCAGATGCTGGTATTGCCATTGACCATGTGATTGAAATCAGCGCCCCTGATGATGAAATCGTAAGCCGTATGTCGGGTCGCCGTGCACATTTGGCATCAGGTCGTACTTATCATGTGATCTATAATCCCCCAAAAACTGACGGTATTGATGATGTCACAGGCGAGGCACTTGTGCAGCGTGATGATGATAAAGAAGAAGTGGTGCGTGATCGCTTATCGGTATATCACGCCCAAACCACGACATTGATTAGTCATTATCAAGAAGTTGCCAAATCGGGC-GTCAAGCTTTTAACCGTGTTAAGTTGCGTAATCTACGCACAGGCAAAGTGCTTGAGCAGACTTTTAAGTCAGGCGATTCACTTGAAGGTGCTGATGTGGTGGATGTGGAAATGAACTATCTATACAACGATGGCGAATTTTGGCATTTTATGCACCCTGAGACTTTTGAGCAATTGCAAGCAGATAAAACCGCAATGGGTGATGCTGCACAGTGGCTAAAAGAAAATTCAAATGCGTTATGCACTTTGACGCTATTTAATGGTGCGCCGCTGTCGGTCACACCACCACCCAAGTCTTTGGTAATGATACGACCATTTCTATGGCAGGGGCTTCTGGTAATTTTGAATTAAATGTTTATATGCCTGTGATTGGATATAACTTATGCTAACGGATGCGATCAATAGCTTTAATGAGCATTGTGCAGTAGGCATTGAACCAATTTACGAAAAAATTGACCATTATTTACATCATTCTTTGATATCAGCTTTGATGATATTCATGCCTTTGCCGCACCACGCCGTTTGGCACTTACTATTACAGGTGTGGGCGAGTTTCAGCCTGACCGTATCGTGGCATGCTTTGAGCTTGATCGTGTTGAGCCAATTGCCTTTGCCAAACCATGCAACTATGGCTTTATTCCCCAAACCTTAGATGAAGATGGTGATGAATTAGACGCCTTAATCATCACAGAACAGCCTTTGACGACGGGTATTTTTCTTAAAGCCAAAGTCATCGGGGTAATGAAATTTGTGGATGATGGCGAGGTCGACGATAAAGTCATCGTTGTTCCTGCCGATGATCGTAATAATGGCAACGCCTATAATAGTCTTGACGACCTACCACCACAGTTAATAAAGCAACTTGAATTTCATTTTAGTCATTATAAAGACTTAAAAAAACCAGGCTCAACTGTGGTTGAGGGCTTTTTT--GGGCGTAATGATATTGGGCGTGTCTGTGAGATTGGTTCGGTTAAAGTGACAGATCAGATGTTCATTGAACGCTACTCGCAAGTGATGCATATCGCTAGTAGGCGTATACGCCAAGATGTCGATGCTTTAGATGTGTTTTGTGCGACCTTTCCAGCGGGTACTTTGTCTGGTGCGCCAAAAATCCGTGCCATGCAAATTATTGATGAAGTTGAGCCAGTGCGTCGCACCGTTTTTGGCGGGG
>LS483445/NCTC11020
GGACTTGGAGCGGCGTGCGCGTGCATTGATTGACAGCATGGGGCTTGATGCCGATGCTTGCTTATCAACATTATCAGGGGGTCGTAAACGCCGTGTTTTGTTAGCACAGGCTTTGGTAACAAATCCTGATGTGCTACTTTTAGACGAGCCAACCAACCATTTAGATATTGAAAGCATCACTTGGCTTGAAAAATTTTTATTGAATGAACGATTAACCGTTCTTTTCATCTCGCAAAGCCAAAGCACTGGCAGATGCTGGTATTGCCATTGACTATGTGATTGAAATCAGCGCCCCTGATGATGAAATCGTAAGCCGTATGTCGGGTCGCCGTGCACATTTGGCATCAGGTCGTACTTATCATGTGATCTATAATCCCCCAAAAACTGACGGTATTGATGATGTCACAGGCGAGGCACTGGTGCAGCGTGATGATGATAAAGAAGAAGTGGTGCGTGATCGCTTATCGGTATATCACGCCCAAACCACGACATTGATTAGTCATTATCAAGAAGTTGCCAAATCGGGC-GTCAAGCTTTTAACCGTGTTAAGTTGCGTAATCTACGCACAGGCAAAGTGCTTGAGCAGACTTTTAAGTCAGGCGATTCACTTGAAGGTGCTGATGTGGTGGATGTGGAAATGAACTATCTATACAACGATGGCGAATTTTGGCATTTTATGCACCCTGAGACTTTTGAGCAATTGCAAGCAGATAAAACCGCAATGGGTGATGCTGCACAGTGGCTAAAAGAAAATTCAAATGCGTTATGCACTTTGACGCTATTTAATGGTGCGCCGCTGTCGGTCACACCACCACCCAAGTCTTTGGTAATGATACGACCATTTCTATGGCAGGGGCTTCTGGTAATTTTGAATTAAATGTTTATATGCCTGTGATTGGATATAACTTATGCTAACGGATGCGATCAATAGCTTTAATGAGCATTGTGCAGTAGGCATTGAACCAATTTACGAAAAAATTGACCATTATTTACATCATTCTTTGATATCAGCTTTGATGATATTCATGCCTTTGCCGCACCACGCCGTTTGGCACTTACTATTACAGGTGTGGGCGAGTTTCAGCCTGACCGTATCGTGGCATGCTTTGAGCTTGATCGTGTTGAGCCAATTGCCTTTGCCAAACCATGCAACTATGGCTTTATTCCCCAAACCTTAGACGAAGATGGTGATGAATTAGACGCCTTAATCATCACAGAACAGCCTTTGACGACGGGTATTTTTCTTAAAGCCAAAGTCATCGGGGTAATGAAATTTGTGGATGATGGCGAGGTCGACGATAAAGTCATCGTTGTTCCTGCCGATGATCGTAATAATGGCAACGCCTATAATAGTCTTGACGACCTACCACCACAGTTAATAAAGCAACTTGAATTTCATTTTAGTCATTATAAAGACTTAAAAAAACCAGGCTCAACTGTGGTTGAGGGCTTTTTT--GGGCGTAATGATATTGGGCGTGTCTGTGAGATTGGTTCGGTTAAAGTGACAGATCAGATGTTCATTGAACGCTACTCGCAAGTGATGCATATCGCTAGTAGGCGTATACGCCAAGATGTCGATGCTTTAGATGTGTTTTGTGCGACCTTTCCAGCGGGTACTTTGTCTGGTGCGCCAAAAATCCGTGCCATGCAAATTATTGATGAAGTTGAGCCAGTGCGTCGCACCGTTTTTGGCGGGG
>CP010573/MC1/Poland/2008
GGACTTGGAGCGGCGTGCGCGTGCATTGATTGACAGCATGGGGCTTGATGCCGATGCTTGCTTATCAACATTATCAGGGGGTCGTAAACGCCGTGTTTTGTTAGCACAGGCTTTGGTAACAAATCCTGATGTGCTACTTTTAGACGAGCCAACCAACCATTTAGATATTGAAAGCATCACTTGGCTTGAAAAATTTTTATTGAATGAACGATTAACCGTTCTTTTCATCTCGCAAAGCCAAAGCACTGGCAGATGCTGGTATTGCCATTGACCATGTGATTGAAATCAGCGCCCCTGATGATGAAATCGTAAGCCGTATGTCGGGTCGCCGTGCACATTTGGCATCAGGTCGTACTTATCATGTGATCTATAATCCCCCAAAAACTGACGGTATTGATGATGTCACAGGCGAGGCACTGGTGCAGCGTGATGATGATAAAGAAGAAGTGGTGCGTGATCGCTTATCGGTATATCACGCCCAAACCACGACATTGATTAGTCATTATCAAGAAGTTGCCAAATCGGGC-GTCAAGCTTTTAACCGTGTTAAGTTGCGTAATCTACGCACAGGCAAAGTGCTTGAGCAGACTTTTAAGTCAGGCGATTCACTTGAAGGTGCTGATGTGGTGGATGTGGAAATGAACTATCTATACAACGATGGCGAATTTTGGCATTTTATGCACCCTGAGACTTTTGAGCAATTGCAAGCAGATAAAACCGCAATGGGTGATGCTGCACAGTGGCTAAAAGAAAATTCAAATGCGTTATGCACTTTGACGCTATTTAATGGTGCGCCGCTGTCGGTCACACCACCACCCAAGTCTTTGGTAATGATACGACCATTTCTATGGCAGGGGCTTCTGGTAATTTTGAATTAAATGTTTATATGCCTGTGATTGGATATAACTTATGCTAACGGATGCGATCAATAGCTTTAATGAGCATTGTGCAGTAGGCATTGAACCAATTTACGAAAAAATTGATTACTATTTACATCATTCTTTGATATCAGCTTTGATGATATTCATGCCTTTGCCGCACCACGCCGTTTGGCACTTACTATTACAGGTGTGGGCGAGTTTCAGCCTGACCGTATCGTGGCATGCTTTGAGCTTGATCGTGTTGAGCCAATTGCCTTTGCCAAACCATGCAACTATGGCTTTATTCCCCAAACCTTAGATGAAGATGGTGATGAATTAGACGCCTTAATCATCACAGAACAGCCTTTGACGACGGGTATTTTTCTTAAAGCCAAAGTCATCGGGGTAATGAAATTTGTGGATGATGGCGAGGTCGACGATAAAGTCATCGTTGTTCCTGCCGATGATCGTAATAATGGCAACGCCTATAATAGTCTTGACGACCTACCACCACAGTTAATAAAGCAACTTGAATTTCATTTTAGTCATTATAAAGACTTAAAAAAACCAGGCTCAACTGTGGTTGAGGGCTTTTTT--GGGCGTAATGATATTGGGCGTGTCTGTGAGATTGGTTCGGTTAAAGTGACAGATCAGATGTTCATTGAACGCTACTCGCAAGTGATGCATATCGCTAGTAGGCGTATACGCCAAGATGTCGATGCTTTAGATGTGTTTTGTGCGACCTTTCCAGCGGGTACTTTGTCTGGTGCGCCAAAAATCCGTGCCATGCAAATTATTGATGAAGTTGAGCCAGTGCGTCGCACCGTTTTTGGCGGGG
>CP002005/BBH18
GGACTTGGAGCGGCGTGCGCGTGCATTGATTGACAGCATGGGGCTTGATGCCGATGCTTGCTTATCAACATTATCAGGGGGTCGTAAACGCCGTGTTTTGTTAGCACAGGCTTTGGTAACAAATCCTGATGTGCTACTTTTAGACGAGCCAACCAACCATTTAGATATTGAAAGCATCACTTGGCTTGAAAAATTTTTATTGAATGAACGATTAACCGTTCTTTTCATCTCGCAAAGCCAAAGCACTGGCAGATGCTGGTATTGCCATTGACTATGTGATTGAAATCAGCGCCCCTGATGATGAAATCGTAAGCCGTATGTCGGGTCGCCGTGCACATTTGGCATCAGGTCGTACTTATCATGTGATCTATAATCCCCCAAAAACTGACGGTATTGATGATGTCACAGGCGAGGCACTTGTGCAGCGTGATGATGATAAAGAAGAAGTGGTGCGTGATCGCTTATCGGTATATCACGCCCAAACCACGACATTGATTAATCATTATCAAGAAGTTGCCAAATCGGGC-GTCAAGCTTTTAACCGTGTTAAGTTGCGTAATCTACGCACAGGCAAAGTGCTTGAGCAGACTTTTAAGTCAGGCGATTCACTTGAAGGTGCTGATGTGGTGGATGTGGAAATGAACTATCTATACAACGATGGCGAATTTTGGCATTTTATGCACCCTGAGACTTTTGAGCAATTGCAAGCAGATAAAACCGCAATGGGTGATGCTGCACAGTGGCTAAAAGAAAATTCAAATGCGTTATGCACTTTGACGCTATTTAATGGTGCGCCGCTGTCGGTCACACCACCACCCAAGTCTTTGGTAATGATACGACCATTTCTATGGCAGGGGCTTCTGGTAATTTTGAATTAAATGTTTATATGCCTGTGATTGGATATAACTTATGCTAACGGATGCGATCAATAGCTTTAATGAGCATTGTGCAGTAGGCATTGAACCAATTTACGAAAAAATTGACCATTATTTACATCATTCTTTGATATCAGCTTTGATGATATTCATGCCTTTGCCGCACCACGCCGTTTGGCACTTACTATTACAGGCGTTGGCGAGTTTCAGCCTGACCGTATCGTGGCATGCTTTGAGCTTGATCGTGTTGAGCCAATTGCCTTTGCCAAACCATGCAACTATGGCTTTATTCCCCAAACCTTAGATGAAGATGGTGATGAATTAGACGCCTTAATCATCACAGAACAGCCTTTGACGACGGGTATTTTTCTTAAAGCCAAAGTCATCGGGGTAATGAAATTTGTGGATGATGGCGAGGTCGACGATAAAGTCATCGTTGTTCCTGCCGATGATCGTAATAATGGCAACGCCTATAATAGTCTTGACGACCTACCACCACAGTTAATAAAGCAACTTGAATTTCATTTTAGTCATTATAAAGACTTAAAAAAACCAGGCTCAACTGTGGTTGAGGGCTTTTTT--GGGCGTAATGATATTGGGCGTGTCTGTGAGATTGGTTCGGTTAAAGTGACAGATCAGATGTTCATTGAACGCTACTCGCAAGTGATGCATATCGCTAGTAGGCGTATACGCCAAGATGTCGATGCTTTAGATGTGTTTTGTGCGACCTTTCCAGCGGGTACTTTGTCTGGTGCGCCAAAAATCCGTGCCATGCAAATTATTGATGAAGTTGAGCCAGTGCGTCGCACCGTTTTTGGCGGGG
>CP034664/74P50B1/USA/2001
GGACTTGGAGCGGCGTGCGCGTGCATTGATTGACAGCATGGGGCTTGATGCCGATGCTTGCTTATCAACATTATCAGGGGGTCGTAAACGCCGTGTTTTGTTAGCACAGGCTTTGGTAACAAATCCTGATGTGCTACTTTTAGACGAGCCAACCAACCATTTAGATATTGAAAGCATCACTTGGCTTGAAAAATTTTTATTGAATGAACGATTAACCGTTCTTTTCATCTCGCAAAGCCAAAGCACTGGCAGATGCTGGTATTGCCATTGACCATGTGATTGAAATCAGCGTCCCTGATGATGAAATCGTAAGCCGTATGTCGGGTCGCCGTGCACATTTGGCATCAGGTCGTACTTATCATGTGATCTATAATCCCCCAAAAACTGACGGTATTGATGATGTCACAGGCGAGGCACTTGTGCAGCGTGATGATGATAAAGAAGAAGTGGTGCGTGATCGCTTATCGGTATATCACGCCCAAACCACGACATTGATTAATCATTATCAAGAAGTTGCCAAATCGGGC-GTCAAGCTTTTAACCGTGTTAAGTTGCGTAATCTACGCACAGGCAAAGTGCTTGAGCAGACTTTTAAGTCAGGCGATTCACTTGAAGGTGCTGATGTGGTGGATGTGGAAATGAACTATCTATACAACGATGGCGAATTTTGGCATTTTATGCACCCTGAGACTTTTGAGCAATTGCAAGCAGATAAAACCGCAATGGGTGATGCTGCACAGTGGCTAAAAGAAAATTCAAATGCGTTATGCACTTTGACGCTATTTAATGGTGCGCCGCTGTCGGTCACACCACCACCCAAGTCTTTGGTAATGATACGACCATTTCTATGGCAGGGGCTTCTGGTAATTTTGAATTAAATGTTTATATGCCTGTGATTGGATATAACTTATGCTAACGGATGCGATCAATAGCTTTAATGAGCATTGTGCGGTAGGGATCGAACCAATTTACGAAAAAATTGACCATTATTTACATCATTCTTTGATATCAGCTTTGATGATATTCATGCCTTTGCCGCACCACGCCGTTTGGCACTTACTATTACAGGCGTTGGCGAGTTTCAGCCTGACCGTATCGTGGCATGCTTTGAGCTTGATCGTGTTGAGCCAATTGCCTTTGCCAAACCATGCAACTATGGCTTTATTCCCCAAACCTTAGATGAAGATGGTGATGAATTAGACGCCTTAATCATCACAGAACAGCCTTTGACGACGGGTATTTTTCTTAAAGCCAAAGTCATCGGGGTAATGAAATTTGTGGATGATGGCGAGGTCGACGATAAAGTCATCGTTGTTCCTGCCGATGATCGTAATAATGGCAACGCCTATAATAGTCTTGACGACCTACCACCACAGTTAATAAAGCAACTTGAATTTCATTTTAGTCATTATAAAGACTTAAAAAAACCAGGCTCAACTGTGGTTGAGGGCTTTTTT--GGGCGTAATGATATTGGGCGTGTCTGTGAGATTGGTTCGGTTAAAGTGACAGATCAGATGTTCATTGAACGCTACTCGCAAGTGATGCATATCGCTAGTAGGCGTATACGCCAAGATGTCGATGCTTTAGATGTGTTTTGTGCGACCTTTCCAGCGGGTACTTTGTCTGGTGCGCCAAAAATCCGTGCCATGCAAATTATTGATGAAGTTGAGCCAGTGCGTCGCACCGTTTTTGGCGGGG
>CP034662/46P58B1/USA/2000
GGACTTGGAGCGGCGTGCGCGTGCATTGATTGACAGCATGGGGCTTGATGCCGATGCTTGCTTATCAACATTATCAGGGGGTCGTAAACGCCGTGTTCTGTTAGCACAGGCTTTGGTAACAAATCCTGATGTGCTACTTTTAGACGAGCCAACCAACCATTTAGATATTGAAAGTATCACTTGGCTTGAAAAATTTTTATTAAATGAACGATTAACCGTTCTTTTCATCTCACAAAGCCAAAGCACTGGCAGATGCTGGTATTGCCATTGACCATGTGATTGAAATCAGCGTCCCTGATGATGAAATCGTAAGCCGTATGTCGGGTCGCCGTGCACATTTGGCATCAGGTCGTACTTATCATGTGATCTATAATCCCCCAAAAACTGACGGTATTGATGATGTCACAGGCGAGGCACTTGTGCAGCGTGATGATGATAAAGAAGAAGTGGTGCGTGATCGCTTATCGGTATATCACGCCCAAACCACGACATTGATTGGTCATTATCAAGAAGTTGCCAAATCGGGC-GTCAAGCTTTTAACCGTGTTAAGTTGCGTAATCTACGCACAGGCAAAGTGCTTGAGCAGACTTTTAAGTCAGGCGATTCACTTGAAGGTGCTGATGTGGTGGATGTGGAAATGAACTATCTATACAACGATGGCGAATTTTGGCATTTTATGCACCCTGAGACTTTTGAGCAATTGCAAGCAGATAAAACCGCAATGGGTGATGCTGCACAGTGGCTAAAAGAAAATTCAAATGCGTTATGCACTTTGACGCTATTTAATGGTGCGCCGCTGTCGGTCACACCACCACCCAAGTCTTTGGTAATGATACGACCATTTCTATGGCAGGGGCTTCTGGTAATTTTGAATTAAATGTTTATATGCCTGTGATTGGATATAACTTATGCTAACGGATGCGATCAATAGCTTTAATGAGCATTGTGCAGTAGGGATCGAACCAATTTACGAAAAAATTGACCATTATTTACATCATTCTTTGATATCAGCTTTGATGATATTCATGCCTTTGCCGCACCACGCCGTTTGGCACTTACTATTACAGGTGTGGGCGAGTTTCAGCCTGACCGTATCGTGGCATGCTTTGAGCTTGATCGTGTTGAGCCAATTGCCTTTGCCAAACCATGCAACTATGGCTTTATTCCCCAAACCTTAGATGAAGATGGTGATGAATTAGACGCCTTAATCATCACAGAACAGCCTTTGACGACGGGTATTTTTCTTAAAGCCAAAGTCATCGGGGTAATGAAATTTGTGGATGATGGCGAGGTCGACGATAAAGTCATCGTTGTTCCTGCCGATGATCGTAATAATGGCAACGCCTATAATAGTCTTGACGACCTACCACCACAGTTAATAAAGCAACTTGAATTTCATTTTAGTCATTATAAAGACTTAAAAAAACCAGGCTCAACTGTGGTTGAGGGCTTTTTT--GGGCGTAATGATATTGGGCGTGTCTGTGAGATTGGTTCGGTTAAAGTGACAGATCAGATGTTCATTGAACGCTACTCGCAAGTGATGCATATCGCTAGTAGGCGTATACGCCAAGATGTCGATGCTTTAGATGTGTTTTGTGCGACCTTTCCAGCGGGTACTTTGTCTGGTGCGCCAAAAATCCGTGCCATGCAAATTATTGATGAAGTTGAGCCAGTGCGTCGCACCGTTTTTGGCGGGG
>CP034666/5P47B2/USA/1999
GGACTTGGAGCGGCGTGCGCGTGCATTGATTGACAGCATGGGGCTTGATGCCGATGCTTGCTTATCAACATTATCAGGGGGTCGTAAACGCCGTGTTCTGTTAGCACAGGCTTTGGTAACAAATCCTGATGTGCTACTTTTAGACGAGCCAACCAACCATTTAGATATTGAAAGTATCACTTGGCTTGAAAAATTTTTATTAAATGAACGATTAACCGTTCTTTTCATCTCACAAAGCCAAAGCACTGGCAGATGCTGGTATTGCCATTGACCATGTGATTGAAATCAGCGTCCCTGATGATGAAATCGTAAGCCGTATGTCGGGTCGCCGTGCACATTTGGCATCAGGTCGTACTTATCATGTGATCTATAATCCCCCAAAAACTGACGGTATTGATGATGTCACAGGCGAGGCACTGGTGCAGCGTGATGATGATAAAGAAGAAGTGGTGCGTGATCGCTTATCGGTATATCACGCCCAAACCGCTACATTGATTAGTCATTATCAAGAAGTTGCCAAATCGGGC-GTCAAGCTTTTAACCGTGTTAAGTTGCGTAATCTACGCACAGGCAAAGTGCTTGAGCAGACTTTTAAGTCAGGCGATTCACTTGAAGGTGCTGATGTGGTGGATGTGGAAATGAACTATCTATACAACGATGGCGAATTTTGGCATTTTATGCACCCTGAGACTTTTGAGCAATTGCAAGCAGATAAAACCGCAATGGGTGATGCTGCACAGTGGCTAAAAGAAAATTCAAATGCGTTATGCACTTTGACGCTATTTAATGGTGCGCCGCTGTCGGTCACACCACCACCCAAGTCTTTGGTAATGATACGACCATTTCTATGGCAGGGGCTTCTGGTAATTTTGAATTAAATGTTTATATGCCTGTGATTGGATATAACTTATGCTAACGGATGCGATCAATAGCTTTAATGAGCATTGTGCAGTAGGGATCGAACCAATTTACGAAAAAATTGACCATTATTTACATCATTCTTTGATATCAGCTTTGATGATATTCATGCCTTTGCCGCACCACGCCGTTTGGCACTTACTATTACAGGTGTGGGCGAGTTTCAGCCTGACCGTATCGTGGCATGCTTTGAGCTTGATCGTGTTGAGCCAATTGCCTTTGCCAAACCATGCAACTATGGCTTTATTCCCCAAACCTTAGATGAAGATGGTGATGAATTAGACGCCTTAATCATCACAGAACAGCCTTTGACGACGGGTATTTTTCTTAAAGCCAAAGTCATCGGGGTAATGAAATTTGTGGATGATGGCGAGGTCGACGATAAAGTCATCGTTGTTCCTGCCGATGATCGTAATAATGGCAACGCCTATAATAGTCTTGACGACCTACCACCACAGTTAATAAAGCAACTTGAATTTCATTTTAGTCATTATAAAGACTTAAAAAAACCAGGCTCAACTGTGGTTGAGGGCTTTTTT--GGGCGTAATGATATTGGGCGTGTCTGTGAGATTGGTTCGGTTAAAGTGACAGATCAGATGTTCATTGAACGCTACTCGCAAGTGATGCATATCGCTAGTAGGCGTATACGCCAAGATGTCGATGCTTTAGATGTGTTTTGTGCGACCTTTCCAGCGGGTACTTTGTCTGGTGCGCCAAAAATCCGTGCCATGCAAATTATTGATGAAGTTGAGCCAGTGCGTCGCACCGTTTTTGGCGGGG
>CP018059/CCRI_195ME/USA/2009
GGACTTGGAGCGGCGTGCGCGTGCATTGATTGACAGCATGGGGCTTGATGCCGATGCTTGCTTATCAACATTATCAGGGGGTCGTAAACGCCGTGTTCTGTTAGCACAGGCTTTGGTAACAAATCCTGATGTGCTACTTTTAGACGAGCCAACCAACCATTTAGATATTGAAAGCATCACTTGGCTTGAAAAATTTTTATTGAATGAACGATTAACCGTTCTTTTCATCTCGCAAAGCCAAAGCACTGGCAGATGCTGGTATTGCCATTGACTATGTGATTGAAATCAGCGCCCCTGATGATGAAATCGTAAGCCGTATGTCGGGTCGCCGTGCACATTTGGCATCAGGTCGTACTTATCATGTGATCTATAATCCCCCAAAAACTGACGGTATTGATGATGTCACAGGCGAGGCACTGGTGCAGCGTGATGATGATAAAGAAGAAGTGGTGCGTGATCGCTTATCGGTATATCACGCCCAAACCGCTACATTGATTAGTCATTATCAAGAAGTTGCCAAATCGGGC-GTCAAGCTTTTAACCGTGTTAAGTTGCGTAATCTACGCACAGGCAAAGTGCTTGAGCAGACTTTTAAGTCAGGCGATTCACTTGAAGGTGCTGATGTGGTGGATGTGGAAATGAACTATCTATACAACGATGGCGAATTTTGGCATTTTATGCACCCTGAGACTTTTGAGCAATTGCAAGCAGATAAAACCGCAATGGGTGATGCTGCACAGTGGCTAAAAGAAAATTCAAATGCGTTATGCACTTTGACGCTATTTAATGGTGCGCCGCTGTCGGTCACACCACCACCCAAGTCTTTGGTAATGATACGACCATTTCTATGGCAGGGGCTTCTGGTAATTTTGAATTAAATGTTTATATGCCTGTGATTGGATATAACTTATGCTAACGGATGCGATCAATAGCTTTAATGAGCATTGTGCAGTAGGCATTGAACCAATTTACGAAAAAATTGATTACTATTTACATCATTCTTTGATATCAGCTTTGATGATATTCATGCCTTTGCCGCACCACGCCGTTTGGCACTTGCTATTACAGGTGTGGGCGAGTTTCAGCCTGACCGTATCGTGGCATGCTTTGAGCTTGATCGTGTTGAGCCAATTGCCTTTGCTAAGCCATGCAACTATGGCTTTATTCCCCAAACCTTAGACGAAGATGGTGATGAATTAGATGCCTTAATCATCACAGAACAGCCTTTAACGACGGGTATTTTTCTTAAAGCCAAAGTCATCGGGGTAATGAAATTTGTGGATGATGGCGAGGTCGACGATAAAGTCATCGTTGTTCCTGCCGATGATCGTAATAATGGCAACGCCTATAATAGTCTTGACGACCTACCACCACAGTTAATAAAGCAACTTGAATTTCATTTTAGCCATTATAAAGACTTAAAAAAACCAGGCTCAACTGTGGTTGAGGGCTTTTTT--GGGCGTAATGATATTGGGCGTGTCTGTGAGATTGGTTCGGTTAAAGTGACAGATCAGATGTTCATTGAACGCTACTCGCAAGTGATGCATATCGCTAGTAGGCGTATACGCCAAGATGTCGATGCTTTAGATGTGTTTTGTGCGACCTTTCCAGCGGGTACTTTGTCTGGTGCGCCAAAAATCCGTGCCATGCAAATTATTGATGAAGTTGAGCCAGTGCGTCGCACCGTTTTTGGCGGGG
>CP007669/25239
GGACTTGGAGCGGCGTGCGCGTGCATTGATTGACAGCATGGGGCTTGATGCCGATGCTTGCTTATCAACATTATCAGGGGGTCGTAAACGCCGTGTTTTGTTAGCACAGGCTTTGGTAACAAATCCTGATGTGCTACTTTTAGACGAGCCAACCAACCATTTAGATATTGAAAGCATCACTTGGCTTGAAAAATTTTTATTGAATGAACGATTAACCGTTCTTTTCATCTCGCAAAGCCAAAGCACTGGCAGATGCTGGTATTGCCATTGACTATGTGATTGAAATCAGCGCCCCTGATGATGAAATCGTAAGCCGTATGTCGGGTCGCCGTGCACATTTGGCATCAGGTCGTACTTATCATGTGATCTATAATCCCCCAAAAACTGACGGTATTGATGATGTCACAGGCGAGGCACTGGTGCAGCGTGATGATGATAAAGAAGAAGTGGTGCGTGATCGCTTATCGGTATATCACGCCCAAACCGCTACATTGATTAGTCATTATCAAGAAGTTGCCAAATCGGGC-GTCAAGCTTTTAACCGTGTTAAGTTGCGTAATCTACGCACAGGCAAAGTGCTTGAGCAGACTTTTAAGTCAGGCGATTCACTTGAAGGTGCTGATGTGGTGGATGTGGAAATGAACTATCTATACAACGATGGCGAATTTTGGCATTTTATGCACCCTGAGACTTTTGAGCAATTGCAAGCAGATAAAACCGCAATGGGTGATGCTGCACAGTGGCTAAAAGAAAATTCAAATGCGTTATGCACTTTGACGCTATTTAATGGTGCGCCGCTGTCGGTCACACCACCACCCAAGTCTTTGGTAATGATACGACCATTTCTATGGCAGGGGCTTCTGGTAATTTTGAATTAAATGTTTATATGCCTGTGATTGGATATAACTTATGCTAACGGATGCGATCAATAGCTTTAATGAGCATTGTGCGGTAGGGATCGAACCAATTTACGAAAAAATTGACCATTATTTACATCATTCTTTGATATCAGCTTTGATGATATTCATGCCTTTGCCGCACCACGCCGTTTGGCACTTACTATTACAGGCGTTGGCGAGTTTCAGCCTGACCGTATCGTGGCATGCTTTGAGCTTGATCGTGTTGAGCCAATTGCCTTTGCCAAACCATGCAACTATGGCTTTATTCCCCAAACCTTAGATGAAGATGGTGATGAATTAGACGCCTTAATCATCACAGAACAGCCTTTGACGACGGGTATTTTTCTTAAAGCCAAAGTCATCGGGGTGATGAAATTTGTGGATGATGGCGAGGTCGACGATAAAGTCATCGTTGTTCCTGCCGATGATCGTAATAATGGCAACGCCTATAATAGTCTTGACGACCTACCACCACAGTTAATAAAGCAACTTGAATTTCATTTTAGTCATTATAAAGACTTAAAAAAACCAGGCTCAACTGTGGTTGAGGGCTTTTTT--GGGCGTAATGATATTGGGCGTGTCTGTGAGATTGGTTCGGTTAAAGTGACAGATCAGATGTTCATTGAACGCTACTCGCAAGTGATGCATATCGCTAGTAGGCGTATACGCCAAGATGTCGATGCTTTAGATGTGTTTTGTGCGACCTTTCCAGCGGGTACTTTGTCTGGTGCGCCAAAAATCCGTGCCATGCAAATTATTGATGAAGTTGAGCCAGTGCGTCGCACCGTTTTTGGCGGGG
