# Supplementary material for: High resolution metagenomic characterization of complex infectomes in paediatric acute respiratory infection
Source: Sci Rep. 2020 Mar 3;10:3963. doi: 10.1038/s41598-020-60992-6 (PMC7054269; doi:10.1038/s41598-020-60992-6)
Supplement: Supplementary file 2 — Supplementary dataset. [file 41598_2020_60992_MOESM2_ESM.zip › supplementary_data/Fig5A_Candida_albicans_COX1_alignment.fasta]

>YP_008474834_C._saraburiensis
MDYITRWFFSTSHKDIGILYMIFGMICAMVATAMSVIIRLELSGPGPMFLHNNNQVFNVLVTGHAIAMIFLFVMPFLIGGFGNYFLPIMIGGVDMAFARLNNISFWCLPPALVCIIASLLIETGAGTGWTVYPPLSSISAHSGPSVDLAIFAIHLTSISSLLGAINFIVTALNMRSIGIHMGNMVLFAWSIFFTAILLLLSLPVLTAGVTLLLMDRNFNTGFYDVAAGGDPVLYQHLFWFFGHPEVYILIIPGFGIISHIISTFSKKPIFGQIGMIYAIGSIGLLGFLVWSHHMYVVGLDIDSRAYFTSATMVIAIPTGIKIFSWIATLYGGELRLAVPTLFALGFLFLFTIGGTTGVMLSNASIDVSMHDTYYVVGHFHYVLSMGALFSLIGGYYYWGPSMFGLNYNKVLGELHYWILFISVNLIFLPMHFLGLNGMPRRIPQYPDSFYGWNLISSWGSIMSVLSVVIGLYSVLVQLEQGETLREEIQVTPDYIEGNMTRNNRNSDLELILDRPAKYHTFAELP
>YP_003433755_C._viswanathii
MSYITRWFFSTSHKDIGILYMIFGMICAMVATAMSVIIRLELSGPGPMFLHSNNQVFNVLVTGHAIAMIFLFVMPFLIGGFGNYFLPIMIGGVDMAFARLNNISFWCLPPALVCVIASLLIETGAGTGWTVYPPLSSISAHSGPSVDLAIFAIHLTSISSLLGAINFIVTALNMRSIGIHMVDMPLFAWSIFFTAILLLLSLPVLTAGVTLLLMDRNFNTGFYDVAAGGDPVLYQHLFWFFGHPEVYILIIPGFGIISHIISTYTKKQIFGQIGMIYAIGSIGLLGFLVWSHHMYVVGLDIDSRAYFTSATMVIAIPTGIKIFSWLSTLYGGELRLAVPTLFALGFLFLFTIGGTTGVMLSNASIDVSMHDTYYVVGHFHYVLSMGALFSLIGGYYYWGPSMFGLNYNKVLGEIHYWILFISVNLIFLPMHFLGLNGMPRRIPQYPDSFYGWNLISSWGSIMSVISVVIGLFSVLVQLTEGETLREEIQVTPDYIESNNTRENRNSDIELILPRPANYHTFLELP
>YP_008475172_C._labiduridarum
MSYLTRWLFSTSHKDIGILYMIFGMICAMVATAMSVIIRLELSGPGPMYLHSNNQVFNVLVTGHAIAMIFLFVMPFLIGGFGNFYLPIMIGGVDMAFARLNNISFWCLPPALVCVIASLLIETGAGTGWTVYPPLSSISAHSGPSVDLAIFAIHLTSISSLLGAINFIVTTINMRSIGIHMTDMPLFAWSIFFTAILLLLSLPVLTAGVTLLLMDRNFNTGFYDVGAGGDPVLYQHLFWFFGHPEVYILIIPGFGIISHIISTYTKKQIFGQIGMIYAIGSIGLLGFLVWSHHMYVVGLDIDSRAYFTSATMVIAIPTGIKIFSWLSTLYGGELRLAVPMLFALGFLFLFTIGGTTGVMLSNASIDIAFHDTYYVVGHFHYVLSMGALFSLIGGYYYWGPSMFGLNYNKVLAEVHYWILFISVNIIFLPMHFLGLNGMPRRIPQYPDSFYGWNLISSWGSIMSILSVIIALYSVLIQLDNGKNEREEIHVTPDFLESNNTRSIRDSDLELILSKPANYHTFLELP
>YP_002122387_C._neerlandica
MSYITRWLFSTSHKDIGILYMIFGMICAMVATAMSVIIRLELSGPGPMFLHGNNQVFNVLVTGHAIAMIFLFVMPFLIGGFGNFYLPIMIGGVDMAFARLNNISFWCLPPALVCVIASLLIETGAGTGWTVYPPLSAISAHSGPSVDLAIFAIHLTSISSLLGAINFIVTTLNMRSIGIHMTDMPLFAWSIFFTAILLLLSLPVLTAGVTLLLMDRNFNTGFYDVGAGGDPVLYQHLFWFFGHPEVYILIIPGFGIISHIISTYTKKQIFGQIGMIYAIGSIGLLGFLVWSHHMYVVGLDIDSRAYFTSATMVIAIPTGIKIFSWLATLYGGELRLAVPMLFALGFLFLFTIGGTTGVMLSNASIDVAFHDTYYVVGHFHYVLSMGALFSLIGGYYYWGPSMFGLNYNKVLAEVHYWILFISVNIIFLPMHFLGLNGMPRRIPQYPDSFYGWNLISSWGSIMSILSVIIALYSVLVQLENGENEREEVQVTPDFLESNNTRSTRNSDLELILSRPANYHTFIELP
>YP_003434262_C._sojae
MNYITRWLFSTSHKDIGILYMIFGMICAMVATAMSVIIRLELSGPGPMFLHGNNQVFNVLVTGHAIAMIFLFVMPFLIGGFGNYFLPIMIGGVDMAFARLNNISFWCLPPALVCVIASLLIETGAGTGWTVYPPLSSISAHSGPSVDLAIFAIHLTSISSLLGAINFIVTTLNMRSIGIHMTDMPLFVWSIFFTAILLLLSLPVLTAGVTLLLMDRNFNTGFYEVAAGGDPILYQHLFWFFGHPEVYILIIPGFGIISHIISTYTKKQIFGQIGMIYAIGSIGLLGFLVWSHHMYVVGLDIDSRAYFTSATMVIAIPTGIKIFSWLATLYGGELRLAVPMLFALGFLFLFTIGGTTGVMLSNASIDVAFHDTYYVVGHFHYLLSMGALFSLIGGYYYWGPSMFGLNYNKVLAEVHYWLLFISVNIIFLPMHFLGLNGMPRRIPQYPDAFFGWNFISSWGSIMSVLSVVVALYSVLVQLENGEEERAEVQVTPDFLEANNTRSLRDSDLELILARPANYHTFNELP
>YP_008474983_C._tropicalis
MNYVTRWLFSTSHKDIGILYMIFGMICAMVATAMSVIIRLELSGPGPMFLHGNNQVFNVLVTGHAIAMIFLFVMPFLIGGFGNYFLPIMIGGVDMAFARLNNISFWCLPPALVCVIASLLIETGAGTGWTVYPPLSSISAHSGPSVDLAIFAIHLTSISSLLGAINFIVTTLNMRSIGIHMTDMPLFVWSVFFTAILLLLSLPVLTAGVTLLLMDRNFNTGFYEVAAGGDPILYQHLFWFFGHPEVYILIIPGFGIISHIISTYTKKQIFGQIGMIYAIGSIGLLGFLVWSHHMYVVGLDIDSRAYFTSATMVIAIPTGIKIFSWLATLYGGELRLAVPMLFALGFLFLFTIGGTTGVMLSNASIDVAFHDSYYVVGHFHYVLSMGALFSLIGGYYYWGPSMFGLNYNKVLAEVHYWVLFISVNIIFLPMHFLGLNGMPRRIPQYPDAFYGWNLISSWGSIMSVLSVVIGLYSVLVQLENGENEREEIQVTPDFLEANNTRATRDSDLELILARPANYHTFNELP
>YP_008474923_C._tetrigidarum
MNYVTRWLFSTSHKDIGILYMIFGMICAMVATAMSVIIRLELSGPGPMFLHGNNQAFNVLVTGHALAMIFLFVMPFLIGGFGNYFLPIMIGGVDMAFARLNNISFWCLPPALVCIIASLLIETGAGTGWTVYPPLSSISAHSGPSVDMAIFAIHLTSISSLLGAINFIVTTLNMRSIGIHMIDMPLFVWSVFFTAILLLLSLPVLTAGVTLLLMDRNFNTGFYEVGAGGDPVLYQHLFWFFGHPEVYILIIPGFGIISHIISTYTKKQIFGQIGMIYAIGSIGLLGFLVWSHHMFVVGLDIDSRAYFTSATMVIAIPTGIKIFSWLATLYGGELRLGVPMLFALGFLFLFTIGGTTGVMLSNASIDVSMHDTYYVVGHFHYVLSMGALFSLIGGYYYWGPSMFGLNYNRVLGEVHYWILFISVNIIFLPMHFLGLNGMPRRIPQYPDAFYGWNLISSWGSILSVLSVVIGLLSVLVQLENGQNEREEIQVTPDYLESNNTRLTRNSDLELILSRPASYHTFSELP
>YP_006460261_C._albicans
MSYVTRWLFSTSHKDIGILYLIYGMVSAMVATGMSVIIRLELSGPGPMFLHGNNQVFNVLVTGHAIAMIFLFVMPILIGSFGNYFLPIMIGAVDMAFARLNNISFWCLPPALVCVIASVLIETGAGTGWTVYPPLSSISAHSGPSVDLAIFAIHLTSISSLLGAINFIVTTLNMRSIGIHMIDMPLFVWAIFFTAILLLLSLPVLTAGVTLLLMDRNFNTGFYEVAAGGDPILYEHLFYFFGHPEVYIIIIPGFGIISHVISTYTKKPIFGQIGMIYAIGSIGLLGFLVWSHHMYVVGLDIDSRAYFTSATMVIAIPTGIKIFSWLATLYGGELRLAVPMLFALGFLFLFTIGGLTGVMLSNASIDVAFHDTYYVVGHFHYVLSMGALFSLIAGYYYWGPAMFGLKYNKVLAEVHYWLLFVSVNIIFLPMHFLGLNGMPRRIPQYPDAFVGWNVVSSWGSIMSVISVLIGLYSVLVQLTNGENEREEIQVTPDYLESNNTRDVRDSDLELITSRPAQYHTFSELP
>12/ZJ/CHN/2017
MSYVTRWLFSTSHKDMGMLYTIYGMVSAMVATGMSVMIRLELSGPGPMFTHGNNQVFNVLVTGHAMAMIFLFVMPITIGSFGNYFLPMMMGAVDMAFARTNNISFWCLPPALVCVIASVTIETGAGTGWTVYPPTSSISAHSGPSVDLAMFAIHTTSISSLLGAINFMVTTTNMRSMGIHMMDMPLFVWAIFFTAMLLLTSLPVLTAGVTLLLMDRNFNTGFYEVAAGGDPILYEHLFWFFGHPEVYIIIMPGFGIISHVISTYTKKPIFGQIGMIYAIGSIGTTGFTVWSHHMYVVGLDIDSRAYFTSATMVIAMPTGIKIFSWLATLYGGELRTAVPMLFALGFTFLFTIGGLTGVMLSNASMDVAFHDTYYVVGHFHYVLSMGALFSLIAGYYYWGPAMFGTKYNKVLAEVHYWLLFVSVNIIFLPMHFLGLNGMPRRMPQYPDAFVGWNVVSSWGSIMSVMSVLIGLYSVLVQLTNGENEREEMQVTPDYLESNNTRDVRDSDTELMTSRPAQYHTFSELP
>YP_003434120_C._maltosa
MSYVTRWLFSTSHKDIAILYLIFGMISAMVATAMSVIIRLELSGPGPMYLQGSNQVFNVLVTGHAIAMIFLFVMPILIGGFGNFFLPILIGAVDMAFARLNNISFWCLPPALVCIIASVLIESGAGTGWTVYPPLSSISAHSGPSVDLAIFAIHLTSISSLLGAINFIVTTLNMRSIGIHLTDMPLYVWAVFFTAILLLLSLPVLTAGVTLLLMDRNFNTGFYEVAAGGDPILYQHLFWFFGHPEVYIIIIPGFGIISHIISTYSKKQIFGQIGMIYAIGSIGLLGFLVWSHHMYIVGLDIDSRAYFTSATMVIAIPTGIKIFSWLATLYGGELRLAVPMLFALGFLFLFTVGGLTGVMLSNASIDVAFHDTYYVVGHFHYVLSMGALFSLIAGYYYWGSAMFGLSYNKVLAEAHYWLLFISVNLIFLPMHFLGLNGMPRRIPQYPDAFTGWNLVSSWGSVMSILSVVLGLYSVLYQLENGENIKEEVAVTPDYLESNNTRSNRNSDIELILARPANYHTYTELP
>YP_008474850_C._buenavistaensis
MSYTTRWLFSTSHKDIGILYLIFGMVSAMVATAMSVIIRLELSGAGPMFLHGNNQVFNVLVTGHALAMIFLFVMPILIGAFGNYFLPIMIGAVDMAFARLNNISFWCLPPALVCIIASVLIETGAGTGWTVYPPLSSISAHSGPSVDLAIFTIHLTSISSLLGAINFIVTTLNMRSIGIHMTDMPLFVWAVFFTAILLLLSLPVLTAGVTLLLMDRNFNTGFYEVAAGGDPILYEHLFWFFGHPEVYILIIPGFGIISHILGTYSKKEIFGHIGMIYAIGSIGLLGFLVWSHHMFVVGLDIDSRAYFTSATMVIAIPTGIKIFSWLATLYGGELRLGVPMLFALGFLFLFTVGGLTGVMLSNASIDVAFHDTYYVVGHFHYVLSMGALFSLIGAYYYWGPTMFGLQYNRVLGEVHFWLLFISVNIIFLPMHFLGLNGMPRRIPQYPDAFLGWNIVSSWGSIMSILSVIIGLYSIQIQLTNGEDQREVVPVTPDYIESNNLRNQRESDLELILSRPAHYHTFTELP
>YP_008475261_C._gigantensis
MNYSTRWLYSTSHKDIGVLYLIFGMVCAMVATAMSVLIRLELSGAGPMYLHANNQVFNVLVTGHALVMIFLFVMPVLIGAFGNYFLPIMIGAVDMAFARLNNISFWCLPPALVCVIASVLIETGAGTGWTVYPPLSSISAHSGPSVDMAIFAIHLTTISSLLGAINFIVTTLNMRSIGVHMADMPLFAWAVFFTAILLLLSLPVLTAAVTLLLMDRNFNTGFYEVAAGGDPILYQHAFWFFGHPEVYILIIPGFGIVSHILSTYSKKEIFGRIGMVYAIGSIGLLGFLVWSHHMYVVGLDIDSRAYFTSATMVIAIPTGIKIFSWLATLYGGELRLAVPMLFALGFLFLFTVGGLTGVMLSNASIDVAFHDTYYVVGHFHYVLSMGALFSLVGGYYYWGPAMFGLNYNRVLAEAHYWLLFISVNLIFLPMHFLGLNGMPRRIPLYPDAFLGWNVVSSWGSVMSVLSIIVALYSVQVQLTDGESQARLVDVTPDYLESNGLRATRDSDLELILDRPAHYHTYAELP
>NP_943636_C._parapsilosis
MSYTTRWLFSTSHKDIGILYLIYGMISAMVATAMSVIIRLELSGPGDQFLHENRQVYNVLVTGHAIAMIFLFVMPVLIGAFGNFFLPIMIGAVDMAFARLNNISFWCLPPALVCIIGSILIESGAGTGWTVYPPLSSISAHSGPSVDLAIFALHLTSISSLLGAINFIVTTLNMRSIGVHMIDMPLFVWAIFFTAILLLLSLPVLTAGVTLLLMDRNFNTGFYEVAAGGDPILYEHLFWFFGHPEVYIIIIPGFGIISHIVSTYSKKEIFGHTGMIYAIASIGLLGFLVWSHHMYVVGLDIDSRAYFTSATMVIAVPTGIKIFSWLATLYGGELRLAVPMLFALGFLFLFTIGGLTGVMVSNASIDVAFHDTYYVVGHFHYVLSMGALFSLIAGYYYWGYAMFGLNYNKVLGEAHFWLLFIAVNLVFLPMHFLGLNGMPRRIPEYPDAYLGWNMVSSWGSVMSVISVVLGLYSVLVSLTDGENIVREEAVTPDYLESNNTRETRDSDLELILSKPAQYHTYSELP
>YP_227557_C._metapsilosis
MSYSTRWLFSTSHKDIGILYLIYGMISAMVATAMSVIIRLELSGPGDQILHENRQVYNVLVTGHAVAMIFLFVMPVLIGAFGNFFLPIMIGAVDMAFARLNNISFWCLPPALVCIIGSLLIESGAGTGWTVYPPLSSISAHSGPSVDLAIFALHLTSISSLLGAINFIVTTLNMRSIGVHMIDMPLYVWSIFFTAILLLLSLPVLTAGITLLLLDRNFNTGFYEVAAGGDPILYEHLFWFFGHPEVYIIIIPGFGIISHVISTYSKKEIFGHTGMIYAIASIGLLGFLVWSHHMYVVGLDIDSRAYFTSATMVIAVPTGIKIFSWLATLYGGELRLAVPMLFALGFLFLFTIGGLTGVMLSNASIDVAFHDTYYVVGHFHYVLSMGALFSLIAGYYYWGYPMFGLNYNKVLAEAHFWLLFIAVNLVFLPMHFLGLNGMPRRIPEYPDAYWGWNMVSSWGSVMSILSVILGLYSVLVQLTEGENIAREEVVTPDYLESNNTRETRDSDLEFILSKPAQYHTYSELP
>YP_008474908_C._pseudojiufengensis
MSYTTRWLFSTSHKDIGILYLIFGMISAMVATSMSVIIRLELSGGGSQYLRGDNQVYNVLVTGHALAMIFLFVMPVLIGAFGNFFLPIMIGAVDMAFARLNNISFWCLPPALVCIIGSVLIESGAGTGWTVYPPLSSISAHSGPSVDLAIFAIHLTSISSLLGAINFIVTTLNMRSIGVHMIDMPMFVWAIFFTAFLLLLSLPVLTAGVTLLLMDRNFNTGFYDVAAGGDPILYEHLFWFFGHPEVYILIIPGFGIISHVISTYSKKEIFGHVGMIYAIASIGLLGFLVWSHHMYVVGLDIDSRAYFTSATMIIAVPTGIKIFSWLSTLYGGELRLAVPMLFALGFLFLFTIGGLTGVMLSNASIDIAFHDTYYTVGHFHYVLSMGALFSLIAGYYYWGYAMFGLNYNKVLGEAHFWLLFISVNVIFLPMHFLGLNGMPRRIPQYPDAFLGWNIISSWGSVMSVISVIIGLYSVLIQLTEGENITREAAVTPDYLESNNTRDTRDSDLELILSKPAQYHTYSELP
>YP_004021595_C._jiufengensis
MSYTTRWLFSTSHKDIGILYTMFGMMSAMVATSMSVMIRLELSGPGSQYLHNNNQVYNVTVTGHALAMIFLFVMPVLIGAFGNFFLPIMIGAVDMAFARLNNISFWCLPPALVCMIGSVTMESGAGTGWTVYPPTSAISAHSGPSVDLAIFAIHTTSISSLLGAINFIVTTTNMRSIGVHMMDMPMFVWAMFFTAFLLLLSLPVLTAGVTLLLMDRNFNTGFYDVAAGGDPITYEHLFWFFGHPEVYILIIPGFGIISHVISTYSKKEIFGHVGMIYAIASIGTLGFLVWSHHMYTVGTDIDSRAYFTSATMIIAVPTGIKIFSWLATLYGGELRLAVPMLFALGFTFLFTVGGLTGVMTSNASIDVAFHDTYYTVGHFHYVLSMGALFSTIAGYYYWGYAMFGLNYNKVLGEAHFWLLFISVNVIFLPMHFLGTNGMPRRIPQYPDAFLGWNVISSWGSVMSVISVIVGTYSILIQLTEGENITREAAVTPDYLESNNTRETRDSDLELITSKPAQYHTYSELP
>YP_008475232_C._corydali
MSYSTRWLFSTSHKDIGILYLLFGMVSAMVATSMSVIIRMELSGPGAQFLHSNNQVYNVLVTGHALAMIFLFVMPVLIGSFGNFFLPIMIGGVDMAFARLNNISFWCLPPALVCIIASVLVESGAGTGWTLYAPLSAISAHSGPSVDLAIFAVHLTSISSLLGAINFIVTTLNMRAIGINMIDMPLFVWAVFFTAILLLLSLPVLTAAVTLLLMDRNFNTGFYEVAAGGDPILYEHLFWFFGHPEVYILIIPGFGIISHVISTYSKKEIFGHVGMIYAIGSIGLLGFLVWSHHMYIVGLDIDSRAYFTSATMVIAVPTGIKIFSWLATLYGGELRLGVPMLFALGFLFLFTIGGLTGVMLSNASIDVAFHDTYYVVGHFHYVLSMGALFSLIAGYYYWGYAMFGLNYNRIIAEIHFWLLFISVNVIFLPMHFLGLNGMPRRIPLYPDAFLGWNVVSSWGSVMSVLSVIVGLYSVLIQLSNGENEAGELPVTPDYLESNNTRSVRESDLELILDKPAHYHTYNELP
>YP_008475304_C._chauliodis
MSYSTRWLFSTSHKDIGILYLLFGMISAMVATSMSVIIRMELSGPSAQYLHTNNQVYNVLVTGHALAMIFLFVMPVLIGAFGNFFLPIMIGGVDMAFARLNNISFWCLPPALVCIIASVLVESGAGTGWTLYAPLSAISAHSGPSVDLAIFAVHLTSISSLLGAINFIVTTLNMRAIGINMIDLPLFVWSVFFTAILLLLSLPVLTAAVTLLLMDRNFNTGFYEVAAGGDPILYEHLFWFFGHPEVYILIIPGFGIISHVISTYSKKEIFGHVGMIYAIGSIGLLGFLVWSHHMFIVGLDIDSRAYFTSATMVIAVPTGIKIFSWLATIYGGELRLGVPMLFALGFLFLFTIGGLTGVMLSNASIDVAFHDTYYVVGHFHYVLSMGALFSLIAGYYYWGYAMFGLNYNRVLGEIHFWVLFISVNVIFLPMHFLGLNGMPRRIPLYPDAFTGWNIVSSWGSVMSVLSVIIGLYSVLIQLSNGENEAGELPVTPDYLESNNTRSVRESDLELILDKPAHYHTYNELP
>YP_008578704_C._bohioensis
MSYVTRWLFSTSHKDIGMLYTLFGMMSAMVATAMSVMIRMELSGPGAQFLHGNNQMFNVLVTGHALAMIFLFVMPVLIGAFGNFFLPIMIGGVDMAFARLNNISFWCLPPALVCIIASVLIESGAGTGWTVYPPLSAISAHSGPSVDLAMFAMHLTSMSSLLGAINFMVTTLNMRTMGMHMIDLPLFVWSMFFTAMLLLLSLPVLTAAVTLLLLDRNFNTGFYEVAAGGDPMLYEHLFWFFGHPEVYILIMPGFGIMSHVVSTYSKKEIFGQMGMIYAIASIGLLGFLVWSHHMYVVGLDIDSRAYFTSATMVIAVPTGIKMFSWLATVYGGELRLGVPMLFALGFLFLFTIGGLTGVLLSNASIDVAFHDTYYVVGHFHYVLSMGALFSLMAAYYYWGYAMFGTRYNRVTAEMHFWVLFMSVNVMFLPMHFLGTNGMPRRIPLYPDAFLGWNLVSSWGSVMSVLSVMIGLYSVLMQLTNGENEMRELPVTPDYLESNNTRSMRESDLELMLNKPANYHTFNELP
>YP_008475035_C._oxycetoniae
MSYITRWLFSTSHKDIAILYLIYGMISAMVGTGMSVIIRLELSGSGPLYLNSDNQVYNVLISGHALAMIFLFVMPVIIGAFGNFFLPIMLGAVDMAFARLNNISFWCLPPALVCIIGSLLIENGPGVGWTVYPPLSSISAHSGPSVDLAIFAIHLTSISSLLGAINFIVTTLNMRSIGIHMIDMPLYAWSIFFTAWLLLLSLPVLTAGVTLLLMDRNFNTGFYDVAAGGDPILYEHLFWFFGHPEVYILIIPGFGIISHVIATYSKKEIFGRMGMVYAIASIGLLGFLVWSHHMYIVGLDIDSRAYFTSATMVIAVPTGIKIFSWLATLYGGEIRIAVPMLFALGFLFLFTVGGCTGIMLSNASIDIAFHDTYYTVGHFHYVLSMGAVFSLIAGYYLWSYPMFGLNYNKVIGEAHFWTLFISVNLIFLPMHFLGLNGMPRRIPQYPDAFLGWNIISSWGSIMSIISVLIGLYGILIQLTNGENIEREEPVTPDFLESNTTRETRDSDLEMILNKPAYYHTFSELP
