# Supplementary material for: High resolution metagenomic characterization of complex infectomes in paediatric acute respiratory infection
Source: Sci Rep. 2020 Mar 3;10:3963. doi: 10.1038/s41598-020-60992-6 (PMC7054269; doi:10.1038/s41598-020-60992-6)
Supplement: Supplementary file 2 — Supplementary dataset. [file 41598_2020_60992_MOESM2_ESM.zip › supplementary_data/Fig5B_Candida_albicans_ITS_ignment.fasta]

>MF7695_C._africana/Ca04A
CCAGAGGTC-TAAACTTACAACC-AATTTTTTATCAACTTGTCACACCAGATTATTAC-TAATAGTCAAAACTTTCAACAACGGATCTCTTGGTTCTCGCATCGATGAAGAACGCAGCGAAATGCGATACGTAATATGAATTGCAGATATTCGTGAATCATCGAATCTTTGAACGCACA--TTGCGCCCTCTGGTATTCCGGAGGGC-ATGCCTGTTTGAGCGTCGTTTCTCCCTCAAACCGCT-GGGTTTGGTGTTGAGCAATACGACTTGGGT------------TTGCTTGAAAGACGGTAGTGGT-AAGGCGGGATCGCTTTG-----------AC-AATGGCTTAGGTCTAACCAAAAA-CATTGCTT
>KY101918.1_C._albicans/CBS-6426
CCAGAGGTC-TAAACTTACAACC-AATTTTTTATCAACTTGTCACACCAGATTATTAC-TAATAGTCAAAACTTTCAACAACGGATCTCTTGGTTCTCGCATCGATGAAGAACGCAGCGAAATGCGATACGTAATATGAATTGCAGATATTCGTGAATCATCGAATCTTTGAACGCACA--TTGCGCCCTCTGGTATTCCGGAGGGC-ATGCCTGTTTGAGCGTCGTTTCTCCCTCAAACCGCT-GGGTTTGGTGTTGAGCAATACGACTTGGGT------------TTGCTTGAAAGACGGTAGTGGT-AAGGCGGGATCGCTTTG-----------AC-AATGGCTTAGGTCTAACCAAAAA-CATTGCTT
>AY3424_C._africana
CCAGAGGTC-TAAACTTACAACC-AATTTTTTATCAACTTGTCACACCAGATTATTAC-TAATAGTCAAAACTTTCAACAACGGATCTCTTGGTTCTCGCATCGATGAAGAACGCAGCGAAATGCGATACGTAATATGAATTGCAGATATTCGTGAATCATCGAATCTTTGAACGCACA--TTGCGCCCTCTGGTATTCCGGAGGGC-ATGCCTGTTTGAGCGTCGTTTCTCCCTCAAACCGCT-GGGTTTGGTGTTGAGCAATACGACTTGGGT------------TTGCTTGAAAGACGGTAGTGGT-AAGGCGGGATCGCTTTG-----------AC-AATGGCTTAGGTCTAACCAAAAA-CATTGCTT
>CP017630.1_C._albicans/SC5314
CCAGAGGTC-TAAACTTACAACC-AATTTTTTATCAACTTGTCACACCAGATTATTAC-TAATAGTCAAAACTTTCAACAACGGATCTCTTGGTTCTCGCATCGATGAAGAACGCAGCGAAATGCGATACGTAATATGAATTGCAGATATTCGTGAATCATCGAATCTTTGAACGCACA--TTGCGCCCTCTGGTATTCCGGAGGGC-ATGCCTGTTTGAGCGTCGTTTCTCCCTCAAACCGCT-GGGTTTGGTGTTGAGCAATACGACTTGGGT------------TTGCTTGAAAGACGGTAGTGGT-AAGGCGGGATCGCTTTG-----------AC-AATGGCTTAGGTCTAACCAAAAA-CATTGCTT
>NR38276_C._africana/CBS-87
CCAGAGGTC-TAAACTTACAACC-AATTTTTTATCAACTTGTCACACCAGATTATTAC-TAATAGTCAAAACTTTCAACAACGGATCTCTTGGTTCTCGCATCGATGAAGAACGCAGCGAAATGCGATACGTAATATGAATTGCAGATATTCGTGAATCATCGAATCTTTGAACGCACA--TTGCGCCCTCTGGTATTCCGGAGGGC-ATGCCTGTTTGAGCGTCGTTTCTCCCTCAAACCGCT-GGGTTTGGTGTTGAGCAATACGACTTGGGT------------TTGCTTGAAAGACGGTAGTGGT-AAGGCGGGATCGCTTTG-----------AC-AATGGCTTAGGTCTAACCAAAAA-CATTGCTT
>12/ZJ/CHN/2017
CCAGAGGTC-TAAACTTACAACC-AATTTTTTATCAACTTGTCACACCAGATTATTAC-TAATAGTCAAAACTTTCAACAACGGATCTCTTGGTTCTCGCATCGATGAAGAACGCAGCGAAATGCGATACGTAATATGAATTGCAGATATTCGTGAATCATCGAATCTTTGAACGCACA--TTGCGCCCTCTGGTATTCCGGAGGGC-ATGCCTGTTTGAGCGTCGTTTCTCCCTCAAACCGCT-GGGTTTGGTGTTGAGCAATACGACTTGGGT------------TTGCTTGAAAGACGGTAGTGGT-AAGGCGGGATCGCTTTG-----------AC-AATGGCTTAGGTCTAACCAAAAA-CATTGCTT
>MF769542_C._africana/Ca05A
CCAGAGGTC-TAAACTTGCAACC-AATTTTTTATCAACTTGTCACACCAGATTATTAC-TAATAGTCAAAACTTTCAACAACGGATCTCTTGGTTCTCGCATCGATGAAGAACGCAGCGAAATGCGATACGTAATATGAATTGCAGATATTCGTGAATCATCGAATTTTTGAACGCACA--TTGCGCCCTCTGGTATTCCGGAGGGC-ATGCCTGTTTGAGCGTCGTTTCTCCCTCAAACCGCT-GGGTTTGGTGTTGAGCAATACGACTTGGGT------------TTGCTTGAAAGACGGTAGTGGT-AAGGCGGGATCGCTTTG-----------AC-AATGGCTTAGGTCTAACCAAAAA-CATTGCTT
>MF769546_C._africana/Ca08A
CCAGAGGTC-TAAACTTACAACC-AATTTTTTATTAACTTGTCACACCAGATTATTACTAAATAGTCAAAACTTTCAACAACGGATCTCTTGGTTCTCGCATCGATGAAGAACGCAGCGAAATGCGATACGTAATATGAATTGCAGATATTCGTGAATCATCGAATCTTTGAACGCACA--TTGCGCCCTCTGGTATTCCGGAGGGC-ATGCCTGTTTGAGCGTCGTTTCTCCCTCAAACCGCT-GGGTTTGGTGTTGAGCAATACGACTTGGGT------------TTGCTTGAAAGACGGTAGTGGT-AAGGCGGGATCGCTTTG-----------AC-AATGGCTTAGGTCTAACCAAAAA-CATTGCTT
>JX406295_Candida_sp./DBT64
CCAGAGGTC-TAAACTTACAACC-AATTTTTTATCAGCTTGTCACACCAGATTATTACTTAATAGTCAAAACTTTCAACAACGGATCTCTTGGTTCTCGCATCGATGAAGAACGCAGCGAAATGCGATACGTAATATGAATTGCAGATATTCGTGAATCATCGAATCTTTGAACGCACA--TTGCGCCCTCTGGTATTCCGGAGGGC-ATGCCTGTTTGAGCGTCGTTTCTCCCTCAAACCGCT-GGGTTTGGTGTTGAGCAATACGACTTGGGT------------TTGCTTGAAAGACGGTAGTGGT-AAGGCGGGATCGCTTTG-----------AC-AATGGCTTAGGTCTAACCAAAAA-CATTGCTT
>MG7576_C._africana/Cf53
CCAGAGGTC-TAAACTTACAACC-AATTTTTTATCAACTTGTCACACCAGATTATTAC-TAATAGTCAAAACTTTCAACAACGGATCTCTTGGTTCTCGCATCGATGAAGAACGCAGCGAAATGCGATACGTAATATGAATTGCAGATATTCGTGAATCATCGAATCTTTGAACGCACA--TTGCGCCCTCTGGTATTCCGGAGGGC-ATGCCTGTTTGAGCGTCGTTTCTCCCTCAAACCGCT-GGGTTTGGTGTTGAGCAATACGACTTGGGT------------TTGCTTGAAAGACGGTAGTGGT-AAGGCGGGATCGCTTTG-----------ACAAATGGCTTAGGTCTAACCAAAAAACATTGCTT
>KC905071.1_C._albicans/LEMI6829C
CCAGAGGTC-TAAACTTACAACC-AATTTTTTATCAACTTGTCACACCAGATTATTAC-TAATAGTCAAAACTTTCAACAACGGATCTCTTGGTTCTCGCATCGATGAAGAACGCAGCGAAATGCGATACGTAATATGAATTGCAGATATTCGTGAATCATCGAATCTTTGAACGCACATTTTGCGCCCTCTGGTATTCCGGAGGGC-ATGCCTGTTTGAGCGTCGTTTCTCCCTCAAACCGCT-GGGTTTGGTGTTGAGCAATACGACTTGGGT------------TTGCTTGAAAGACGGTAGTGGT-AAGGCGGGATCGCTTTG-----------AC-AATGGCTTAGGTCTAACCAAAAA-CATTGCTT
>KF7784_C._africana/VPCI-896/P2
CCAGAGGTC-TAAACTTACAACC-AATTTTTTATCAACTTGTCACACCAGATTATTAC-TAATAGTCAAAACTTTCAACAACGGATCTCTTGGTTCTCGCATCGATGAAGAACGCAGCGAAATGCGATACGTAATATGAATTGCAGATATTCGTGAATCATCGAATCTTTGAACGCACA--TTGCGCCCTCTGGTATTCCGGAGGGCAATGCCTGTTTGAGCGTCGTTTCTCCCTCAAACCGCT-GGGTTTGGTGTTGAGCAATACGACTTGGGT------------TTGCTTGAAAGACGGTAGTGGGTAAGGCGGGATCGCTTTG-----------AC-AATGGCTTAGGTCTAACCAAAAA-CATTGCTT
>EF568000_C._dubliniensis
CCAGAGGACATAAACTTACAACCAAATTTTTTATAAACTTGTCACG--AGATTATTTT-TAATAGTCAAAACTTTCAACAACGGATCTCTTGGTTCTCGCATCGATGAAGAACGCAGCGAAATGCGATACGTAATATGAATTGCAGATATTCGTGAATCATCGAATCTTTGAACGCACA--TTGCGCCCTCTGGTATTCCGGAGGGC-ATGCCTGTTTGAGCGTCGTTTCTCCCTCAAACCCCTAGGGTTTGGTGTTGAGCAATACGACTTGGGT------------TTGCTTGAAAGATGATAGTGGTATAAGGCGGAGATGCTTG-----------AC-AATGGCTTAGGTGTAACCAAAAA-CATTGCTA
>K084_C._lyxosophila/CBS-2780
GCAGAGG----TAACTTCAATATAAA--TTTTATTAATTTTAATTGTCAGTTGATTTA-TAATCTTCAAAACTTTCAACAACGGATCTCTTGGTTCTCGCATCGATGAAGAACGCAGCGAAATGCGATAAGTAATATGAATTGCAGATATTCGTGAATCATCGAATCTTTGAACGCACA--TTGCGCCCTTTGGTATTCCAGAGGGC-ATGCCTGTTTGAGCGTCATTTCTCTCTCAAACCCTT-GGGTTTGGTATTGAGTGATACT--CTTAGTCGGACTAGGCGTTTGCTTGAAATGTATCGGCGGTAGTGGTACTAGAAGAGTG-CTGACGGAATAC-AATGTATTAGGTTCTACCAACT--CGTTGTAC
>M237_Candida_sp.
CTGGGGG----TATACTCAATATAACTTTTTAATTTATCGTCAAAA----C---AAAC-TAATAATCAAAACTTTCAACAACGGATCTCTTGGTTCTCGCATCGATGAAGAACGCAGCGAAATGCGATAAGTAATATGAATTGCAGATATTCGTGAATCATCGAATCTTTGAACGCACA--TTGCGCCCTGTGGTATTCCGCAGGGC-ATGCCTGTTTGAGCGTCATTTCTCTCTCAAACCCTT-GGGTTTGGTATTGAGTGATACT--CTTAGTCAGACTAAGCGTTTGCTTGAAATGTATCGGC----GTGGTGGTGGAGCAGCTACCGACGAATTAC-AATGTATTAGGTTCTACCAAGT--CGTTGTAT
>F54790_C._materiae/UFMG-075B
CCAGAGG---TAAACACCATA----ACCTTATATCAGTCAACTA-----------ACT-TTAATGTTAAAACTTTCAACAACGGATCTCTTGGTTCTCGCATCGATGAAGAACGCAGCGAAATGCGATAAGTAATATGAATTGCAGATATTCGTGAATCATCGAATCTTTGAACGCACA--TTGCGCCCTCTGGTATTCCGGAGGGC-ATGCCTGTTTGAGCGTCATTTCTCTCTCAAGCCCCC-GGGTTTGGTGTTGAGTGATACT--CCCAGTCAGACTCGGCGTTTTCTTGAAAGGCCTCGGCGTGAGCTACG----------------------AC-AATGTATTAGGTTCATCCAACT--CGTTGTCA
>K064_C._jeffriesii/CBS-9898
CCAGAGG---TAAACTCAACA----ACTATTTATTATTTGTCAACA----A---CATA-CTAATGTTAAAACTTTCAACAACGGATCTCTTGGTTCTCGCATCGATGAAGAACGCAGCGAAATGCGATAAGTAATATGAATTGCAGATATTCGTGAATCATCGAATCTTTGAACGCACA--TTGCGCCCTCTGGTATTCCGGAGGGC-ATGCCTGTTTGAGCGTCATTTCTCTCTCAAGCCCTC-GGGTTTGGTGTTGAGTGATACT--CCCAGTCAGACTCGGCGTTTTCTTGAAAGGCCTCGGCGTGAGCTACG----------------------AC-AATGTATTAGGTTCATCCAACT--CGTTGTCA
>EU343847_C._multigemmis/MUCL568S
CCAGAGA---TTA-AACTCAACCAAA--TTTTATTTAATGTCAACC----GAT-TATT-TAATAGTCAAAACTTTCAACAACGGATCTCTTGGTTCTCGCATCGATGAAGAACGCAGCGAAATGCGATAAGTAATATGAATTGCAGATATTCGTGAATCATCGAATCTTTGAACGCACA--TTGCGCCCTTTGGTATTCCAAAGGGC-ATGCCTGTTTGAGCGTCATTTCTCCCTCAAACCCTC-GGGTTTGGTGTTGAGCGATACG--CTGGGT------------TTGCTTGAAAGA--AAGGCGGAGTATAAA----------------------CT-AATGG-ATAGGTTTTTTCCACT--CATTGGTA
>KP054272_C._parachauliodis/NYNU4959
CCAGAGA---CTA-AACTTAACCAAACTTTTTATTAATAGTCAACA----AGA-AATC-TAATAGTTAAAACTTTCAACAACGGATCTCTTGGTTCTCGCATCGATGAAGAACGCAGCGAAATGCGATAAGTAATATGAATTGCAGATATTCGTGAATCATCGAATCTTTGAACGCACA--TTGCGCCTTTTGGTATTCCAGAAGGC-ATGCCTGTTTGAGCGTCATTTCTCCTTCAAACCCTT-GGGTTTGGTGTTGAGCAAGACC--TCGAGT------------TTGCTTGAAAGA--TAATTAGTTTTTA-------------------------C-AAAGG-ATAGGTGTAACCAAAT--CTTTGATA
>KU752209_C._aquaetextoris/L237938S
CCAGAGG---TCACAACTAAACCAAACTTTTTATTACCAGTCAACC----ATACGTTT-TAATAGTCAAAACTTTCAACAACGGATCTCTTGGTTCTCGCATCGATGAAGAACGCAGCGAAATGCGATACGTAGTATGAATTGCAGATATTCGTGAATCATCGAATCTTTGAACGCACA--TTGCGCCCTTTGGTATTCCAAAGGGC-ATGCCTGTTTGAGCGTCATTTCTCCCTCAAGCCCGC-GGGTTTGGTGTTGAGCAATACG--CCAGGT------------TTGTTTGAAAGACGTACGTGGAGACTATA----------------------TT-AGCGACTTAGGTTCTACCAAAA--CGCTTGTG
